# Supplementary material for: Gradual evolution of allopolyploidy in Arabidopsis suecica
Source: Nat Ecol Evol. 2021 Aug 19;5(10):1367–81. doi: 10.1038/s41559-021-01525-w (PMC8484011; doi:10.1038/s41559-021-01525-w)
Supplement: Supplementary file 3 — Supplementary Table 1. GO analysis for gene expression comparison between whole rosettes and floral buds in A. suecica. No significant GO was found for genes biased towards the A. thaliana subgenome of A. suecica for floral buds. Supplementary Table 2. List of overrepresented gene ontologies from Fig. 5e. [file 41559_2021_1525_MOESM3_ESM.xlsx]

## Sheet: Supplementary_Table1
Supplementary Table 1. Gene ontology (GO) analysis for gene expression comparison between whole rosettes and floral buds in A. suecica. No significant GO was found for genes biased the towards the A. thaliana subgenome of A. suecica for floral buds
Rosette specific genes expression in both subgenomes of A. suecica
GO.ID	Term	Annotated	Significant	Expected	classic
GO:0015979	photosynthesis	183	91	11.99	1.2e-17
GO:0015995	chlorophyll biosynthetic process	57	27	3.73	5.1e-17
GO:0009768	photosynthesis, light harvesting in phot...	17	15	1.11	1.9e-16
GO:0019253	reductive pentose-phosphate cycle	15	13	0.98	4.6e-13
GO:0042742	defense response to bacterium	282	53	18.48	7.6e-12
GO:0055114	oxidation-reduction process	775	115	50.78	1.4e-11
GO:0019761	glucosinolate biosynthetic process	26	16	1.7	7.2e-10
GO:0009409	response to cold	291	50	19.07	1.1e-09
GO:0009767	photosynthetic electron transport chain	37	22	2.42	2.7e-09
GO:0018298	protein-chromophore linkage	43	16	2.82	4.9e-09
GO:0009773	photosynthetic electron transport in pho...	11	8	0.72	4.5e-08
GO:0009416	response to light stimulus	525	79	34.4	7.4e-07
GO:0002239	response to oomycetes	47	16	3.08	2.8e-06
GO:0090391	granum assembly	6	5	0.39	6.8e-06
GO:0110102	chloroplast ribulose bisphosphate carbox...	6	5	0.39	6.8e-06
GO:0010196	nonphotochemical quenching	14	7	0.92	1.2e-05
GO:0032544	plastid translation	14	7	0.92	1.2e-05
GO:0009645	response to low light intensity stimulus	14	7	0.92	2.2e-05
GO:0010206	photosystem II repair	11	6	0.72	2.7e-05
GO:0010200	response to chitin	93	18	6.09	4.7e-05
GO:0071456	cellular response to hypoxia	156	24	10.22	7.6e-05
GO:0045454	cell redox homeostasis	30	9	1.97	8.7e-05
GO:0009098	leucine biosynthetic process	13	6	0.85	8.9e-05
GO:0009625	response to insect	19	7	1.24	0.00013
GO:1901259	chloroplast rRNA processing	19	7	1.24	0.00013
GO:0009644	response to high light intensity	42	12	2.75	0.00019
GO:0009617	response to bacterium	326	63	21.36	0.00023
GO:1900865	chloroplast RNA modification	13	6	0.85	0.00023
GO:0009627	systemic acquired resistance	55	10	3.6	0.00024
GO:0019464	glycine decarboxylation via glycine clea...	6	4	0.39	0.00025
GO:0030388	fructose 1,6-bisphosphate metabolic proc...	7	4	0.46	0.00055
GO:1900056	negative regulation of leaf senescence	12	5	0.79	0.00064
GO:0052544	defense response by callose deposition i...	13	5	0.85	0.00099
Floral bud specific genes expressed in both subgenomes of A. suecica
GO.ID	Term	Annotated	Significant	Expected	classic
GO:0055085	transmembrane transport	761	180	118.34	8.5e-12
GO:0080167	response to karrikin	92	34	14.31	4.1e-07
GO:0071456	cellular response to hypoxia	156	43	24.26	9.3e-05
GO:0006995	cellular response to nitrogen starvation	21	11	3.27	9.7e-05
GO:0009749	response to glucose	49	18	7.62	0.0001
GO:0071555	cell wall organization	266	59	41.37	0.00016
GO:0042908	xenobiotic transport	34	14	5.29	0.00029
GO:0071577	zinc ion transmembrane transport	11	7	1.71	0.0004
GO:0009733	response to auxin	234	57	36.39	0.00053
GO:0035445	borate transmembrane transport	4	4	0.62	0.00058
GO:0009737	response to abscisic acid	414	95	64.38	0.00077
GO:0010143	cutin biosynthetic process	18	10	2.8	0.00083
GO:0009414	response to water deprivation	287	70	44.63	0.00085
GO:0006355	regulation of transcription, DNA-templat...	1343	229	208.85	0.00085
Rosette specific genes biased towards A. thaliana subgenome
GO.ID	Term	Annotated	Significant	Expected	classic
GO:0031408	oxylipin biosynthetic process	20	4	0.34	0.00032
Rosette specific genes biased towards A. arenosa subgenome
GO.ID	Term	Annotated	Significant	Expected	classic
GO:0010411	xyloglucan metabolic process	38	5	0.64	0.0004
GO:0009089	lysine biosynthetic process via diaminop...	11	3	0.18	0.00069
GO:0042546	cell wall biogenesis	154	7	2.58	0.00097
Floral bud specific genes biased towards A. arenosa subgenome
GO.ID	Term	Annotated	Significant	Expected	classic
GO:0055085	transmembrane transport	761	44	28.07	4.7e-05
GO:0006032	chitin catabolic process	9	4	0.33	0.0002

## Sheet: Supplementary_Table2
Supplementary Table 2. List of overrepresented gene ontologies on the Fig. 5e
A. thaliana Cluster1
GO.ID	Term	Annotated	Significant	Expected	classic
GO:0006355	regulation of transcription, DNA-templat...	1343	269	206.73	2.1e-07
GO:0055085	transmembrane transport	761	163	117.14	9.9e-06
GO:0010167	response to nitrate	14	9	2.16	4.6e-05
GO:0007623	circadian rhythm	118	34	18.16	5e-05
GO:0016567	protein ubiquitination	513	103	78.97	0.00017
GO:0009741	response to brassinosteroid	78	25	12.01	0.00035
GO:0006857	oligopeptide transport	20	12	3.08	0.00037
GO:0071577	zinc ion transmembrane transport	11	7	1.69	0.00038
GO:1990641	response to iron ion starvation	6	5	0.92	0.00045
A. thaliana Cluster 2
GO.ID	Term	Annotated	Significant	Expected	classic
GO:0007018	microtubule-based movement	60	26	6.84	1.4e-09
GO:0006412	translation	517	95	58.97	3.6e-08
GO:0000911	cytokinesis by cell plate formation	55	19	6.27	5.9e-06
GO:1901259	chloroplast rRNA processing	19	10	2.17	1.3e-05
GO:0006268	DNA unwinding involved in DNA replicatio...	16	9	1.82	1.7e-05
GO:0032544	plastid translation	14	8	1.6	4.5e-05
GO:0000727	double-strand break repair via break-ind...	11	7	1.25	5.4e-05
GO:0009658	chloroplast organization	197	46	22.47	7.3e-05
GO:0006880	intracellular sequestering of iron ion	6	5	0.68	0.0001
GO:0045037	protein import into chloroplast stroma	23	10	2.62	0.00016
GO:0000226	microtubule cytoskeleton organization	127	38	14.48	0.00021
GO:0090307	mitotic spindle assembly	7	5	0.8	0.00033
GO:0000278	mitotic cell cycle	240	67	27.37	0.00056
GO:0042793	plastid transcription	11	6	1.25	0.0006
GO:0000082	G1/S transition of mitotic cell cycle	7	5	0.8	0.00076
GO:0010103	stomatal complex morphogenesis	18	10	2.05	0.00079
GO:0051301	cell division	332	73	37.87	0.00084
GO:0010020	chloroplast fission	20	8	2.28	0.001
A. thaliana Cluster 3
GO.ID	Term	Annotated	Significant	Expected	classic
GO:0042147	retrograde transport, endosome to Golgi	23	6	0.78	9.1e-05
GO:0006390	mitochondrial transcription	4	3	0.14	0.00015
GO:0051028	mRNA transport	62	10	2.11	0.0002
GO:0002943	tRNA dihydrouridine synthesis	5	3	0.17	0.00037
GO:0006457	protein folding	132	14	4.48	0.00042
A. arenosa Cluster 1
GO.ID	Term	Annotated	Significant	Expected	classic
GO:0006397	mRNA processing	327	129	73.88	1e-05
GO:0006606	protein import into nucleus	46	26	10.39	1.2e-05
GO:0009908	flower development	339	118	76.59	0.00039
GO:0040029	regulation of gene expression, epigeneti...	151	63	34.12	0.00065
GO:0042176	regulation of protein catabolic process	46	19	10.39	0.00074
A. arenosa Cluster 3
GO.ID	Term	Annotated	Significant	Expected	classic
GO:0055114	oxidation-reduction process	775	121	70.07	1e-06
GO:0098869	cellular oxidant detoxification	85	20	7.68	2.7e-05
GO:0009854	oxidative photosynthetic carbon pathway	5	4	0.45	0.00031
GO:0006749	glutathione metabolic process	42	12	3.8	0.00078
GO:0009407	toxin catabolic process	21	8	1.9	0.00092
