# Supplementary material for: Gradual evolution of allopolyploidy in Arabidopsis suecica
Source: Nat Ecol Evol. 2021 Aug 19;5(10):1367–81. doi: 10.1038/s41559-021-01525-w (PMC8484011; doi:10.1038/s41559-021-01525-w)
Supplement: Supplementary file 4 — PoPoolationTE2 calls for A. suecica and the ancestral species for the subgenomes of A. suecica. [file 41559_2021_1525_MOESM4_ESM.xlsx]

## Sheet: Athaliana subgenome
Supplementary Data 1. PopoolationTE2 calls for A. suecica and the ancestral species for the subgenomes of A. suecica
TE	chr	start	end	X14312	X14313	X14314	X14315	X14318	X14319	X15560	X18694	X18696	X6180	X7183	X7323	X763	X8424	X9130	X9131	X9953	X9958	AS120	AS150	AS354	AS370	AS380	AS459	AS460	AS476	AS510	AS530	AS570	AS90a	ASO5	ASS3a	AsuePut4	count	at_count	as_count	at_sfs	as_sfs	Element	order	crossjump
rnd-1_family-182	Asue_scaffold1	19041	19042	1	1	1	1	1	1	1	1	1	1	0	0	0	0	0	0	0	0	1	1	1	1	1	1	1	1	0	0	1	1	0	1	1	21	10	12	0.555555555555556	0.8	RM_As_0184	RC_Helitron	no
rnd-1_family-32	Asue_scaffold1	19139	19140	1	1	1	1	1	1	1	1	0	1	0	0	0	0	0	0	0	0	1	1	1	1	1	1	1	1	0	0	0	1	0	1	1	19	9	11	0.5	0.733333333333333	RM_As_0022	RC_Helitron	no
rnd-1_family-209	Asue_scaffold1	20768	20769	1	1	1	1	1	1	1	1	0	1	0	0	1	0	0	0	0	0	1	1	1	1	1	1	1	1	0	0	1	1	0	1	1	21	10	12	0.555555555555556	0.8	RM_As_0207	RC_Helitron	no
rnd-1_family-6	Asue_scaffold1	22700	22701	0	0	0	0	0	0	0	0	0	0	0	0	0	0	0	0	0	0	0	0	0	0	0	0	0	0	1	0	0	0	1	0	0	2	0	2	0	0.133333333333333	RM_As_0055	RC_Helitron	no
rnd-5_family-8427	Asue_scaffold1	25597	25598	0	0	0	0	0	0	0	0	0	0	0	0	0	0	0	0	0	0	0	0	0	0	0	0	0	0	0	0	0	1	0	0	0	1	0	1	0	0.0666666666666667	RM_As_0667	Simple_repeat	no
rnd-1_family-2	Asue_scaffold1	28315	28316	0	0	0	0	0	0	0	0	0	0	0	0	0	0	0	0	0	0	0	0	0	0	0	0	0	0	0	0	0	0	0	1	0	1	0	1	0	0.0666666666666667	RM_As_0005	LTR	yes_fromAA
rnd-5_family-1013	Asue_scaffold1	37792	37793	0	0	0	0	0	0	0	0	0	0	0	0	0	0	0	0	0	0	0	0	0	0	0	1	0	0	0	0	0	0	0	0	0	1	0	1	0	0.0666666666666667	RM_As_0592	LTR_Gypsy	no
rnd-1_family-493	Asue_scaffold1	46810	46811	1	1	1	1	1	1	1	1	1	1	1	1	1	1	1	1	1	1	1	1	1	1	1	1	1	1	1	1	1	1	1	1	1	32	18	15	1	1	RM_As_0494	Unknown	no
rnd-5_family-48	Asue_scaffold1	53924	53925	0	0	0	0	0	0	0	0	0	0	0	0	0	0	0	0	0	0	0	0	0	0	0	0	0	0	0	0	0	1	0	0	0	1	0	1	0	0.0666666666666667	RM_As_0851	Unknown	no
rnd-1_family-169	Asue_scaffold1	70247	70248	0	0	0	0	0	0	0	0	0	0	0	0	0	0	1	1	0	0	0	0	0	0	0	0	0	0	0	0	0	0	0	0	0	2	2	0	0.111111111111111	0	RM_As_0165	DNA_MuDR	no
rnd-1_family-320	Asue_scaffold1	73114	73115	0	0	0	0	0	0	0	0	0	0	1	0	0	0	0	0	0	0	0	0	0	0	0	0	0	0	0	0	0	0	0	0	0	1	1	0	0.0555555555555556	0	RM_As_0369	RC_Helitron	no
rnd-6_family-4443	Asue_scaffold1	73571	73572	0	0	0	0	0	0	0	0	1	0	1	0	0	0	1	1	0	0	0	0	0	0	0	0	0	0	0	0	0	0	0	0	0	4	4	0	0.222222222222222	0	RM_As_1169	DNA_EnSPM	no
rnd-1_family-0	Asue_scaffold1	75263	75264	0	0	0	0	0	0	0	0	0	0	1	0	0	0	0	0	0	0	0	0	0	0	0	0	0	0	0	0	0	0	0	0	0	1	1	0	0.0555555555555556	0	RM_As_0097	LINE	no
rnd-4_family-1373	Asue_scaffold1	80308	80309	0	0	0	0	0	0	0	0	0	0	0	0	0	0	1	1	0	0	0	0	0	0	0	0	0	0	0	0	0	0	0	0	0	2	2	0	0.111111111111111	0	RM_As_0553	DNA_hAT	no
rnd-1_family-295	Asue_scaffold1	80323	80324	0	0	0	0	0	0	0	0	0	0	0	0	0	0	1	1	0	0	0	0	0	0	0	0	0	0	0	0	0	0	0	0	0	2	2	0	0.111111111111111	0	RM_As_0293	DNA_hAT	no
rnd-1_family-37	Asue_scaffold1	89142	89143	0	0	0	0	0	0	0	0	0	1	0	0	0	0	0	0	0	0	0	0	0	0	0	0	0	0	0	0	0	0	0	0	0	1	1	0	0.0555555555555556	0	RM_As_0043	LTR	no
rnd-1_family-241	Asue_scaffold1	121851	121852	0	0	0	0	0	0	0	0	0	0	0	0	0	0	0	0	0	0	0	0	0	0	0	0	0	0	0	0	0	0	0	1	0	1	0	1	0	0.0666666666666667	RM_As_0240	DNA_EnSPM	no
rnd-1_family-241	Asue_scaffold1	123020	123021	0	0	0	0	0	0	0	0	0	0	0	0	0	0	0	0	0	0	0	0	0	1	0	0	0	0	0	0	0	0	0	0	0	1	0	1	0	0.0666666666666667	RM_As_0240	DNA_EnSPM	no
rnd-1_family-34	Asue_scaffold1	129002	129003	0	0	0	0	0	0	0	0	0	0	0	0	0	0	0	0	0	0	0	0	0	0	0	0	0	0	0	0	0	0	0	1	0	1	0	1	0	0.0666666666666667	RM_As_0080	LTR_Gypsy	no
rnd-5_family-3874	Asue_scaffold1	130049	130050	0	0	0	0	0	0	0	0	0	0	0	0	0	0	0	0	0	0	1	0	0	0	0	0	1	0	0	0	0	1	0	0	0	3	0	3	0	0.2	RM_As_0710	Unknown	yes_fromAA
rnd-1_family-14	Asue_scaffold1	140306	140307	0	0	0	0	0	0	0	1	0	1	1	0	0	0	0	0	0	0	0	0	0	0	0	1	0	0	0	0	0	0	0	0	0	4	3	1	0.166666666666667	0.0666666666666667	RM_As_0029	rRNA	no
rnd-1_family-43	Asue_scaffold1	144757	144758	0	0	0	0	0	0	0	0	0	0	1	0	0	0	0	0	0	0	0	0	0	0	0	0	0	0	0	0	0	0	0	0	0	1	1	0	0.0555555555555556	0	RM_As_0047	DNA_MuDR	no
rnd-5_family-3286	Asue_scaffold1	152491	152492	0	0	0	0	0	0	0	0	0	0	0	0	0	0	0	0	0	0	0	0	0	0	0	0	0	0	0	0	0	0	1	0	0	1	0	1	0	0.0666666666666667	RM_As_0591	Satellite	no
rnd-5_family-2702	Asue_scaffold1	177836	177837	0	0	0	0	0	0	0	0	0	0	1	0	0	0	0	0	0	0	0	0	0	0	0	0	0	0	0	0	0	0	0	0	0	1	1	0	0.0555555555555556	0	RM_As_0631	DNA_MuDR	no
rnd-1_family-10	Asue_scaffold1	219527	219528	1	1	0	0	0	0	0	0	0	0	0	0	0	0	0	0	0	0	0	0	0	0	0	0	0	0	0	0	0	0	0	0	0	2	2	0	0.111111111111111	0	RM_As_0089	LTR_Gypsy	no
rnd-1_family-197	Asue_scaffold1	219543	219544	1	1	1	1	0	0	0	0	0	0	0	0	0	0	0	0	0	0	0	0	0	0	0	0	0	0	0	0	0	0	0	0	0	4	4	0	0.222222222222222	0	RM_As_0194	DNA_hAT	no
rnd-1_family-259	Asue_scaffold1	219562	219563	1	1	0	0	0	0	0	0	0	0	0	0	0	0	0	0	0	0	0	0	0	0	0	0	0	0	0	0	0	0	0	0	0	2	2	0	0.111111111111111	0	RM_As_0258	DNA_hAT	no
rnd-6_family-9360	Asue_scaffold1	238473	238474	0	0	0	0	0	0	0	0	0	0	0	0	0	0	0	0	0	0	0	0	0	0	0	1	0	0	0	0	0	0	0	0	0	1	0	1	0	0.0666666666666667	RM_As_1184	LTR	yes_fromAA
rnd-1_family-250	Asue_scaffold1	244394	244395	0	0	0	0	0	0	0	0	0	0	0	0	0	0	0	0	0	0	0	0	0	0	0	0	0	0	0	1	0	0	1	0	0	2	0	2	0	0.133333333333333	RM_As_0248	DNA_hAT-Ac	no
rnd-1_family-14	Asue_scaffold1	250142	250143	0	0	0	0	0	0	0	0	0	0	1	0	0	0	0	0	0	0	0	0	0	0	0	0	0	0	0	0	0	0	0	0	0	1	1	0	0.0555555555555556	0	RM_As_0029	rRNA	no
rnd-5_family-3277	Asue_scaffold1	262076	262077	1	1	1	1	1	1	1	1	1	1	1	1	1	1	1	1	0	1	1	1	1	1	1	1	1	1	1	1	1	1	1	1	1	31	17	15	0.944444444444444	1	RM_As_0775	DNA_Pogo	no
rnd-6_family-10313	Asue_scaffold1	276277	276278	1	0	0	0	0	0	0	1	0	1	0	0	0	0	0	0	0	0	0	1	0	1	0	0	0	0	0	0	0	0	1	0	0	6	3	3	0.166666666666667	0.2	RM_As_1186	SINE	no
rnd-5_family-2569	Asue_scaffold1	276280	276281	0	0	0	0	0	0	0	0	0	0	0	0	0	0	0	0	0	0	0	1	0	0	0	0	0	0	0	0	0	0	1	0	0	2	0	2	0	0.133333333333333	RM_As_0682	LTR_Gypsy	no
rnd-6_family-2665	Asue_scaffold1	290724	290725	0	0	0	0	0	0	0	0	0	0	0	0	0	0	0	0	0	0	0	0	0	0	0	0	0	0	0	0	0	0	0	1	0	1	0	1	0	0.0666666666666667	RM_As_0882	LTR_Copia	no
rnd-4_family-668	Asue_scaffold1	299447	299448	0	0	0	0	0	0	0	0	0	0	0	0	0	0	0	0	0	0	0	0	0	0	0	0	0	0	0	0	0	0	0	1	0	1	0	1	0	0.0666666666666667	RM_As_0536	Unknown	no
rnd-1_family-0	Asue_scaffold1	311694	311695	0	0	0	0	0	0	0	0	0	0	1	0	0	1	0	0	0	0	0	0	0	0	0	0	0	0	0	0	0	1	0	0	0	3	2	1	0.111111111111111	0.0666666666666667	RM_As_0097	LINE	no
rnd-6_family-11223	Asue_scaffold1	312236	312237	0	0	0	0	0	0	0	0	0	0	1	0	0	0	0	0	0	0	0	0	0	0	0	0	0	0	0	0	0	0	0	0	0	1	1	0	0.0555555555555556	0	RM_As_0947	LINE	no
rnd-1_family-138	Asue_scaffold1	315056	315057	1	1	1	1	1	1	1	1	1	1	1	1	1	1	1	1	1	1	1	1	1	1	1	1	1	1	1	1	1	1	1	1	1	32	18	15	1	1	RM_As_0130	LINE	no
rnd-1_family-276	Asue_scaffold1	321889	321890	0	0	0	0	0	0	0	0	0	0	0	0	0	0	0	0	0	0	0	0	1	0	0	1	0	0	0	0	0	0	0	1	1	3	0	4	0	0.266666666666667	RM_As_0276	DNA_MuDR	yes_fromAA
rnd-4_family-18	Asue_scaffold1	335086	335087	0	0	0	0	0	0	0	0	0	0	0	0	0	0	0	0	0	0	0	0	0	1	0	0	0	0	0	0	0	0	0	0	0	1	0	1	0	0.0666666666666667	RM_As_0541	RC_Helitron	no
rnd-6_family-9360	Asue_scaffold1	336187	336188	0	0	0	0	0	0	0	0	0	0	0	0	0	0	0	0	0	0	0	0	1	0	1	1	0	0	0	0	0	0	0	0	0	3	0	3	0	0.2	RM_As_1184	LTR	yes_fromAA
rnd-5_family-3286	Asue_scaffold1	349071	349072	0	0	0	0	0	0	0	0	0	0	0	0	0	0	0	0	0	0	0	0	0	0	0	0	0	0	0	0	0	1	0	0	0	1	0	1	0	0.0666666666666667	RM_As_0591	Satellite	no
rnd-5_family-3286	Asue_scaffold1	355108	355109	0	0	0	0	0	0	0	0	0	0	0	0	0	0	0	0	0	0	0	0	0	0	0	0	0	0	0	0	0	0	0	1	0	1	0	1	0	0.0666666666666667	RM_As_0591	Satellite	no
rnd-1_family-2	Asue_scaffold1	371510	371511	0	0	0	0	0	0	0	0	0	0	0	0	0	0	0	0	0	0	0	0	0	0	0	0	0	0	0	0	0	1	0	0	0	1	0	1	0	0.0666666666666667	RM_As_0005	LTR	yes_fromAA
rnd-4_family-782	Asue_scaffold1	372014	372015	0	0	0	0	0	0	0	0	0	0	0	0	0	0	0	0	0	0	0	0	0	0	0	0	0	0	0	0	0	1	0	0	0	1	0	1	0	0.0666666666666667	RM_As_0540	LTR_Gypsy	no
rnd-5_family-3286	Asue_scaffold1	373830	373831	0	0	0	0	0	0	0	0	0	0	1	0	0	0	0	0	0	0	0	0	0	0	0	0	0	0	0	0	0	0	0	0	0	1	1	0	0.0555555555555556	0	RM_As_0591	Satellite	no
ATHATN1	Asue_scaffold1	380764	380765	0	0	0	0	0	0	0	0	0	1	0	0	0	0	0	0	0	0	0	0	0	0	0	0	0	0	0	0	0	0	0	0	0	1	1	0	0.0555555555555556	0	RM_As_0939	DNA_hAT	no
rnd-6_family-3176	Asue_scaffold1	380941	380942	0	0	0	0	0	0	0	0	0	0	0	0	0	0	0	0	0	0	0	0	0	0	0	0	0	0	0	0	0	1	0	0	0	1	0	1	0	0.0666666666666667	RM_As_0893	Unknown	no
rnd-5_family-201	Asue_scaffold1	380951	380952	0	0	0	0	0	0	0	0	0	0	0	0	0	0	0	0	0	0	0	0	0	0	0	0	0	0	0	0	0	1	0	0	0	1	0	1	0	0.0666666666666667	RM_As_0727	LTR_Copia	no
rnd-5_family-3286	Asue_scaffold1	413947	413948	0	0	0	0	0	0	0	0	0	1	0	0	0	0	0	0	0	0	0	0	0	0	0	0	0	0	0	0	0	0	0	0	0	1	1	0	0.0555555555555556	0	RM_As_0591	Satellite	no
rnd-1_family-195	Asue_scaffold1	432426	432427	0	0	0	0	0	0	0	0	0	0	0	0	0	0	0	0	0	0	1	1	1	1	1	1	1	1	1	1	1	1	1	1	1	14	0	15	0	1	RM_As_0192	LTR_Gypsy	no
rnd-1_family-41	Asue_scaffold1	433941	433942	0	0	0	0	0	0	0	0	0	0	0	0	0	0	0	0	0	0	0	0	0	0	0	0	0	1	0	0	0	0	0	0	0	1	0	1	0	0.0666666666666667	RM_As_0020	DNA_MuDR	no
rnd-5_family-4449	Asue_scaffold1	433941	433942	0	0	0	0	0	0	0	0	0	0	0	0	0	0	0	0	0	0	0	1	0	0	1	1	0	1	0	1	0	1	1	1	0	8	0	8	0	0.533333333333333	RM_As_0608	RC_Helitron	no
rnd-5_family-1864	Asue_scaffold1	440072	440073	0	0	0	0	0	0	0	0	0	0	0	0	0	0	0	0	0	0	0	0	0	0	0	0	0	0	0	0	0	1	0	0	0	1	0	1	0	0.0666666666666667	RM_As_0781	RC_Helitron	no
ATCOPIA78_I	Asue_scaffold1	440632	440633	0	0	0	0	0	0	0	0	0	0	0	0	0	0	0	0	0	1	0	0	0	0	0	0	0	0	0	0	0	0	0	0	0	1	1	0	0.0555555555555556	0	RM_As_0657	LTR_Copia	no
rnd-1_family-226	Asue_scaffold1	443280	443281	0	0	0	0	0	0	1	1	0	0	0	0	0	0	0	0	0	0	0	0	0	0	0	0	0	0	0	0	0	0	0	0	0	2	2	0	0.111111111111111	0	RM_As_0224	RC_Helitron	no
rnd-6_family-5185	Asue_scaffold1	443497	443498	0	0	1	1	0	1	0	0	1	0	0	0	0	0	0	0	0	0	0	0	0	0	0	0	0	0	0	0	0	0	0	0	0	4	4	0	0.222222222222222	0	RM_As_1084	Unknown	no
rnd-6_family-1122	Asue_scaffold1	452385	452386	0	0	0	0	0	0	0	0	0	0	0	0	0	0	0	0	0	0	0	0	0	0	0	0	0	0	0	0	0	0	1	0	0	1	0	1	0	0.0666666666666667	RM_As_1069	Unknown	no
rnd-1_family-11	Asue_scaffold1	457616	457617	0	0	0	0	0	0	0	0	0	0	0	0	0	0	0	0	0	0	0	0	0	0	0	1	0	0	0	0	0	0	0	0	0	1	0	1	0	0.0666666666666667	RM_As_0087	rRNA	no
rnd-6_family-452	Asue_scaffold1	462238	462239	0	1	0	0	0	0	0	0	0	0	0	0	0	0	0	0	0	0	1	1	0	0	1	0	0	0	0	0	0	1	1	0	0	6	1	5	0.0555555555555556	0.333333333333333	RM_As_0918	LTR_Gypsy	no
rnd-1_family-0	Asue_scaffold1	467952	467953	0	0	0	0	0	0	0	0	0	0	0	0	0	0	0	0	0	0	0	0	0	0	0	0	0	0	0	0	0	0	0	1	0	1	0	1	0	0.0666666666666667	RM_As_0097	LINE	no
ATDNA2T9A_gi_656991550_gb_KJ772418	Asue_scaffold1	468703	468704	1	0	0	0	0	0	0	0	0	0	1	0	0	0	0	0	0	0	0	0	0	0	0	0	0	0	0	0	0	0	0	0	0	2	2	0	0.111111111111111	0	RM_As_0027	DNA_MuDR	no
rnd-1_family-11	Asue_scaffold1	476671	476672	0	0	0	0	0	0	0	0	0	0	0	0	0	1	0	0	0	0	0	0	0	0	0	0	0	0	0	0	0	0	0	1	0	2	1	1	0.0555555555555556	0.0666666666666667	RM_As_0087	rRNA	no
rnd-1_family-14	Asue_scaffold1	477358	477359	0	0	0	0	0	0	0	0	0	0	0	0	0	0	0	0	0	0	0	0	0	0	0	0	0	0	0	0	0	0	0	1	0	1	0	1	0	0.0666666666666667	RM_As_0029	rRNA	no
rnd-1_family-182	Asue_scaffold1	482092	482093	0	0	0	0	0	0	1	1	0	0	0	0	0	0	0	0	0	0	0	0	0	0	0	0	0	0	0	0	0	0	0	0	0	2	2	0	0.111111111111111	0	RM_As_0184	RC_Helitron	no
rnd-1_family-32	Asue_scaffold1	482143	482144	0	0	0	0	0	0	1	1	0	0	0	0	0	0	0	0	0	0	0	0	0	0	0	0	0	0	0	0	0	0	0	0	0	2	2	0	0.111111111111111	0	RM_As_0022	RC_Helitron	no
rnd-5_family-940	Asue_scaffold1	482156	482157	0	0	0	0	0	0	0	0	0	0	0	0	0	0	0	0	0	0	0	0	0	0	0	0	0	0	0	0	0	0	0	1	0	1	0	1	0	0.0666666666666667	RM_As_0732	DNA_MuDR	no
rnd-1_family-53	Asue_scaffold1	487655	487656	0	0	0	0	1	1	1	1	1	0	1	0	0	1	0	0	0	0	1	1	1	1	1	1	1	1	1	1	1	1	1	1	1	21	7	15	0.388888888888889	1	RM_As_0003	LTR_Copia	no
rnd-6_family-4448_AT1G67720	Asue_scaffold1	504049	504050	0	0	0	0	0	0	0	0	0	0	0	0	0	0	1	0	0	0	0	0	0	0	0	0	0	0	0	0	0	0	0	0	0	1	1	0	0.0555555555555556	0	RM_As_1134	Unknown	no
rnd-1_family-7	Asue_scaffold1	506075	506076	0	0	0	0	0	0	0	0	0	0	0	0	0	0	0	0	0	0	0	0	0	0	0	0	0	0	0	0	0	0	0	1	0	1	0	1	0	0.0666666666666667	RM_As_0013	DNA_MuDR	no
rnd-1_family-14	Asue_scaffold1	507857	507858	0	0	0	0	0	0	0	1	0	0	1	0	0	0	0	0	0	0	0	0	0	0	0	0	0	0	0	0	0	0	0	0	0	2	2	0	0.111111111111111	0	RM_As_0029	rRNA	no
rnd-4_family-51	Asue_scaffold1	513140	513141	1	1	1	1	1	1	1	1	1	1	1	0	1	1	0	1	1	0	1	1	1	1	1	1	1	1	1	1	1	1	1	1	1	29	15	15	0.833333333333333	1	RM_As_0548	RC_Helitron	no
rnd-1_family-32	Asue_scaffold1	515143	515144	1	1	1	1	1	1	1	1	1	1	1	0	0	1	0	1	0	0	1	1	1	1	1	1	1	1	1	1	1	1	1	1	1	27	13	15	0.722222222222222	1	RM_As_0022	RC_Helitron	no
rnd-1_family-182	Asue_scaffold1	515227	515228	1	1	1	1	1	1	1	1	1	1	1	1	1	1	1	1	1	1	1	1	1	1	1	1	1	1	1	1	1	1	1	1	1	32	18	15	1	1	RM_As_0184	RC_Helitron	no
rnd-1_family-6	Asue_scaffold1	519522	519523	0	0	0	0	0	0	0	0	0	0	0	0	0	0	0	0	0	0	1	1	1	1	1	1	1	1	1	0	1	1	1	1	0	13	0	13	0	0.866666666666667	RM_As_0055	RC_Helitron	no
rnd-1_family-16	Asue_scaffold1	522935	522936	0	0	0	0	0	0	0	0	0	0	0	0	0	0	0	0	0	0	1	0	0	0	0	0	1	0	0	0	0	1	0	0	0	3	0	3	0	0.2	RM_As_0021	DNA_hAT	no
rnd-1_family-197	Asue_scaffold1	522945	522946	0	0	0	0	0	0	0	0	0	0	0	0	0	0	0	0	0	0	1	0	0	0	0	0	1	0	0	0	0	1	0	0	0	3	0	3	0	0.2	RM_As_0194	DNA_hAT	no
rnd-1_family-10	Asue_scaffold1	522960	522961	0	0	0	0	0	0	0	0	0	0	0	0	0	0	0	0	0	0	1	0	0	0	0	0	1	0	0	0	0	1	0	0	0	3	0	3	0	0.2	RM_As_0089	LTR_Gypsy	no
rnd-1_family-259	Asue_scaffold1	522985	522986	0	0	0	0	0	0	0	0	0	0	0	0	0	0	0	0	0	0	1	0	0	0	0	0	1	0	0	0	0	1	0	0	0	3	0	3	0	0.2	RM_As_0258	DNA_hAT	no
rnd-4_family-1473	Asue_scaffold1	531912	531913	0	0	0	0	0	0	0	0	0	0	0	0	0	0	0	0	0	0	0	0	0	0	0	0	0	0	0	0	0	0	0	1	0	1	0	1	0	0.0666666666666667	RM_As_0556	RC_Helitron	no
rnd-4_family-1300	Asue_scaffold1	535187	535188	0	0	0	0	0	0	0	0	0	0	0	0	0	0	0	0	0	0	0	0	0	0	0	0	0	0	0	0	0	1	0	0	0	1	0	1	0	0.0666666666666667	RM_As_0577	LTR_Gypsy	no
rnd-5_family-143	Asue_scaffold1	537420	537421	0	0	0	0	0	0	0	0	0	0	1	0	0	0	0	0	0	0	0	0	0	0	0	0	0	0	0	0	0	0	0	0	0	1	1	0	0.0555555555555556	0	RM_As_0620	LTR_Gypsy	no
HELITRONY3	Asue_scaffold1	542652	542653	0	0	0	0	0	0	0	0	0	0	0	0	0	0	0	0	0	0	0	0	0	0	0	0	0	0	0	0	0	0	0	1	0	1	0	1	0	0.0666666666666667	RM_As_0612	RC_Helitron	no
HELITRONY3	Asue_scaffold1	542652	542653	0	0	0	0	0	0	0	0	0	0	0	0	0	0	0	0	0	0	0	0	0	0	0	0	0	0	0	0	0	0	0	1	0	1	0	1	0	0.0666666666666667	RM_As_0681	RC_Helitron	no
HELITRONY3	Asue_scaffold1	542652	542653	0	0	0	0	0	0	0	0	0	0	0	0	0	0	0	0	0	0	0	0	0	0	0	0	0	0	0	0	0	0	0	1	0	1	0	1	0	0.0666666666666667	RM_As_0626	RC_Helitron	no
HELITRONY3	Asue_scaffold1	542652	542653	0	0	0	0	0	0	0	0	0	0	0	0	0	0	0	0	0	0	0	0	0	0	0	0	0	0	0	0	0	0	0	1	0	1	0	1	0	0.0666666666666667	RM_As_1071	RC_Helitron	no
HELITRONY3	Asue_scaffold1	542652	542653	0	0	0	0	0	0	0	0	0	0	0	0	0	0	0	0	0	0	0	0	0	0	0	0	0	0	0	0	0	0	0	1	0	1	0	1	0	0.0666666666666667	RM_As_0597	RC_Helitron	no
HELITRONY3	Asue_scaffold1	542652	542653	0	0	0	0	0	0	0	0	0	0	0	0	0	0	0	0	0	0	0	0	0	0	0	0	0	0	0	0	0	0	0	1	0	1	0	1	0	0.0666666666666667	RM_As_0760	RC_Helitron	no
HELITRONY3	Asue_scaffold1	542652	542653	0	0	0	0	0	0	0	0	0	0	0	0	0	0	0	0	0	0	0	0	0	0	0	0	0	0	0	0	0	0	0	1	0	1	0	1	0	0.0666666666666667	RM_As_0993	RC_Helitron	no
HELITRONY3	Asue_scaffold1	542652	542653	0	0	0	0	0	0	0	0	0	0	0	0	0	0	0	0	0	0	0	0	0	0	0	0	0	0	0	0	0	0	0	1	0	1	0	1	0	0.0666666666666667	RM_As_0261	RC_Helitron	yes_fromAA
rnd-1_family-24	Asue_scaffold1	556532	556533	1	1	1	1	1	1	1	1	1	1	1	1	0	1	0	1	0	0	1	1	1	1	1	1	1	1	0	1	0	1	1	1	1	26	14	13	0.777777777777778	0.866666666666667	RM_As_0010	RC_Helitron	no
rnd-1_family-141	Asue_scaffold1	556970	556971	0	0	0	0	1	0	0	0	0	1	0	0	1	0	0	1	1	0	0	0	0	0	0	0	0	0	0	0	0	0	0	0	0	5	5	0	0.277777777777778	0	RM_As_0134	RC_Helitron	no
rnd-1_family-92	Asue_scaffold1	561505	561506	0	0	0	0	0	0	0	0	0	0	0	0	0	0	0	0	0	0	0	0	0	0	0	0	0	0	0	0	0	0	0	1	0	1	0	1	0	0.0666666666666667	RM_As_0098	LTR_Copia	yes_fromAA
rnd-1_family-500	Asue_scaffold1	564534	564535	0	0	0	0	0	0	0	0	0	0	0	0	0	0	0	0	0	0	0	0	0	0	0	0	0	0	0	0	0	1	0	0	0	1	0	1	0	0.0666666666666667	RM_As_0501	LTR_Gypsy	no
rnd-1_family-53	Asue_scaffold1	565936	565937	0	0	0	0	0	0	1	1	1	0	0	0	0	0	0	0	0	0	0	0	0	0	0	0	0	0	0	0	0	0	0	0	0	3	3	0	0.166666666666667	0	RM_As_0003	LTR_Copia	no
rnd-1_family-24	Asue_scaffold1	569427	569428	1	1	1	1	0	0	1	1	0	0	0	0	0	0	0	0	0	0	0	0	0	0	0	0	0	0	0	0	0	0	0	0	0	6	6	0	0.333333333333333	0	RM_As_0010	RC_Helitron	no
rnd-5_family-493	Asue_scaffold1	569437	569438	1	1	1	1	0	0	1	1	0	0	0	0	1	0	0	0	0	0	0	0	0	0	0	0	0	0	0	0	0	0	0	0	0	7	7	0	0.388888888888889	0	RM_As_0599	RC_Helitron	no
rnd-4_family-1473	Asue_scaffold1	569508	569509	1	1	1	1	0	0	1	1	0	0	0	0	0	0	0	0	0	0	0	0	0	0	0	0	0	0	0	0	0	0	0	0	0	6	6	0	0.333333333333333	0	RM_As_0556	RC_Helitron	no
rnd-1_family-272	Asue_scaffold1	572366	572367	0	0	1	0	0	0	1	1	1	1	0	0	0	1	0	1	0	0	1	1	1	0	1	1	0	1	0	1	0	1	1	1	1	17	7	11	0.388888888888889	0.733333333333333	RM_As_0271	Unknown	no
rnd-1_family-39	Asue_scaffold1	573905	573906	1	1	1	1	0	1	0	0	0	0	0	0	0	0	0	0	0	0	0	0	0	0	0	0	0	0	0	0	0	0	0	0	0	5	5	0	0.277777777777778	0	RM_As_0035	DNA_Mariner	no
rnd-4_family-320	Asue_scaffold1	574948	574949	0	0	0	0	0	0	0	0	0	0	0	0	0	0	0	0	0	0	0	0	0	0	0	0	0	0	0	1	0	0	0	0	0	1	0	1	0	0.0666666666666667	RM_As_0550	RC_Helitron	no
rnd-1_family-0	Asue_scaffold1	591973	591974	0	0	0	0	0	0	0	0	0	0	1	0	0	0	0	0	0	0	0	0	0	0	0	0	0	0	0	0	0	0	0	0	0	1	1	0	0.0555555555555556	0	RM_As_0097	LINE	no
HELITRONY1D_gi_312162753_gb_HQ379630	Asue_scaffold1	596278	596279	0	0	0	0	0	0	0	0	0	0	0	0	0	0	0	0	0	0	0	0	0	0	0	0	0	0	0	0	0	0	0	1	0	1	0	1	0	0.0666666666666667	RM_As_0210	RC_Helitron	no
rnd-5_family-10055	Asue_scaffold1	598714	598715	0	0	0	0	0	0	0	0	0	0	1	0	0	0	0	0	0	0	0	0	0	0	0	0	0	0	0	0	0	0	0	0	0	1	1	0	0.0555555555555556	0	RM_As_0843	RC_Helitron	no
rnd-1_family-0	Asue_scaffold1	599455	599456	0	0	0	0	0	0	0	0	0	0	0	0	0	0	0	0	0	0	0	0	0	0	0	0	0	0	0	0	0	0	1	0	0	1	0	1	0	0.0666666666666667	RM_As_0097	LINE	no
rnd-4_family-1473	Asue_scaffold1	601911	601912	0	0	0	0	0	0	1	1	1	0	1	0	0	1	0	0	0	0	1	1	1	1	1	1	1	1	1	1	1	1	1	1	1	19	5	15	0.277777777777778	1	RM_As_0556	RC_Helitron	no
rnd-4_family-51	Asue_scaffold1	601912	601913	1	1	1	1	1	1	0	0	0	0	0	0	0	0	0	0	0	0	0	0	0	0	0	0	0	0	0	0	0	0	0	0	0	6	6	0	0.333333333333333	0	RM_As_0548	RC_Helitron	no
rnd-5_family-3745	Asue_scaffold1	602547	602548	0	0	0	0	0	0	0	0	0	0	0	0	0	0	1	1	0	0	0	0	0	0	0	0	0	0	0	0	0	0	0	0	0	2	2	0	0.111111111111111	0	RM_As_0718	Unknown	no
rnd-1_family-34	Asue_scaffold1	602997	602998	0	0	0	0	0	0	0	0	0	0	0	0	0	0	0	0	0	0	0	0	0	0	0	0	0	0	0	0	0	0	0	1	0	1	0	1	0	0.0666666666666667	RM_As_0080	LTR_Gypsy	no
rnd-5_family-493	Asue_scaffold1	605742	605743	0	0	0	0	0	0	0	0	0	0	0	0	0	0	0	0	0	0	0	0	0	0	0	0	0	0	0	0	1	0	0	0	0	1	0	1	0	0.0666666666666667	RM_As_0599	RC_Helitron	no
rnd-5_family-4820	Asue_scaffold1	612386	612387	0	0	0	0	0	0	0	0	0	0	0	0	0	0	0	0	0	0	0	0	0	0	0	0	0	0	0	0	0	0	0	1	0	1	0	1	0	0.0666666666666667	RM_As_0764	RC_Helitron	no
rnd-1_family-0	Asue_scaffold1	614724	614725	0	0	0	0	0	0	0	0	0	0	1	0	0	0	0	0	0	0	0	0	0	0	0	0	0	0	0	0	0	0	0	0	0	1	1	0	0.0555555555555556	0	RM_As_0097	LINE	no
rnd-4_family-782	Asue_scaffold1	617386	617387	0	0	0	0	0	0	0	0	0	0	0	0	0	0	0	0	0	0	0	0	0	0	0	0	0	0	0	0	0	1	0	0	0	1	0	1	0	0.0666666666666667	RM_As_0540	LTR_Gypsy	no
rnd-1_family-138	Asue_scaffold1	618556	618557	1	1	1	1	1	1	1	1	1	1	1	1	0	1	0	1	0	0	1	1	1	1	1	1	1	1	1	1	1	1	1	1	1	28	14	15	0.777777777777778	1	RM_As_0130	LINE	no
rnd-6_family-31979	Asue_scaffold1	624395	624396	0	0	0	0	1	0	0	0	0	0	0	0	0	0	0	0	0	0	0	0	0	0	0	0	0	0	0	0	0	0	0	0	0	1	1	0	0.0555555555555556	0	RM_As_1052	Unknown	no
rnd-1_family-87	Asue_scaffold1	625209	625210	0	0	0	0	0	0	0	0	0	0	0	0	0	0	0	0	0	0	0	0	0	0	0	0	0	0	0	0	0	1	0	0	0	1	0	1	0	0.0666666666666667	RM_As_0008	Unknown	no
rnd-5_family-3874	Asue_scaffold1	634481	634482	0	0	0	0	0	0	0	0	0	0	0	0	0	0	0	0	0	0	0	1	0	0	0	0	0	0	0	0	0	0	0	0	0	1	0	1	0	0.0666666666666667	RM_As_0710	Unknown	yes_fromAA
rnd-1_family-15	Asue_scaffold1	659466	659467	0	0	0	0	0	0	0	0	0	0	1	0	0	0	0	0	0	0	0	0	0	0	0	0	0	0	0	0	0	0	0	0	0	1	1	0	0.0555555555555556	0	RM_As_0095	LTR_Gypsy	no
rnd-1_family-222	Asue_scaffold1	666548	666549	1	1	1	1	1	1	1	1	1	1	1	1	1	1	1	1	1	1	1	1	1	1	1	1	1	1	1	1	1	1	1	1	1	32	18	15	1	1	RM_As_0219	Unknown	no
rnd-1_family-350	Asue_scaffold1	679592	679593	1	1	1	1	1	1	1	1	1	1	1	1	1	1	1	1	1	1	1	1	1	1	1	1	1	1	1	1	1	1	1	1	1	32	18	15	1	1	RM_As_0347	Simple_repeat	no
rnd-1_family-14	Asue_scaffold1	682541	682542	0	0	0	0	0	0	0	0	0	0	0	0	0	0	0	0	0	0	0	0	0	0	0	0	0	0	0	0	0	1	0	0	0	1	0	1	0	0.0666666666666667	RM_As_0029	rRNA	no
rnd-6_family-4443	Asue_scaffold1	684015	684016	0	0	0	0	0	0	0	0	0	0	1	0	0	0	0	0	0	0	0	0	0	0	0	0	0	0	0	0	0	0	0	0	0	1	1	0	0.0555555555555556	0	RM_As_1169	DNA_EnSPM	no
rnd-1_family-14	Asue_scaffold1	690339	690340	0	0	0	0	0	0	0	0	0	0	0	0	0	1	0	0	0	0	0	0	0	1	0	0	0	0	0	0	0	0	0	0	0	2	1	1	0.0555555555555556	0.0666666666666667	RM_As_0029	rRNA	no
rnd-1_family-306	Asue_scaffold1	690417	690418	0	0	0	0	0	0	0	0	0	0	0	0	0	0	0	0	0	0	0	0	0	0	0	0	0	0	0	0	0	1	0	0	0	1	0	1	0	0.0666666666666667	RM_As_0304	SINE	no
rnd-6_family-31979	Asue_scaffold1	691828	691829	0	0	0	0	0	0	1	0	0	0	0	0	0	0	0	0	0	0	1	1	0	0	0	0	1	1	1	0	0	1	1	1	0	9	1	8	0.0555555555555556	0.533333333333333	RM_As_1052	Unknown	no
rnd-5_family-2569	Asue_scaffold1	692076	692077	0	0	0	0	0	0	0	0	0	0	0	0	0	0	1	1	0	0	0	1	0	0	1	0	0	0	0	1	0	0	1	1	0	7	2	5	0.111111111111111	0.333333333333333	RM_As_0682	LTR_Gypsy	no
rnd-6_family-9360	Asue_scaffold1	692176	692177	0	0	0	0	0	0	0	0	0	0	0	0	0	0	0	0	0	0	0	1	0	0	1	1	0	1	0	0	0	1	0	1	0	6	0	6	0	0.4	RM_As_1184	LTR	yes_fromAA
rnd-1_family-14	Asue_scaffold1	697842	697843	0	0	0	0	0	0	0	1	0	0	0	0	0	0	0	0	0	0	0	0	0	1	0	0	0	0	0	0	0	0	0	1	0	3	1	2	0.0555555555555556	0.133333333333333	RM_As_0029	rRNA	no
rnd-1_family-14	Asue_scaffold1	700777	700778	0	0	0	0	0	0	0	0	0	0	1	0	0	0	0	0	0	0	0	0	0	0	0	0	0	0	0	0	0	0	0	0	0	1	1	0	0.0555555555555556	0	RM_As_0029	rRNA	no
rnd-1_family-69	Asue_scaffold1	703104	703105	0	0	0	0	0	0	0	0	0	0	0	0	0	0	0	0	0	0	0	0	0	0	0	0	0	0	0	0	0	0	0	1	0	1	0	1	0	0.0666666666666667	RM_As_0052	LTR_Gypsy	no
rnd-4_family-1473	Asue_scaffold1	711778	711779	0	0	0	0	1	0	1	0	0	0	0	0	0	0	0	0	0	0	0	0	1	0	1	0	0	1	0	0	1	0	0	0	0	6	2	4	0.111111111111111	0.266666666666667	RM_As_0556	RC_Helitron	no
rnd-5_family-504	Asue_scaffold1	712635	712636	1	1	1	1	1	1	1	1	1	1	1	1	1	1	1	1	0	0	1	1	1	1	1	1	1	1	1	1	1	1	1	1	1	30	16	15	0.888888888888889	1	RM_As_0623	RC_Helitron	no
rnd-1_family-182	Asue_scaffold1	713162	713163	0	0	0	0	0	0	1	1	1	0	1	0	0	1	0	0	0	1	1	1	1	0	0	1	1	1	1	1	1	1	1	1	1	18	6	13	0.333333333333333	0.866666666666667	RM_As_0184	RC_Helitron	no
rnd-1_family-32	Asue_scaffold1	713220	713221	0	0	0	0	0	0	1	1	1	0	0	0	0	1	0	0	0	0	1	1	1	0	0	1	1	1	1	1	0	1	1	1	1	15	4	12	0.222222222222222	0.8	RM_As_0022	RC_Helitron	no
rnd-4_family-51	Asue_scaffold1	715316	715317	0	0	0	0	0	0	1	1	1	0	1	0	0	1	0	0	0	1	1	1	1	0	0	1	1	1	1	1	1	1	1	1	1	18	6	13	0.333333333333333	0.866666666666667	RM_As_0548	RC_Helitron	no
rnd-1_family-11	Asue_scaffold1	736260	736261	0	0	0	0	0	0	0	0	0	0	1	0	0	0	0	0	0	0	0	0	0	0	0	0	0	0	0	0	0	1	0	0	0	2	1	1	0.0555555555555556	0.0666666666666667	RM_As_0087	rRNA	no
rnd-1_family-14	Asue_scaffold1	737060	737061	0	0	0	0	0	0	0	0	0	0	0	0	0	0	0	0	0	0	0	1	0	0	0	0	0	0	0	0	0	0	0	0	0	1	0	1	0	0.0666666666666667	RM_As_0029	rRNA	no
rnd-4_family-571	Asue_scaffold1	747146	747147	0	0	0	0	0	0	0	0	0	0	0	0	0	0	0	0	0	0	0	0	0	1	0	0	0	0	0	0	0	0	0	0	0	1	0	1	0	0.0666666666666667	RM_As_0539	Unknown	no
rnd-5_family-560	Asue_scaffold1	749592	749593	0	0	0	0	0	0	0	0	0	0	0	0	0	0	0	0	0	0	0	0	0	0	0	0	0	0	0	0	0	0	0	1	0	1	0	1	0	0.0666666666666667	RM_As_0604	RC_Helitron	no
rnd-6_family-5364	Asue_scaffold1	753947	753948	0	0	0	0	0	0	0	0	0	0	1	0	0	0	0	0	0	0	0	0	0	0	0	0	0	0	0	0	0	0	0	0	0	1	1	0	0.0555555555555556	0	RM_As_1042	DNA_EnSPM	no
rnd-1_family-32	Asue_scaffold1	758520	758521	0	0	0	0	0	0	0	0	0	0	0	0	0	0	0	0	0	0	0	0	0	0	0	0	0	0	0	0	0	1	0	0	0	1	0	1	0	0.0666666666666667	RM_As_0022	RC_Helitron	no
rnd-5_family-48	Asue_scaffold1	764731	764732	0	0	0	0	0	0	0	0	0	0	0	0	0	0	0	0	0	0	0	0	0	0	0	0	0	0	0	0	0	0	0	1	0	1	0	1	0	0.0666666666666667	RM_As_0851	Unknown	no
rnd-1_family-11	Asue_scaffold1	770371	770372	0	0	0	0	0	0	0	1	0	0	0	0	0	0	0	0	0	0	0	0	0	0	0	0	0	0	0	0	0	0	0	0	0	1	1	0	0.0555555555555556	0	RM_As_0087	rRNA	no
rnd-5_family-2780	Asue_scaffold1	775924	775925	1	1	1	1	1	1	1	1	1	1	1	1	1	1	1	1	1	1	1	1	1	1	1	1	1	1	1	1	1	1	1	1	1	32	18	15	1	1	RM_As_0834	RC_Helitron	no
rnd-1_family-20	Asue_scaffold1	778698	778699	0	0	0	0	0	0	0	0	0	0	0	0	0	0	0	0	0	0	0	0	1	0	0	1	0	0	1	0	0	0	0	1	1	4	0	5	0	0.333333333333333	RM_As_0072	DNA_MuDR	no
rnd-1_family-117	Asue_scaffold1	778727	778728	0	0	0	0	0	0	0	0	0	0	0	0	0	0	0	0	0	0	0	0	1	0	0	1	0	0	1	0	0	0	0	1	1	4	0	5	0	0.333333333333333	RM_As_0113	DNA_MuDR	yes_fromAA
rnd-1_family-23	Asue_scaffold1	782566	782567	0	0	0	0	0	0	0	0	0	0	0	0	0	0	0	0	0	0	0	0	1	0	0	1	0	0	1	0	0	0	0	1	1	4	0	5	0	0.333333333333333	RM_As_0012	DNA_MuDR	no
rnd-6_family-9360	Asue_scaffold1	788096	788097	0	0	0	0	0	0	0	0	0	0	0	0	0	0	0	0	0	0	0	0	0	0	0	0	0	0	0	0	0	0	0	1	0	1	0	1	0	0.0666666666666667	RM_As_1184	LTR	yes_fromAA
rnd-6_family-9360	Asue_scaffold1	789368	789369	0	0	0	0	0	0	0	0	0	0	0	0	0	0	0	0	0	0	0	0	0	0	0	1	0	0	0	0	0	0	1	0	0	2	0	2	0	0.133333333333333	RM_As_1184	LTR	yes_fromAA
HELITRONY3	Asue_scaffold1	800618	800619	0	0	0	0	0	0	0	0	0	0	0	0	0	0	0	0	0	0	0	0	0	0	0	0	0	0	0	0	0	0	0	1	0	1	0	1	0	0.0666666666666667	RM_As_0612	RC_Helitron	no
HELITRONY3	Asue_scaffold1	800618	800619	0	0	0	0	0	0	0	0	0	0	0	0	0	0	0	0	0	0	0	0	0	0	0	0	0	0	0	0	0	0	0	1	0	1	0	1	0	0.0666666666666667	RM_As_0681	RC_Helitron	no
HELITRONY3	Asue_scaffold1	800618	800619	0	0	0	0	0	0	0	0	0	0	0	0	0	0	0	0	0	0	0	0	0	0	0	0	0	0	0	0	0	0	0	1	0	1	0	1	0	0.0666666666666667	RM_As_0626	RC_Helitron	no
HELITRONY3	Asue_scaffold1	800618	800619	0	0	0	0	0	0	0	0	0	0	0	0	0	0	0	0	0	0	0	0	0	0	0	0	0	0	0	0	0	0	0	1	0	1	0	1	0	0.0666666666666667	RM_As_1071	RC_Helitron	no
HELITRONY3	Asue_scaffold1	800618	800619	0	0	0	0	0	0	0	0	0	0	0	0	0	0	0	0	0	0	0	0	0	0	0	0	0	0	0	0	0	0	0	1	0	1	0	1	0	0.0666666666666667	RM_As_0597	RC_Helitron	no
HELITRONY3	Asue_scaffold1	800618	800619	0	0	0	0	0	0	0	0	0	0	0	0	0	0	0	0	0	0	0	0	0	0	0	0	0	0	0	0	0	0	0	1	0	1	0	1	0	0.0666666666666667	RM_As_0760	RC_Helitron	no
HELITRONY3	Asue_scaffold1	800618	800619	0	0	0	0	0	0	0	0	0	0	0	0	0	0	0	0	0	0	0	0	0	0	0	0	0	0	0	0	0	0	0	1	0	1	0	1	0	0.0666666666666667	RM_As_0993	RC_Helitron	no
HELITRONY3	Asue_scaffold1	800618	800619	0	0	0	0	0	0	0	0	0	0	0	0	0	0	0	0	0	0	0	0	0	0	0	0	0	0	0	0	0	0	0	1	0	1	0	1	0	0.0666666666666667	RM_As_0261	RC_Helitron	yes_fromAA
rnd-1_family-6	Asue_scaffold1	803967	803968	0	0	0	0	0	0	0	0	0	0	0	0	0	0	0	0	0	0	1	0	0	0	0	1	0	0	1	0	0	0	0	1	0	4	0	4	0	0.266666666666667	RM_As_0055	RC_Helitron	no
rnd-1_family-16	Asue_scaffold1	805907	805908	0	0	0	0	0	0	0	0	0	0	0	0	0	0	0	0	0	0	0	0	0	0	0	0	0	0	0	0	0	0	0	1	0	1	0	1	0	0.0666666666666667	RM_As_0021	DNA_hAT	no
rnd-2_family-92	Asue_scaffold1	814063	814064	0	0	0	0	0	0	0	0	0	0	0	0	0	0	0	0	0	0	0	0	0	0	0	0	0	0	0	0	0	0	0	1	0	1	0	1	0	0.0666666666666667	RM_As_0526	LTR_Gypsy	no
rnd-1_family-0	Asue_scaffold1	822292	822293	0	0	0	0	0	0	0	0	0	0	0	0	0	0	0	0	0	0	0	0	0	1	0	0	0	0	0	0	0	0	0	0	0	1	0	1	0	0.0666666666666667	RM_As_0097	LINE	no
rnd-6_family-2196	Asue_scaffold1	827727	827728	0	0	0	0	0	0	0	0	0	1	0	0	0	0	1	0	0	0	0	0	0	0	0	0	0	0	0	0	0	0	0	0	0	2	2	0	0.111111111111111	0	RM_As_1075	LINE	no
rnd-1_family-6	Asue_scaffold1	838070	838071	0	0	0	0	0	0	0	0	0	0	0	0	0	0	0	0	0	0	1	1	1	1	1	1	0	1	1	1	1	1	1	1	1	13	0	14	0	0.933333333333333	RM_As_0055	RC_Helitron	no
rnd-6_family-10981	Asue_scaffold1	842874	842875	0	0	0	0	0	0	0	0	0	0	0	0	0	0	0	0	0	0	0	0	0	0	0	0	0	0	0	0	0	0	0	1	0	1	0	1	0	0.0666666666666667	RM_As_1133	DNA_EnSPM	no
rnd-5_family-3979	Asue_scaffold1	843799	843800	1	1	1	1	1	1	1	1	0	0	0	0	0	1	0	0	0	0	0	1	0	1	1	1	0	1	0	1	0	1	1	1	1	18	9	10	0.5	0.666666666666667	RM_As_0662	RC_Helitron	no
rnd-4_family-682	Asue_scaffold1	868490	868491	0	0	0	0	0	0	0	0	0	0	0	1	1	0	0	1	0	0	0	0	0	0	0	0	0	0	0	0	0	0	0	0	0	3	3	0	0.166666666666667	0	RM_As_0570	RC_Helitron	no
rnd-5_family-3286	Asue_scaffold1	921945	921946	0	0	0	0	0	0	0	0	0	0	0	0	0	0	0	0	0	0	0	0	0	0	0	0	0	0	0	0	0	1	0	0	0	1	0	1	0	0.0666666666666667	RM_As_0591	Satellite	no
rnd-6_family-31979	Asue_scaffold1	924308	924309	0	0	0	0	0	0	0	0	0	0	1	0	0	0	0	0	0	0	0	0	0	0	0	0	0	0	0	0	0	0	0	0	0	1	1	0	0.0555555555555556	0	RM_As_1052	Unknown	no
rnd-1_family-0	Asue_scaffold1	931230	931231	0	0	0	0	0	0	0	0	0	0	0	0	0	0	0	0	0	0	0	0	0	0	0	0	0	0	0	0	0	1	0	0	0	1	0	1	0	0.0666666666666667	RM_As_0097	LINE	no
rnd-1_family-1	Asue_scaffold1	933587	933588	0	0	0	0	0	0	0	0	0	0	0	0	0	0	0	0	0	0	0	0	0	1	0	0	0	0	0	0	0	0	0	0	0	1	0	1	0	0.0666666666666667	RM_As_0061	LINE	no
rnd-5_family-3286	Asue_scaffold1	939054	939055	0	0	0	0	0	0	0	0	1	0	0	0	0	0	0	0	0	0	0	0	0	0	0	0	0	0	0	0	0	0	0	1	0	2	1	1	0.0555555555555556	0.0666666666666667	RM_As_0591	Satellite	no
rnd-5_family-3286	Asue_scaffold1	945643	945644	0	0	0	0	0	0	0	0	0	0	0	0	0	0	0	0	0	0	0	0	0	0	0	0	0	0	0	0	0	1	0	0	0	1	0	1	0	0.0666666666666667	RM_As_0591	Satellite	no
rnd-4_family-18	Asue_scaffold1	946397	946398	0	0	0	0	0	0	0	0	0	0	0	0	0	0	0	0	0	0	0	0	0	0	0	0	0	0	0	0	0	0	0	1	0	1	0	1	0	0.0666666666666667	RM_As_0541	RC_Helitron	no
rnd-1_family-1	Asue_scaffold1	950570	950571	0	0	0	0	0	0	0	0	0	0	1	0	0	0	0	0	0	0	0	0	0	0	0	0	0	0	0	0	0	0	0	0	0	1	1	0	0.0555555555555556	0	RM_As_0061	LINE	no
rnd-1_family-6	Asue_scaffold1	995533	995534	0	0	0	0	0	0	0	0	0	0	1	0	0	0	0	0	0	0	1	1	1	1	0	1	0	1	1	0	1	1	1	1	0	12	1	11	0.0555555555555556	0.733333333333333	RM_As_0055	RC_Helitron	no
rnd-1_family-442	Asue_scaffold1	1006440	1006441	0	0	0	0	0	0	0	0	0	0	0	0	0	0	0	0	0	0	1	1	1	1	1	1	0	1	1	1	1	1	1	1	1	13	0	14	0	0.933333333333333	RM_As_0440	SINE	no
rnd-5_family-3286	Asue_scaffold1	1009726	1009727	0	0	0	0	0	0	0	0	0	0	0	0	0	0	0	0	0	0	0	0	0	0	0	0	0	0	0	0	0	1	0	0	0	1	0	1	0	0.0666666666666667	RM_As_0591	Satellite	no
rnd-1_family-11	Asue_scaffold1	1009821	1009822	0	0	0	0	0	0	0	0	0	0	1	0	0	1	0	0	0	0	0	0	0	0	0	0	0	0	0	0	0	0	0	0	0	2	2	0	0.111111111111111	0	RM_As_0087	rRNA	no
rnd-6_family-3649_AT1G16150	Asue_scaffold1	1023278	1023279	1	1	1	1	1	1	1	1	1	1	1	1	1	1	1	1	0	0	1	1	1	1	1	1	1	1	1	1	1	1	1	1	1	30	16	15	0.888888888888889	1	RM_As_0901	Unknown	no
rnd-5_family-292	Asue_scaffold1	1027592	1027593	0	0	0	0	0	0	0	0	0	0	1	0	1	0	1	1	0	0	0	0	0	1	0	0	0	1	1	0	0	0	0	0	0	7	4	3	0.222222222222222	0.2	RM_As_0818	LTR_Copia	no
rnd-5_family-3277	Asue_scaffold1	1033831	1033832	0	0	0	0	0	0	0	0	0	0	1	0	0	0	0	0	0	0	0	0	0	0	0	0	0	0	0	0	0	0	0	0	0	1	1	0	0.0555555555555556	0	RM_As_0775	DNA_Pogo	no
rnd-1_family-1	Asue_scaffold1	1039369	1039370	0	0	0	0	0	0	0	0	0	0	0	0	0	0	0	0	0	0	0	0	0	0	0	0	0	0	0	0	0	1	0	0	0	1	0	1	0	0.0666666666666667	RM_As_0061	LINE	no
rnd-1_family-270	Asue_scaffold1	1043519	1043520	0	0	0	0	0	0	0	0	0	0	0	0	0	0	0	0	0	0	0	0	0	0	0	0	0	0	0	0	0	1	0	0	0	1	0	1	0	0.0666666666666667	RM_As_0269	LTR_Gypsy	no
rnd-5_family-3286	Asue_scaffold1	1046592	1046593	0	0	0	0	0	0	0	0	0	0	1	0	0	0	0	0	0	0	0	0	0	0	0	0	0	0	0	0	0	0	0	0	0	1	1	0	0.0555555555555556	0	RM_As_0591	Satellite	no
rnd-6_family-31488_gi_656991394_gb_KJ772374	Asue_scaffold1	1052162	1052163	0	0	0	0	0	0	0	0	0	0	0	0	0	0	0	0	0	0	0	0	0	0	0	1	0	0	0	0	0	0	0	0	1	1	0	2	0	0.133333333333333	RM_As_1171	Unknown	no
rnd-1_family-14	Asue_scaffold1	1055177	1055178	0	0	0	0	0	0	0	0	0	0	0	0	0	0	0	0	0	0	0	0	0	1	0	0	0	0	0	0	0	0	0	0	0	1	0	1	0	0.0666666666666667	RM_As_0029	rRNA	no
VANDAL3	Asue_scaffold1	1056195	1056196	0	0	0	0	0	0	0	0	0	0	0	0	0	0	0	0	0	0	0	0	0	0	0	0	0	0	0	0	0	1	0	0	0	1	0	1	0	0.0666666666666667	RM_As_1055	DNA_MuDR	no
rnd-1_family-11	Asue_scaffold1	1058411	1058412	0	0	0	0	0	0	0	0	0	0	0	0	0	0	0	0	0	0	0	1	0	0	0	0	0	0	0	0	0	0	0	0	0	1	0	1	0	0.0666666666666667	RM_As_0087	rRNA	no
rnd-1_family-14	Asue_scaffold1	1068803	1068804	0	0	0	0	0	0	0	0	0	0	0	0	0	0	0	0	0	0	0	0	0	0	0	0	0	0	0	0	0	0	0	1	0	1	0	1	0	0.0666666666666667	RM_As_0029	rRNA	no
rnd-1_family-79	Asue_scaffold1	1090367	1090368	0	0	0	0	0	0	0	0	0	0	0	0	0	0	0	0	0	0	0	0	0	0	0	0	0	0	0	0	0	1	0	0	0	1	0	1	0	0.0666666666666667	RM_As_0093	DNA_MuDR	no
rnd-1_family-0	Asue_scaffold1	1122351	1122352	0	0	0	0	0	0	0	0	0	0	0	0	0	0	0	0	0	0	0	0	0	0	0	1	0	0	0	0	0	0	0	0	0	1	0	1	0	0.0666666666666667	RM_As_0097	LINE	no
rnd-1_family-0	Asue_scaffold1	1140435	1140436	0	0	0	0	0	0	0	0	0	0	0	0	0	0	0	0	0	0	0	0	0	0	0	0	0	0	0	0	0	0	1	1	0	2	0	2	0	0.133333333333333	RM_As_0097	LINE	no
rnd-1_family-6	Asue_scaffold1	1146146	1146147	0	1	0	0	0	0	0	0	0	0	0	0	0	0	0	0	0	0	1	1	1	1	1	1	1	1	1	1	1	1	1	1	0	15	1	14	0.0555555555555556	0.933333333333333	RM_As_0055	RC_Helitron	no
rnd-1_family-0	Asue_scaffold1	1163913	1163914	0	0	0	0	0	0	0	0	1	0	0	0	0	0	0	0	0	0	0	0	0	0	0	0	0	0	0	0	0	1	0	0	0	2	1	1	0.0555555555555556	0.0666666666666667	RM_As_0097	LINE	no
rnd-1_family-148	Asue_scaffold1	1166257	1166258	0	0	0	0	0	0	0	0	0	0	0	1	0	0	0	0	0	0	0	0	0	0	0	0	0	0	0	0	0	0	0	0	0	1	1	0	0.0555555555555556	0	RM_As_0140	LTR_Gypsy	no
rnd-1_family-14	Asue_scaffold1	1169864	1169865	0	0	0	0	0	0	0	0	0	0	0	0	0	0	0	0	0	0	0	0	0	0	0	0	0	0	0	0	0	0	0	1	0	1	0	1	0	0.0666666666666667	RM_As_0029	rRNA	no
rnd-1_family-141	Asue_scaffold1	1181939	1181940	0	0	0	1	0	0	1	0	0	1	0	0	0	0	0	0	0	0	0	0	0	0	0	0	0	0	0	0	0	0	0	0	0	3	3	0	0.166666666666667	0	RM_As_0134	RC_Helitron	no
rnd-4_family-666	Asue_scaffold1	1181958	1181959	0	0	0	1	0	0	1	0	0	1	0	0	0	0	0	0	0	0	0	0	0	0	0	0	0	0	0	0	0	0	0	0	1	3	3	1	0.166666666666667	0.0666666666666667	RM_As_0549	RC_Helitron	no
rnd-6_family-4227	Asue_scaffold1	1186658	1186659	0	0	0	0	0	0	0	0	0	0	0	0	0	0	0	1	0	0	0	0	0	0	0	0	0	0	0	0	0	0	0	1	0	2	1	1	0.0555555555555556	0.0666666666666667	RM_As_1070	Unknown	no
rnd-1_family-259	Asue_scaffold1	1193349	1193350	0	0	0	0	0	0	0	0	0	0	0	0	0	0	0	0	0	0	0	0	0	0	0	0	1	0	0	0	0	0	0	0	0	1	0	1	0	0.0666666666666667	RM_As_0258	DNA_hAT	no
rnd-6_family-3910	Asue_scaffold1	1193501	1193502	0	0	0	0	0	0	0	0	0	0	0	0	0	0	0	0	0	0	0	0	0	0	0	0	0	0	0	0	0	1	0	0	0	1	0	1	0	0.0666666666666667	RM_As_1124	Unknown	no
rnd-6_family-4227	Asue_scaffold1	1198480	1198481	1	1	1	1	1	1	1	1	1	1	1	1	1	1	1	1	1	0	1	1	1	1	1	1	1	1	1	1	1	1	1	1	1	31	17	15	0.944444444444444	1	RM_As_1070	Unknown	no
rnd-6_family-4227	Asue_scaffold1	1204770	1204771	1	1	1	1	1	1	1	1	1	1	1	1	0	1	0	1	1	0	1	1	1	1	1	1	1	1	1	1	1	1	1	1	1	29	15	15	0.833333333333333	1	RM_As_1070	Unknown	no
rnd-6_family-364	Asue_scaffold1	1208056	1208057	1	1	1	1	1	1	1	1	1	1	1	1	1	1	1	1	1	1	1	1	1	1	1	1	1	1	1	1	1	1	1	1	1	32	18	15	1	1	RM_As_1057	Unknown	no
rnd-6_family-364	Asue_scaffold1	1217500	1217501	0	0	0	0	0	0	0	0	0	0	1	0	0	0	0	0	0	0	0	0	0	0	0	0	0	0	0	0	0	0	0	0	0	1	1	0	0.0555555555555556	0	RM_As_1057	Unknown	no
rnd-1_family-147	Asue_scaffold1	1217519	1217520	0	0	0	0	0	0	0	0	0	0	1	0	0	0	0	0	0	0	0	0	0	0	0	0	0	0	0	0	0	0	0	0	0	1	1	0	0.0555555555555556	0	RM_As_0139	Unknown	no
HELITRONY3_gi_312162740_gb_HQ379629	Asue_scaffold1	1218522	1218523	0	0	0	0	0	0	0	0	0	0	0	0	0	0	0	0	0	0	0	0	0	0	0	0	0	0	0	0	0	0	0	1	0	1	0	1	0	0.0666666666666667	RM_As_0157	RC_Helitron	no
HELITRONY3_gi_312162740_gb_HQ379629	Asue_scaffold1	1218522	1218523	0	0	0	0	0	0	0	0	0	0	0	0	0	0	0	0	0	0	0	0	0	0	0	0	0	0	0	0	0	0	0	1	0	1	0	1	0	0.0666666666666667	RM_As_0209	RC_Helitron	no
ATCOPIA78_I	Asue_scaffold1	1218685	1218686	0	0	0	0	0	0	0	1	1	0	0	0	0	0	0	0	1	0	0	0	0	0	0	0	0	0	0	0	0	0	0	0	0	3	3	0	0.166666666666667	0	RM_As_0657	LTR_Copia	no
rnd-6_family-3020	Asue_scaffold1	1218685	1218686	0	0	0	0	0	0	0	0	1	0	0	0	0	0	0	0	1	0	0	0	0	0	0	0	0	0	0	0	0	0	0	0	0	2	2	0	0.111111111111111	0	RM_As_0969	LTR_Copia	no
rnd-6_family-364	Asue_scaffold1	1218889	1218890	1	1	1	1	1	1	1	1	1	1	1	1	1	1	0	1	1	1	1	1	1	1	1	1	1	1	1	1	1	1	1	1	1	31	17	15	0.944444444444444	1	RM_As_1057	Unknown	no
rnd-6_family-364	Asue_scaffold1	1221487	1221488	1	1	1	1	1	1	1	1	1	1	1	1	1	1	1	1	1	1	1	1	1	1	1	1	1	1	1	1	1	1	1	1	1	32	18	15	1	1	RM_As_1057	Unknown	no
rnd-1_family-14	Asue_scaffold1	1239136	1239137	0	0	0	0	0	0	0	1	0	0	0	0	0	0	0	0	0	0	0	0	0	0	0	0	0	0	1	0	0	1	0	1	0	4	1	3	0.0555555555555556	0.2	RM_As_0029	rRNA	no
rnd-5_family-3220	Asue_scaffold1	1247629	1247630	0	0	0	0	0	0	0	0	0	0	0	0	0	0	0	0	0	0	0	0	0	0	0	0	0	0	0	0	0	1	0	0	0	1	0	1	0	0.0666666666666667	RM_As_0650	DNA_hAT-Ac	no
rnd-6_family-2196	Asue_scaffold1	1250089	1250090	1	1	1	1	1	1	1	1	1	1	1	1	1	1	1	1	1	1	1	1	1	1	1	1	1	1	1	1	1	1	1	1	1	32	18	15	1	1	RM_As_1075	LINE	no
rnd-6_family-2196	Asue_scaffold1	1261190	1261191	1	1	1	1	1	1	1	1	1	1	1	1	1	1	1	1	1	1	1	1	1	1	1	1	1	1	1	1	1	1	1	1	1	32	18	15	1	1	RM_As_1075	LINE	no
rnd-5_family-3286	Asue_scaffold1	1269659	1269660	0	0	0	0	0	0	0	0	0	0	0	0	0	0	0	0	0	0	0	0	0	0	0	0	0	0	0	0	0	0	0	1	0	1	0	1	0	0.0666666666666667	RM_As_0591	Satellite	no
rnd-5_family-3286	Asue_scaffold1	1283979	1283980	0	0	0	0	0	0	0	0	0	0	0	0	0	1	0	0	0	0	0	0	0	1	0	0	0	0	0	0	0	0	0	0	0	2	1	1	0.0555555555555556	0.0666666666666667	RM_As_0591	Satellite	no
rnd-1_family-144	Asue_scaffold1	1285855	1285856	0	0	0	0	0	0	0	0	0	0	0	0	0	0	0	0	0	0	0	0	0	0	0	0	0	0	0	0	0	0	0	1	0	1	0	1	0	0.0666666666666667	RM_As_0141	LTR_Gypsy	no
rnd-6_family-452	Asue_scaffold1	1296288	1296289	0	0	0	0	0	0	0	0	0	0	0	0	0	0	0	0	0	0	0	1	0	1	0	0	1	0	0	0	0	1	1	0	0	5	0	5	0	0.333333333333333	RM_As_0918	LTR_Gypsy	no
rnd-1_family-153	Asue_scaffold1	1298300	1298301	1	1	0	1	1	1	0	1	1	0	0	1	1	1	0	0	0	1	1	1	1	0	1	1	0	1	1	0	0	1	1	1	1	21	11	11	0.611111111111111	0.733333333333333	RM_As_0147	RC_Helitron	no
rnd-4_family-4079	Asue_scaffold1	1298310	1298311	1	1	1	1	1	1	1	1	1	0	1	1	1	1	1	1	0	1	1	1	1	1	1	1	1	1	1	1	1	1	1	1	1	30	16	15	0.888888888888889	1	RM_As_0566	RC_Helitron	no
rnd-6_family-20365	Asue_scaffold1	1299450	1299451	0	0	0	0	0	0	0	0	0	0	1	0	0	0	0	0	0	0	0	0	0	0	0	0	0	0	0	0	0	0	0	0	0	1	1	0	0.0555555555555556	0	RM_As_1154	Unknown	no
HELITRONY1B	Asue_scaffold1	1311935	1311936	0	0	0	0	0	0	0	0	0	0	0	0	0	0	0	0	0	0	1	0	1	0	0	1	0	0	0	0	0	0	0	1	1	4	0	5	0	0.333333333333333	RM_As_0652	RC_Helitron	no
rnd-6_family-264	Asue_scaffold1	1312946	1312947	1	1	1	1	1	1	1	1	1	1	0	1	1	1	0	1	0	0	1	1	1	1	1	1	1	1	1	1	0	1	1	1	1	27	14	14	0.777777777777778	0.933333333333333	RM_As_0963	Unknown	no
rnd-6_family-264	Asue_scaffold1	1313916	1313917	1	1	1	1	1	1	1	1	1	1	1	1	1	1	1	1	1	1	1	1	1	1	1	1	1	1	1	1	1	1	1	1	1	32	18	15	1	1	RM_As_0963	Unknown	no
rnd-5_family-2569	Asue_scaffold1	1322224	1322225	0	0	0	0	0	0	1	0	0	0	0	0	0	0	0	0	0	0	0	0	0	0	0	0	0	0	0	0	0	0	0	0	0	1	1	0	0.0555555555555556	0	RM_As_0682	LTR_Gypsy	no
rnd-1_family-0	Asue_scaffold1	1330515	1330516	0	0	0	0	0	0	0	0	1	0	0	0	0	0	0	0	0	0	0	0	0	0	0	0	0	0	0	0	0	1	0	0	0	2	1	1	0.0555555555555556	0.0666666666666667	RM_As_0097	LINE	no
rnd-1_family-0	Asue_scaffold1	1340088	1340089	0	0	0	0	0	0	0	0	0	0	1	0	0	0	0	0	0	0	0	0	0	0	0	0	0	0	0	0	0	0	0	0	0	1	1	0	0.0555555555555556	0	RM_As_0097	LINE	no
rnd-1_family-14	Asue_scaffold1	1356368	1356369	0	0	0	0	0	0	0	0	0	0	0	0	0	0	0	0	0	0	0	0	0	0	0	0	0	0	0	0	0	1	0	0	0	1	0	1	0	0.0666666666666667	RM_As_0029	rRNA	no
rnd-6_family-652	Asue_scaffold1	1374787	1374788	0	0	0	0	0	0	0	0	0	0	0	0	0	0	0	0	0	0	0	0	0	0	0	0	0	0	0	0	0	0	0	1	0	1	0	1	0	0.0666666666666667	RM_As_1026	Unknown	no
rnd-1_family-32	Asue_scaffold1	1392998	1392999	0	0	0	0	0	0	0	0	0	0	1	0	0	0	0	0	0	0	0	0	0	0	0	0	0	0	0	0	0	0	0	0	0	1	1	0	0.0555555555555556	0	RM_As_0022	RC_Helitron	no
rnd-5_family-388	Asue_scaffold1	1398133	1398134	0	0	0	0	0	0	0	0	0	0	1	0	0	0	1	0	0	0	0	0	0	0	0	0	0	0	0	0	0	0	0	0	0	2	2	0	0.111111111111111	0	RM_As_0633	RC_Helitron	no
rnd-5_family-1251	Asue_scaffold1	1400456	1400457	0	0	0	0	0	0	0	0	0	0	0	0	0	0	0	0	0	0	0	0	0	0	0	0	0	1	0	0	0	0	0	0	0	1	0	1	0	0.0666666666666667	RM_As_0747	Unknown	no
rnd-1_family-6	Asue_scaffold1	1402767	1402768	0	0	0	0	0	0	0	0	0	0	0	0	0	0	0	0	0	0	0	0	1	0	0	1	0	0	1	0	0	1	0	1	0	5	0	5	0	0.333333333333333	RM_As_0055	RC_Helitron	no
rnd-1_family-6	Asue_scaffold1	1416350	1416351	0	0	0	0	0	0	0	0	0	0	0	0	0	0	0	0	0	0	1	1	1	1	1	1	0	1	1	1	1	1	1	1	0	13	0	13	0	0.866666666666667	RM_As_0055	RC_Helitron	no
rnd-1_family-14	Asue_scaffold1	1429070	1429071	0	0	0	0	0	0	0	0	0	1	0	0	0	0	0	0	0	0	0	0	0	0	0	0	0	0	0	0	0	0	0	0	0	1	1	0	0.0555555555555556	0	RM_As_0029	rRNA	no
rnd-5_family-3286	Asue_scaffold1	1443335	1443336	0	0	0	0	0	0	0	0	0	0	0	0	0	0	0	0	0	0	0	0	0	0	0	0	0	0	0	0	0	1	0	1	0	2	0	2	0	0.133333333333333	RM_As_0591	Satellite	no
rnd-5_family-3524	Asue_scaffold1	1447817	1447818	0	0	0	0	0	0	0	0	0	0	1	0	0	0	0	0	0	0	0	0	0	0	0	0	0	0	0	0	0	0	0	0	0	1	1	0	0.0555555555555556	0	RM_As_0809	DNA_MuDR	no
rnd-6_family-8382	Asue_scaffold1	1451127	1451128	0	0	0	0	0	0	0	0	0	0	0	0	0	0	0	0	0	0	0	0	0	0	0	0	0	0	0	0	0	1	0	0	0	1	0	1	0	0.0666666666666667	RM_As_1163	LTR_Gypsy	no
rnd-5_family-3917	Asue_scaffold1	1453196	1453197	0	0	0	0	0	0	0	0	0	1	0	0	0	0	0	0	0	0	0	0	0	0	0	0	0	0	0	0	0	0	0	0	0	1	1	0	0.0555555555555556	0	RM_As_0763	DNA_hAT-Ac	no
rnd-6_family-9360	Asue_scaffold1	1453286	1453287	0	0	0	0	0	0	0	0	0	0	0	0	0	0	0	0	0	0	0	0	0	0	0	0	0	0	0	0	0	0	0	1	0	1	0	1	0	0.0666666666666667	RM_As_1184	LTR	yes_fromAA
rnd-4_family-51	Asue_scaffold1	1455328	1455329	1	1	0	0	0	1	0	1	0	0	0	0	0	0	0	0	0	0	0	0	0	0	0	0	0	0	0	0	0	0	0	0	0	4	4	0	0.222222222222222	0	RM_As_0548	RC_Helitron	no
rnd-1_family-141	Asue_scaffold1	1455400	1455401	1	1	0	1	0	1	0	1	0	0	0	0	0	0	0	0	0	0	0	0	0	0	0	0	0	0	0	0	0	0	0	0	0	5	5	0	0.277777777777778	0	RM_As_0134	RC_Helitron	no
rnd-5_family-2730	Asue_scaffold1	1456034	1456035	1	1	1	1	1	1	1	1	1	0	1	1	1	1	1	1	1	1	1	1	1	1	1	1	1	1	1	1	1	1	1	1	1	31	17	15	0.944444444444444	1	RM_As_0641	RC_Helitron	no
rnd-6_family-5687	Asue_scaffold1	1459812	1459813	0	0	0	0	0	0	0	0	0	0	0	0	0	0	0	0	0	0	0	0	0	0	0	0	0	0	0	0	0	1	0	0	0	1	0	1	0	0.0666666666666667	RM_As_0862	LTR_Gypsy	no
rnd-5_family-3524	Asue_scaffold1	1463797	1463798	0	0	0	0	0	0	0	0	0	0	0	0	0	0	0	0	0	0	0	0	0	0	0	0	0	0	0	0	0	0	0	1	0	1	0	1	0	0.0666666666666667	RM_As_0809	DNA_MuDR	no
rnd-6_family-1805	Asue_scaffold1	1464555	1464556	0	0	0	0	0	0	0	0	0	1	0	0	0	0	0	0	0	0	0	0	0	0	0	0	0	0	0	0	0	0	0	0	0	1	1	0	0.0555555555555556	0	RM_As_1225	DNA_MuDR	no
rnd-5_family-5085	Asue_scaffold1	1467490	1467491	0	0	0	0	0	0	0	0	0	0	0	0	0	0	0	0	0	0	0	0	0	0	0	0	0	0	0	0	0	1	0	0	0	1	0	1	0	0.0666666666666667	RM_As_0678	LTR_Gypsy	no
rnd-5_family-2313	Asue_scaffold1	1480755	1480756	0	0	0	0	0	0	0	0	0	0	0	0	1	0	0	0	0	1	0	0	0	0	0	0	0	0	0	0	0	0	0	0	0	2	2	0	0.111111111111111	0	RM_As_0605	LTR_Gypsy	no
rnd-1_family-53	Asue_scaffold1	1487835	1487836	0	0	0	0	0	0	0	0	0	0	0	1	0	0	0	0	0	0	0	0	0	0	0	0	0	0	0	0	0	0	0	0	0	1	1	0	0.0555555555555556	0	RM_As_0003	LTR_Copia	no
rnd-5_family-3286	Asue_scaffold1	1493490	1493491	0	0	0	0	0	0	0	0	0	0	1	0	0	0	0	0	0	0	0	0	0	0	0	0	0	0	0	0	0	0	0	0	0	1	1	0	0.0555555555555556	0	RM_As_0591	Satellite	no
rnd-1_family-426	Asue_scaffold1	1495727	1495728	0	0	1	1	0	0	0	0	0	1	0	0	0	0	0	0	0	0	0	0	0	0	0	0	0	0	0	0	0	0	0	0	0	3	3	0	0.166666666666667	0	RM_As_0424	DNA_Mariner	no
rnd-1_family-151	Asue_scaffold1	1501429	1501430	0	0	0	0	0	0	1	0	0	0	0	0	0	0	0	0	0	0	0	0	0	0	0	0	0	0	0	0	0	0	0	0	0	1	1	0	0.0555555555555556	0	RM_As_0144	DNA_MuDR	no
rnd-1_family-14	Asue_scaffold1	1518581	1518582	0	0	0	0	0	0	0	1	0	0	0	0	0	0	0	0	0	0	0	0	0	0	0	0	0	0	0	0	0	0	0	1	0	2	1	1	0.0555555555555556	0.0666666666666667	RM_As_0029	rRNA	no
rnd-6_family-7918	Asue_scaffold1	1532928	1532929	1	1	1	1	1	1	1	1	1	1	1	1	1	1	1	1	0	0	1	1	1	1	1	1	1	1	1	0	1	1	1	1	1	29	16	14	0.888888888888889	0.933333333333333	RM_As_1172	DNA_Mariner	no
rnd-5_family-1637	Asue_scaffold1	1550139	1550140	0	0	0	0	0	0	0	0	0	0	0	0	0	0	0	0	0	0	0	0	0	0	0	0	0	0	0	0	0	0	0	1	0	1	0	1	0	0.0666666666666667	RM_As_0625	RC_Helitron	no
rnd-1_family-58	Asue_scaffold1	1550565	1550566	0	0	0	0	0	0	0	0	0	0	0	0	0	0	0	0	0	0	0	0	0	0	0	0	0	0	0	0	0	0	0	1	0	1	0	1	0	0.0666666666666667	RM_As_0031	Unknown	no
rnd-1_family-25	Asue_scaffold1	1553908	1553909	0	0	0	0	0	0	0	0	0	0	1	0	0	0	0	0	0	0	0	0	0	0	0	0	0	0	0	0	0	0	0	0	0	1	1	0	0.0555555555555556	0	RM_As_0078	LTR_Gypsy	no
rnd-5_family-1135	Asue_scaffold1	1563967	1563968	0	0	0	0	0	0	0	0	0	0	0	0	0	0	0	0	0	0	0	0	0	0	0	0	0	0	0	0	0	1	0	0	0	1	0	1	0	0.0666666666666667	RM_As_0594	RC_Helitron	no
rnd-1_family-14	Asue_scaffold1	1571417	1571418	0	0	0	0	0	0	0	0	0	0	0	0	0	0	0	0	0	0	0	0	0	0	0	0	0	0	0	0	0	0	0	1	0	1	0	1	0	0.0666666666666667	RM_As_0029	rRNA	no
rnd-1_family-40	Asue_scaffold1	1571473	1571474	0	0	0	0	0	0	0	0	0	0	0	0	0	0	0	0	0	0	0	0	0	0	0	0	0	0	0	0	0	1	0	0	0	1	0	1	0	0.0666666666666667	RM_As_0040	RC_Helitron	no
rnd-5_family-3286	Asue_scaffold1	1572793	1572794	0	0	0	0	0	0	0	0	0	0	0	0	0	0	0	0	0	0	0	0	0	0	0	0	0	0	0	0	0	0	0	1	0	1	0	1	0	0.0666666666666667	RM_As_0591	Satellite	no
rnd-5_family-3286	Asue_scaffold1	1611514	1611515	0	0	0	0	0	0	0	0	0	0	0	0	0	0	0	0	0	0	0	0	0	0	0	0	0	0	0	0	0	0	0	1	0	1	0	1	0	0.0666666666666667	RM_As_0591	Satellite	no
rnd-6_family-17530	Asue_scaffold1	1619512	1619513	0	0	0	0	0	0	1	0	0	0	0	0	1	0	0	0	0	0	0	0	0	0	0	0	0	0	0	0	0	0	0	0	0	2	2	0	0.111111111111111	0	RM_As_1221	DNA_MuDR	no
rnd-1_family-367	Asue_scaffold1	1624989	1624990	0	0	0	0	0	0	0	0	0	0	0	0	0	0	0	0	0	0	0	1	0	0	0	0	0	0	0	0	0	1	1	0	0	3	0	3	0	0.2	RM_As_0364	Unknown	no
rnd-1_family-14	Asue_scaffold1	1632148	1632149	0	0	0	0	0	0	0	0	0	0	1	0	0	0	0	0	0	0	0	0	0	0	0	0	0	0	0	0	0	0	0	0	0	1	1	0	0.0555555555555556	0	RM_As_0029	rRNA	no
rnd-1_family-53	Asue_scaffold1	1661762	1661763	0	0	0	0	0	0	0	1	1	0	0	0	0	0	0	1	0	0	1	1	1	1	1	1	0	1	1	1	0	1	1	1	1	15	3	13	0.166666666666667	0.866666666666667	RM_As_0003	LTR_Copia	no
rnd-1_family-10	Asue_scaffold1	1670905	1670906	0	0	0	0	0	0	0	0	0	0	1	0	0	0	0	0	0	0	0	0	0	0	0	0	0	0	0	0	0	0	0	0	0	1	1	0	0.0555555555555556	0	RM_As_0089	LTR_Gypsy	no
rnd-6_family-9360	Asue_scaffold1	1674795	1674796	0	0	0	0	0	0	0	0	0	0	0	0	0	0	0	0	0	0	0	0	0	0	0	0	0	0	0	0	0	0	0	1	0	1	0	1	0	0.0666666666666667	RM_As_1184	LTR	yes_fromAA
rnd-1_family-14	Asue_scaffold1	1675391	1675392	0	0	0	0	0	0	0	0	0	0	0	0	0	0	0	0	0	0	0	0	0	0	0	0	0	0	0	0	0	0	0	1	0	1	0	1	0	0.0666666666666667	RM_As_0029	rRNA	no
rnd-5_family-3286	Asue_scaffold1	1678656	1678657	0	0	0	0	0	0	0	0	0	0	0	0	0	0	0	0	0	0	0	0	0	0	0	0	0	0	0	0	0	0	0	1	0	1	0	1	0	0.0666666666666667	RM_As_0591	Satellite	no
rnd-1_family-14	Asue_scaffold1	1705012	1705013	0	0	0	0	0	0	0	0	0	0	1	0	0	0	0	0	0	0	0	0	0	0	0	0	0	0	0	0	0	0	0	1	0	2	1	1	0.0555555555555556	0.0666666666666667	RM_As_0029	rRNA	no
HELITRONY3	Asue_scaffold1	1707976	1707977	0	0	0	0	0	1	0	0	0	0	0	0	0	0	0	0	0	0	0	0	0	0	0	0	0	0	0	0	0	0	0	0	0	1	1	0	0.0555555555555556	0	RM_As_0612	RC_Helitron	no
HELITRONY3	Asue_scaffold1	1707976	1707977	0	0	0	0	0	1	0	0	0	0	0	0	0	0	0	0	0	0	0	0	0	0	0	0	0	0	0	0	0	0	0	0	0	1	1	0	0.0555555555555556	0	RM_As_0681	RC_Helitron	no
HELITRONY3	Asue_scaffold1	1707976	1707977	0	0	0	0	0	1	0	0	0	0	0	0	0	0	0	0	0	0	0	0	0	0	0	0	0	0	0	0	0	0	0	0	0	1	1	0	0.0555555555555556	0	RM_As_0626	RC_Helitron	no
HELITRONY3	Asue_scaffold1	1707976	1707977	0	0	0	0	0	1	0	0	0	0	0	0	0	0	0	0	0	0	0	0	0	0	0	0	0	0	0	0	0	0	0	0	0	1	1	0	0.0555555555555556	0	RM_As_1071	RC_Helitron	no
HELITRONY3	Asue_scaffold1	1707976	1707977	0	0	0	0	0	1	0	0	0	0	0	0	0	0	0	0	0	0	0	0	0	0	0	0	0	0	0	0	0	0	0	0	0	1	1	0	0.0555555555555556	0	RM_As_0597	RC_Helitron	no
HELITRONY3	Asue_scaffold1	1707976	1707977	0	0	0	0	0	1	0	0	0	0	0	0	0	0	0	0	0	0	0	0	0	0	0	0	0	0	0	0	0	0	0	0	0	1	1	0	0.0555555555555556	0	RM_As_0760	RC_Helitron	no
HELITRONY3	Asue_scaffold1	1707976	1707977	0	0	0	0	0	1	0	0	0	0	0	0	0	0	0	0	0	0	0	0	0	0	0	0	0	0	0	0	0	0	0	0	0	1	1	0	0.0555555555555556	0	RM_As_0993	RC_Helitron	no
HELITRONY1B	Asue_scaffold1	1708298	1708299	1	1	1	1	1	1	1	1	1	1	0	0	0	1	0	1	0	0	1	1	1	1	1	1	1	1	1	1	1	1	1	1	1	26	12	15	0.666666666666667	1	RM_As_0652	RC_Helitron	no
rnd-6_family-386	Asue_scaffold1	1708721	1708722	0	0	0	0	0	1	0	0	0	0	0	0	0	0	0	0	0	0	0	0	0	0	0	0	0	0	0	0	0	0	0	0	0	1	1	0	0.0555555555555556	0	RM_As_0912	DNA_MuDR	no
rnd-1_family-14	Asue_scaffold1	1734317	1734318	1	0	0	0	0	0	0	0	0	0	0	0	0	0	0	0	0	0	0	0	0	0	0	0	0	0	0	0	0	0	0	0	0	1	1	0	0.0555555555555556	0	RM_As_0029	rRNA	no
rnd-5_family-504	Asue_scaffold1	1736789	1736790	0	0	1	1	0	0	0	0	0	1	0	0	0	0	0	0	0	0	0	0	0	0	0	0	0	0	0	0	0	0	0	0	0	3	3	0	0.166666666666667	0	RM_As_0623	RC_Helitron	no
rnd-4_family-782	Asue_scaffold1	1745679	1745680	0	0	0	0	0	0	0	0	0	0	1	0	0	0	0	0	0	0	0	0	0	0	0	0	0	0	0	0	0	0	0	0	0	1	1	0	0.0555555555555556	0	RM_As_0540	LTR_Gypsy	no
rnd-4_family-18	Asue_scaffold1	1754682	1754683	0	0	0	0	0	0	0	1	0	0	0	0	0	0	0	0	0	0	1	0	0	0	0	0	1	1	0	0	0	1	0	0	0	5	1	4	0.0555555555555556	0.266666666666667	RM_As_0541	RC_Helitron	no
rnd-5_family-6275	Asue_scaffold1	1755420	1755421	0	0	0	0	0	0	0	0	0	0	0	0	0	0	0	0	0	0	0	0	0	0	0	0	0	1	0	0	0	0	0	0	0	1	0	1	0	0.0666666666666667	RM_As_0800	RC_Helitron	no
rnd-1_family-159	Asue_scaffold1	1755570	1755571	0	0	0	0	0	0	0	0	0	0	0	0	0	0	0	0	0	0	0	0	0	1	0	0	0	0	0	0	0	0	0	0	0	1	0	1	0	0.0666666666666667	RM_As_0153	DNA_MuDR	no
rnd-1_family-32	Asue_scaffold1	1763404	1763405	1	1	0	0	0	1	0	0	0	0	0	0	0	0	0	0	0	0	0	0	0	0	0	0	0	0	0	0	0	0	0	0	0	3	3	0	0.166666666666667	0	RM_As_0022	RC_Helitron	no
rnd-1_family-209	Asue_scaffold1	1763477	1763478	1	1	0	0	0	1	0	0	0	0	0	0	0	0	0	0	0	1	0	0	0	0	0	0	0	0	0	0	0	0	0	0	0	4	4	0	0.222222222222222	0	RM_As_0207	RC_Helitron	no
rnd-1_family-182	Asue_scaffold1	1763523	1763524	1	1	0	1	0	1	0	0	0	0	0	0	0	0	0	0	0	1	0	0	0	0	0	0	0	0	0	0	0	0	0	0	0	5	5	0	0.277777777777778	0	RM_As_0184	RC_Helitron	no
rnd-1_family-14	Asue_scaffold1	1767930	1767931	0	0	0	0	0	0	0	0	0	0	0	0	0	0	0	0	0	0	0	0	0	0	0	0	0	0	0	0	0	0	0	1	0	1	0	1	0	0.0666666666666667	RM_As_0029	rRNA	no
rnd-6_family-5462	Asue_scaffold1	1787024	1787025	0	0	0	0	0	0	0	0	0	0	1	0	0	0	0	0	0	0	0	0	0	0	0	0	0	0	0	0	0	0	0	0	0	1	1	0	0.0555555555555556	0	RM_As_0858	LTR_Gypsy	no
rnd-5_family-1517	Asue_scaffold1	1797985	1797986	0	0	0	0	0	0	0	0	0	0	0	0	0	0	0	0	0	0	0	0	0	0	0	0	0	0	0	0	0	0	0	1	0	1	0	1	0	0.0666666666666667	RM_As_0653	LTR_Copia	yes_fromAA
rnd-1_family-14	Asue_scaffold1	1805321	1805322	0	0	0	0	0	0	0	0	0	0	0	0	1	0	0	0	0	0	0	0	0	0	0	0	0	0	0	0	0	0	0	0	0	1	1	0	0.0555555555555556	0	RM_As_0029	rRNA	no
rnd-6_family-11685	Asue_scaffold1	1805838	1805839	0	1	0	0	0	0	0	0	0	0	0	0	0	0	0	0	0	0	0	0	0	0	0	0	0	0	0	0	0	0	0	0	0	1	1	0	0.0555555555555556	0	RM_As_0972	Unknown	no
rnd-6_family-5462	Asue_scaffold1	1812521	1812522	0	0	0	0	0	0	0	0	0	0	1	0	0	0	0	0	0	0	0	0	0	0	0	0	0	0	0	0	0	0	0	0	0	1	1	0	0.0555555555555556	0	RM_As_0858	LTR_Gypsy	no
rnd-6_family-31979	Asue_scaffold1	1812722	1812723	0	1	0	0	0	1	0	0	0	0	0	0	0	0	0	1	0	0	1	1	0	1	0	1	0	0	1	0	0	1	1	1	0	11	3	8	0.166666666666667	0.533333333333333	RM_As_1052	Unknown	no
rnd-5_family-2569	Asue_scaffold1	1812725	1812726	0	1	0	0	0	1	0	1	1	0	0	1	0	0	0	0	0	1	0	0	0	0	0	1	0	0	1	0	0	0	0	0	0	8	6	2	0.333333333333333	0.133333333333333	RM_As_0682	LTR_Gypsy	no
rnd-5_family-1286	Asue_scaffold1	1814327	1814328	0	0	0	0	0	0	0	0	0	0	0	0	0	0	0	0	0	0	0	0	0	0	0	0	0	0	0	0	0	1	0	0	0	1	0	1	0	0.0666666666666667	RM_As_0721	Unknown	no
rnd-1_family-508	Asue_scaffold1	1817533	1817534	0	0	0	0	0	0	0	0	0	0	0	0	0	0	0	0	0	0	0	0	0	0	0	0	0	0	0	0	0	0	0	1	0	1	0	1	0	0.0666666666666667	RM_As_0509	Unknown	no
rnd-6_family-31979	Asue_scaffold1	1817858	1817859	0	0	0	0	1	0	0	0	0	0	0	0	0	0	1	0	0	0	0	0	0	0	0	0	0	0	0	0	0	0	0	0	0	2	2	0	0.111111111111111	0	RM_As_1052	Unknown	no
rnd-4_family-2625_AT1G49730	Asue_scaffold1	1831965	1831966	0	0	0	0	0	0	0	0	0	0	0	0	0	0	0	0	0	0	0	0	0	0	0	0	0	0	0	0	0	0	0	1	0	1	0	1	0	0.0666666666666667	RM_As_0579	Unknown	no
HELITRONY3	Asue_scaffold1	1832586	1832587	0	0	0	0	0	0	0	0	0	0	0	0	0	0	0	0	0	0	0	0	0	0	0	0	0	0	0	0	0	1	0	0	0	1	0	1	0	0.0666666666666667	RM_As_0612	RC_Helitron	no
HELITRONY3	Asue_scaffold1	1832586	1832587	0	0	0	0	0	0	0	0	0	0	0	0	0	0	0	0	0	0	0	0	0	0	0	0	0	0	0	0	0	1	0	0	0	1	0	1	0	0.0666666666666667	RM_As_0681	RC_Helitron	no
HELITRONY3	Asue_scaffold1	1832586	1832587	0	0	0	0	0	0	0	0	0	0	0	0	0	0	0	0	0	0	0	0	0	0	0	0	0	0	0	0	0	1	0	0	0	1	0	1	0	0.0666666666666667	RM_As_0626	RC_Helitron	no
HELITRONY3	Asue_scaffold1	1832586	1832587	0	0	0	0	0	0	0	0	0	0	0	0	0	0	0	0	0	0	0	0	0	0	0	0	0	0	0	0	0	1	0	0	0	1	0	1	0	0.0666666666666667	RM_As_1071	RC_Helitron	no
HELITRONY3	Asue_scaffold1	1832586	1832587	0	0	0	0	0	0	0	0	0	0	0	0	0	0	0	0	0	0	0	0	0	0	0	0	0	0	0	0	0	1	0	0	0	1	0	1	0	0.0666666666666667	RM_As_0597	RC_Helitron	no
HELITRONY3	Asue_scaffold1	1832586	1832587	0	0	0	0	0	0	0	0	0	0	0	0	0	0	0	0	0	0	0	0	0	0	0	0	0	0	0	0	0	1	0	0	0	1	0	1	0	0.0666666666666667	RM_As_0760	RC_Helitron	no
HELITRONY3	Asue_scaffold1	1832586	1832587	0	0	0	0	0	0	0	0	0	0	0	0	0	0	0	0	0	0	0	0	0	0	0	0	0	0	0	0	0	1	0	0	0	1	0	1	0	0.0666666666666667	RM_As_0993	RC_Helitron	no
HELITRONY3	Asue_scaffold1	1832586	1832587	0	0	0	0	0	0	0	0	0	0	0	0	0	0	0	0	0	0	0	0	0	0	0	0	0	0	0	0	0	1	0	0	0	1	0	1	0	0.0666666666666667	RM_As_0261	RC_Helitron	yes_fromAA
rnd-6_family-5462	Asue_scaffold1	1837140	1837141	0	0	0	0	0	0	0	0	0	0	0	0	0	0	0	0	0	0	0	0	0	0	0	0	0	0	0	0	0	0	0	1	0	1	0	1	0	0.0666666666666667	RM_As_0858	LTR_Gypsy	no
rnd-1_family-0	Asue_scaffold1	1840916	1840917	0	0	0	0	0	0	0	0	0	0	0	0	0	0	0	0	0	0	0	1	0	0	0	0	0	0	0	0	0	0	0	0	0	1	0	1	0	0.0666666666666667	RM_As_0097	LINE	no
rnd-5_family-3286	Asue_scaffold1	1840925	1840926	0	0	0	0	0	0	0	0	0	0	0	0	0	0	0	0	0	0	1	0	0	0	0	0	0	0	1	0	0	1	0	1	0	4	0	4	0	0.266666666666667	RM_As_0591	Satellite	no
rnd-1_family-0	Asue_scaffold1	1848996	1848997	0	0	0	0	0	0	0	0	0	0	1	0	0	0	0	0	0	0	0	0	0	0	0	0	0	0	0	0	0	0	0	0	0	1	1	0	0.0555555555555556	0	RM_As_0097	LINE	no
rnd-6_family-8462	Asue_scaffold1	1849970	1849971	0	0	0	0	0	0	0	0	0	0	0	0	0	0	0	0	0	0	0	0	0	0	0	0	0	0	0	0	0	1	0	0	0	1	0	1	0	0.0666666666666667	RM_As_0952	LINE	no
rnd-5_family-8626	Asue_scaffold1	1865832	1865833	0	0	0	0	0	0	0	0	0	0	0	0	0	0	0	0	0	0	0	0	0	0	0	0	0	0	0	0	0	0	0	1	0	1	0	1	0	0.0666666666666667	RM_As_0773	RC_Helitron	no
rnd-5_family-2569	Asue_scaffold1	1869079	1869080	0	0	0	0	0	0	0	0	0	0	0	0	0	0	0	0	0	0	0	0	0	0	0	0	0	0	0	0	0	1	0	0	0	1	0	1	0	0.0666666666666667	RM_As_0682	LTR_Gypsy	no
rnd-5_family-3286	Asue_scaffold1	1895263	1895264	0	0	0	0	0	0	0	0	0	0	0	0	0	0	0	0	0	0	0	0	0	0	0	0	0	0	0	0	0	1	0	0	0	1	0	1	0	0.0666666666666667	RM_As_0591	Satellite	no
HELITRONY3_gi_312162740_gb_HQ379629	Asue_scaffold1	1915088	1915089	0	0	0	0	0	0	0	0	0	0	0	0	0	0	0	0	0	0	0	0	0	0	0	0	0	0	0	0	0	0	0	1	0	1	0	1	0	0.0666666666666667	RM_As_0157	RC_Helitron	no
HELITRONY3_gi_312162740_gb_HQ379629	Asue_scaffold1	1915088	1915089	0	0	0	0	0	0	0	0	0	0	0	0	0	0	0	0	0	0	0	0	0	0	0	0	0	0	0	0	0	0	0	1	0	1	0	1	0	0.0666666666666667	RM_As_0209	RC_Helitron	no
rnd-5_family-5361	Asue_scaffold1	1915591	1915592	0	0	0	0	0	0	0	0	0	0	0	0	0	0	0	0	0	0	1	0	1	1	1	1	1	0	1	0	0	1	0	1	1	9	0	10	0	0.666666666666667	RM_As_0712	RC_Helitron	yes_fromAA
rnd-5_family-3596	Asue_scaffold1	1915643	1915644	0	0	0	0	0	0	0	0	0	0	0	0	0	0	0	0	0	0	1	0	1	1	1	1	1	0	1	0	0	1	0	1	1	9	0	10	0	0.666666666666667	RM_As_0677	RC_Helitron	yes_fromAA
rnd-6_family-10268	Asue_scaffold1	1937933	1937934	0	0	0	0	0	0	0	0	0	0	0	0	0	0	0	0	0	0	0	0	0	0	0	0	0	0	0	0	0	1	0	0	0	1	0	1	0	0.0666666666666667	RM_As_1068	Unknown	no
rnd-1_family-2	Asue_scaffold1	1948362	1948363	0	0	0	0	0	0	0	0	0	0	0	0	0	0	0	0	0	0	0	0	0	0	0	0	0	0	0	0	0	0	0	1	0	1	0	1	0	0.0666666666666667	RM_As_0005	LTR	yes_fromAA
rnd-5_family-8147	Asue_scaffold1	1950385	1950386	0	0	0	0	0	0	0	0	0	0	0	0	0	0	0	0	0	0	0	0	0	0	0	0	0	0	0	0	0	0	0	1	0	1	0	1	0	0.0666666666666667	RM_As_0751	LTR_Gypsy	no
rnd-1_family-0	Asue_scaffold1	1957518	1957519	0	0	0	0	0	0	0	0	0	0	1	0	0	0	0	0	0	0	0	0	0	1	0	0	0	0	0	0	0	0	0	0	0	2	1	1	0.0555555555555556	0.0666666666666667	RM_As_0097	LINE	no
rnd-4_family-51	Asue_scaffold1	1977014	1977015	0	0	1	0	1	1	0	0	0	0	0	0	0	0	0	0	0	0	0	0	0	0	0	0	0	0	0	0	0	0	0	0	0	3	3	0	0.166666666666667	0	RM_As_0548	RC_Helitron	no
rnd-1_family-182	Asue_scaffold1	1977017	1977018	0	0	1	0	0	1	0	0	0	0	0	0	0	0	0	0	0	0	0	0	0	0	0	0	0	0	0	0	0	0	0	0	0	2	2	0	0.111111111111111	0	RM_As_0184	RC_Helitron	no
rnd-1_family-24	Asue_scaffold1	1979682	1979683	0	0	0	1	0	0	1	0	1	0	0	0	0	0	0	0	0	0	1	1	1	1	1	1	1	0	0	0	0	1	1	1	1	13	3	11	0.166666666666667	0.733333333333333	RM_As_0010	RC_Helitron	no
rnd-5_family-504	Asue_scaffold1	1980547	1980548	0	0	0	1	0	0	1	0	1	0	0	0	1	0	1	1	0	0	1	1	1	1	1	1	1	1	1	1	1	1	1	1	1	20	6	15	0.333333333333333	1	RM_As_0623	RC_Helitron	no
rnd-1_family-22	Asue_scaffold1	1981575	1981576	0	0	0	0	0	0	0	0	0	0	0	0	0	0	0	0	0	0	0	0	0	0	1	1	0	0	0	0	0	0	0	0	0	2	0	2	0	0.133333333333333	RM_As_0083	LTR_Copia	yes_fromAA
rnd-1_family-16	Asue_scaffold1	1991921	1991922	0	0	0	0	0	0	1	0	1	0	0	1	0	1	0	0	0	0	0	0	0	0	0	0	0	0	0	0	0	0	1	0	0	5	4	1	0.222222222222222	0.0666666666666667	RM_As_0021	DNA_hAT	no
rnd-5_family-9576	Asue_scaffold1	2002868	2002869	0	0	0	0	0	0	0	0	0	0	0	0	0	0	0	0	0	0	0	0	0	0	0	0	0	0	0	0	0	0	0	1	0	1	0	1	0	0.0666666666666667	RM_As_0610	LTR	yes_fromAA
rnd-1_family-209	Asue_scaffold1	2014311	2014312	1	1	1	1	1	1	1	1	1	1	1	0	1	1	0	1	1	0	1	1	1	1	1	1	1	1	1	1	1	1	1	1	1	29	15	15	0.833333333333333	1	RM_As_0207	RC_Helitron	no
rnd-1_family-182	Asue_scaffold1	2016395	2016396	1	1	1	1	1	1	1	1	1	1	0	1	1	0	1	1	0	1	1	1	1	1	1	1	1	1	1	1	1	1	1	1	1	29	15	15	0.833333333333333	1	RM_As_0184	RC_Helitron	no
rnd-1_family-32	Asue_scaffold1	2016406	2016407	1	1	1	1	1	1	1	1	1	0	1	1	0	1	0	1	1	0	1	1	1	1	1	1	1	1	1	1	1	1	1	1	1	28	14	15	0.777777777777778	1	RM_As_0022	RC_Helitron	no
rnd-1_family-250	Asue_scaffold1	2029833	2029834	0	0	0	0	0	0	0	0	0	0	0	0	0	0	0	0	0	0	0	0	0	0	0	0	0	0	0	1	0	0	0	0	0	1	0	1	0	0.0666666666666667	RM_As_0248	DNA_hAT-Ac	no
rnd-5_family-5361	Asue_scaffold1	2029849	2029850	0	0	0	0	0	0	0	0	0	0	0	0	0	0	0	0	0	0	0	0	0	0	0	0	0	0	0	1	0	0	0	0	0	1	0	1	0	0.0666666666666667	RM_As_0712	RC_Helitron	yes_fromAA
rnd-1_family-0	Asue_scaffold1	2030494	2030495	0	0	0	0	0	0	0	0	0	0	1	0	0	0	0	0	0	0	0	0	0	0	0	0	0	0	0	0	0	0	0	0	0	1	1	0	0.0555555555555556	0	RM_As_0097	LINE	no
rnd-1_family-120	Asue_scaffold1	2036275	2036276	0	0	0	0	0	0	0	0	0	0	1	0	0	0	0	0	0	0	0	0	0	0	0	0	0	0	0	0	0	0	0	0	0	1	1	0	0.0555555555555556	0	RM_As_0115	SINE	no
rnd-1_family-22	Asue_scaffold1	2040972	2040973	0	0	0	0	0	0	0	0	0	0	0	0	0	0	0	0	0	0	0	1	0	0	0	0	0	0	0	0	0	0	1	0	0	2	0	2	0	0.133333333333333	RM_As_0083	LTR_Copia	yes_fromAA
rnd-5_family-3286	Asue_scaffold1	2049339	2049340	0	0	0	0	0	0	0	0	0	0	0	0	0	0	0	0	0	0	0	0	0	1	0	0	0	0	0	0	0	0	0	1	0	2	0	2	0	0.133333333333333	RM_As_0591	Satellite	no
rnd-4_family-1300	Asue_scaffold1	2061861	2061862	0	0	0	0	0	0	0	0	0	0	0	0	0	0	0	0	0	0	0	0	0	0	0	0	0	0	0	0	0	1	0	0	0	1	0	1	0	0.0666666666666667	RM_As_0577	LTR_Gypsy	no
rnd-1_family-25	Asue_scaffold1	2069061	2069062	0	0	0	0	0	0	0	0	0	0	1	0	0	0	0	0	0	0	0	0	0	0	0	0	0	0	0	0	0	0	0	0	0	1	1	0	0.0555555555555556	0	RM_As_0078	LTR_Gypsy	no
rnd-1_family-22	Asue_scaffold1	2069668	2069669	0	0	0	0	0	0	0	0	0	0	0	0	0	0	0	0	0	0	0	0	0	0	0	1	0	0	0	0	0	0	0	0	0	1	0	1	0	0.0666666666666667	RM_As_0083	LTR_Copia	yes_fromAA
rnd-6_family-4227	Asue_scaffold1	2071689	2071690	0	0	0	0	0	0	1	0	1	1	0	0	1	0	0	0	0	0	1	1	0	0	1	0	0	0	0	0	0	0	1	0	0	8	4	4	0.222222222222222	0.266666666666667	RM_As_1070	Unknown	no
rnd-6_family-4227	Asue_scaffold1	2073406	2073407	0	0	0	0	0	0	0	0	0	0	1	0	0	0	0	0	0	0	0	0	0	0	0	0	0	0	0	0	0	0	0	0	0	1	1	0	0.0555555555555556	0	RM_As_1070	Unknown	no
rnd-6_family-6485	Asue_scaffold1	2078297	2078298	0	0	0	0	0	0	0	0	0	0	0	0	0	0	0	0	0	0	0	0	0	0	0	0	0	0	0	0	0	1	0	0	0	1	0	1	0	0.0666666666666667	RM_As_1099	Unknown	no
rnd-5_family-3286	Asue_scaffold1	2102565	2102566	0	0	0	0	0	0	0	0	0	0	0	0	0	0	0	0	0	0	0	0	0	1	0	0	0	0	0	0	0	0	0	0	0	1	0	1	0	0.0666666666666667	RM_As_0591	Satellite	no
rnd-5_family-1637	Asue_scaffold1	2110922	2110923	0	0	0	0	0	0	0	0	0	0	0	0	0	0	0	0	0	0	0	0	0	1	0	0	0	0	0	0	0	0	0	0	0	1	0	1	0	0.0666666666666667	RM_As_0625	RC_Helitron	no
rnd-1_family-336	Asue_scaffold1	2114019	2114020	0	0	0	0	0	0	0	0	0	0	0	0	0	0	0	0	0	0	0	0	0	0	0	0	0	0	0	0	0	0	0	1	0	1	0	1	0	0.0666666666666667	RM_As_0334	Unknown	no
rnd-6_family-5598	Asue_scaffold1	2137009	2137010	0	0	0	0	0	0	0	0	0	0	0	0	0	0	0	0	0	0	0	0	0	0	0	0	0	0	0	0	0	1	0	0	0	1	0	1	0	0.0666666666666667	RM_As_0864	LTR_Copia	no
rnd-4_family-806	Asue_scaffold1	2138036	2138037	0	0	0	0	0	0	0	0	0	0	0	0	0	0	0	0	0	0	0	0	0	0	0	0	0	0	0	0	0	1	0	0	0	1	0	1	0	0.0666666666666667	RM_As_0542	RC_Helitron	no
rnd-5_family-3286	Asue_scaffold1	2145275	2145276	0	0	0	0	0	0	0	0	0	0	0	0	0	0	0	0	0	0	0	0	0	0	0	0	0	0	0	0	0	0	0	1	0	1	0	1	0	0.0666666666666667	RM_As_0591	Satellite	no
rnd-1_family-161	Asue_scaffold1	2159878	2159879	0	0	0	0	0	0	0	0	0	0	0	0	0	0	0	0	0	0	0	0	0	0	0	0	0	0	0	0	0	1	0	0	0	1	0	1	0	0.0666666666666667	RM_As_0156	RC_Helitron	yes_fromAA
rnd-1_family-22	Asue_scaffold1	2164619	2164620	0	0	0	0	0	0	0	0	0	0	0	0	0	0	0	0	0	0	0	0	0	0	1	1	0	0	0	0	0	0	0	0	0	2	0	2	0	0.133333333333333	RM_As_0083	LTR_Copia	yes_fromAA
rnd-1_family-14	Asue_scaffold1	2183767	2183768	0	0	0	0	0	0	0	0	0	1	0	0	0	0	0	0	0	0	0	0	0	0	0	0	0	0	0	0	0	0	0	0	0	1	1	0	0.0555555555555556	0	RM_As_0029	rRNA	no
rnd-5_family-3716	Asue_scaffold1	2194697	2194698	0	0	1	1	1	0	1	1	1	1	0	1	1	0	1	1	0	0	1	1	1	1	1	1	1	1	1	1	1	1	1	1	1	25	11	15	0.611111111111111	1	RM_As_0693	LTR_Copia	no
rnd-1_family-14	Asue_scaffold1	2202603	2202604	0	0	0	0	0	0	0	0	0	0	1	0	0	0	0	0	0	0	0	0	0	0	0	0	0	0	0	0	0	0	0	1	0	2	1	1	0.0555555555555556	0.0666666666666667	RM_As_0029	rRNA	no
rnd-4_family-2338	Asue_scaffold1	2204425	2204426	0	0	0	0	0	0	0	0	0	0	0	0	0	0	0	0	0	0	0	0	0	0	0	0	0	0	0	0	0	0	0	1	0	1	0	1	0	0.0666666666666667	RM_As_0583	DNA_Mariner	no
rnd-1_family-11	Asue_scaffold1	2205815	2205816	0	0	0	0	0	0	0	0	0	0	0	0	0	0	0	0	0	0	0	0	0	0	0	0	0	0	0	0	0	0	0	1	0	1	0	1	0	0.0666666666666667	RM_As_0087	rRNA	no
rnd-6_family-6501	Asue_scaffold1	2231443	2231444	1	1	1	1	1	1	1	1	1	1	1	1	1	1	1	1	1	1	1	1	1	1	1	1	1	1	1	1	1	1	1	1	1	32	18	15	1	1	RM_As_1063	DNA_MuDR	no
rnd-6_family-6501	Asue_scaffold1	2238661	2238662	1	1	1	1	1	1	1	1	1	1	1	1	1	1	1	1	1	1	1	1	1	1	1	1	1	1	1	1	1	1	1	1	1	32	18	15	1	1	RM_As_1063	DNA_MuDR	no
rnd-5_family-2569	Asue_scaffold1	2249643	2249644	0	1	0	0	0	1	0	0	0	0	0	0	0	0	0	0	0	0	0	0	0	0	0	0	0	0	0	0	0	0	0	0	0	2	2	0	0.111111111111111	0	RM_As_0682	LTR_Gypsy	no
rnd-6_family-13938	Asue_scaffold1	2250545	2250546	1	1	1	1	0	1	0	0	0	1	0	0	1	0	0	1	0	0	0	0	0	0	0	0	0	0	0	0	0	0	0	0	0	8	8	0	0.444444444444444	0	RM_As_1062	RC_Helitron	no
rnd-1_family-209	Asue_scaffold1	2271156	2271157	0	0	0	0	0	0	0	0	0	1	0	0	0	0	0	0	0	0	0	0	0	0	0	0	0	0	0	0	0	0	0	0	0	1	1	0	0.0555555555555556	0	RM_As_0207	RC_Helitron	no
rnd-1_family-182	Asue_scaffold1	2271164	2271165	0	0	0	0	0	0	0	0	0	1	0	0	0	0	0	0	0	0	0	0	0	0	0	0	0	0	0	0	0	0	0	0	0	1	1	0	0.0555555555555556	0	RM_As_0184	RC_Helitron	no
rnd-5_family-1019	Asue_scaffold1	2274358	2274359	0	0	0	0	0	0	0	0	0	0	0	0	0	0	0	0	0	0	0	0	0	0	0	0	0	0	0	0	0	1	0	0	0	1	0	1	0	0.0666666666666667	RM_As_0659	LTR_Gypsy	no
rnd-1_family-2	Asue_scaffold1	2276030	2276031	0	0	0	0	0	0	0	0	0	0	0	0	0	0	0	0	0	0	0	0	0	0	0	0	0	0	0	0	0	0	1	0	0	1	0	1	0	0.0666666666666667	RM_As_0005	LTR	yes_fromAA
rnd-5_family-1013	Asue_scaffold1	2278626	2278627	0	0	0	0	0	0	0	0	0	0	0	0	0	0	0	0	0	0	0	0	0	0	0	0	0	0	0	0	0	0	0	1	0	1	0	1	0	0.0666666666666667	RM_As_0592	LTR_Gypsy	no
rnd-1_family-418	Asue_scaffold1	2281611	2281612	0	0	0	0	0	0	0	0	0	0	0	0	0	0	0	0	0	0	0	0	0	0	0	0	0	0	0	1	0	0	0	0	0	1	0	1	0	0.0666666666666667	RM_As_0415	RC_Helitron	no
ATREP3	Asue_scaffold1	2311865	2311866	0	0	0	0	0	0	0	0	0	0	0	0	0	0	0	0	0	0	1	1	1	1	1	1	0	1	1	1	0	1	1	1	1	12	0	13	0	0.866666666666667	RM_As_1209	RC_Helitron	no
ATREP3	Asue_scaffold1	2311865	2311866	0	0	0	0	0	0	0	0	0	0	0	0	0	0	0	0	0	0	1	1	1	1	1	1	0	1	1	1	0	1	1	1	1	12	0	13	0	0.866666666666667	RM_As_0968	RC_Helitron	no
ATREP3	Asue_scaffold1	2311865	2311866	0	0	0	0	0	0	0	0	0	0	0	0	0	0	0	0	0	0	1	1	1	1	1	1	0	1	1	1	0	1	1	1	1	12	0	13	0	0.866666666666667	RM_As_1110	RC_Helitron	no
ATREP3	Asue_scaffold1	2311865	2311866	0	0	0	0	0	0	0	0	0	0	0	0	0	0	0	0	0	0	1	1	1	1	1	1	0	1	1	1	0	1	1	1	1	12	0	13	0	0.866666666666667	RM_As_0992	RC_Helitron	no
ATREP3	Asue_scaffold1	2311865	2311866	0	0	0	0	0	0	0	0	0	0	0	0	0	0	0	0	0	0	1	1	1	1	1	1	0	1	1	1	0	1	1	1	1	12	0	13	0	0.866666666666667	RM_As_0627	RC_Helitron	no
ATREP3	Asue_scaffold1	2311865	2311866	0	0	0	0	0	0	0	0	0	0	0	0	0	0	0	0	0	0	1	1	1	1	1	1	0	1	1	1	0	1	1	1	1	12	0	13	0	0.866666666666667	RM_As_0679	RC_Helitron	yes_fromAA
rnd-1_family-0	Asue_scaffold1	2323705	2323706	0	0	0	0	0	0	0	0	0	0	1	0	0	0	0	0	0	0	0	0	0	0	0	0	0	0	0	0	0	0	0	0	0	1	1	0	0.0555555555555556	0	RM_As_0097	LINE	no
rnd-5_family-951	Asue_scaffold1	2330685	2330686	0	0	0	0	0	0	0	0	0	0	0	0	0	0	0	0	0	0	0	0	0	0	0	0	0	0	0	0	0	0	0	1	0	1	0	1	0	0.0666666666666667	RM_As_0743	Unknown	no
rnd-6_family-6623	Asue_scaffold1	2331904	2331905	0	0	0	0	0	0	0	0	0	0	0	0	0	0	0	0	0	0	0	0	0	0	0	1	0	0	0	0	0	0	0	0	0	1	0	1	0	0.0666666666666667	RM_As_1008	LTR_Copia	no
ATCOPIA78_I	Asue_scaffold1	2332230	2332231	0	0	0	0	0	0	0	0	0	0	0	0	0	0	0	0	0	0	0	0	0	0	0	0	0	0	0	0	0	0	0	1	0	1	0	1	0	0.0666666666666667	RM_As_0657	LTR_Copia	no
rnd-1_family-449	Asue_scaffold1	2336647	2336648	0	0	0	0	0	0	0	0	0	0	0	0	0	0	0	0	0	0	0	0	0	0	0	0	0	0	0	0	0	1	0	0	0	1	0	1	0	0.0666666666666667	RM_As_0446	LTR_Gypsy	no
rnd-5_family-3286	Asue_scaffold1	2339821	2339822	0	0	0	0	0	0	0	0	0	0	0	0	0	0	0	0	0	0	0	0	0	0	0	0	0	0	0	0	0	1	0	1	0	2	0	2	0	0.133333333333333	RM_As_0591	Satellite	no
rnd-6_family-3018	Asue_scaffold1	2369335	2369336	0	0	0	0	0	0	0	0	0	0	0	0	0	0	0	0	0	0	0	0	0	0	0	0	0	0	0	0	0	0	1	0	0	1	0	1	0	0.0666666666666667	RM_As_1151	Unknown	no
rnd-1_family-493	Asue_scaffold1	2380272	2380273	1	1	1	1	1	1	1	1	1	1	1	1	1	1	0	1	1	0	1	1	1	1	1	1	1	1	1	1	1	1	1	1	1	30	16	15	0.888888888888889	1	RM_As_0494	Unknown	no
rnd-1_family-11	Asue_scaffold1	2395016	2395017	0	0	0	0	0	0	0	0	0	0	0	0	0	0	0	0	0	0	0	0	0	0	0	0	0	0	0	0	0	0	0	1	0	1	0	1	0	0.0666666666666667	RM_As_0087	rRNA	no
rnd-1_family-2	Asue_scaffold1	2408189	2408190	0	0	0	0	0	0	0	0	0	0	0	0	0	0	0	0	0	0	0	0	0	0	0	0	0	0	0	0	0	1	0	0	0	1	0	1	0	0.0666666666666667	RM_As_0005	LTR	yes_fromAA
rnd-1_family-6	Asue_scaffold1	2417549	2417550	0	1	0	0	0	0	0	0	0	0	1	0	0	0	0	0	0	0	0	0	0	0	0	0	0	0	0	0	0	0	1	0	0	3	2	1	0.111111111111111	0.0666666666666667	RM_As_0055	RC_Helitron	no
rnd-1_family-40	Asue_scaffold1	2421820	2421821	0	0	0	0	0	0	0	0	0	0	0	0	0	0	0	0	0	0	0	0	0	0	0	0	0	0	0	0	0	0	0	1	0	1	0	1	0	0.0666666666666667	RM_As_0040	RC_Helitron	no
rnd-5_family-3286	Asue_scaffold1	2429455	2429456	0	0	0	0	0	0	0	1	0	0	0	0	0	0	0	0	0	0	0	0	0	0	0	0	0	0	0	0	0	0	0	1	0	2	1	1	0.0555555555555556	0.0666666666666667	RM_As_0591	Satellite	no
rnd-5_family-1019	Asue_scaffold1	2431288	2431289	0	0	0	0	0	0	0	0	0	0	0	0	0	0	0	0	0	0	0	0	0	1	0	0	0	0	0	0	0	0	0	0	0	1	0	1	0	0.0666666666666667	RM_As_0659	LTR_Gypsy	no
rnd-1_family-2	Asue_scaffold1	2432063	2432064	0	0	0	0	0	0	0	0	0	0	0	0	0	0	0	0	0	0	0	0	0	0	0	0	0	0	0	0	0	1	0	0	0	1	0	1	0	0.0666666666666667	RM_As_0005	LTR	yes_fromAA
rnd-1_family-14	Asue_scaffold1	2433069	2433070	0	0	0	0	0	0	0	1	0	0	0	0	0	0	0	0	0	0	0	0	0	0	0	0	0	0	0	0	0	0	0	0	0	1	1	0	0.0555555555555556	0	RM_As_0029	rRNA	no
rnd-5_family-8828	Asue_scaffold1	2433831	2433832	0	0	0	0	0	0	0	0	0	0	0	0	0	0	0	0	0	0	0	0	0	0	0	0	0	0	0	0	0	0	1	0	0	1	0	1	0	0.0666666666666667	RM_As_0787	Unknown	no
rnd-1_family-172	Asue_scaffold1	2444823	2444824	0	0	0	0	0	0	0	0	0	0	0	0	0	0	0	0	0	0	0	0	0	0	0	0	0	0	0	0	0	0	0	1	0	1	0	1	0	0.0666666666666667	RM_As_0174	LTR_Gypsy	no
rnd-1_family-14	Asue_scaffold1	2448832	2448833	0	0	0	0	0	0	0	0	0	0	0	0	1	0	0	0	0	0	0	0	0	0	0	0	0	0	0	0	0	0	0	0	0	1	1	0	0.0555555555555556	0	RM_As_0029	rRNA	no
rnd-5_family-3286	Asue_scaffold1	2450181	2450182	0	0	0	0	0	0	0	1	1	0	0	0	0	0	0	0	0	0	0	0	0	0	0	0	0	1	0	0	0	0	0	0	0	3	2	1	0.111111111111111	0.0666666666666667	RM_As_0591	Satellite	no
rnd-1_family-264	Asue_scaffold1	2455896	2455897	0	0	1	1	1	1	1	1	1	1	0	0	0	0	0	1	0	0	1	1	1	1	1	1	0	1	0	1	0	1	1	1	1	20	9	12	0.5	0.8	RM_As_0262	LINE	no
rnd-1_family-88	Asue_scaffold1	2467770	2467771	0	0	0	0	0	0	0	0	0	0	0	0	0	0	0	0	0	0	0	1	1	1	1	1	1	1	1	1	1	1	1	1	0	13	0	13	0	0.866666666666667	RM_As_0104	DNA_hAT-Ac	no
rnd-5_family-9598	Asue_scaffold1	2481171	2481172	0	0	0	0	0	0	0	0	0	0	0	0	0	0	0	0	0	0	0	0	0	0	0	0	0	0	0	0	0	1	0	0	0	1	0	1	0	0.0666666666666667	RM_As_0671	LTR_Copia	no
rnd-5_family-3286	Asue_scaffold1	2494728	2494729	0	0	0	0	0	0	0	0	0	0	0	0	0	0	0	0	0	0	0	0	0	0	0	0	0	0	0	0	0	1	0	0	0	1	0	1	0	0.0666666666666667	RM_As_0591	Satellite	no
rnd-6_family-364	Asue_scaffold1	2502576	2502577	1	1	1	1	1	1	1	1	1	1	1	1	1	1	1	1	1	1	1	1	1	1	1	1	1	1	1	1	1	1	1	1	1	32	18	15	1	1	RM_As_1057	Unknown	no
rnd-1_family-480	Asue_scaffold1	2502757	2502758	0	0	0	0	0	0	0	0	0	0	1	0	0	0	0	0	0	0	0	0	0	0	0	0	0	0	0	0	0	0	0	0	0	1	1	0	0.0555555555555556	0	RM_As_0479	RC_Helitron	no
rnd-1_family-24	Asue_scaffold1	2513061	2513062	1	1	1	1	1	1	1	1	1	1	1	1	1	1	1	1	0	0	1	1	1	1	1	1	0	1	1	1	1	1	1	1	1	29	16	14	0.888888888888889	0.933333333333333	RM_As_0010	RC_Helitron	no
rnd-1_family-141	Asue_scaffold1	2513290	2513291	1	1	1	1	1	1	1	1	1	1	1	1	1	1	1	1	0	0	1	1	0	1	0	0	1	1	0	1	0	1	1	0	0	24	16	8	0.888888888888889	0.533333333333333	RM_As_0134	RC_Helitron	no
rnd-1_family-14	Asue_scaffold1	2525511	2525512	0	0	0	0	0	0	0	0	1	0	0	0	0	0	0	0	0	0	0	0	0	0	0	0	0	0	0	0	0	1	0	0	0	2	1	1	0.0555555555555556	0.0666666666666667	RM_As_0029	rRNA	no
rnd-6_family-4443	Asue_scaffold1	2527936	2527937	0	0	0	0	0	0	0	0	0	0	0	0	0	1	0	0	0	0	0	0	0	0	0	0	0	0	0	0	0	0	0	0	0	1	1	0	0.0555555555555556	0	RM_As_1169	DNA_EnSPM	no
rnd-5_family-9243	Asue_scaffold1	2541324	2541325	0	0	0	0	0	0	0	0	0	0	1	0	0	0	1	0	0	0	0	0	0	0	0	0	0	0	0	0	0	0	0	0	0	2	2	0	0.111111111111111	0	RM_As_0825	Unknown	no
rnd-1_family-168	Asue_scaffold1	2542336	2542337	0	0	0	0	0	0	0	0	0	0	0	0	0	0	0	0	0	0	0	0	0	0	0	0	0	0	0	0	0	0	0	1	0	1	0	1	0	0.0666666666666667	RM_As_0164	LTR_Gypsy	no
rnd-1_family-22	Asue_scaffold1	2553229	2553230	0	0	0	0	0	0	0	0	0	0	0	0	0	0	0	0	0	0	0	0	0	0	0	1	0	0	0	0	0	0	0	0	0	1	0	1	0	0.0666666666666667	RM_As_0083	LTR_Copia	yes_fromAA
ATREP11	Asue_scaffold1	2561927	2561928	0	0	0	0	0	0	0	0	0	0	0	0	0	0	0	0	0	0	0	0	0	0	0	1	0	0	0	0	0	0	0	1	0	2	0	2	0	0.133333333333333	RM_As_0038	RC_Helitron	no
ATREP11	Asue_scaffold1	2561927	2561928	0	0	0	0	0	0	0	0	0	0	0	0	0	0	0	0	0	0	0	0	0	0	0	1	0	0	0	0	0	0	0	1	0	2	0	2	0	0.133333333333333	RM_As_0913	RC_Helitron	no
rnd-1_family-0	Asue_scaffold1	2562538	2562539	0	0	0	0	0	0	0	0	0	0	0	0	0	0	0	0	0	0	0	0	0	1	0	0	0	0	0	0	0	0	0	0	0	1	0	1	0	0.0666666666666667	RM_As_0097	LINE	no
rnd-1_family-0	Asue_scaffold1	2567099	2567100	0	0	0	0	0	0	0	0	0	0	1	0	1	0	1	0	0	0	1	0	0	0	0	0	0	0	0	0	0	0	0	0	0	4	3	1	0.166666666666667	0.0666666666666667	RM_As_0097	LINE	no
VANDAL3	Asue_scaffold1	2570261	2570262	0	0	0	0	0	0	0	0	0	0	0	0	0	0	0	0	0	0	0	0	0	0	0	0	0	0	0	0	0	0	0	1	0	1	0	1	0	0.0666666666666667	RM_As_1055	DNA_MuDR	no
rnd-1_family-0	Asue_scaffold1	2583047	2583048	0	0	0	0	0	0	0	0	0	0	0	0	0	0	0	0	0	0	0	0	0	0	0	0	0	0	0	0	0	1	0	0	0	1	0	1	0	0.0666666666666667	RM_As_0097	LINE	no
rnd-1_family-169	Asue_scaffold1	2583842	2583843	0	0	0	0	0	0	0	0	0	0	0	0	0	0	0	0	0	0	0	0	0	0	0	0	0	0	0	0	0	0	0	1	0	1	0	1	0	0.0666666666666667	RM_As_0165	DNA_MuDR	no
rnd-1_family-14	Asue_scaffold1	2589125	2589126	0	0	0	0	0	0	0	0	0	0	1	0	0	0	0	0	0	0	0	0	0	0	0	0	0	0	0	0	0	0	0	0	0	1	1	0	0.0555555555555556	0	RM_As_0029	rRNA	no
rnd-6_family-17567	Asue_scaffold1	2600427	2600428	0	0	0	0	0	0	0	0	0	0	0	0	0	0	0	0	0	0	0	0	0	0	0	0	0	0	0	0	0	1	0	0	0	1	0	1	0	0.0666666666666667	RM_As_1098	DNA_MuDR	no
rnd-6_family-9360	Asue_scaffold1	2613377	2613378	0	0	0	0	0	0	0	0	0	0	0	0	0	0	0	0	0	0	0	0	0	0	0	0	0	0	0	0	1	0	0	0	0	1	0	1	0	0.0666666666666667	RM_As_1184	LTR	yes_fromAA
rnd-1_family-141	Asue_scaffold1	2631446	2631447	1	1	1	1	1	1	1	1	1	1	1	1	0	1	0	1	0	0	1	1	1	1	1	1	1	1	1	1	1	1	1	1	1	28	14	15	0.777777777777778	1	RM_As_0134	RC_Helitron	no
rnd-5_family-3286	Asue_scaffold1	2635964	2635965	0	0	0	0	0	0	0	0	0	0	0	0	0	0	0	0	0	0	0	0	0	0	0	0	0	0	0	0	0	0	0	1	0	1	0	1	0	0.0666666666666667	RM_As_0591	Satellite	no
rnd-1_family-33	Asue_scaffold1	2657230	2657231	0	0	0	0	0	0	0	0	0	0	0	0	0	0	0	0	0	0	0	0	0	0	0	1	0	0	0	0	0	0	0	0	0	1	0	1	0	0.0666666666666667	RM_As_0075	Unknown	no
rnd-5_family-9576	Asue_scaffold1	2662620	2662621	0	0	0	0	0	0	0	0	0	0	0	0	0	0	0	0	0	0	0	0	0	0	0	0	0	0	0	0	0	0	0	1	0	1	0	1	0	0.0666666666666667	RM_As_0610	LTR	yes_fromAA
rnd-1_family-14	Asue_scaffold1	2669326	2669327	0	0	0	0	0	0	0	0	0	0	0	0	0	0	0	0	0	0	0	0	0	0	0	0	0	0	0	0	0	1	0	0	0	1	0	1	0	0.0666666666666667	RM_As_0029	rRNA	no
rnd-1_family-1	Asue_scaffold1	2669784	2669785	0	0	0	0	0	0	0	0	0	0	0	0	0	0	0	0	0	0	0	0	0	0	0	0	0	0	0	0	0	0	0	1	0	1	0	1	0	0.0666666666666667	RM_As_0061	LINE	no
HELITRONY1B	Asue_scaffold1	2671491	2671492	0	0	0	0	0	0	0	0	0	0	0	0	0	0	0	0	0	0	0	0	0	0	0	0	0	0	0	0	0	0	0	1	0	1	0	1	0	0.0666666666666667	RM_As_0652	RC_Helitron	no
ATREP10D	Asue_scaffold1	2697705	2697706	1	1	1	1	1	1	1	1	1	1	0	1	1	1	1	1	0	0	1	1	1	1	1	1	0	1	0	1	0	1	1	1	1	26	15	12	0.833333333333333	0.8	RM_As_0368	RC_Helitron	no
ATREP10D	Asue_scaffold1	2697705	2697706	1	1	1	1	1	1	1	1	1	1	0	1	1	1	1	1	0	0	1	1	1	1	1	1	0	1	0	1	0	1	1	1	1	26	15	12	0.833333333333333	0.8	RM_As_0452	RC_Helitron	no
ATREP10D	Asue_scaffold1	2697705	2697706	1	1	1	1	1	1	1	1	1	1	0	1	1	1	1	1	0	0	1	1	1	1	1	1	0	1	0	1	0	1	1	1	1	26	15	12	0.833333333333333	0.8	RM_As_1050	RC_Helitron	no
ATREP10D	Asue_scaffold1	2697705	2697706	1	1	1	1	1	1	1	1	1	1	0	1	1	1	1	1	0	0	1	1	1	1	1	1	0	1	0	1	0	1	1	1	1	26	15	12	0.833333333333333	0.8	RM_As_0691	RC_Helitron	no
ATREP10D	Asue_scaffold1	2697705	2697706	1	1	1	1	1	1	1	1	1	1	0	1	1	1	1	1	0	0	1	1	1	1	1	1	0	1	0	1	0	1	1	1	1	26	15	12	0.833333333333333	0.8	RM_As_1162	RC_Helitron	no
ATREP10D	Asue_scaffold1	2697705	2697706	1	1	1	1	1	1	1	1	1	1	0	1	1	1	1	1	0	0	1	1	1	1	1	1	0	1	0	1	0	1	1	1	1	26	15	12	0.833333333333333	0.8	RM_As_0606	RC_Helitron	no
ATREP10D	Asue_scaffold1	2697705	2697706	1	1	1	1	1	1	1	1	1	1	0	1	1	1	1	1	0	0	1	1	1	1	1	1	0	1	0	1	0	1	1	1	1	26	15	12	0.833333333333333	0.8	RM_As_1164	RC_Helitron	no
ATREP10D	Asue_scaffold1	2697705	2697706	1	1	1	1	1	1	1	1	1	1	0	1	1	1	1	1	0	0	1	1	1	1	1	1	0	1	0	1	0	1	1	1	1	26	15	12	0.833333333333333	0.8	RM_As_0808	RC_Helitron	no
ATREP10D	Asue_scaffold1	2697705	2697706	1	1	1	1	1	1	1	1	1	1	0	1	1	1	1	1	0	0	1	1	1	1	1	1	0	1	0	1	0	1	1	1	1	26	15	12	0.833333333333333	0.8	RM_As_0417	RC_Helitron	no
ATREP10D	Asue_scaffold1	2697705	2697706	1	1	1	1	1	1	1	1	1	1	0	1	1	1	1	1	0	0	1	1	1	1	1	1	0	1	0	1	0	1	1	1	1	26	15	12	0.833333333333333	0.8	RM_As_0728	RC_Helitron	no
ATREP10D	Asue_scaffold1	2697705	2697706	1	1	1	1	1	1	1	1	1	1	0	1	1	1	1	1	0	0	1	1	1	1	1	1	0	1	0	1	0	1	1	1	1	26	15	12	0.833333333333333	0.8	RM_As_0919	RC_Helitron	no
ATREP10D	Asue_scaffold1	2697705	2697706	1	1	1	1	1	1	1	1	1	1	0	1	1	1	1	1	0	0	1	1	1	1	1	1	0	1	0	1	0	1	1	1	1	26	15	12	0.833333333333333	0.8	RM_As_0891	RC_Helitron	no
rnd-5_family-2313	Asue_scaffold1	2700417	2700418	0	0	0	0	1	0	0	0	0	0	0	0	0	0	0	0	0	0	0	0	0	0	0	0	0	0	0	0	0	0	0	0	0	1	1	0	0.0555555555555556	0	RM_As_0605	LTR_Gypsy	no
rnd-1_family-14	Asue_scaffold1	2713535	2713536	0	0	0	0	0	0	0	0	0	0	0	0	0	0	0	0	0	0	0	0	0	0	0	0	0	0	0	0	0	0	0	1	0	1	0	1	0	0.0666666666666667	RM_As_0029	rRNA	no
rnd-1_family-176	Asue_scaffold1	2717663	2717664	0	0	0	0	0	0	0	0	0	0	0	0	0	0	0	0	0	0	0	0	1	1	1	1	0	0	1	0	0	0	0	1	1	6	0	7	0	0.466666666666667	RM_As_0170	RC_Helitron	yes_fromAA
rnd-1_family-161	Asue_scaffold1	2717724	2717725	0	0	0	0	0	0	0	0	0	0	0	0	0	0	0	0	0	0	0	0	1	1	1	1	0	0	1	0	0	0	0	1	1	6	0	7	0	0.466666666666667	RM_As_0156	RC_Helitron	yes_fromAA
rnd-5_family-3286	Asue_scaffold1	2724761	2724762	0	0	0	0	0	0	0	0	0	0	0	0	0	0	0	0	0	0	0	0	0	0	0	0	0	0	0	0	0	0	1	0	0	1	0	1	0	0.0666666666666667	RM_As_0591	Satellite	no
rnd-5_family-3286	Asue_scaffold1	2746820	2746821	0	0	0	0	0	0	0	0	0	0	0	0	0	0	0	0	0	0	0	0	0	0	0	0	0	0	0	0	0	0	0	1	0	1	0	1	0	0.0666666666666667	RM_As_0591	Satellite	no
rnd-5_family-3286	Asue_scaffold1	2753633	2753634	0	0	0	0	0	0	0	0	1	0	0	0	0	0	0	0	0	0	0	0	0	0	0	0	0	0	0	0	0	1	0	0	0	2	1	1	0.0555555555555556	0.0666666666666667	RM_As_0591	Satellite	no
rnd-1_family-14	Asue_scaffold1	2775580	2775581	0	0	0	0	0	0	0	0	0	0	1	0	0	0	0	0	0	0	0	0	0	0	0	0	0	0	0	0	0	0	0	0	0	1	1	0	0.0555555555555556	0	RM_As_0029	rRNA	no
rnd-1_family-14	Asue_scaffold1	2795671	2795672	0	0	0	0	0	0	0	0	0	0	1	0	0	0	0	0	0	0	0	0	0	0	0	0	0	0	0	0	0	0	0	1	0	2	1	1	0.0555555555555556	0.0666666666666667	RM_As_0029	rRNA	no
rnd-1_family-0	Asue_scaffold1	2800028	2800029	0	0	0	0	0	0	0	0	0	0	0	0	0	0	0	0	0	0	0	0	0	0	0	0	0	0	0	0	0	1	0	0	0	1	0	1	0	0.0666666666666667	RM_As_0097	LINE	no
rnd-1_family-88	Asue_scaffold1	2803363	2803364	0	0	0	0	0	0	0	0	0	0	0	0	0	0	0	0	0	0	0	1	0	0	0	0	0	1	0	0	1	0	1	0	0	4	0	4	0	0.266666666666667	RM_As_0104	DNA_hAT-Ac	no
HELITRONY3_gi_312162740_gb_HQ379629	Asue_scaffold1	2803481	2803482	0	0	0	0	0	0	0	0	0	0	0	0	0	0	0	0	0	0	0	1	0	0	0	0	0	1	0	0	1	0	1	0	0	4	0	4	0	0.266666666666667	RM_As_0157	RC_Helitron	no
HELITRONY3_gi_312162740_gb_HQ379629	Asue_scaffold1	2803481	2803482	0	0	0	0	0	0	0	0	0	0	0	0	0	0	0	0	0	0	0	1	0	0	0	0	0	1	0	0	1	0	1	0	0	4	0	4	0	0.266666666666667	RM_As_0209	RC_Helitron	no
rnd-6_family-2520	Asue_scaffold1	2803626	2803627	0	0	0	0	0	0	0	0	0	0	0	0	0	0	0	0	0	0	0	1	0	0	0	0	0	1	0	0	1	0	1	0	0	4	0	4	0	0.266666666666667	RM_As_1010	Simple_repeat	no
rnd-1_family-343_gi_656991479_gb_KJ772402	Asue_scaffold1	2803629	2803630	0	0	0	0	0	0	0	0	0	0	0	0	0	0	0	0	0	0	0	1	0	0	0	0	0	1	0	0	1	0	1	0	0	4	0	4	0	0.266666666666667	RM_As_0349	Unknown	yes_fromAA
rnd-1_family-14	Asue_scaffold1	2818829	2818830	0	0	0	0	0	0	0	0	0	0	1	0	0	0	0	0	0	0	0	0	0	1	0	0	0	0	0	0	0	0	0	0	0	2	1	1	0.0555555555555556	0.0666666666666667	RM_As_0029	rRNA	no
rnd-1_family-14	Asue_scaffold1	2824146	2824147	0	0	0	0	0	0	0	0	0	0	0	0	0	0	0	0	0	0	0	0	0	0	0	0	0	0	0	0	0	0	0	1	0	1	0	1	0	0.0666666666666667	RM_As_0029	rRNA	no
rnd-1_family-2	Asue_scaffold1	2824816	2824817	0	0	0	0	0	0	0	0	0	0	0	0	0	0	0	0	0	0	0	0	0	0	0	0	0	0	0	0	0	1	0	0	0	1	0	1	0	0.0666666666666667	RM_As_0005	LTR	yes_fromAA
rnd-5_family-8813	Asue_scaffold1	2828073	2828074	1	1	1	1	1	1	1	1	1	1	1	1	1	1	1	1	1	0	1	1	1	1	1	1	1	1	1	1	1	1	1	1	1	31	17	15	0.944444444444444	1	RM_As_0806	DNA_EnSPM	no
rnd-5_family-8813	Asue_scaffold1	2828860	2828861	1	1	1	1	1	1	1	1	1	1	1	1	1	1	1	1	1	1	1	1	1	1	1	1	1	1	1	1	1	1	1	1	1	32	18	15	1	1	RM_As_0806	DNA_EnSPM	no
rnd-5_family-8813	Asue_scaffold1	2840100	2840101	1	1	1	1	1	1	1	1	1	1	1	1	1	1	1	1	1	1	1	1	1	1	1	1	1	1	1	1	1	1	1	1	1	32	18	15	1	1	RM_As_0806	DNA_EnSPM	no
rnd-6_family-1599	Asue_scaffold1	2841426	2841427	0	0	0	0	0	0	0	0	0	0	0	0	0	0	0	0	0	0	0	0	1	1	1	1	0	0	1	0	0	0	0	1	1	6	0	7	0	0.466666666666667	RM_As_0874	LINE	no
rnd-1_family-1	Asue_scaffold1	2861341	2861342	0	0	0	0	0	0	0	0	0	0	1	0	0	0	0	0	0	0	0	0	0	0	0	0	0	0	0	0	0	0	0	0	0	1	1	0	0.0555555555555556	0	RM_As_0061	LINE	no
rnd-1_family-11	Asue_scaffold1	2864830	2864831	0	0	0	0	0	0	0	0	0	0	0	0	0	0	0	0	0	0	0	0	0	0	0	0	0	0	0	0	0	0	0	1	0	1	0	1	0	0.0666666666666667	RM_As_0087	rRNA	no
rnd-4_family-18	Asue_scaffold1	2870235	2870236	0	0	0	0	0	0	0	0	0	0	0	0	0	0	0	0	0	0	0	0	0	0	0	0	0	0	0	0	0	0	0	1	0	1	0	1	0	0.0666666666666667	RM_As_0541	RC_Helitron	no
rnd-1_family-14	Asue_scaffold1	2871563	2871564	0	0	0	0	0	0	0	0	0	0	1	0	0	0	0	0	0	0	0	0	0	1	0	0	0	0	0	0	0	0	0	0	0	2	1	1	0.0555555555555556	0.0666666666666667	RM_As_0029	rRNA	no
rnd-1_family-14	Asue_scaffold1	2877235	2877236	0	0	0	0	0	0	0	0	0	0	1	0	0	0	0	0	0	0	0	0	0	0	0	0	0	0	0	0	0	0	0	0	0	1	1	0	0.0555555555555556	0	RM_As_0029	rRNA	no
rnd-1_family-0	Asue_scaffold1	2877932	2877933	0	0	0	0	0	0	0	0	0	0	1	0	0	0	0	0	0	0	0	0	0	0	0	0	0	0	0	0	0	0	0	0	0	1	1	0	0.0555555555555556	0	RM_As_0097	LINE	no
rnd-1_family-519	Asue_scaffold1	2890444	2890445	1	1	1	1	1	1	1	1	1	1	1	1	1	1	1	1	1	1	1	1	1	1	1	1	1	1	1	1	1	1	1	1	1	32	18	15	1	1	RM_As_0519	SINE	no
rnd-6_family-9360	Asue_scaffold1	2892748	2892749	0	0	0	0	0	0	0	0	0	0	0	0	0	0	0	0	0	0	0	1	0	0	0	0	0	0	0	0	0	0	1	0	0	2	0	2	0	0.133333333333333	RM_As_1184	LTR	yes_fromAA
rnd-1_family-0	Asue_scaffold1	2900709	2900710	0	0	0	0	0	0	0	0	0	0	1	0	0	0	0	0	0	0	0	0	0	0	0	0	0	0	0	0	0	0	0	0	0	1	1	0	0.0555555555555556	0	RM_As_0097	LINE	no
rnd-5_family-4449	Asue_scaffold1	2905578	2905579	0	0	0	0	0	0	0	0	0	0	0	0	0	0	0	0	0	0	0	0	0	0	0	0	0	0	0	0	0	1	0	0	0	1	0	1	0	0.0666666666666667	RM_As_0608	RC_Helitron	no
rnd-5_family-3874	Asue_scaffold1	2905749	2905750	0	0	0	0	0	0	0	0	0	0	0	0	0	0	0	0	0	0	0	0	0	0	0	0	0	0	0	0	1	0	0	0	0	1	0	1	0	0.0666666666666667	RM_As_0710	Unknown	yes_fromAA
rnd-1_family-14	Asue_scaffold1	2921106	2921107	0	0	0	0	0	0	0	0	0	0	0	0	0	0	0	0	0	0	0	0	0	0	0	0	0	0	0	0	0	0	0	1	0	1	0	1	0	0.0666666666666667	RM_As_0029	rRNA	no
rnd-1_family-396	Asue_scaffold1	2923377	2923378	1	1	1	1	1	1	1	1	1	1	1	1	1	1	1	1	1	1	1	1	1	1	1	1	1	1	1	1	1	1	1	1	1	32	18	15	1	1	RM_As_0393	SINE	no
rnd-5_family-3286	Asue_scaffold1	2951557	2951558	0	0	0	0	0	0	0	0	0	0	0	0	0	0	0	0	0	0	0	0	0	0	0	0	0	0	0	0	0	1	0	0	0	1	0	1	0	0.0666666666666667	RM_As_0591	Satellite	no
rnd-1_family-367	Asue_scaffold1	2960044	2960045	0	0	0	0	0	0	0	0	0	0	0	0	0	0	0	0	0	0	0	1	0	0	0	0	0	0	0	0	0	0	1	0	0	2	0	2	0	0.133333333333333	RM_As_0364	Unknown	no
rnd-4_family-1206	Asue_scaffold1	2961862	2961863	0	0	0	0	0	0	0	1	0	0	0	0	0	0	0	0	0	0	0	0	0	0	0	0	0	0	0	0	0	0	0	0	0	1	1	0	0.0555555555555556	0	RM_As_0547	Unknown	no
rnd-1_family-14	Asue_scaffold1	2970774	2970775	0	0	0	0	0	0	0	0	0	0	0	0	0	0	0	0	0	0	0	0	0	0	0	1	0	0	0	0	0	0	0	1	0	2	0	2	0	0.133333333333333	RM_As_0029	rRNA	no
rnd-6_family-9360	Asue_scaffold1	2971497	2971498	0	0	0	0	0	0	0	0	0	0	0	0	0	0	0	0	0	0	0	0	0	0	0	0	0	0	0	0	0	0	1	0	0	1	0	1	0	0.0666666666666667	RM_As_1184	LTR	yes_fromAA
rnd-6_family-7180_AT1G49730	Asue_scaffold1	2975003	2975004	0	0	0	0	0	0	0	0	0	0	1	0	0	0	1	0	0	0	0	0	0	0	0	0	0	0	0	0	0	0	0	0	0	2	2	0	0.111111111111111	0	RM_As_0886	Unknown	no
rnd-1_family-97	Asue_scaffold1	2981992	2981993	0	0	0	0	0	0	0	0	0	0	1	0	0	0	0	0	0	0	0	0	0	0	0	0	0	0	0	0	0	0	0	0	0	1	1	0	0.0555555555555556	0	RM_As_0108	LTR_Gypsy	no
rnd-6_family-4297	Asue_scaffold1	2983543	2983544	0	0	0	0	0	0	0	0	0	0	0	0	0	0	0	0	0	0	0	0	0	0	0	0	0	0	0	0	0	1	0	0	0	1	0	1	0	0.0666666666666667	RM_As_1092	LTR_Gypsy	no
rnd-5_family-1013	Asue_scaffold1	2993542	2993543	0	0	0	0	0	0	0	0	0	0	0	0	0	0	0	0	0	0	0	0	0	0	0	0	0	0	0	0	0	0	0	1	0	1	0	1	0	0.0666666666666667	RM_As_0592	LTR_Gypsy	no
rnd-1_family-162	Asue_scaffold1	3002559	3002560	0	0	0	0	0	0	0	0	0	0	0	0	0	0	0	0	0	0	0	0	0	0	0	0	0	0	0	0	0	1	0	0	0	1	0	1	0	0.0666666666666667	RM_As_0163	LTR_Copia	no
rnd-1_family-0	Asue_scaffold1	3003469	3003470	0	0	0	0	0	0	0	0	0	0	1	0	0	0	0	0	0	0	0	0	0	0	0	0	0	0	0	0	0	1	0	0	0	2	1	1	0.0555555555555556	0.0666666666666667	RM_As_0097	LINE	no
rnd-1_family-14	Asue_scaffold1	3009658	3009659	0	0	0	0	0	0	0	0	0	0	0	0	0	0	0	0	0	0	0	0	0	0	0	0	0	0	0	0	0	0	0	1	0	1	0	1	0	0.0666666666666667	RM_As_0029	rRNA	no
rnd-1_family-14	Asue_scaffold1	3024770	3024771	0	0	0	0	0	0	0	0	0	0	1	0	0	0	0	0	0	0	0	0	0	0	0	0	0	0	0	0	0	0	0	0	0	1	1	0	0.0555555555555556	0	RM_As_0029	rRNA	no
rnd-1_family-367	Asue_scaffold1	3029523	3029524	0	0	0	0	0	0	0	0	0	0	1	1	0	0	0	0	0	0	0	0	1	0	0	0	0	0	0	0	0	1	1	1	0	6	2	4	0.111111111111111	0.266666666666667	RM_As_0364	Unknown	no
rnd-1_family-11	Asue_scaffold1	3046213	3046214	0	0	0	0	0	1	0	0	0	0	0	0	0	0	0	0	0	0	0	0	0	0	0	0	0	0	0	0	0	0	0	1	0	2	1	1	0.0555555555555556	0.0666666666666667	RM_As_0087	rRNA	no
rnd-5_family-2569	Asue_scaffold1	3054709	3054710	1	0	0	1	0	1	1	0	0	0	1	0	0	1	1	0	1	0	1	1	1	1	1	1	0	1	0	1	1	1	1	1	0	20	8	12	0.444444444444444	0.8	RM_As_0682	LTR_Gypsy	no
rnd-1_family-14	Asue_scaffold1	3057867	3057868	0	0	0	0	0	0	0	0	0	0	1	0	0	0	0	0	0	0	0	0	0	0	0	0	0	0	0	0	0	0	0	0	0	1	1	0	0.0555555555555556	0	RM_As_0029	rRNA	no
rnd-1_family-0	Asue_scaffold1	3064814	3064815	0	0	0	0	0	0	0	0	0	0	0	0	0	0	0	0	0	0	0	0	0	0	0	0	0	0	0	0	0	1	0	0	0	1	0	1	0	0.0666666666666667	RM_As_0097	LINE	no
rnd-1_family-6	Asue_scaffold1	3068551	3068552	0	0	0	0	0	0	0	0	0	0	0	0	0	0	0	0	0	0	1	1	1	1	1	1	1	1	1	0	0	1	1	1	0	12	0	12	0	0.8	RM_As_0055	RC_Helitron	no
rnd-6_family-5641_AT1G49730	Asue_scaffold1	3075323	3075324	0	0	0	0	0	0	0	0	0	0	1	0	0	0	0	0	0	0	0	0	0	0	0	0	0	0	0	0	0	0	0	0	0	1	1	0	0.0555555555555556	0	RM_As_1035	Unknown	no
rnd-6_family-1805	Asue_scaffold1	3098130	3098131	0	0	0	0	0	0	0	0	0	0	0	0	0	0	0	0	0	0	0	0	0	0	0	0	0	0	0	0	0	1	0	0	0	1	0	1	0	0.0666666666666667	RM_As_1225	DNA_MuDR	no
rnd-5_family-3286	Asue_scaffold1	3103821	3103822	0	0	0	0	0	0	0	0	0	0	0	0	0	0	0	0	0	0	0	0	0	0	0	0	0	0	0	0	0	1	0	0	0	1	0	1	0	0.0666666666666667	RM_As_0591	Satellite	no
rnd-1_family-14	Asue_scaffold1	3122876	3122877	0	0	0	0	0	0	0	0	0	1	0	0	0	0	0	0	0	0	0	0	0	0	0	0	0	0	0	0	0	0	0	0	0	1	1	0	0.0555555555555556	0	RM_As_0029	rRNA	no
rnd-1_family-209	Asue_scaffold1	3124062	3124063	1	1	0	1	0	1	1	1	1	1	1	1	0	1	0	0	0	0	0	0	0	0	0	0	0	0	0	0	0	0	0	0	0	11	11	0	0.611111111111111	0	RM_As_0207	RC_Helitron	no
rnd-1_family-32	Asue_scaffold1	3124099	3124100	1	1	0	0	0	1	1	1	0	1	0	0	0	0	0	0	0	0	0	0	0	0	0	0	0	0	0	0	0	0	0	0	0	6	6	0	0.333333333333333	0	RM_As_0022	RC_Helitron	no
rnd-6_family-9360	Asue_scaffold1	3128776	3128777	0	0	0	0	0	0	0	0	0	0	0	0	0	0	0	0	0	0	0	0	0	0	0	0	0	0	0	0	0	1	0	0	0	1	0	1	0	0.0666666666666667	RM_As_1184	LTR	yes_fromAA
rnd-5_family-3286	Asue_scaffold1	3154090	3154091	0	0	0	0	0	0	0	0	0	0	0	0	0	0	0	0	0	0	0	0	0	0	0	0	0	0	0	0	0	0	0	1	0	1	0	1	0	0.0666666666666667	RM_As_0591	Satellite	no
rnd-1_family-20	Asue_scaffold1	3155517	3155518	0	0	0	0	0	0	0	0	0	0	0	0	0	0	0	0	0	0	0	0	0	0	0	0	0	0	0	0	1	0	0	0	0	1	0	1	0	0.0666666666666667	RM_As_0072	DNA_MuDR	no
rnd-1_family-479	Asue_scaffold1	3175799	3175800	1	1	1	1	1	1	1	1	1	1	1	1	1	1	1	1	1	1	1	1	1	1	1	1	1	1	1	1	1	1	1	1	1	32	18	15	1	1	RM_As_0478	Unknown	no
rnd-4_family-1300	Asue_scaffold1	3186030	3186031	0	0	0	0	0	0	0	0	0	0	0	0	0	0	0	0	0	0	0	0	0	0	0	0	0	0	0	0	0	0	0	1	0	1	0	1	0	0.0666666666666667	RM_As_0577	LTR_Gypsy	no
rnd-1_family-14	Asue_scaffold1	3191879	3191880	0	0	0	0	0	0	0	0	0	0	0	0	0	0	0	0	0	0	0	0	0	0	0	0	0	0	0	0	0	1	0	0	0	1	0	1	0	0.0666666666666667	RM_As_0029	rRNA	no
rnd-1_family-11	Asue_scaffold1	3197302	3197303	0	0	0	0	0	0	0	0	0	0	0	0	0	0	0	0	0	0	0	0	0	0	0	0	0	0	0	0	0	0	0	1	0	1	0	1	0	0.0666666666666667	RM_As_0087	rRNA	no
rnd-1_family-54	Asue_scaffold1	3213268	3213269	0	0	0	0	0	0	0	0	0	0	0	0	0	0	0	0	0	0	0	0	0	1	0	0	0	0	0	0	0	0	0	0	0	1	0	1	0	0.0666666666666667	RM_As_0051	LTR_Gypsy	no
rnd-1_family-14	Asue_scaffold1	3214204	3214205	0	0	0	0	0	0	0	0	0	0	1	0	0	0	0	0	0	0	0	0	0	0	0	0	0	0	0	0	0	1	0	0	0	2	1	1	0.0555555555555556	0.0666666666666667	RM_As_0029	rRNA	no
rnd-1_family-162	Asue_scaffold1	3218538	3218539	0	0	0	0	0	0	0	0	0	0	0	0	0	0	0	0	0	0	0	0	0	0	0	1	0	0	0	0	0	0	0	0	0	1	0	1	0	0.0666666666666667	RM_As_0163	LTR_Copia	no
rnd-1_family-15	Asue_scaffold1	3219381	3219382	0	0	0	0	0	0	0	0	0	0	0	0	0	0	0	0	0	0	0	0	0	1	0	0	0	0	0	0	0	0	0	0	0	1	0	1	0	0.0666666666666667	RM_As_0095	LTR_Gypsy	no
rnd-1_family-182	Asue_scaffold1	3233986	3233987	0	0	0	0	0	0	0	0	0	0	0	0	0	0	0	0	0	0	1	0	1	1	1	1	1	0	1	0	0	1	0	1	1	9	0	10	0	0.666666666666667	RM_As_0184	RC_Helitron	no
rnd-1_family-32	Asue_scaffold1	3234052	3234053	0	0	0	0	0	0	0	0	0	0	0	0	0	0	0	0	0	0	1	0	1	1	1	1	1	0	1	0	0	1	0	1	1	9	0	10	0	0.666666666666667	RM_As_0022	RC_Helitron	no
rnd-1_family-209	Asue_scaffold1	3236085	3236086	0	0	0	0	0	0	0	0	0	0	0	0	0	0	0	0	0	0	1	0	1	1	1	1	1	0	1	0	0	1	0	1	1	9	0	10	0	0.666666666666667	RM_As_0207	RC_Helitron	no
rnd-1_family-20	Asue_scaffold1	3240318	3240319	0	0	0	0	0	0	0	0	0	0	0	0	0	0	0	0	0	0	0	0	0	0	0	0	0	0	0	0	0	0	0	1	0	1	0	1	0	0.0666666666666667	RM_As_0072	DNA_MuDR	no
rnd-1_family-0	Asue_scaffold1	3244260	3244261	0	0	0	0	0	0	0	0	0	0	0	0	0	0	0	0	0	0	0	0	0	0	0	0	0	0	0	0	0	1	0	0	0	1	0	1	0	0.0666666666666667	RM_As_0097	LINE	no
rnd-1_family-14	Asue_scaffold1	3249431	3249432	0	0	0	0	0	0	0	0	0	0	1	0	0	0	0	0	0	0	0	0	0	0	0	0	0	0	0	0	0	0	0	0	0	1	1	0	0.0555555555555556	0	RM_As_0029	rRNA	no
rnd-6_family-7366	Asue_scaffold1	3252757	3252758	1	1	0	1	0	1	1	0	0	0	0	0	0	0	1	1	0	0	0	0	0	0	0	0	0	0	0	0	0	0	0	0	0	7	7	0	0.388888888888889	0	RM_As_0950	RC_Helitron	no
rnd-1_family-176	Asue_scaffold1	3301558	3301559	0	0	0	0	0	0	0	0	0	0	0	0	0	0	0	0	0	0	1	0	1	1	1	1	1	0	1	0	0	1	0	1	1	9	0	10	0	0.666666666666667	RM_As_0170	RC_Helitron	yes_fromAA
rnd-5_family-504	Asue_scaffold1	3302828	3302829	1	1	1	1	1	0	0	0	0	1	1	1	1	1	1	1	1	1	1	1	1	1	1	1	1	1	1	1	1	1	1	1	1	28	14	15	0.777777777777778	1	RM_As_0623	RC_Helitron	no
rnd-1_family-24	Asue_scaffold1	3303606	3303607	1	1	1	1	1	0	0	0	0	1	0	0	0	0	0	1	0	0	1	1	1	1	1	1	1	1	1	1	1	1	1	1	1	21	7	15	0.388888888888889	1	RM_As_0010	RC_Helitron	no
rnd-4_family-1473	Asue_scaffold1	3303664	3303665	1	1	1	1	1	0	0	0	0	0	0	0	0	0	0	1	0	0	1	0	1	1	1	1	1	0	1	1	1	1	0	1	1	17	6	12	0.333333333333333	0.8	RM_As_0556	RC_Helitron	no
rnd-4_family-782	Asue_scaffold1	3308807	3308808	0	0	0	0	0	0	0	0	0	0	0	0	0	0	0	0	0	0	0	0	0	0	0	0	0	0	0	0	0	0	1	0	0	1	0	1	0	0.0666666666666667	RM_As_0540	LTR_Gypsy	no
rnd-1_family-0	Asue_scaffold1	3311290	3311291	0	0	0	0	0	0	0	0	0	0	0	0	0	0	0	0	0	0	0	0	0	0	0	0	0	1	0	0	0	1	0	0	0	2	0	2	0	0.133333333333333	RM_As_0097	LINE	no
rnd-5_family-4820	Asue_scaffold1	3316306	3316307	0	0	0	0	0	1	0	0	0	0	0	0	0	0	0	0	0	0	0	0	0	0	0	0	0	0	0	0	0	0	0	0	0	1	1	0	0.0555555555555556	0	RM_As_0764	RC_Helitron	no
rnd-5_family-2780	Asue_scaffold1	3316314	3316315	0	0	0	0	0	1	0	0	0	0	0	0	0	0	0	0	0	0	0	0	0	0	0	0	0	0	0	0	0	0	0	0	0	1	1	0	0.0555555555555556	0	RM_As_0834	RC_Helitron	no
rnd-1_family-14	Asue_scaffold1	3350205	3350206	0	0	0	0	0	0	0	0	1	0	0	0	0	0	0	0	0	0	0	0	0	0	0	0	0	0	0	0	0	1	1	0	0	3	1	2	0.0555555555555556	0.133333333333333	RM_As_0029	rRNA	no
rnd-5_family-2730	Asue_scaffold1	3358006	3358007	0	0	0	0	0	1	0	1	0	0	0	0	0	0	0	0	0	0	0	0	0	0	0	0	0	0	0	0	0	0	0	0	0	2	2	0	0.111111111111111	0	RM_As_0641	RC_Helitron	no
rnd-1_family-14	Asue_scaffold1	3362788	3362789	0	0	0	0	0	0	0	0	1	0	0	0	0	0	0	0	0	0	0	0	0	0	0	0	0	0	0	0	0	0	0	0	0	1	1	0	0.0555555555555556	0	RM_As_0029	rRNA	no
rnd-6_family-3259	Asue_scaffold1	3363591	3363592	0	0	0	0	0	0	0	0	0	0	0	0	0	0	0	0	0	0	0	0	0	0	0	0	0	0	0	0	0	0	0	1	0	1	0	1	0	0.0666666666666667	RM_As_1116	RC_Helitron	no
rnd-6_family-9360	Asue_scaffold1	3368002	3368003	0	0	0	0	0	0	0	0	0	0	0	0	0	0	0	0	0	0	0	1	0	0	0	0	0	1	0	1	0	0	1	0	0	4	0	4	0	0.266666666666667	RM_As_1184	LTR	yes_fromAA
rnd-1_family-14	Asue_scaffold1	3372626	3372627	0	0	0	0	0	0	0	0	0	0	1	0	0	0	0	0	0	0	0	0	0	0	0	0	0	0	0	0	0	0	0	1	0	2	1	1	0.0555555555555556	0.0666666666666667	RM_As_0029	rRNA	no
rnd-1_family-116	Asue_scaffold1	3377800	3377801	1	0	0	0	0	0	0	0	0	0	0	0	0	0	0	0	0	0	0	0	0	0	0	0	0	0	0	0	0	0	0	0	0	1	1	0	0.0555555555555556	0	RM_As_0110	LTR_Gypsy	no
rnd-6_family-18874	Asue_scaffold1	3392830	3392831	0	0	0	0	0	0	0	0	0	0	0	0	0	0	0	0	0	0	0	0	0	0	0	0	0	0	0	0	0	0	1	0	0	1	0	1	0	0.0666666666666667	RM_As_0868	Unknown	no
rnd-6_family-9360	Asue_scaffold1	3395480	3395481	0	0	0	0	0	0	0	0	0	0	0	0	0	0	0	0	0	0	0	0	0	0	0	0	0	1	0	0	0	0	0	0	0	1	0	1	0	0.0666666666666667	RM_As_1184	LTR	yes_fromAA
rnd-1_family-0	Asue_scaffold1	3395675	3395676	0	0	0	0	0	0	0	0	0	0	0	0	0	0	0	0	0	0	0	0	0	0	0	0	0	0	0	0	0	0	0	1	0	1	0	1	0	0.0666666666666667	RM_As_0097	LINE	no
rnd-1_family-348	Asue_scaffold1	3396644	3396645	1	1	1	1	1	1	1	1	1	1	1	0	0	1	1	1	1	0	1	1	1	1	1	1	1	1	1	1	1	1	1	1	1	29	15	15	0.833333333333333	1	RM_As_0345	RC_Helitron	no
rnd-1_family-166	Asue_scaffold1	3396789	3396790	1	1	1	1	1	1	1	1	1	1	1	1	0	1	0	1	0	0	1	1	1	1	1	1	1	1	1	1	1	1	1	1	1	28	14	15	0.777777777777778	1	RM_As_0161	RC_Helitron	no
rnd-5_family-940	Asue_scaffold1	3397512	3397513	1	1	1	1	1	1	1	1	1	1	1	1	1	1	1	1	0	0	1	1	1	1	1	1	1	1	1	1	1	1	1	1	1	30	16	15	0.888888888888889	1	RM_As_0732	DNA_MuDR	no
rnd-5_family-1284	Asue_scaffold1	3397840	3397841	1	1	1	1	1	1	1	1	1	1	1	1	1	1	1	1	1	0	1	1	1	1	1	1	1	1	1	1	1	1	1	1	1	31	17	15	0.944444444444444	1	RM_As_0715	Satellite	no
rnd-5_family-1284	Asue_scaffold1	3400091	3400092	1	1	1	1	1	1	1	1	1	1	1	1	0	1	0	1	0	1	1	1	1	1	1	1	1	1	1	1	1	1	1	1	1	29	15	15	0.833333333333333	1	RM_As_0715	Satellite	no
rnd-5_family-388	Asue_scaffold1	3409208	3409209	0	0	0	0	0	0	0	0	0	1	0	0	1	0	0	0	0	0	0	0	0	0	0	0	0	0	0	0	0	0	0	0	0	2	2	0	0.111111111111111	0	RM_As_0633	RC_Helitron	no
rnd-1_family-182	Asue_scaffold1	3410803	3410804	0	0	0	0	0	0	0	0	1	0	1	0	0	1	0	0	0	0	0	0	0	0	0	0	0	0	0	0	0	0	0	0	0	3	3	0	0.166666666666667	0	RM_As_0184	RC_Helitron	no
rnd-1_family-209	Asue_scaffold1	3410811	3410812	0	0	0	0	0	0	0	0	1	0	1	0	0	1	0	0	0	0	0	0	0	0	0	0	0	0	0	0	0	0	0	0	0	3	3	0	0.166666666666667	0	RM_As_0207	RC_Helitron	no
rnd-1_family-32	Asue_scaffold1	3410874	3410875	0	0	0	0	0	0	0	0	1	0	0	0	0	1	0	0	0	0	0	0	0	0	0	0	0	0	0	0	0	0	0	0	0	2	2	0	0.111111111111111	0	RM_As_0022	RC_Helitron	no
ATCOPIA78_I	Asue_scaffold1	3414759	3414760	0	0	0	0	0	0	0	0	0	1	0	0	0	0	0	0	0	0	0	0	0	0	0	0	0	0	0	0	0	0	0	0	0	1	1	0	0.0555555555555556	0	RM_As_0657	LTR_Copia	no
rnd-5_family-6359	Asue_scaffold1	3415569	3415570	0	0	0	0	0	0	0	0	0	0	0	0	0	1	0	0	0	0	0	0	0	0	0	0	0	0	0	0	0	0	0	0	0	1	1	0	0.0555555555555556	0	RM_As_0814	Unknown	no
rnd-6_family-5462	Asue_scaffold1	3415707	3415708	0	0	0	0	0	0	0	0	0	0	0	0	0	0	0	0	0	0	0	0	0	0	0	0	0	0	0	0	0	1	0	0	0	1	0	1	0	0.0666666666666667	RM_As_0858	LTR_Gypsy	no
rnd-1_family-22	Asue_scaffold1	3416449	3416450	0	0	0	0	0	0	0	0	0	0	0	0	0	0	0	0	0	0	0	0	0	0	0	0	0	0	0	0	0	0	0	1	0	1	0	1	0	0.0666666666666667	RM_As_0083	LTR_Copia	yes_fromAA
rnd-1_family-14	Asue_scaffold1	3417513	3417514	0	0	0	0	0	1	0	0	0	0	0	0	0	0	0	0	0	0	0	0	0	1	0	0	0	0	0	0	0	0	0	0	0	2	1	1	0.0555555555555556	0.0666666666666667	RM_As_0029	rRNA	no
BRODYAGA2	Asue_scaffold1	3418957	3418958	0	0	0	0	0	0	0	0	0	0	0	0	0	0	0	0	0	0	0	0	0	0	0	0	0	0	0	0	0	0	1	0	0	1	0	1	0	0.0666666666666667	RM_As_0235	DNA_MuDR	no
BRODYAGA2	Asue_scaffold1	3418957	3418958	0	0	0	0	0	0	0	0	0	0	0	0	0	0	0	0	0	0	0	0	0	0	0	0	0	0	0	0	0	0	1	0	0	1	0	1	0	0.0666666666666667	RM_As_0892	DNA_MuDR	no
rnd-5_family-3286	Asue_scaffold1	3422698	3422699	0	0	0	0	0	0	0	0	0	0	1	0	0	0	0	0	0	0	0	0	0	0	0	0	0	0	0	0	0	0	0	0	0	1	1	0	0.0555555555555556	0	RM_As_0591	Satellite	no
rnd-6_family-668	Asue_scaffold1	3437645	3437646	0	0	0	0	0	0	0	0	0	0	0	0	0	0	0	0	0	0	0	0	0	0	0	0	0	0	0	0	0	1	0	0	0	1	0	1	0	0.0666666666666667	RM_As_0865	DNA_Harbinger	no
rnd-5_family-137	Asue_scaffold1	3447010	3447011	0	0	0	0	0	0	0	0	0	0	1	0	0	0	0	0	0	0	0	0	0	0	0	0	0	0	0	0	0	0	0	0	0	1	1	0	0.0555555555555556	0	RM_As_0816	Unknown	no
rnd-1_family-0	Asue_scaffold1	3451036	3451037	0	0	0	0	0	0	0	0	0	0	0	0	0	0	0	0	0	0	0	0	0	0	0	0	0	0	0	0	0	0	0	1	0	1	0	1	0	0.0666666666666667	RM_As_0097	LINE	no
rnd-6_family-3014	Asue_scaffold1	3465709	3465710	1	1	1	1	1	1	1	1	1	1	0	0	0	0	0	1	0	0	1	1	1	1	1	1	0	0	1	1	0	1	1	1	1	22	11	12	0.611111111111111	0.8	RM_As_0920	LINE	no
rnd-6_family-5687	Asue_scaffold1	3466157	3466158	0	0	0	0	0	0	0	0	0	0	1	0	0	0	0	0	0	0	0	0	0	0	0	0	0	0	0	0	0	0	0	0	0	1	1	0	0.0555555555555556	0	RM_As_0862	LTR_Gypsy	no
rnd-6_family-5500	Asue_scaffold1	3470715	3470716	0	0	0	0	0	0	0	0	0	0	1	0	0	0	0	0	0	0	0	0	0	0	0	0	0	0	0	0	0	0	0	0	0	1	1	0	0.0555555555555556	0	RM_As_1165	DNA_hAT	no
rnd-1_family-14	Asue_scaffold1	3474684	3474685	0	0	0	0	0	0	0	0	0	0	1	0	0	0	0	0	0	0	0	0	0	0	0	0	0	0	0	0	0	0	0	0	0	1	1	0	0.0555555555555556	0	RM_As_0029	rRNA	no
rnd-1_family-58	Asue_scaffold1	3482023	3482024	0	0	0	0	0	0	0	0	0	0	0	0	0	0	0	0	0	0	0	0	0	0	0	0	0	0	0	0	0	0	0	1	0	1	0	1	0	0.0666666666666667	RM_As_0031	Unknown	no
rnd-1_family-396	Asue_scaffold1	3483315	3483316	1	1	1	1	1	1	1	1	1	1	1	1	1	1	1	1	1	1	1	1	1	1	1	1	1	1	1	1	1	1	1	1	1	32	18	15	1	1	RM_As_0393	SINE	no
rnd-1_family-144	Asue_scaffold1	3485678	3485679	0	0	0	0	0	0	0	0	0	0	0	0	0	0	0	0	0	0	0	0	0	0	0	0	0	0	0	0	0	1	0	0	0	1	0	1	0	0.0666666666666667	RM_As_0141	LTR_Gypsy	no
rnd-5_family-9243	Asue_scaffold1	3493073	3493074	0	0	0	0	0	0	0	0	0	0	1	0	0	0	0	0	0	0	0	0	0	0	0	0	0	0	0	0	0	0	0	0	0	1	1	0	0.0555555555555556	0	RM_As_0825	Unknown	no
rnd-4_family-51	Asue_scaffold1	3497718	3497719	0	0	0	0	0	0	0	0	1	0	0	0	0	0	0	0	0	0	0	0	0	0	0	0	0	0	0	0	0	0	0	0	0	1	1	0	0.0555555555555556	0	RM_As_0548	RC_Helitron	no
rnd-1_family-182	Asue_scaffold1	3497749	3497750	0	0	0	0	0	0	0	0	1	0	0	0	0	0	0	0	0	0	0	0	0	0	0	0	0	0	0	0	0	0	0	0	0	1	1	0	0.0555555555555556	0	RM_As_0184	RC_Helitron	no
rnd-1_family-32	Asue_scaffold1	3497774	3497775	0	0	0	0	0	0	0	0	1	0	0	0	0	0	0	0	0	0	0	0	0	0	0	0	0	0	0	0	0	0	0	0	0	1	1	0	0.0555555555555556	0	RM_As_0022	RC_Helitron	no
rnd-6_family-8381	Asue_scaffold1	3500173	3500174	0	0	0	0	0	0	1	0	0	0	0	0	0	0	0	0	0	0	0	0	0	0	0	0	0	0	0	0	0	0	0	0	0	1	1	0	0.0555555555555556	0	RM_As_1031	LTR_Gypsy	no
rnd-5_family-560	Asue_scaffold1	3503051	3503052	0	0	0	0	0	0	0	0	1	0	0	0	0	0	0	0	0	0	0	0	0	0	0	0	0	0	0	0	0	0	0	0	0	1	1	0	0.0555555555555556	0	RM_As_0604	RC_Helitron	no
rnd-6_family-9360	Asue_scaffold1	3516029	3516030	0	0	0	0	0	0	0	0	0	0	0	0	0	0	0	0	0	0	0	0	0	0	0	0	0	0	0	0	0	0	0	1	0	1	0	1	0	0.0666666666666667	RM_As_1184	LTR	yes_fromAA
rnd-1_family-0	Asue_scaffold1	3521276	3521277	0	0	0	0	0	0	0	0	0	0	0	0	0	0	0	0	0	0	0	0	0	0	0	0	0	0	0	0	0	0	0	1	0	1	0	1	0	0.0666666666666667	RM_As_0097	LINE	no
rnd-5_family-3286	Asue_scaffold1	3528304	3528305	0	0	0	0	0	0	0	0	0	0	0	0	0	0	0	0	0	0	0	0	0	0	0	0	0	0	0	0	0	0	0	1	0	1	0	1	0	0.0666666666666667	RM_As_0591	Satellite	no
rnd-6_family-8381	Asue_scaffold1	3535092	3535093	0	0	0	0	0	0	1	1	0	0	0	0	0	0	0	0	0	0	0	0	0	0	0	0	0	0	0	0	0	0	0	0	0	2	2	0	0.111111111111111	0	RM_As_1031	LTR_Gypsy	no
rnd-1_family-6	Asue_scaffold1	3552952	3552953	1	0	0	0	0	1	0	0	0	0	0	0	0	0	0	0	0	0	0	0	1	0	1	1	1	0	1	0	0	1	0	1	1	9	2	8	0.111111111111111	0.533333333333333	RM_As_0055	RC_Helitron	no
rnd-5_family-3286	Asue_scaffold1	3553254	3553255	0	0	0	0	0	0	0	0	0	0	0	0	0	0	0	0	0	0	0	0	0	0	0	0	0	0	0	0	0	1	0	0	0	1	0	1	0	0.0666666666666667	RM_As_0591	Satellite	no
rnd-5_family-292	Asue_scaffold1	3558385	3558386	1	1	1	1	1	1	1	1	1	1	1	1	1	1	1	1	1	1	1	1	1	1	1	1	1	1	1	1	1	1	1	1	1	32	18	15	1	1	RM_As_0818	LTR_Copia	no
rnd-1_family-6	Asue_scaffold1	3575232	3575233	0	0	0	0	0	0	0	0	0	0	0	0	0	0	0	0	0	0	0	1	0	0	0	0	0	1	0	1	0	0	1	0	0	4	0	4	0	0.266666666666667	RM_As_0055	RC_Helitron	no
rnd-4_family-1473	Asue_scaffold1	3579326	3579327	0	0	0	0	0	0	0	0	0	0	0	0	0	0	0	0	0	0	1	0	1	1	1	1	0	0	1	0	0	1	0	1	1	8	0	9	0	0.6	RM_As_0556	RC_Helitron	no
rnd-1_family-24	Asue_scaffold1	3579341	3579342	0	0	0	0	0	0	0	1	0	0	0	0	0	0	0	0	0	0	0	1	1	1	1	1	0	0	0	0	0	1	1	1	1	9	1	9	0.0555555555555556	0.6	RM_As_0010	RC_Helitron	no
rnd-1_family-14	Asue_scaffold1	3597273	3597274	0	0	0	0	0	0	0	0	0	0	0	0	0	0	0	0	0	0	0	0	0	0	0	0	0	0	0	0	0	0	0	1	0	1	0	1	0	0.0666666666666667	RM_As_0029	rRNA	no
rnd-6_family-5354	Asue_scaffold1	3599660	3599661	1	1	1	1	1	1	1	1	1	1	1	1	1	1	1	1	1	1	1	1	1	1	1	1	1	1	1	1	1	1	1	1	1	32	18	15	1	1	RM_As_0942	DNA_EnSPM	no
rnd-6_family-5354	Asue_scaffold1	3600355	3600356	1	1	1	1	1	1	1	1	1	1	1	1	1	1	1	1	1	1	1	1	1	1	1	1	1	1	1	1	1	1	1	1	1	32	18	15	1	1	RM_As_0942	DNA_EnSPM	no
rnd-1_family-10	Asue_scaffold1	3601223	3601224	0	0	0	0	0	0	0	0	0	0	0	0	0	0	0	0	0	0	0	0	0	0	0	1	1	0	1	0	0	1	0	1	1	5	0	6	0	0.4	RM_As_0089	LTR_Gypsy	no
rnd-1_family-16	Asue_scaffold1	3601275	3601276	0	0	0	0	0	0	0	0	0	0	0	0	0	0	0	0	0	0	1	0	1	0	1	1	1	0	1	0	0	1	0	1	1	8	0	9	0	0.6	RM_As_0021	DNA_hAT	no
rnd-1_family-259	Asue_scaffold1	3602460	3602461	0	0	0	0	0	0	0	0	0	0	0	0	0	0	0	0	0	0	1	0	1	0	0	1	1	0	1	0	0	1	0	1	1	7	0	8	0	0.533333333333333	RM_As_0258	DNA_hAT	no
rnd-1_family-197	Asue_scaffold1	3602513	3602514	0	0	0	0	0	0	0	0	0	0	0	0	0	0	0	0	0	0	1	0	1	0	0	1	1	0	1	0	0	1	0	1	1	7	0	8	0	0.533333333333333	RM_As_0194	DNA_hAT	no
rnd-6_family-3413	Asue_scaffold1	3606332	3606333	1	1	1	1	1	1	1	1	1	1	1	1	1	1	0	1	1	0	1	1	1	1	1	1	1	1	1	1	1	1	1	1	1	30	16	15	0.888888888888889	1	RM_As_0937	RC_Helitron	no
rnd-5_family-2569	Asue_scaffold1	3621885	3621886	1	1	0	0	0	0	1	0	1	0	0	0	1	0	0	0	0	0	0	0	0	0	0	0	0	0	0	0	0	0	0	0	0	5	5	0	0.277777777777778	0	RM_As_0682	LTR_Gypsy	no
rnd-1_family-317	Asue_scaffold1	3639815	3639816	0	0	0	0	0	0	0	0	0	0	1	0	0	0	0	0	0	0	0	0	0	0	0	0	0	0	0	0	0	0	0	0	0	1	1	0	0.0555555555555556	0	RM_As_0316	LTR_Gypsy	no
rnd-5_family-3286	Asue_scaffold1	3643304	3643305	0	0	0	0	0	0	0	0	0	0	1	0	0	0	0	0	0	0	0	0	0	0	0	0	0	0	0	0	0	0	0	0	0	1	1	0	0.0555555555555556	0	RM_As_0591	Satellite	no
rnd-1_family-2	Asue_scaffold1	3646417	3646418	0	0	0	0	0	0	0	0	0	0	0	0	0	0	0	0	0	0	0	0	0	0	0	0	0	0	0	0	0	0	0	1	0	1	0	1	0	0.0666666666666667	RM_As_0005	LTR	yes_fromAA
rnd-1_family-181	Asue_scaffold1	3651867	3651868	0	0	0	0	0	0	0	0	0	0	0	0	0	0	0	0	0	0	0	0	0	0	0	0	0	0	0	0	0	0	0	1	0	1	0	1	0	0.0666666666666667	RM_As_0178	RC_Helitron	no
rnd-6_family-452	Asue_scaffold1	3658765	3658766	0	0	1	1	1	1	1	1	1	0	1	0	0	0	0	0	0	0	1	1	1	1	1	1	1	1	1	1	0	1	1	1	1	21	8	14	0.444444444444444	0.933333333333333	RM_As_0918	LTR_Gypsy	no
rnd-5_family-2569	Asue_scaffold1	3658984	3658985	1	1	1	0	1	0	1	1	1	0	0	0	1	1	0	0	0	1	0	1	0	1	1	1	0	1	1	1	0	1	1	1	0	20	10	10	0.555555555555556	0.666666666666667	RM_As_0682	LTR_Gypsy	no
rnd-1_family-14	Asue_scaffold1	3662636	3662637	0	0	0	0	0	0	0	0	0	0	1	0	0	0	0	0	0	0	0	0	0	0	0	0	0	0	0	0	0	0	0	1	0	2	1	1	0.0555555555555556	0.0666666666666667	RM_As_0029	rRNA	no
rnd-1_family-11	Asue_scaffold1	3664097	3664098	0	0	0	0	0	0	0	0	0	0	0	0	0	0	0	0	0	0	0	0	0	0	1	0	0	0	0	0	0	0	0	1	0	2	0	2	0	0.133333333333333	RM_As_0087	rRNA	no
rnd-6_family-11982_AT1G53350	Asue_scaffold1	3698160	3698161	1	1	1	1	1	1	1	1	1	1	1	1	1	1	1	1	0	1	1	1	1	1	1	1	1	1	1	1	1	1	1	1	1	31	17	15	0.944444444444444	1	RM_As_1077	Unknown	no
rnd-5_family-937	Asue_scaffold1	3701099	3701100	1	1	1	1	1	1	1	1	1	1	1	1	1	1	1	1	1	1	1	1	1	1	1	1	1	1	1	1	1	1	1	1	1	32	18	15	1	1	RM_As_0795	DNA_MuDR	no
rnd-1_family-1	Asue_scaffold1	3705082	3705083	0	0	0	0	0	0	0	0	0	0	0	0	0	0	0	0	0	0	0	0	0	0	0	0	0	0	0	0	0	1	0	0	0	1	0	1	0	0.0666666666666667	RM_As_0061	LINE	no
rnd-1_family-0	Asue_scaffold1	3707900	3707901	0	0	0	0	0	0	0	0	0	1	0	0	0	0	0	0	0	0	0	0	0	0	0	0	0	0	0	0	0	0	0	0	0	1	1	0	0.0555555555555556	0	RM_As_0097	LINE	no
rnd-5_family-3286	Asue_scaffold1	3708479	3708480	0	0	0	0	0	0	0	0	0	0	0	0	0	0	0	0	0	0	0	0	0	0	0	0	0	0	0	0	0	0	0	1	0	1	0	1	0	0.0666666666666667	RM_As_0591	Satellite	no
rnd-1_family-6	Asue_scaffold1	3724171	3724172	0	0	0	0	1	0	0	0	0	0	0	0	0	0	0	0	0	0	1	1	1	1	1	1	0	1	1	0	1	1	0	1	0	12	1	11	0.0555555555555556	0.733333333333333	RM_As_0055	RC_Helitron	no
rnd-1_family-235	Asue_scaffold1	3763739	3763740	0	0	0	0	0	0	0	0	0	0	0	0	0	0	0	0	0	0	0	0	0	0	0	0	0	0	0	0	0	1	0	0	0	1	0	1	0	0.0666666666666667	RM_As_0234	DNA_Harbinger	no
rnd-1_family-53	Asue_scaffold1	3763846	3763847	1	1	0	0	0	0	1	1	1	0	0	0	0	0	0	0	0	0	0	0	0	0	0	0	0	0	0	0	0	0	0	0	1	5	5	1	0.277777777777778	0.0666666666666667	RM_As_0003	LTR_Copia	no
rnd-1_family-87	Asue_scaffold1	3765091	3765092	0	0	0	0	0	0	0	0	0	0	0	0	0	0	0	0	0	0	0	0	0	0	0	0	0	0	0	0	0	0	0	1	0	1	0	1	0	0.0666666666666667	RM_As_0008	Unknown	no
rnd-1_family-25	Asue_scaffold1	3767049	3767050	0	0	0	0	0	0	0	0	0	0	0	0	0	0	0	0	0	0	0	0	0	0	0	0	0	0	0	0	0	1	0	0	0	1	0	1	0	0.0666666666666667	RM_As_0078	LTR_Gypsy	no
rnd-5_family-2569	Asue_scaffold1	3768208	3768209	0	0	0	0	1	0	0	0	0	0	0	0	0	0	0	0	0	0	0	1	1	0	1	1	0	0	1	0	0	1	1	1	1	9	1	9	0.0555555555555556	0.6	RM_As_0682	LTR_Gypsy	no
rnd-1_family-45	Asue_scaffold1	3787613	3787614	0	0	0	0	0	0	0	0	0	0	1	0	0	0	0	0	0	0	0	0	0	0	0	0	0	0	0	0	0	0	0	0	0	1	1	0	0.0555555555555556	0	RM_As_0079	LTR_Gypsy	no
rnd-5_family-3286	Asue_scaffold1	3793706	3793707	0	0	0	0	0	0	0	0	0	0	0	0	0	1	0	0	0	0	0	0	0	1	0	0	0	0	0	0	0	0	0	0	0	2	1	1	0.0555555555555556	0.0666666666666667	RM_As_0591	Satellite	no
rnd-5_family-138	Asue_scaffold1	3793802	3793803	0	0	0	0	0	0	0	0	0	0	1	0	0	0	0	0	0	0	0	0	0	0	0	0	0	0	0	0	0	0	0	0	0	1	1	0	0.0555555555555556	0	RM_As_0673	LTR_Gypsy	no
rnd-5_family-3387	Asue_scaffold1	3796859	3796860	0	0	0	0	0	0	0	0	0	0	0	0	0	0	0	0	0	0	0	0	0	0	0	0	0	0	0	0	0	0	0	1	0	1	0	1	0	0.0666666666666667	RM_As_0786	LTR_Gypsy	no
ATREP3	Asue_scaffold1	3796903	3796904	0	0	0	0	0	0	0	0	0	0	1	0	0	0	0	0	0	0	0	0	0	0	0	0	0	0	0	0	0	0	0	0	0	1	1	0	0.0555555555555556	0	RM_As_1209	RC_Helitron	no
ATREP3	Asue_scaffold1	3796903	3796904	0	0	0	0	0	0	0	0	0	0	1	0	0	0	0	0	0	0	0	0	0	0	0	0	0	0	0	0	0	0	0	0	0	1	1	0	0.0555555555555556	0	RM_As_0968	RC_Helitron	no
ATREP3	Asue_scaffold1	3796903	3796904	0	0	0	0	0	0	0	0	0	0	1	0	0	0	0	0	0	0	0	0	0	0	0	0	0	0	0	0	0	0	0	0	0	1	1	0	0.0555555555555556	0	RM_As_1110	RC_Helitron	no
ATREP3	Asue_scaffold1	3796903	3796904	0	0	0	0	0	0	0	0	0	0	1	0	0	0	0	0	0	0	0	0	0	0	0	0	0	0	0	0	0	0	0	0	0	1	1	0	0.0555555555555556	0	RM_As_0992	RC_Helitron	no
ATREP3	Asue_scaffold1	3796903	3796904	0	0	0	0	0	0	0	0	0	0	1	0	0	0	0	0	0	0	0	0	0	0	0	0	0	0	0	0	0	0	0	0	0	1	1	0	0.0555555555555556	0	RM_As_0627	RC_Helitron	no
rnd-4_family-782	Asue_scaffold1	3800597	3800598	0	0	0	0	0	0	0	0	0	0	0	0	0	0	0	0	0	0	0	0	0	0	0	0	0	0	0	0	0	1	0	0	0	1	0	1	0	0.0666666666666667	RM_As_0540	LTR_Gypsy	no
rnd-1_family-276	Asue_scaffold1	3805431	3805432	0	0	0	0	0	0	0	0	0	0	0	0	0	0	0	0	0	0	0	0	0	0	0	0	0	0	0	0	0	0	0	1	0	1	0	1	0	0.0666666666666667	RM_As_0276	DNA_MuDR	yes_fromAA
rnd-1_family-14	Asue_scaffold1	3810204	3810205	0	0	0	0	0	0	0	0	0	1	0	0	0	0	0	0	0	0	0	0	0	0	0	0	0	0	0	0	0	0	0	0	0	1	1	0	0.0555555555555556	0	RM_As_0029	rRNA	no
rnd-1_family-24	Asue_scaffold1	3816544	3816545	0	0	0	0	0	1	0	0	0	0	1	0	0	0	0	0	0	0	0	0	0	0	0	0	0	0	0	0	0	0	0	0	0	2	2	0	0.111111111111111	0	RM_As_0010	RC_Helitron	no
rnd-5_family-4044	Asue_scaffold1	3816544	3816545	0	0	0	0	0	1	0	0	0	0	0	0	0	0	0	0	0	0	0	0	0	0	0	0	0	0	0	0	0	0	0	0	0	1	1	0	0.0555555555555556	0	RM_As_0675	RC_Helitron	no
rnd-4_family-1473	Asue_scaffold1	3816566	3816567	0	0	0	0	0	1	0	0	0	1	1	0	0	1	0	0	0	0	0	0	0	0	0	0	0	0	0	0	0	0	0	0	0	4	4	0	0.222222222222222	0	RM_As_0556	RC_Helitron	no
rnd-5_family-504	Asue_scaffold1	3816620	3816621	0	0	0	0	0	1	0	0	0	1	1	0	1	1	0	0	0	0	0	0	0	0	0	0	0	0	0	0	0	0	0	0	0	5	5	0	0.277777777777778	0	RM_As_0623	RC_Helitron	no
rnd-4_family-1473	Asue_scaffold1	3830220	3830221	0	0	0	0	0	0	0	0	0	0	0	0	0	0	0	0	0	0	0	0	0	0	0	0	0	0	0	0	0	0	0	1	0	1	0	1	0	0.0666666666666667	RM_As_0556	RC_Helitron	no
rnd-1_family-317	Asue_scaffold1	3830642	3830643	0	0	0	0	0	0	0	0	0	0	0	0	0	0	0	0	0	0	0	0	0	1	0	0	0	0	0	0	0	0	0	0	0	1	0	1	0	0.0666666666666667	RM_As_0316	LTR_Gypsy	no
ATCOPIA78_I	Asue_scaffold1	3832407	3832408	0	0	0	0	0	0	0	0	0	1	0	0	0	0	0	0	0	0	0	0	0	0	0	0	0	0	0	0	0	0	0	0	0	1	1	0	0.0555555555555556	0	RM_As_0657	LTR_Copia	no
rnd-6_family-3020	Asue_scaffold1	3832555	3832556	0	0	0	0	0	0	0	0	0	1	0	0	0	0	0	0	0	0	0	0	0	0	0	0	0	0	0	0	0	0	0	0	0	1	1	0	0.0555555555555556	0	RM_As_0969	LTR_Copia	no
rnd-1_family-453	Asue_scaffold1	3833249	3833250	1	1	1	1	1	1	1	1	1	1	1	1	1	1	1	1	1	1	1	1	1	1	1	1	1	1	1	1	1	1	1	1	1	32	18	15	1	1	RM_As_0451	Unknown	no
rnd-1_family-15	Asue_scaffold1	3837840	3837841	0	0	0	0	0	0	0	0	0	0	1	0	0	0	0	0	0	0	0	0	0	0	0	0	0	0	0	0	0	0	0	0	0	1	1	0	0.0555555555555556	0	RM_As_0095	LTR_Gypsy	no
rnd-1_family-1	Asue_scaffold1	3845205	3845206	0	0	0	0	0	0	0	1	0	0	0	0	0	0	0	0	0	0	0	0	0	0	0	0	0	0	0	0	0	0	0	0	0	1	1	0	0.0555555555555556	0	RM_As_0061	LINE	no
rnd-1_family-2	Asue_scaffold1	3857212	3857213	0	0	0	0	0	0	0	0	0	0	0	0	0	0	0	0	0	0	0	0	0	0	0	0	0	0	0	0	0	0	0	1	0	1	0	1	0	0.0666666666666667	RM_As_0005	LTR	yes_fromAA
rnd-1_family-14	Asue_scaffold1	3872696	3872697	0	0	0	0	0	0	0	0	0	0	1	0	0	0	0	0	0	0	0	0	0	0	0	0	0	0	0	0	0	0	0	0	0	1	1	0	0.0555555555555556	0	RM_As_0029	rRNA	no
rnd-6_family-17530	Asue_scaffold1	3872773	3872774	0	0	0	0	0	1	0	0	0	1	0	0	0	0	0	0	0	0	0	0	0	0	0	0	0	0	0	0	0	0	0	0	0	2	2	0	0.111111111111111	0	RM_As_1221	DNA_MuDR	no
rnd-5_family-2780	Asue_scaffold1	3872960	3872961	1	1	1	1	0	0	1	0	1	0	0	0	0	0	0	0	0	0	0	0	0	0	0	0	0	0	0	0	0	0	0	0	0	6	6	0	0.333333333333333	0	RM_As_0834	RC_Helitron	no
rnd-5_family-4820	Asue_scaffold1	3873007	3873008	1	0	1	1	0	0	1	0	1	0	0	0	0	0	0	0	0	0	0	0	0	0	0	0	0	0	0	0	0	0	0	0	0	5	5	0	0.277777777777778	0	RM_As_0764	RC_Helitron	no
rnd-1_family-0	Asue_scaffold1	3882574	3882575	0	0	0	0	0	0	0	0	0	0	1	0	0	0	0	0	0	0	0	0	0	0	0	0	0	0	0	0	0	0	0	0	0	1	1	0	0.0555555555555556	0	RM_As_0097	LINE	no
rnd-1_family-22	Asue_scaffold1	3901441	3901442	0	0	0	0	0	0	0	0	0	0	0	0	0	0	0	0	0	0	0	0	1	1	1	1	0	0	0	0	0	0	0	0	0	4	0	4	0	0.266666666666667	RM_As_0083	LTR_Copia	yes_fromAA
rnd-6_family-10366	Asue_scaffold1	3912621	3912622	1	1	1	1	0	0	1	0	1	0	0	0	0	0	0	0	0	0	0	0	0	0	0	0	0	0	0	0	0	0	0	0	0	6	6	0	0.333333333333333	0	RM_As_1034	Unknown	no
rnd-5_family-6057	Asue_scaffold1	3912750	3912751	1	1	1	1	1	1	1	1	1	1	0	0	0	0	0	0	0	0	1	1	1	1	1	1	1	1	0	1	0	1	1	1	1	22	10	13	0.555555555555556	0.866666666666667	RM_As_0739	Unknown	no
rnd-1_family-472	Asue_scaffold1	3926909	3926910	1	1	1	1	1	1	1	1	1	1	1	1	1	1	1	1	1	1	1	1	1	1	1	1	1	1	1	1	1	1	1	1	1	32	18	15	1	1	RM_As_0470	SINE	no
rnd-6_family-18874	Asue_scaffold1	3930043	3930044	0	0	0	0	0	0	0	0	0	0	0	0	0	0	0	0	0	0	0	0	0	0	0	0	0	0	0	0	0	0	1	0	0	1	0	1	0	0.0666666666666667	RM_As_0868	Unknown	no
rnd-1_family-57	Asue_scaffold1	3945189	3945190	0	0	0	0	0	0	0	0	0	0	0	0	0	0	0	1	0	0	0	0	0	0	0	0	0	0	0	0	0	0	0	0	0	1	1	0	0.0555555555555556	0	RM_As_0037	LINE	no
rnd-1_family-182	Asue_scaffold1	3945825	3945826	0	0	0	0	0	0	0	0	0	1	0	0	0	0	0	0	0	0	0	0	0	0	0	0	0	0	0	0	0	0	0	0	0	1	1	0	0.0555555555555556	0	RM_As_0184	RC_Helitron	no
rnd-1_family-32	Asue_scaffold1	3945917	3945918	0	0	0	0	0	0	0	0	0	1	0	0	0	0	0	0	0	0	0	0	0	0	0	0	0	0	0	0	0	0	0	0	0	1	1	0	0.0555555555555556	0	RM_As_0022	RC_Helitron	no
rnd-6_family-3476	Asue_scaffold1	3946107	3946108	1	1	1	1	1	1	1	1	1	1	1	1	1	1	0	1	0	0	1	1	1	1	1	1	1	1	1	1	1	1	1	1	1	29	15	15	0.833333333333333	1	RM_As_1016	Unknown	no
rnd-4_family-51	Asue_scaffold1	3955692	3955693	1	1	1	1	0	0	1	0	1	0	0	0	0	0	0	0	0	0	0	0	0	0	0	0	0	0	0	0	0	0	0	0	0	6	6	0	0.333333333333333	0	RM_As_0548	RC_Helitron	no
rnd-1_family-32	Asue_scaffold1	3955800	3955801	1	1	1	1	1	1	1	1	1	1	1	1	1	1	0	1	1	0	1	1	1	1	1	1	1	1	1	1	1	1	1	1	1	30	16	15	0.888888888888889	1	RM_As_0022	RC_Helitron	no
BRODYAGA1_gi_656991467_gb_KJ772401	Asue_scaffold1	3956174	3956175	0	0	0	0	0	0	0	0	0	0	0	0	0	0	0	0	0	0	0	1	0	0	0	0	0	0	0	0	0	0	0	0	0	1	0	1	0	0.0666666666666667	RM_As_0277	DNA_MuDR	no
BRODYAGA1_gi_656991467_gb_KJ772401	Asue_scaffold1	3956174	3956175	0	0	0	0	0	0	0	0	0	0	0	0	0	0	0	0	0	0	0	1	0	0	0	0	0	0	0	0	0	0	0	0	0	1	0	1	0	0.0666666666666667	RM_As_0150	DNA_MuDR	no
rnd-6_family-9360	Asue_scaffold1	3965727	3965728	0	0	0	0	0	0	0	0	0	0	0	0	0	0	0	0	0	0	0	0	0	0	1	0	0	0	0	0	0	0	0	0	0	1	0	1	0	0.0666666666666667	RM_As_1184	LTR	yes_fromAA
rnd-6_family-4942	Asue_scaffold1	3977777	3977778	1	1	1	1	1	0	1	1	1	0	0	1	1	0	1	1	0	0	1	1	1	1	1	1	1	1	1	1	1	1	1	1	1	26	12	15	0.666666666666667	1	RM_As_0938	DNA_Mariner	no
ATREP10D	Asue_scaffold1	3978440	3978441	1	1	1	1	0	1	1	1	1	1	1	0	0	1	0	0	0	0	0	0	0	0	0	0	0	0	0	0	0	0	0	0	1	11	11	1	0.611111111111111	0.0666666666666667	RM_As_0368	RC_Helitron	no
ATREP10D	Asue_scaffold1	3978440	3978441	1	1	1	1	0	1	1	1	1	1	1	0	0	1	0	0	0	0	0	0	0	0	0	0	0	0	0	0	0	0	0	0	1	11	11	1	0.611111111111111	0.0666666666666667	RM_As_0452	RC_Helitron	no
ATREP10D	Asue_scaffold1	3978440	3978441	1	1	1	1	0	1	1	1	1	1	1	0	0	1	0	0	0	0	0	0	0	0	0	0	0	0	0	0	0	0	0	0	1	11	11	1	0.611111111111111	0.0666666666666667	RM_As_1050	RC_Helitron	no
ATREP10D	Asue_scaffold1	3978440	3978441	1	1	1	1	0	1	1	1	1	1	1	0	0	1	0	0	0	0	0	0	0	0	0	0	0	0	0	0	0	0	0	0	1	11	11	1	0.611111111111111	0.0666666666666667	RM_As_0691	RC_Helitron	no
ATREP10D	Asue_scaffold1	3978440	3978441	1	1	1	1	0	1	1	1	1	1	1	0	0	1	0	0	0	0	0	0	0	0	0	0	0	0	0	0	0	0	0	0	1	11	11	1	0.611111111111111	0.0666666666666667	RM_As_1162	RC_Helitron	no
ATREP10D	Asue_scaffold1	3978440	3978441	1	1	1	1	0	1	1	1	1	1	1	0	0	1	0	0	0	0	0	0	0	0	0	0	0	0	0	0	0	0	0	0	1	11	11	1	0.611111111111111	0.0666666666666667	RM_As_0606	RC_Helitron	no
ATREP10D	Asue_scaffold1	3978440	3978441	1	1	1	1	0	1	1	1	1	1	1	0	0	1	0	0	0	0	0	0	0	0	0	0	0	0	0	0	0	0	0	0	1	11	11	1	0.611111111111111	0.0666666666666667	RM_As_1164	RC_Helitron	no
ATREP10D	Asue_scaffold1	3978440	3978441	1	1	1	1	0	1	1	1	1	1	1	0	0	1	0	0	0	0	0	0	0	0	0	0	0	0	0	0	0	0	0	0	1	11	11	1	0.611111111111111	0.0666666666666667	RM_As_0808	RC_Helitron	no
ATREP10D	Asue_scaffold1	3978440	3978441	1	1	1	1	0	1	1	1	1	1	1	0	0	1	0	0	0	0	0	0	0	0	0	0	0	0	0	0	0	0	0	0	1	11	11	1	0.611111111111111	0.0666666666666667	RM_As_0417	RC_Helitron	no
ATREP10D	Asue_scaffold1	3978440	3978441	1	1	1	1	0	1	1	1	1	1	1	0	0	1	0	0	0	0	0	0	0	0	0	0	0	0	0	0	0	0	0	0	1	11	11	1	0.611111111111111	0.0666666666666667	RM_As_0728	RC_Helitron	no
ATREP10D	Asue_scaffold1	3978440	3978441	1	1	1	1	0	1	1	1	1	1	1	0	0	1	0	0	0	0	0	0	0	0	0	0	0	0	0	0	0	0	0	0	1	11	11	1	0.611111111111111	0.0666666666666667	RM_As_0919	RC_Helitron	no
ATREP10D	Asue_scaffold1	3978440	3978441	1	1	1	1	0	1	1	1	1	1	1	0	0	1	0	0	0	0	0	0	0	0	0	0	0	0	0	0	0	0	0	0	1	11	11	1	0.611111111111111	0.0666666666666667	RM_As_0891	RC_Helitron	no
rnd-1_family-182	Asue_scaffold1	3980588	3980589	1	1	1	1	0	0	1	0	1	0	0	0	0	0	0	0	0	0	0	0	0	0	0	0	0	0	0	0	0	0	0	0	0	6	6	0	0.333333333333333	0	RM_As_0184	RC_Helitron	no
rnd-4_family-51	Asue_scaffold1	3980619	3980620	1	1	1	1	0	0	1	0	1	0	0	0	0	0	0	0	0	0	0	0	0	0	0	0	0	0	0	0	0	0	0	0	0	6	6	0	0.333333333333333	0	RM_As_0548	RC_Helitron	no
rnd-1_family-32	Asue_scaffold1	3980664	3980665	1	1	1	1	0	0	1	0	1	0	0	0	0	0	0	0	0	0	0	0	0	0	0	0	0	0	0	0	0	0	0	0	0	6	6	0	0.333333333333333	0	RM_As_0022	RC_Helitron	no
rnd-1_family-367	Asue_scaffold1	4004736	4004737	0	0	0	0	0	0	0	0	0	0	1	0	0	0	1	0	0	0	0	0	0	0	0	0	0	0	0	0	0	0	0	0	0	2	2	0	0.111111111111111	0	RM_As_0364	Unknown	no
rnd-6_family-452	Asue_scaffold1	4020185	4020186	0	0	0	0	1	0	0	1	0	0	0	0	0	0	1	0	0	0	0	0	0	0	0	0	0	1	0	1	0	0	1	0	0	6	3	3	0.166666666666667	0.2	RM_As_0918	LTR_Gypsy	no
rnd-6_family-4642	Asue_scaffold1	4025219	4025220	1	1	1	1	1	1	1	1	1	1	1	1	1	1	0	1	1	1	1	1	1	1	1	1	1	1	1	1	1	1	1	1	1	31	17	15	0.944444444444444	1	RM_As_1054	DNA_MuDR	no
rnd-1_family-488	Asue_scaffold1	4047686	4047687	1	1	1	1	0	1	1	0	1	0	1	0	0	1	1	0	0	0	0	0	0	0	0	0	0	0	0	0	0	1	0	0	0	11	10	1	0.555555555555556	0.0666666666666667	RM_As_0488	LTR_Copia	no
rnd-6_family-4443	Asue_scaffold1	4059533	4059534	0	0	0	0	0	0	0	0	0	0	0	0	0	0	1	0	0	0	0	0	0	0	0	0	0	0	0	0	0	0	0	0	0	1	1	0	0.0555555555555556	0	RM_As_1169	DNA_EnSPM	no
rnd-1_family-0	Asue_scaffold1	4066922	4066923	0	0	0	0	0	0	0	0	0	0	0	0	0	0	0	0	0	0	0	0	0	0	0	0	0	0	0	0	0	1	0	0	0	1	0	1	0	0.0666666666666667	RM_As_0097	LINE	no
rnd-6_family-1805	Asue_scaffold1	4067626	4067627	0	0	0	0	0	0	0	0	0	0	1	0	0	0	0	0	0	0	0	0	0	0	0	0	0	0	0	0	0	0	0	0	0	1	1	0	0.0555555555555556	0	RM_As_1225	DNA_MuDR	no
rnd-1_family-0	Asue_scaffold1	4086026	4086027	0	0	0	0	0	0	0	1	0	0	1	0	0	0	0	0	0	0	0	0	0	0	0	0	0	0	0	0	0	0	0	0	0	2	2	0	0.111111111111111	0	RM_As_0097	LINE	no
rnd-1_family-0	Asue_scaffold1	4111478	4111479	0	0	0	0	0	0	0	0	0	0	1	0	0	0	0	0	0	0	0	0	0	0	0	0	0	0	0	0	0	0	0	0	0	1	1	0	0.0555555555555556	0	RM_As_0097	LINE	no
rnd-6_family-1805	Asue_scaffold1	4112005	4112006	0	0	0	0	0	0	0	0	0	1	0	0	0	0	0	0	0	0	0	0	0	0	0	0	0	0	0	0	0	0	0	0	0	1	1	0	0.0555555555555556	0	RM_As_1225	DNA_MuDR	no
rnd-5_family-3286	Asue_scaffold1	4119141	4119142	0	0	0	0	0	0	0	0	0	0	0	0	0	0	0	0	0	0	0	0	0	1	0	0	0	0	0	0	0	1	0	0	0	2	0	2	0	0.133333333333333	RM_As_0591	Satellite	no
rnd-1_family-323	Asue_scaffold1	4121394	4121395	0	0	0	0	1	0	0	0	0	0	0	0	1	0	0	0	0	0	0	0	0	0	0	0	0	0	0	0	0	0	0	0	0	2	2	0	0.111111111111111	0	RM_As_0322	DNA	no
rnd-1_family-259	Asue_scaffold1	4125487	4125488	0	0	0	0	0	0	0	0	0	0	0	0	0	0	0	0	0	0	0	1	0	0	0	0	0	1	0	1	0	0	1	0	0	4	0	4	0	0.266666666666667	RM_As_0258	DNA_hAT	no
rnd-1_family-10	Asue_scaffold1	4125518	4125519	0	0	0	0	0	0	0	0	0	0	0	0	0	0	0	0	0	0	0	1	0	0	0	0	0	1	0	1	0	0	1	0	0	4	0	4	0	0.266666666666667	RM_As_0089	LTR_Gypsy	no
rnd-1_family-16	Asue_scaffold1	4125563	4125564	0	0	0	0	0	0	0	0	0	0	0	0	0	0	0	0	0	0	0	1	0	0	0	0	0	1	0	1	0	0	1	0	0	4	0	4	0	0.266666666666667	RM_As_0021	DNA_hAT	no
rnd-1_family-197	Asue_scaffold1	4125589	4125590	0	0	0	0	0	0	0	0	0	0	0	0	0	0	0	0	0	0	0	1	0	0	0	0	0	1	0	1	0	0	1	0	0	4	0	4	0	0.266666666666667	RM_As_0194	DNA_hAT	no
rnd-5_family-1595	Asue_scaffold1	4139619	4139620	0	0	0	0	0	0	0	0	0	0	0	0	0	0	0	0	0	0	0	0	0	0	0	0	0	0	0	0	0	0	0	1	0	1	0	1	0	0.0666666666666667	RM_As_0614	Unknown	no
rnd-6_family-9360	Asue_scaffold1	4142230	4142231	0	0	0	0	0	0	0	0	0	0	0	0	0	0	0	0	0	0	0	0	0	0	0	1	0	0	0	0	0	0	1	0	0	2	0	2	0	0.133333333333333	RM_As_1184	LTR	yes_fromAA
rnd-6_family-4732	Asue_scaffold1	4143957	4143958	0	0	0	0	0	0	0	0	0	0	0	0	0	0	0	0	0	0	0	0	0	0	0	0	0	0	0	0	0	0	0	1	0	1	0	1	0	0.0666666666666667	RM_As_0978	LTR_Gypsy	no
rnd-4_family-96	Asue_scaffold1	4154413	4154414	1	1	1	1	1	1	1	1	1	0	1	0	0	0	0	0	0	0	0	0	0	0	0	0	0	0	0	0	0	0	0	0	0	10	10	0	0.555555555555556	0	RM_As_0537	RC_Helitron	no
rnd-1_family-462	Asue_scaffold1	4154418	4154419	0	0	0	0	0	0	0	1	0	0	1	0	1	1	0	0	0	0	0	0	0	0	0	0	0	0	0	0	0	0	0	0	0	4	4	0	0.222222222222222	0	RM_As_0460	DNA_MuDR	no
rnd-1_family-462	Asue_scaffold1	4155294	4155295	0	0	0	0	0	0	0	0	0	0	1	0	1	1	0	0	0	0	1	0	1	1	0	0	0	0	1	0	0	1	0	1	1	9	3	7	0.166666666666667	0.466666666666667	RM_As_0460	DNA_MuDR	no
rnd-5_family-264	Asue_scaffold1	4157229	4157230	0	1	1	0	0	0	0	1	0	0	0	0	0	0	0	0	0	0	0	1	0	0	1	1	0	0	0	1	0	1	0	1	1	9	3	7	0.166666666666667	0.466666666666667	RM_As_0785	RC_Helitron	no
rnd-6_family-17530	Asue_scaffold1	4157343	4157344	1	1	1	1	0	1	1	1	1	0	0	1	1	1	0	1	0	0	1	1	1	1	1	1	1	1	1	1	1	1	1	1	1	26	12	15	0.666666666666667	1	RM_As_1221	DNA_MuDR	no
rnd-1_family-14	Asue_scaffold1	4164542	4164543	0	0	0	0	0	0	0	0	0	0	1	0	0	0	0	0	0	0	0	0	0	0	0	0	0	0	0	0	0	0	0	0	0	1	1	0	0.0555555555555556	0	RM_As_0029	rRNA	no
rnd-1_family-259	Asue_scaffold1	4179481	4179482	0	0	0	0	0	0	0	0	0	0	0	0	0	0	0	0	0	0	0	0	0	0	0	0	0	0	1	0	0	0	0	0	0	1	0	1	0	0.0666666666666667	RM_As_0258	DNA_hAT	no
rnd-1_family-6	Asue_scaffold1	4184111	4184112	0	0	0	0	0	0	0	0	0	0	0	0	0	0	0	0	0	0	1	0	1	0	1	1	1	1	1	0	0	1	1	1	0	10	0	10	0	0.666666666666667	RM_As_0055	RC_Helitron	no
rnd-6_family-9360	Asue_scaffold1	4184456	4184457	0	0	0	0	0	0	0	0	0	0	0	0	0	0	0	0	0	0	0	0	0	0	0	0	0	0	1	0	0	0	0	0	0	1	0	1	0	0.0666666666666667	RM_As_1184	LTR	yes_fromAA
rnd-5_family-3874	Asue_scaffold1	4198042	4198043	0	0	0	0	0	0	0	0	0	0	0	0	0	0	0	0	0	0	0	0	1	0	0	1	0	0	1	0	0	0	0	1	1	4	0	5	0	0.333333333333333	RM_As_0710	Unknown	yes_fromAA
rnd-6_family-10981	Asue_scaffold1	4200906	4200907	0	0	0	0	0	0	0	0	0	0	1	0	0	0	0	0	0	0	0	0	0	0	0	0	0	0	0	0	0	0	0	0	0	1	1	0	0.0555555555555556	0	RM_As_1133	DNA_EnSPM	no
rnd-1_family-53	Asue_scaffold1	4202015	4202016	0	0	0	0	0	0	0	0	0	0	0	0	1	0	0	0	0	0	0	0	0	0	0	0	0	0	0	0	0	0	0	0	0	1	1	0	0.0555555555555556	0	RM_As_0003	LTR_Copia	no
rnd-5_family-1284	Asue_scaffold1	4216265	4216266	0	0	0	0	0	0	0	0	0	0	0	0	0	0	0	0	0	0	0	0	0	0	0	0	0	0	0	0	0	0	0	1	0	1	0	1	0	0.0666666666666667	RM_As_0715	Satellite	no
rnd-1_family-117	Asue_scaffold1	4242673	4242674	0	0	0	0	0	0	0	0	0	0	0	0	0	0	0	0	0	0	0	1	0	0	0	0	0	1	0	1	0	0	1	0	0	4	0	4	0	0.266666666666667	RM_As_0113	DNA_MuDR	yes_fromAA
rnd-1_family-11	Asue_scaffold1	4256040	4256041	0	0	0	0	0	0	0	0	0	0	0	0	0	0	0	0	0	0	0	0	0	0	0	0	0	0	0	0	0	1	0	0	0	1	0	1	0	0.0666666666666667	RM_As_0087	rRNA	no
rnd-5_family-1013	Asue_scaffold1	4282366	4282367	0	0	0	0	0	0	0	0	0	0	0	0	0	0	0	0	0	0	0	0	0	0	0	0	0	0	0	0	0	0	0	1	0	1	0	1	0	0.0666666666666667	RM_As_0592	LTR_Gypsy	no
rnd-1_family-21	Asue_scaffold1	4313057	4313058	0	0	0	0	0	0	0	0	0	0	0	0	0	0	0	0	0	0	0	0	0	0	0	1	0	0	0	0	0	0	0	0	0	1	0	1	0	0.0666666666666667	RM_As_0039	LTR_Gypsy	no
rnd-1_family-6	Asue_scaffold1	4321930	4321931	0	0	0	0	0	0	0	0	0	0	1	0	0	0	0	0	0	0	0	0	0	0	0	0	0	0	0	0	0	0	0	0	0	1	1	0	0.0555555555555556	0	RM_As_0055	RC_Helitron	no
rnd-5_family-3389	Asue_scaffold1	4324074	4324075	0	0	0	0	0	0	0	0	0	0	0	0	0	0	0	0	0	0	0	0	0	0	0	0	0	0	0	0	0	1	0	0	0	1	0	1	0	0.0666666666666667	RM_As_0654	DNA_Pogo	no
rnd-1_family-14	Asue_scaffold1	4346753	4346754	0	0	0	0	0	0	0	0	0	0	0	0	0	0	0	0	0	0	0	0	0	0	0	0	0	0	0	0	0	0	0	1	0	1	0	1	0	0.0666666666666667	RM_As_0029	rRNA	no
rnd-1_family-14	Asue_scaffold1	4347524	4347525	0	0	0	0	0	0	0	0	0	0	0	0	0	0	0	0	0	0	0	0	0	0	0	0	0	0	0	0	0	0	0	1	0	1	0	1	0	0.0666666666666667	RM_As_0029	rRNA	no
rnd-5_family-3874	Asue_scaffold1	4348086	4348087	0	0	0	0	0	0	0	0	0	0	0	0	0	0	0	0	0	0	0	0	0	0	0	0	0	0	0	0	0	0	1	0	0	1	0	1	0	0.0666666666666667	RM_As_0710	Unknown	yes_fromAA
rnd-1_family-227	Asue_scaffold1	4348630	4348631	1	1	0	0	1	0	0	0	0	0	0	0	0	0	0	1	0	0	1	1	1	0	0	1	0	1	0	1	0	1	1	1	0	13	4	9	0.222222222222222	0.6	RM_As_0225	SINE	no
rnd-1_family-134	Asue_scaffold1	4354220	4354221	0	0	0	0	0	0	0	0	0	0	0	0	0	0	0	0	0	0	0	0	1	0	0	0	0	0	0	0	0	0	0	0	0	1	0	1	0	0.0666666666666667	RM_As_0126	DNA_hAT-Ac	no
rnd-5_family-1517	Asue_scaffold1	4355380	4355381	0	0	0	0	0	0	0	0	0	0	0	0	0	0	0	0	0	0	0	0	0	0	0	0	0	0	0	0	0	1	0	0	0	1	0	1	0	0.0666666666666667	RM_As_0653	LTR_Copia	yes_fromAA
rnd-1_family-6	Asue_scaffold1	4363514	4363515	0	0	0	0	0	0	0	0	0	0	0	0	0	0	0	0	0	0	1	1	1	1	1	1	0	1	1	1	0	1	1	1	0	12	0	12	0	0.8	RM_As_0055	RC_Helitron	no
rnd-5_family-590	Asue_scaffold1	4367086	4367087	0	0	0	0	0	0	0	0	0	0	1	0	0	1	0	0	0	0	0	0	0	0	0	0	0	0	0	0	0	0	0	0	0	2	2	0	0.111111111111111	0	RM_As_0769	DNA_MuDR	no
rnd-1_family-0	Asue_scaffold1	4367542	4367543	0	0	0	0	0	0	0	0	0	0	0	0	0	0	0	0	0	0	0	0	0	0	0	0	0	0	0	0	0	1	0	0	0	1	0	1	0	0.0666666666666667	RM_As_0097	LINE	no
rnd-4_family-667	Asue_scaffold1	4372296	4372297	0	0	0	0	0	0	0	0	0	0	0	0	0	0	0	0	0	0	0	0	0	0	0	0	0	0	0	0	0	0	0	1	0	1	0	1	0	0.0666666666666667	RM_As_0555	Unknown	no
rnd-1_family-2	Asue_scaffold1	4374299	4374300	0	0	0	0	0	0	0	0	0	0	0	0	0	0	0	0	0	0	0	0	0	0	0	0	0	0	0	0	0	1	0	0	0	1	0	1	0	0.0666666666666667	RM_As_0005	LTR	yes_fromAA
rnd-6_family-13938	Asue_scaffold1	4378518	4378519	0	0	0	0	0	0	0	0	0	0	0	0	0	0	0	0	0	0	0	0	0	0	0	0	0	0	0	0	0	0	0	1	0	1	0	1	0	0.0666666666666667	RM_As_1062	RC_Helitron	no
rnd-6_family-7180_AT1G49730	Asue_scaffold1	4379336	4379337	0	0	0	0	0	0	0	0	0	0	0	0	0	0	0	0	0	0	0	0	0	0	0	0	0	0	0	0	0	0	0	1	0	1	0	1	0	0.0666666666666667	RM_As_0886	Unknown	no
rnd-5_family-3389	Asue_scaffold1	4404188	4404189	0	0	0	0	0	0	0	0	0	0	0	0	0	0	0	0	0	0	0	0	0	0	0	0	0	0	0	0	0	0	0	1	0	1	0	1	0	0.0666666666666667	RM_As_0654	DNA_Pogo	no
rnd-1_family-0	Asue_scaffold1	4404251	4404252	0	0	0	0	0	0	0	0	0	0	0	0	0	0	0	0	0	0	0	0	0	0	0	0	0	0	0	0	0	0	1	0	0	1	0	1	0	0.0666666666666667	RM_As_0097	LINE	no
rnd-1_family-257	Asue_scaffold1	4409788	4409789	0	0	0	0	0	0	0	0	0	0	0	0	0	0	0	0	0	0	0	0	0	0	0	0	0	0	0	0	0	0	0	1	0	1	0	1	0	0.0666666666666667	RM_As_0256	Unknown	no
rnd-5_family-3286	Asue_scaffold1	4413352	4413353	0	0	0	0	0	0	0	0	0	0	0	0	0	0	0	0	0	0	0	0	0	1	0	0	0	0	0	0	0	0	0	0	0	1	0	1	0	0.0666666666666667	RM_As_0591	Satellite	no
rnd-5_family-1251	Asue_scaffold1	4427470	4427471	0	0	0	0	0	0	0	0	0	0	1	0	0	0	0	0	0	0	0	0	0	0	0	0	0	0	0	0	0	0	0	0	0	1	1	0	0.0555555555555556	0	RM_As_0747	Unknown	no
rnd-6_family-4551	Asue_scaffold1	4432674	4432675	1	1	1	1	1	0	1	1	1	0	1	0	1	1	1	1	0	0	1	1	1	1	1	1	0	1	1	0	1	1	1	1	1	25	13	13	0.722222222222222	0.866666666666667	RM_As_1007	Unknown	no
rnd-4_family-782	Asue_scaffold1	4454892	4454893	0	0	0	0	0	0	0	0	0	0	0	0	0	0	0	0	0	0	0	0	0	0	0	0	0	0	0	0	0	0	0	1	0	1	0	1	0	0.0666666666666667	RM_As_0540	LTR_Gypsy	no
rnd-1_family-53	Asue_scaffold1	4456570	4456571	1	1	1	0	1	0	1	1	1	1	0	0	0	0	1	1	1	1	0	1	0	0	0	0	0	1	0	1	0	0	1	0	0	16	12	4	0.666666666666667	0.266666666666667	RM_As_0003	LTR_Copia	no
rnd-1_family-0	Asue_scaffold1	4469922	4469923	0	0	0	0	0	0	0	0	0	0	1	0	0	0	0	0	0	0	0	0	0	0	0	0	0	0	0	0	0	0	0	0	0	1	1	0	0.0555555555555556	0	RM_As_0097	LINE	no
rnd-1_family-71	Asue_scaffold1	4474268	4474269	0	0	0	0	0	0	0	0	0	0	1	0	0	0	0	0	0	0	0	0	0	0	0	0	0	0	0	0	0	0	0	0	0	1	1	0	0.0555555555555556	0	RM_As_0023	DNA_MuDR	no
rnd-1_family-6	Asue_scaffold1	4492660	4492661	0	0	0	0	0	0	0	0	0	0	0	0	0	0	0	0	0	0	0	0	0	0	0	0	0	0	0	0	0	1	0	0	0	1	0	1	0	0.0666666666666667	RM_As_0055	RC_Helitron	no
rnd-6_family-3354	Asue_scaffold1	4493505	4493506	0	0	0	0	0	0	0	0	0	0	1	0	0	0	0	0	0	0	0	0	0	0	0	0	0	0	0	0	0	0	0	0	0	1	1	0	0.0555555555555556	0	RM_As_1131	Unknown	no
rnd-5_family-1013	Asue_scaffold1	4493609	4493610	0	0	0	0	0	0	0	0	0	0	0	0	0	0	0	0	0	0	0	0	0	0	0	1	0	0	0	0	0	0	0	0	0	1	0	1	0	0.0666666666666667	RM_As_0592	LTR_Gypsy	no
rnd-5_family-8626	Asue_scaffold1	4496036	4496037	0	0	0	0	0	0	0	0	0	0	0	0	0	0	0	0	0	0	0	0	0	0	0	0	0	0	0	0	0	0	0	1	0	1	0	1	0	0.0666666666666667	RM_As_0773	RC_Helitron	no
ATREP13	Asue_scaffold1	4510297	4510298	0	0	0	0	0	0	0	0	0	0	0	0	0	0	0	0	0	0	0	0	0	0	0	0	0	0	0	0	0	0	0	1	0	1	0	1	0	0.0666666666666667	RM_As_0768	RC_Helitron	no
rnd-5_family-3286	Asue_scaffold1	4513802	4513803	0	0	0	0	0	0	0	0	0	0	0	0	0	0	0	0	0	0	0	0	0	0	0	0	0	0	0	0	0	0	0	1	0	1	0	1	0	0.0666666666666667	RM_As_0591	Satellite	no
rnd-1_family-14	Asue_scaffold1	4514432	4514433	0	0	0	0	0	0	0	0	0	0	1	0	0	0	0	0	0	0	0	0	0	0	0	0	0	0	0	0	0	0	0	0	0	1	1	0	0.0555555555555556	0	RM_As_0029	rRNA	no
rnd-1_family-6	Asue_scaffold1	4514970	4514971	0	0	0	0	0	0	0	0	0	0	0	0	0	0	0	0	0	0	0	1	0	0	0	0	0	1	0	0	0	0	1	0	0	3	0	3	0	0.2	RM_As_0055	RC_Helitron	no
rnd-5_family-3286	Asue_scaffold1	4514983	4514984	0	0	0	0	0	0	0	0	0	0	0	0	0	0	0	0	0	0	0	0	0	0	0	0	0	0	0	0	0	1	0	0	0	1	0	1	0	0.0666666666666667	RM_As_0591	Satellite	no
rnd-5_family-9576	Asue_scaffold1	4515196	4515197	0	0	0	0	0	0	0	0	0	0	0	0	0	0	0	0	0	0	0	0	1	0	0	0	0	0	0	0	0	0	0	0	0	1	0	1	0	0.0666666666666667	RM_As_0610	LTR	yes_fromAA
rnd-1_family-140	Asue_scaffold1	4520798	4520799	0	0	0	0	0	0	0	0	0	0	1	0	0	0	0	0	0	0	0	0	0	0	0	0	0	0	0	0	0	0	0	0	0	1	1	0	0.0555555555555556	0	RM_As_0133	LTR_Gypsy	no
rnd-5_family-3286	Asue_scaffold1	4525038	4525039	0	0	0	0	0	0	0	0	0	0	0	0	0	0	0	0	0	0	0	0	0	0	0	0	0	0	0	0	0	1	0	1	0	2	0	2	0	0.133333333333333	RM_As_0591	Satellite	no
rnd-6_family-6623	Asue_scaffold1	4561152	4561153	0	0	0	0	0	0	0	0	0	0	1	0	0	0	1	0	0	0	0	0	0	0	0	0	0	0	0	0	0	0	0	0	0	2	2	0	0.111111111111111	0	RM_As_1008	LTR_Copia	no
rnd-1_family-1	Asue_scaffold1	4562793	4562794	0	0	0	0	0	0	0	0	0	0	1	0	0	0	0	0	0	0	0	0	0	0	0	0	0	0	0	0	0	0	0	0	0	1	1	0	0.0555555555555556	0	RM_As_0061	LINE	no
rnd-1_family-0	Asue_scaffold1	4571113	4571114	0	0	0	0	0	0	0	0	0	0	0	0	0	0	0	0	0	0	0	0	0	0	0	0	0	0	0	0	0	0	0	1	0	1	0	1	0	0.0666666666666667	RM_As_0097	LINE	no
rnd-5_family-2249	Asue_scaffold1	4593447	4593448	0	0	0	0	0	0	0	0	0	0	1	0	0	0	0	0	0	0	0	0	0	0	0	0	0	0	0	0	0	0	0	0	0	1	1	0	0.0555555555555556	0	RM_As_0774	DNA_hAT-Ac	no
rnd-5_family-3286	Asue_scaffold1	4604895	4604896	0	0	0	0	0	0	0	0	0	0	0	0	0	0	0	0	0	0	0	0	0	0	0	0	0	0	0	0	0	1	1	0	0	2	0	2	0	0.133333333333333	RM_As_0591	Satellite	no
rnd-1_family-0	Asue_scaffold1	4604952	4604953	0	0	0	0	0	0	0	0	0	0	1	0	0	0	0	0	0	0	0	0	0	0	0	0	0	0	0	0	0	1	0	0	0	2	1	1	0.0555555555555556	0.0666666666666667	RM_As_0097	LINE	no
rnd-1_family-6	Asue_scaffold1	4605187	4605188	1	1	1	0	1	1	0	0	0	0	0	0	0	0	0	0	0	0	0	1	1	1	1	1	1	1	0	0	1	1	1	1	0	16	5	11	0.277777777777778	0.733333333333333	RM_As_0055	RC_Helitron	no
rnd-1_family-11	Asue_scaffold1	4609678	4609679	0	0	0	0	0	0	0	0	0	0	0	0	0	0	0	0	0	0	0	0	0	0	0	0	0	0	0	0	0	0	0	1	0	1	0	1	0	0.0666666666666667	RM_As_0087	rRNA	no
rnd-5_family-3286	Asue_scaffold1	4613664	4613665	0	0	0	0	0	0	0	0	0	0	0	0	0	0	0	0	0	0	0	0	0	0	0	1	0	0	0	0	0	0	0	0	0	1	0	1	0	0.0666666666666667	RM_As_0591	Satellite	no
rnd-1_family-11	Asue_scaffold1	4615614	4615615	0	0	0	0	0	0	0	0	0	0	0	0	0	0	0	0	0	0	0	0	0	0	0	0	0	0	0	0	0	0	0	1	0	1	0	1	0	0.0666666666666667	RM_As_0087	rRNA	no
rnd-1_family-16	Asue_scaffold1	4627435	4627436	0	0	0	0	0	0	0	0	0	0	0	0	0	0	0	0	0	0	1	0	0	0	0	0	0	0	0	0	0	0	0	0	0	1	0	1	0	0.0666666666666667	RM_As_0021	DNA_hAT	no
rnd-1_family-197	Asue_scaffold1	4627508	4627509	0	0	0	0	0	0	0	0	0	0	0	0	0	0	0	0	0	0	1	0	0	0	0	0	0	0	0	0	0	0	0	0	0	1	0	1	0	0.0666666666666667	RM_As_0194	DNA_hAT	no
rnd-1_family-259	Asue_scaffold1	4627508	4627509	0	0	0	0	0	0	0	0	0	0	0	0	0	0	0	0	0	0	1	0	0	0	0	0	0	0	0	0	0	0	0	0	0	1	0	1	0	0.0666666666666667	RM_As_0258	DNA_hAT	no
rnd-1_family-141	Asue_scaffold1	4631388	4631389	1	1	1	1	1	1	1	1	1	1	1	1	1	1	1	1	1	0	1	1	1	1	1	1	1	1	1	1	1	1	1	1	1	31	17	15	0.944444444444444	1	RM_As_0134	RC_Helitron	no
rnd-5_family-504	Asue_scaffold1	4631600	4631601	1	0	0	0	1	1	0	0	0	1	0	0	0	0	0	0	0	0	0	0	0	0	0	0	0	0	0	1	0	0	0	0	1	5	4	2	0.222222222222222	0.133333333333333	RM_As_0623	RC_Helitron	no
rnd-1_family-24	Asue_scaffold1	4632067	4632068	0	0	0	0	1	0	0	0	0	1	0	0	0	0	0	1	0	0	0	0	0	0	0	0	0	0	0	0	0	0	0	0	0	3	3	0	0.166666666666667	0	RM_As_0010	RC_Helitron	no
rnd-6_family-3354	Asue_scaffold1	4636293	4636294	1	1	1	1	1	0	1	1	1	1	1	0	1	1	1	1	1	0	1	1	1	1	1	1	1	1	1	1	1	1	1	1	1	29	15	15	0.833333333333333	1	RM_As_1131	Unknown	no
rnd-6_family-3354	Asue_scaffold1	4637482	4637483	1	1	1	1	1	1	1	1	1	1	1	1	0	1	0	1	0	0	1	1	1	1	1	1	1	1	1	1	0	1	1	1	1	27	14	14	0.777777777777778	0.933333333333333	RM_As_1131	Unknown	no
rnd-1_family-11	Asue_scaffold1	4648374	4648375	0	0	0	0	0	0	0	0	0	0	1	0	0	0	0	0	0	0	0	0	0	0	0	0	0	0	0	0	0	0	0	0	0	1	1	0	0.0555555555555556	0	RM_As_0087	rRNA	no
rnd-1_family-246	Asue_scaffold1	4711997	4711998	1	1	0	0	1	1	1	1	1	1	1	1	1	1	1	1	0	0	1	1	1	1	1	1	1	1	1	1	0	1	1	1	1	27	14	14	0.777777777777778	0.933333333333333	RM_As_0244	Unknown	no
rnd-1_family-7	Asue_scaffold1	4713189	4713190	0	0	0	0	0	0	0	0	0	0	0	0	0	0	0	0	0	0	0	0	0	0	0	0	0	0	1	0	0	0	0	0	0	1	0	1	0	0.0666666666666667	RM_As_0013	DNA_MuDR	no
rnd-1_family-11	Asue_scaffold1	4726093	4726094	0	0	0	0	0	0	0	0	0	0	1	0	0	0	0	0	0	0	0	0	0	0	0	0	0	0	0	0	0	0	0	0	0	1	1	0	0.0555555555555556	0	RM_As_0087	rRNA	no
rnd-1_family-120	Asue_scaffold1	4736397	4736398	0	0	0	0	0	0	0	0	0	0	0	0	0	0	0	0	0	0	0	0	0	0	0	0	0	0	0	0	0	0	0	1	0	1	0	1	0	0.0666666666666667	RM_As_0115	SINE	no
rnd-1_family-6	Asue_scaffold1	4748927	4748928	1	1	1	0	1	1	0	0	0	0	1	1	0	0	0	0	0	0	1	1	1	1	0	1	1	0	1	0	0	1	1	1	0	17	7	10	0.388888888888889	0.666666666666667	RM_As_0055	RC_Helitron	no
rnd-1_family-11	Asue_scaffold1	4759433	4759434	0	0	0	0	0	0	0	0	0	0	0	0	0	0	0	0	0	0	0	0	0	0	0	0	0	0	0	0	0	1	0	0	0	1	0	1	0	0.0666666666666667	RM_As_0087	rRNA	no
rnd-6_family-9360	Asue_scaffold1	4771362	4771363	0	0	0	0	0	0	0	0	0	0	0	0	0	0	0	0	0	0	0	0	0	0	1	0	0	0	0	0	0	1	0	1	1	3	0	4	0	0.266666666666667	RM_As_1184	LTR	yes_fromAA
rnd-1_family-117	Asue_scaffold1	4771429	4771430	0	0	0	0	0	0	0	0	0	0	0	0	0	0	0	0	0	0	1	0	1	1	1	1	1	0	1	0	0	1	0	1	1	9	0	10	0	0.666666666666667	RM_As_0113	DNA_MuDR	yes_fromAA
rnd-6_family-9716	Asue_scaffold1	4772571	4772572	1	1	1	1	1	1	1	1	1	1	1	1	1	1	1	1	1	1	1	1	1	1	1	1	1	1	1	1	1	1	1	1	1	32	18	15	1	1	RM_As_1200	Unknown	no
rnd-6_family-9716	Asue_scaffold1	4781914	4781915	1	1	1	1	1	1	1	1	1	1	1	1	1	1	1	1	1	0	1	1	1	1	1	1	1	1	1	1	1	1	1	1	1	31	17	15	0.944444444444444	1	RM_As_1200	Unknown	no
rnd-6_family-9087	Asue_scaffold1	4783270	4783271	0	0	0	0	0	0	0	0	0	0	0	0	0	0	0	0	0	0	0	1	0	0	0	0	0	0	0	0	0	0	1	0	0	2	0	2	0	0.133333333333333	RM_As_0975	Unknown	yes_fromAA
rnd-1_family-117	Asue_scaffold1	4783306	4783307	0	0	0	0	0	0	0	0	0	0	0	0	0	0	0	0	0	0	0	1	0	0	0	0	0	1	0	1	0	0	1	0	0	4	0	4	0	0.266666666666667	RM_As_0113	DNA_MuDR	yes_fromAA
rnd-6_family-7665	Asue_scaffold1	4787963	4787964	1	1	1	1	1	1	1	1	1	0	1	1	1	1	0	1	1	0	1	1	1	1	1	1	1	1	0	1	1	1	1	1	1	28	15	14	0.833333333333333	0.933333333333333	RM_As_0917	Unknown	no
rnd-6_family-545	Asue_scaffold1	4787988	4787989	1	1	1	1	1	1	1	1	1	0	1	1	1	1	1	1	0	0	1	1	1	1	1	1	0	1	1	1	0	1	1	1	1	27	15	13	0.833333333333333	0.866666666666667	RM_As_1188	Unknown	no
rnd-1_family-1	Asue_scaffold1	4793138	4793139	0	0	0	0	0	0	0	0	0	0	1	0	0	0	0	0	0	0	0	0	0	0	0	0	0	0	0	0	0	0	0	0	0	1	1	0	0.0555555555555556	0	RM_As_0061	LINE	no
rnd-1_family-519	Asue_scaffold1	4803796	4803797	1	1	1	1	1	1	1	1	1	1	1	1	1	1	1	1	1	1	1	1	1	1	1	1	1	1	1	1	1	1	1	1	1	32	18	15	1	1	RM_As_0519	SINE	no
rnd-1_family-14	Asue_scaffold1	4809050	4809051	0	0	0	0	0	0	0	0	0	0	1	0	0	0	0	0	0	0	0	0	0	0	0	0	0	0	0	0	0	0	0	0	0	1	1	0	0.0555555555555556	0	RM_As_0029	rRNA	no
rnd-1_family-11	Asue_scaffold1	4813126	4813127	0	0	0	0	0	0	0	0	0	0	0	0	0	0	0	0	0	0	0	0	0	0	0	0	0	0	0	0	0	1	0	0	0	1	0	1	0	0.0666666666666667	RM_As_0087	rRNA	no
rnd-1_family-518	Asue_scaffold1	4813814	4813815	0	0	0	0	0	0	0	0	0	0	0	0	0	0	0	0	0	0	0	0	0	0	0	0	0	0	0	0	0	0	0	1	0	1	0	1	0	0.0666666666666667	RM_As_0518	DNA_MuDR	no
rnd-1_family-26	Asue_scaffold1	4830269	4830270	0	0	0	0	0	0	0	0	0	0	0	0	0	0	0	0	0	0	0	0	0	0	0	0	0	0	0	0	0	1	0	0	0	1	0	1	0	0.0666666666666667	RM_As_0084	LTR_Gypsy	no
rnd-5_family-1637	Asue_scaffold1	4830630	4830631	0	0	1	1	0	0	0	1	0	0	1	0	1	1	0	1	0	0	0	0	0	0	0	0	0	0	1	0	1	0	0	0	0	9	7	2	0.388888888888889	0.133333333333333	RM_As_0625	RC_Helitron	no
rnd-5_family-493	Asue_scaffold1	4831123	4831124	1	1	1	1	1	1	1	1	1	1	0	0	0	0	0	1	0	0	1	1	0	1	1	1	0	1	0	1	0	1	1	1	1	21	11	11	0.611111111111111	0.733333333333333	RM_As_0599	RC_Helitron	no
rnd-1_family-11	Asue_scaffold1	4833504	4833505	0	0	0	0	0	0	0	0	0	0	0	0	0	0	0	0	0	0	0	0	0	0	0	0	0	0	0	0	0	0	1	0	0	1	0	1	0	0.0666666666666667	RM_As_0087	rRNA	no
BRODYAGA2	Asue_scaffold1	4833846	4833847	1	1	1	1	1	1	1	1	1	1	1	1	1	1	1	1	0	1	1	1	1	1	1	1	1	1	1	1	1	1	1	1	1	31	17	15	0.944444444444444	1	RM_As_0235	DNA_MuDR	no
BRODYAGA2	Asue_scaffold1	4833846	4833847	1	1	1	1	1	1	1	1	1	1	1	1	1	1	1	1	0	1	1	1	1	1	1	1	1	1	1	1	1	1	1	1	1	31	17	15	0.944444444444444	1	RM_As_0892	DNA_MuDR	no
rnd-6_family-7653	Asue_scaffold1	4844681	4844682	0	0	0	0	0	0	0	0	0	0	0	0	0	0	0	0	0	0	0	0	0	0	0	0	0	0	0	0	0	0	0	1	0	1	0	1	0	0.0666666666666667	RM_As_1088	Unknown	no
rnd-1_family-32	Asue_scaffold1	4846081	4846082	1	1	1	1	1	1	1	1	1	0	1	1	0	1	0	0	0	0	1	1	1	1	1	1	1	1	1	1	1	1	1	1	1	26	12	15	0.666666666666667	1	RM_As_0022	RC_Helitron	no
rnd-4_family-51	Asue_scaffold1	4847870	4847871	1	1	1	1	1	1	1	1	1	1	1	1	1	1	0	1	1	0	1	1	1	1	1	1	1	1	1	1	1	1	1	1	1	30	16	15	0.888888888888889	1	RM_As_0548	RC_Helitron	no
ATREP3	Asue_scaffold1	4861939	4861940	0	0	0	0	0	0	0	0	0	0	0	0	0	0	0	0	0	0	0	0	0	0	0	0	0	0	0	0	0	1	0	0	0	1	0	1	0	0.0666666666666667	RM_As_1209	RC_Helitron	no
ATREP3	Asue_scaffold1	4861939	4861940	0	0	0	0	0	0	0	0	0	0	0	0	0	0	0	0	0	0	0	0	0	0	0	0	0	0	0	0	0	1	0	0	0	1	0	1	0	0.0666666666666667	RM_As_0968	RC_Helitron	no
ATREP3	Asue_scaffold1	4861939	4861940	0	0	0	0	0	0	0	0	0	0	0	0	0	0	0	0	0	0	0	0	0	0	0	0	0	0	0	0	0	1	0	0	0	1	0	1	0	0.0666666666666667	RM_As_1110	RC_Helitron	no
ATREP3	Asue_scaffold1	4861939	4861940	0	0	0	0	0	0	0	0	0	0	0	0	0	0	0	0	0	0	0	0	0	0	0	0	0	0	0	0	0	1	0	0	0	1	0	1	0	0.0666666666666667	RM_As_0992	RC_Helitron	no
ATREP3	Asue_scaffold1	4861939	4861940	0	0	0	0	0	0	0	0	0	0	0	0	0	0	0	0	0	0	0	0	0	0	0	0	0	0	0	0	0	1	0	0	0	1	0	1	0	0.0666666666666667	RM_As_0627	RC_Helitron	no
ATREP3	Asue_scaffold1	4861939	4861940	0	0	0	0	0	0	0	0	0	0	0	0	0	0	0	0	0	0	0	0	0	0	0	0	0	0	0	0	0	1	0	0	0	1	0	1	0	0.0666666666666667	RM_As_0679	RC_Helitron	yes_fromAA
rnd-5_family-1140	Asue_scaffold1	4866912	4866913	0	0	0	0	0	0	0	0	0	0	0	0	0	0	0	0	0	0	0	0	0	0	0	1	0	0	0	0	0	0	0	0	0	1	0	1	0	0.0666666666666667	RM_As_0646	Unknown	no
rnd-6_family-12789	Asue_scaffold1	4871443	4871444	1	1	1	1	1	1	1	1	1	1	1	1	1	1	1	1	1	1	1	1	1	1	1	1	1	1	1	1	1	1	1	1	1	32	18	15	1	1	RM_As_1178	Unknown	no
rnd-5_family-3286	Asue_scaffold1	4872167	4872168	0	0	0	0	0	0	0	0	0	0	0	0	0	0	0	0	0	0	0	0	0	0	0	0	0	0	0	0	0	0	1	1	0	2	0	2	0	0.133333333333333	RM_As_0591	Satellite	no
rnd-1_family-407	Asue_scaffold1	4877304	4877305	0	0	0	0	0	0	0	0	0	0	1	0	0	0	0	0	0	0	0	0	0	0	0	0	0	0	0	0	0	0	0	0	0	1	1	0	0.0555555555555556	0	RM_As_0405	RC_Helitron	no
rnd-1_family-172	Asue_scaffold1	4880904	4880905	0	0	0	0	0	0	0	0	0	0	0	0	0	0	0	0	0	0	0	0	0	0	0	0	0	0	0	0	0	0	0	1	0	1	0	1	0	0.0666666666666667	RM_As_0174	LTR_Gypsy	no
rnd-1_family-22	Asue_scaffold1	4886395	4886396	0	0	0	0	0	0	0	0	0	0	0	0	0	0	0	0	0	0	0	0	0	0	0	0	0	1	0	0	0	0	0	0	0	1	0	1	0	0.0666666666666667	RM_As_0083	LTR_Copia	yes_fromAA
rnd-1_family-0	Asue_scaffold1	4888437	4888438	0	0	0	0	0	0	0	0	0	0	0	0	0	0	0	0	0	0	0	0	0	0	0	0	0	0	0	0	0	0	0	1	0	1	0	1	0	0.0666666666666667	RM_As_0097	LINE	no
rnd-1_family-368	Asue_scaffold1	4891602	4891603	0	0	0	0	0	0	0	0	0	0	0	0	0	0	0	0	0	0	0	0	0	0	0	0	0	0	0	0	0	0	0	1	0	1	0	1	0	0.0666666666666667	RM_As_0365	DNA	no
rnd-1_family-21	Asue_scaffold1	4918476	4918477	0	0	0	0	0	0	0	0	0	0	0	0	0	0	0	0	0	0	0	0	0	0	0	0	0	0	0	0	0	0	0	1	0	1	0	1	0	0.0666666666666667	RM_As_0039	LTR_Gypsy	no
rnd-1_family-22	Asue_scaffold1	4938878	4938879	0	0	0	0	0	0	0	0	0	0	0	0	0	0	0	0	0	0	0	0	0	0	0	0	0	0	0	0	0	0	0	1	0	1	0	1	0	0.0666666666666667	RM_As_0083	LTR_Copia	yes_fromAA
rnd-1_family-479	Asue_scaffold1	4948106	4948107	1	1	1	1	1	1	1	1	1	1	0	0	0	0	0	1	0	0	0	1	1	1	1	1	1	1	0	1	0	1	1	1	1	22	11	12	0.611111111111111	0.8	RM_As_0478	Unknown	no
BRODYAGA2	Asue_scaffold1	4960693	4960694	0	0	0	0	0	0	0	0	0	0	0	0	0	0	0	0	0	0	0	0	0	0	0	0	0	0	1	0	1	0	0	0	0	2	0	2	0	0.133333333333333	RM_As_0235	DNA_MuDR	no
BRODYAGA2	Asue_scaffold1	4960693	4960694	0	0	0	0	0	0	0	0	0	0	0	0	0	0	0	0	0	0	0	0	0	0	0	0	0	0	1	0	1	0	0	0	0	2	0	2	0	0.133333333333333	RM_As_0892	DNA_MuDR	no
rnd-1_family-157_AT1G49730	Asue_scaffold1	4978192	4978193	0	0	0	0	0	0	0	0	0	0	1	0	0	0	0	0	0	0	0	0	0	0	0	0	0	0	0	0	0	0	0	0	0	1	1	0	0.0555555555555556	0	RM_As_0160	Unknown	no
rnd-5_family-521	Asue_scaffold1	4991605	4991606	1	1	1	1	1	1	1	1	1	1	1	1	1	1	0	0	1	0	1	1	1	1	1	1	1	1	1	1	1	1	1	1	1	29	15	15	0.833333333333333	1	RM_As_0704	LTR_Copia	no
rnd-1_family-14	Asue_scaffold1	5004777	5004778	0	0	0	0	0	0	0	0	0	0	0	0	0	0	0	0	0	0	0	0	0	0	0	0	0	0	0	0	0	0	0	1	0	1	0	1	0	0.0666666666666667	RM_As_0029	rRNA	no
rnd-5_family-3286	Asue_scaffold1	5010126	5010127	0	0	0	0	0	0	0	0	0	0	1	0	0	0	0	0	0	0	0	0	0	0	0	0	0	0	0	0	0	0	0	0	0	1	1	0	0.0555555555555556	0	RM_As_0591	Satellite	no
rnd-5_family-3286	Asue_scaffold1	5017773	5017774	0	0	0	0	0	0	0	1	0	0	0	0	0	0	0	0	0	0	0	0	0	0	0	0	0	0	0	0	0	0	0	1	0	2	1	1	0.0555555555555556	0.0666666666666667	RM_As_0591	Satellite	no
rnd-1_family-214	Asue_scaffold1	5025768	5025769	0	0	0	0	0	0	0	0	0	0	0	0	0	0	0	0	0	0	0	1	0	0	0	0	0	1	1	0	0	0	1	0	0	4	0	4	0	0.266666666666667	RM_As_0230	LTR_Copia	no
rnd-1_family-109	Asue_scaffold1	5025816	5025817	0	0	0	0	0	0	0	0	0	0	0	0	0	0	0	0	0	0	0	1	0	0	0	0	0	1	0	1	0	0	1	0	0	4	0	4	0	0.266666666666667	RM_As_0086	LTR	yes_fromAA
rnd-4_family-782	Asue_scaffold1	5032299	5032300	0	0	0	0	0	0	0	0	0	0	1	0	0	0	0	0	0	0	0	0	0	0	0	0	0	0	0	0	0	0	0	0	0	1	1	0	0.0555555555555556	0	RM_As_0540	LTR_Gypsy	no
rnd-4_family-1300	Asue_scaffold1	5032480	5032481	0	0	0	0	0	0	0	0	0	0	0	0	0	0	0	0	0	0	0	0	0	0	0	0	0	0	0	0	0	1	0	0	0	1	0	1	0	0.0666666666666667	RM_As_0577	LTR_Gypsy	no
rnd-5_family-3286	Asue_scaffold1	5036794	5036795	0	0	0	0	0	0	0	0	0	0	0	0	0	0	0	0	0	0	0	0	0	0	0	0	0	0	0	0	0	0	0	1	0	1	0	1	0	0.0666666666666667	RM_As_0591	Satellite	no
rnd-1_family-0	Asue_scaffold1	5046648	5046649	0	0	0	0	0	0	0	0	0	0	1	0	0	0	0	0	0	0	0	0	0	0	0	0	0	0	0	0	0	0	0	0	0	1	1	0	0.0555555555555556	0	RM_As_0097	LINE	no
rnd-6_family-1299	Asue_scaffold1	5049657	5049658	0	0	0	0	0	0	0	0	0	0	0	0	0	0	0	0	0	0	0	0	0	0	1	0	0	0	0	0	0	1	0	0	0	2	0	2	0	0.133333333333333	RM_As_1060	LINE	no
rnd-4_family-1373	Asue_scaffold1	5058875	5058876	0	0	0	0	0	0	0	1	1	0	0	0	0	0	0	0	1	0	0	0	0	0	0	0	0	0	0	0	0	0	0	0	0	3	3	0	0.166666666666667	0	RM_As_0553	DNA_hAT	no
rnd-1_family-295	Asue_scaffold1	5058965	5058966	0	0	0	0	0	0	0	1	1	0	0	0	0	0	0	0	1	0	0	0	0	0	0	0	0	0	0	0	0	0	0	0	0	3	3	0	0.166666666666667	0	RM_As_0293	DNA_hAT	no
rnd-6_family-10486	Asue_scaffold1	5059481	5059482	0	0	0	0	0	0	0	0	0	0	0	0	0	0	0	0	0	0	0	0	0	0	0	0	0	0	0	0	0	0	0	1	0	1	0	1	0	0.0666666666666667	RM_As_0977	Unknown	no
rnd-1_family-0	Asue_scaffold1	5070272	5070273	0	0	0	0	0	0	0	0	0	0	0	0	0	0	0	0	0	0	0	0	0	0	0	0	0	0	0	0	0	0	0	1	0	1	0	1	0	0.0666666666666667	RM_As_0097	LINE	no
rnd-1_family-14	Asue_scaffold1	5071228	5071229	0	0	0	0	0	0	0	0	0	0	0	0	0	0	0	0	0	0	0	0	0	0	0	0	0	0	0	0	0	1	0	0	0	1	0	1	0	0.0666666666666667	RM_As_0029	rRNA	no
rnd-1_family-179	Asue_scaffold1	5074852	5074853	0	0	0	0	0	0	0	0	0	0	0	0	0	0	0	0	0	0	0	0	0	0	0	0	0	1	0	0	0	0	1	1	0	3	0	3	0	0.2	RM_As_0175	SINE	no
rnd-1_family-14	Asue_scaffold1	5077451	5077452	0	0	0	0	0	0	0	0	0	0	0	0	0	0	0	0	0	0	0	0	0	0	0	0	0	0	0	0	0	1	0	0	0	1	0	1	0	0.0666666666666667	RM_As_0029	rRNA	no
rnd-6_family-6652	Asue_scaffold1	5078028	5078029	0	0	0	0	0	0	0	0	0	0	0	0	0	0	0	0	0	0	0	0	0	1	0	0	0	0	0	0	0	0	0	0	0	1	0	1	0	0.0666666666666667	RM_As_0956	LTR_Gypsy	no
rnd-5_family-3286	Asue_scaffold1	5079577	5079578	0	0	0	0	0	0	0	0	0	0	0	0	0	0	0	0	0	0	0	0	0	0	0	0	0	0	0	0	0	1	0	0	0	1	0	1	0	0.0666666666666667	RM_As_0591	Satellite	no
rnd-1_family-6	Asue_scaffold1	5080841	5080842	1	0	0	0	0	1	0	0	0	0	1	0	0	0	0	0	0	0	0	1	0	0	0	0	0	1	0	0	0	0	1	0	0	6	3	3	0.166666666666667	0.2	RM_As_0055	RC_Helitron	no
BRODYAGA2	Asue_scaffold1	5083322	5083323	0	0	0	0	0	0	0	1	1	0	0	0	0	0	0	0	1	0	0	0	0	0	0	0	0	0	0	0	0	0	0	0	0	3	3	0	0.166666666666667	0	RM_As_0235	DNA_MuDR	no
BRODYAGA2	Asue_scaffold1	5083322	5083323	0	0	0	0	0	0	0	1	1	0	0	0	0	0	0	0	1	0	0	0	0	0	0	0	0	0	0	0	0	0	0	0	0	3	3	0	0.166666666666667	0	RM_As_0892	DNA_MuDR	no
rnd-1_family-155	Asue_scaffold1	5086589	5086590	0	0	0	0	0	0	0	0	0	0	1	0	0	0	0	0	0	0	0	0	0	0	0	0	0	0	0	0	0	0	0	0	0	1	1	0	0.0555555555555556	0	RM_As_0149	RC_Helitron	no
rnd-4_family-435	Asue_scaffold1	5087418	5087419	0	0	0	0	0	0	0	0	0	0	0	0	0	0	0	0	0	0	0	0	0	0	0	0	0	0	0	0	0	0	0	1	0	1	0	1	0	0.0666666666666667	RM_As_0568	RC_Helitron	no
rnd-1_family-14	Asue_scaffold1	5090272	5090273	0	0	0	0	0	0	0	0	0	0	0	0	0	0	0	0	0	0	0	0	0	0	0	0	0	0	0	0	0	1	0	1	0	2	0	2	0	0.133333333333333	RM_As_0029	rRNA	no
rnd-5_family-3286	Asue_scaffold1	5097057	5097058	0	0	0	0	0	0	0	0	0	0	1	0	0	0	0	0	0	0	0	0	0	0	0	0	0	0	0	0	0	1	0	1	0	3	1	2	0.0555555555555556	0.133333333333333	RM_As_0591	Satellite	no
rnd-1_family-14	Asue_scaffold1	5100661	5100662	0	0	0	0	0	0	0	0	0	0	0	0	0	0	0	0	0	0	0	0	0	0	0	0	0	0	0	0	0	1	0	0	0	1	0	1	0	0.0666666666666667	RM_As_0029	rRNA	no
rnd-5_family-3286	Asue_scaffold1	5114162	5114163	0	0	0	0	0	0	0	0	0	0	1	0	0	0	0	0	0	0	0	0	0	0	0	0	0	0	0	0	0	0	0	0	0	1	1	0	0.0555555555555556	0	RM_As_0591	Satellite	no
rnd-1_family-216	Asue_scaffold1	5115716	5115717	0	0	0	0	0	0	0	0	0	0	0	0	0	0	0	0	0	0	0	1	0	0	0	0	0	0	0	1	0	0	0	0	0	2	0	2	0	0.133333333333333	RM_As_0213	DNA_MuDR	no
rnd-6_family-1805	Asue_scaffold1	5122006	5122007	0	0	0	0	0	0	0	0	0	1	0	0	0	0	0	0	0	0	0	0	0	0	0	0	0	0	0	0	0	0	0	0	0	1	1	0	0.0555555555555556	0	RM_As_1225	DNA_MuDR	no
rnd-6_family-4443	Asue_scaffold1	5127972	5127973	0	0	0	0	0	0	0	0	0	0	0	0	0	0	1	1	0	0	0	0	0	0	0	0	0	0	0	0	0	0	0	0	0	2	2	0	0.111111111111111	0	RM_As_1169	DNA_EnSPM	no
rnd-1_family-100	Asue_scaffold1	5146639	5146640	0	0	0	0	0	0	0	0	0	0	1	0	0	0	0	0	0	0	0	0	0	0	0	0	0	0	0	0	0	0	0	0	0	1	1	0	0.0555555555555556	0	RM_As_0044	DNA_EnSPM	no
rnd-1_family-270	Asue_scaffold1	5154805	5154806	0	0	0	0	0	0	0	0	0	0	0	0	0	0	0	0	0	0	0	0	0	0	0	0	0	0	0	0	0	1	0	0	0	1	0	1	0	0.0666666666666667	RM_As_0269	LTR_Gypsy	no
rnd-6_family-10268	Asue_scaffold1	5181205	5181206	0	0	0	0	0	0	0	0	0	0	1	0	0	0	0	0	0	0	0	0	0	0	0	0	0	0	0	0	0	0	0	0	0	1	1	0	0.0555555555555556	0	RM_As_1068	Unknown	no
rnd-1_family-11	Asue_scaffold1	5208351	5208352	0	0	0	0	0	0	0	0	0	0	0	0	0	0	0	0	0	0	0	0	0	0	0	0	0	0	0	0	0	0	0	1	0	1	0	1	0	0.0666666666666667	RM_As_0087	rRNA	no
rnd-1_family-197	Asue_scaffold1	5231223	5231224	0	0	0	0	0	0	0	0	0	0	0	0	0	0	0	0	0	0	0	0	0	0	0	0	0	0	0	1	0	0	0	0	0	1	0	1	0	0.0666666666666667	RM_As_0194	DNA_hAT	no
rnd-1_family-10	Asue_scaffold1	5231260	5231261	0	0	0	0	0	0	0	0	0	0	0	0	0	0	0	0	0	0	0	0	0	0	0	0	0	0	0	1	0	0	0	0	0	1	0	1	0	0.0666666666666667	RM_As_0089	LTR_Gypsy	no
rnd-1_family-16	Asue_scaffold1	5231290	5231291	0	0	0	0	0	0	0	0	0	0	0	0	0	0	0	0	0	0	0	0	0	0	0	0	0	0	0	1	0	0	0	0	0	1	0	1	0	0.0666666666666667	RM_As_0021	DNA_hAT	no
rnd-5_family-937	Asue_scaffold1	5249104	5249105	0	0	0	0	0	0	0	0	0	0	0	0	0	0	0	0	0	0	0	0	0	0	0	0	0	0	0	0	0	1	0	0	0	1	0	1	0	0.0666666666666667	RM_As_0795	DNA_MuDR	no
rnd-1_family-24	Asue_scaffold1	5252038	5252039	1	1	1	0	0	0	0	1	1	0	0	0	0	0	0	0	0	0	0	0	0	0	0	0	0	0	0	0	0	0	0	0	0	5	5	0	0.277777777777778	0	RM_As_0010	RC_Helitron	no
rnd-5_family-504	Asue_scaffold1	5252084	5252085	1	1	0	1	0	0	0	1	1	0	0	0	0	0	0	0	1	1	0	0	0	0	0	0	0	0	0	0	0	0	0	0	0	7	7	0	0.388888888888889	0	RM_As_0623	RC_Helitron	no
rnd-6_family-9360	Asue_scaffold1	5257883	5257884	0	0	0	0	0	0	0	0	0	0	0	0	0	0	0	0	0	0	0	0	0	0	0	0	1	0	0	0	0	0	0	0	0	1	0	1	0	0.0666666666666667	RM_As_1184	LTR	yes_fromAA
HELITRONY3	Asue_scaffold1	5258881	5258882	0	0	0	0	0	0	0	0	0	0	1	0	0	0	0	0	0	0	0	0	0	0	0	0	0	0	0	0	0	0	0	0	0	1	1	0	0.0555555555555556	0	RM_As_0612	RC_Helitron	no
HELITRONY3	Asue_scaffold1	5258881	5258882	0	0	0	0	0	0	0	0	0	0	1	0	0	0	0	0	0	0	0	0	0	0	0	0	0	0	0	0	0	0	0	0	0	1	1	0	0.0555555555555556	0	RM_As_0681	RC_Helitron	no
HELITRONY3	Asue_scaffold1	5258881	5258882	0	0	0	0	0	0	0	0	0	0	1	0	0	0	0	0	0	0	0	0	0	0	0	0	0	0	0	0	0	0	0	0	0	1	1	0	0.0555555555555556	0	RM_As_0626	RC_Helitron	no
HELITRONY3	Asue_scaffold1	5258881	5258882	0	0	0	0	0	0	0	0	0	0	1	0	0	0	0	0	0	0	0	0	0	0	0	0	0	0	0	0	0	0	0	0	0	1	1	0	0.0555555555555556	0	RM_As_1071	RC_Helitron	no
HELITRONY3	Asue_scaffold1	5258881	5258882	0	0	0	0	0	0	0	0	0	0	1	0	0	0	0	0	0	0	0	0	0	0	0	0	0	0	0	0	0	0	0	0	0	1	1	0	0.0555555555555556	0	RM_As_0597	RC_Helitron	no
HELITRONY3	Asue_scaffold1	5258881	5258882	0	0	0	0	0	0	0	0	0	0	1	0	0	0	0	0	0	0	0	0	0	0	0	0	0	0	0	0	0	0	0	0	0	1	1	0	0.0555555555555556	0	RM_As_0760	RC_Helitron	no
HELITRONY3	Asue_scaffold1	5258881	5258882	0	0	0	0	0	0	0	0	0	0	1	0	0	0	0	0	0	0	0	0	0	0	0	0	0	0	0	0	0	0	0	0	0	1	1	0	0.0555555555555556	0	RM_As_0993	RC_Helitron	no
rnd-1_family-17	Asue_scaffold1	5263542	5263543	0	0	0	0	0	0	0	0	0	0	0	0	0	0	0	0	0	0	0	0	0	0	0	0	0	0	0	0	0	1	0	0	0	1	0	1	0	0.0666666666666667	RM_As_0059	LTR_Gypsy	no
rnd-5_family-1517	Asue_scaffold1	5272284	5272285	0	0	0	0	0	0	0	0	0	0	0	0	0	0	0	0	0	0	0	0	0	0	0	0	0	0	0	0	0	0	0	1	0	1	0	1	0	0.0666666666666667	RM_As_0653	LTR_Copia	yes_fromAA
rnd-1_family-14	Asue_scaffold1	5279454	5279455	0	0	0	0	0	0	0	0	0	1	1	0	0	0	0	0	0	0	0	0	0	0	0	0	0	0	0	0	0	0	0	0	0	2	2	0	0.111111111111111	0	RM_As_0029	rRNA	no
rnd-6_family-5462	Asue_scaffold1	5288729	5288730	0	0	0	0	0	0	0	0	0	0	0	0	0	0	0	0	0	0	0	0	0	1	0	0	0	0	0	0	0	0	0	0	0	1	0	1	0	0.0666666666666667	RM_As_0858	LTR_Gypsy	no
rnd-5_family-10055	Asue_scaffold1	5314967	5314968	0	0	0	0	0	0	0	0	0	1	0	0	0	0	0	0	0	0	0	0	0	0	0	0	0	0	0	0	0	0	0	0	0	1	1	0	0.0555555555555556	0	RM_As_0843	RC_Helitron	no
rnd-5_family-3286	Asue_scaffold1	5315599	5315600	0	0	0	0	0	0	0	0	0	0	0	0	0	0	0	0	0	0	0	0	0	0	0	0	0	0	0	0	0	0	0	1	0	1	0	1	0	0.0666666666666667	RM_As_0591	Satellite	no
rnd-1_family-290	Asue_scaffold1	5317604	5317605	0	0	0	0	0	0	0	0	0	0	1	0	0	0	0	0	0	0	0	0	0	0	0	0	0	0	0	0	0	0	0	0	0	1	1	0	0.0555555555555556	0	RM_As_0288	Unknown	no
rnd-1_family-467	Asue_scaffold1	5324729	5324730	0	0	0	0	0	0	0	0	0	0	1	0	0	0	0	0	0	0	0	0	0	0	0	0	0	0	0	0	0	0	0	0	0	1	1	0	0.0555555555555556	0	RM_As_0465	LTR_Gypsy	no
rnd-1_family-14	Asue_scaffold1	5327218	5327219	0	0	0	0	0	0	0	0	0	1	1	0	0	0	0	0	0	0	0	0	0	1	0	0	0	0	0	0	0	0	0	0	0	3	2	1	0.111111111111111	0.0666666666666667	RM_As_0029	rRNA	no
rnd-5_family-3286	Asue_scaffold1	5339303	5339304	0	0	0	0	0	0	0	0	0	0	0	0	0	0	0	0	0	0	0	0	0	0	0	0	0	0	0	0	0	1	0	0	0	1	0	1	0	0.0666666666666667	RM_As_0591	Satellite	no
rnd-1_family-493	Asue_scaffold1	5347371	5347372	1	1	1	1	1	1	1	1	1	1	1	1	1	1	1	1	1	1	1	1	1	1	1	1	1	1	1	1	1	1	1	1	1	32	18	15	1	1	RM_As_0494	Unknown	no
rnd-1_family-0	Asue_scaffold1	5358735	5358736	0	0	0	0	0	0	0	0	0	0	1	0	0	0	0	0	0	0	0	0	0	0	0	0	0	0	0	0	0	1	0	0	0	2	1	1	0.0555555555555556	0.0666666666666667	RM_As_0097	LINE	no
ATREP15	Asue_scaffold1	5367115	5367116	0	0	0	0	1	0	0	0	0	0	1	0	0	0	0	0	0	0	0	0	0	1	1	1	0	0	0	1	0	0	1	1	0	8	2	6	0.111111111111111	0.4	RM_As_1218	RC_Helitron	no
ATREP15	Asue_scaffold1	5367115	5367116	0	0	0	0	1	0	0	0	0	0	1	0	0	0	0	0	0	0	0	0	0	1	1	1	0	0	0	1	0	0	1	1	0	8	2	6	0.111111111111111	0.4	RM_As_0717	RC_Helitron	no
ATREP15	Asue_scaffold1	5367115	5367116	0	0	0	0	1	0	0	0	0	0	1	0	0	0	0	0	0	0	0	0	0	1	1	1	0	0	0	1	0	0	1	1	0	8	2	6	0.111111111111111	0.4	RM_As_1152	RC_Helitron	no
ATREP15	Asue_scaffold1	5367115	5367116	0	0	0	0	1	0	0	0	0	0	1	0	0	0	0	0	0	0	0	0	0	1	1	1	0	0	0	1	0	0	1	1	0	8	2	6	0.111111111111111	0.4	RM_As_0733	RC_Helitron	no
ATREP15	Asue_scaffold1	5367115	5367116	0	0	0	0	1	0	0	0	0	0	1	0	0	0	0	0	0	0	0	0	0	1	1	1	0	0	0	1	0	0	1	1	0	8	2	6	0.111111111111111	0.4	RM_As_0896	RC_Helitron	no
rnd-5_family-1286	Asue_scaffold1	5370808	5370809	0	0	0	0	0	0	0	0	0	0	1	0	0	0	0	0	0	0	0	0	0	0	0	0	0	0	0	0	0	0	0	0	0	1	1	0	0.0555555555555556	0	RM_As_0721	Unknown	no
rnd-5_family-1013	Asue_scaffold1	5392850	5392851	0	0	0	0	0	0	0	0	0	0	0	0	0	0	0	0	0	0	0	0	0	0	0	1	0	0	0	0	0	0	0	0	0	1	0	1	0	0.0666666666666667	RM_As_0592	LTR_Gypsy	no
rnd-6_family-7634	Asue_scaffold1	5395681	5395682	1	1	1	0	1	1	1	1	1	1	1	1	1	1	1	1	1	1	1	1	1	1	1	1	1	1	1	1	1	1	1	1	1	31	17	15	0.944444444444444	1	RM_As_1100	LTR_Copia	no
rnd-6_family-452	Asue_scaffold1	5401849	5401850	1	1	0	1	0	1	1	1	1	1	0	1	0	0	1	1	0	0	1	0	1	1	1	1	0	0	1	1	0	1	1	1	1	21	11	11	0.611111111111111	0.733333333333333	RM_As_0918	LTR_Gypsy	no
rnd-6_family-452	Asue_scaffold1	5412629	5412630	0	0	0	0	0	0	0	0	0	0	1	0	0	1	0	0	0	0	0	0	0	0	0	0	0	0	0	0	0	0	0	0	0	2	2	0	0.111111111111111	0	RM_As_0918	LTR_Gypsy	no
rnd-6_family-512	Asue_scaffold1	5427175	5427176	0	0	0	0	0	0	0	0	0	0	0	0	0	0	0	0	0	0	0	0	0	0	0	0	0	0	0	0	0	1	0	0	0	1	0	1	0	0.0666666666666667	RM_As_1022	DNA_EnSPM	no
rnd-5_family-8515	Asue_scaffold1	5433731	5433732	1	1	1	1	1	1	1	1	1	1	1	1	1	1	1	1	1	0	1	1	1	1	1	1	1	1	1	1	1	1	1	1	1	31	17	15	0.944444444444444	1	RM_As_0792	Unknown	no
rnd-1_family-490	Asue_scaffold1	5435421	5435422	0	0	0	0	0	0	0	0	0	0	0	0	0	0	0	0	0	0	0	0	0	0	0	0	0	0	0	0	0	1	0	0	0	1	0	1	0	0.0666666666666667	RM_As_0490	Unknown	no
rnd-5_family-8515	Asue_scaffold1	5436054	5436055	1	1	1	1	1	1	1	1	1	1	1	1	1	1	1	1	0	0	1	1	1	1	1	1	1	1	1	1	1	1	1	1	1	30	16	15	0.888888888888889	1	RM_As_0792	Unknown	no
rnd-5_family-8515	Asue_scaffold1	5437413	5437414	1	1	1	1	1	1	1	1	1	1	1	1	1	1	1	1	0	1	1	1	1	1	1	1	1	1	1	1	1	1	1	1	1	31	17	15	0.944444444444444	1	RM_As_0792	Unknown	no
rnd-5_family-8515	Asue_scaffold1	5439859	5439860	1	1	1	1	1	1	1	1	1	1	1	1	1	1	1	1	1	1	1	1	1	1	1	1	1	1	1	1	1	1	1	1	1	32	18	15	1	1	RM_As_0792	Unknown	no
rnd-1_family-62	Asue_scaffold1	5440304	5440305	1	1	1	1	1	1	1	1	1	1	1	1	1	1	1	1	1	1	1	1	1	1	1	1	1	1	1	1	1	1	1	1	1	32	18	15	1	1	RM_As_0046	SINE	no
rnd-1_family-0	Asue_scaffold1	5453317	5453318	0	0	0	0	0	0	0	0	0	0	0	0	0	0	0	0	0	0	0	0	0	1	0	0	0	0	0	0	0	0	0	0	0	1	0	1	0	0.0666666666666667	RM_As_0097	LINE	no
rnd-1_family-109	Asue_scaffold1	5453427	5453428	0	0	0	0	0	0	0	0	0	0	0	0	0	0	0	0	0	0	0	0	0	0	0	0	0	0	0	0	0	0	0	1	0	1	0	1	0	0.0666666666666667	RM_As_0086	LTR	yes_fromAA
rnd-6_family-9360	Asue_scaffold1	5455060	5455061	0	0	0	0	0	0	0	0	0	0	0	0	0	0	0	0	0	0	0	0	0	0	1	1	0	0	0	0	0	1	1	0	0	4	0	4	0	0.266666666666667	RM_As_1184	LTR	yes_fromAA
rnd-5_family-9576	Asue_scaffold1	5455356	5455357	0	0	0	0	0	0	0	0	0	0	0	0	0	0	0	0	0	0	1	0	0	0	0	0	1	0	0	0	0	1	0	0	0	3	0	3	0	0.2	RM_As_0610	LTR	yes_fromAA
rnd-1_family-14	Asue_scaffold1	5465568	5465569	0	0	0	0	0	0	0	0	0	0	1	0	0	0	0	0	0	0	0	0	0	0	0	0	0	0	0	0	0	0	0	1	0	2	1	1	0.0555555555555556	0.0666666666666667	RM_As_0029	rRNA	no
ATREP10D	Asue_scaffold1	5470941	5470942	1	1	1	1	1	1	1	1	1	1	1	1	1	1	1	1	1	1	1	1	1	1	1	1	1	1	1	1	1	1	1	1	1	32	18	15	1	1	RM_As_0368	RC_Helitron	no
ATREP10D	Asue_scaffold1	5470941	5470942	1	1	1	1	1	1	1	1	1	1	1	1	1	1	1	1	1	1	1	1	1	1	1	1	1	1	1	1	1	1	1	1	1	32	18	15	1	1	RM_As_0452	RC_Helitron	no
ATREP10D	Asue_scaffold1	5470941	5470942	1	1	1	1	1	1	1	1	1	1	1	1	1	1	1	1	1	1	1	1	1	1	1	1	1	1	1	1	1	1	1	1	1	32	18	15	1	1	RM_As_1050	RC_Helitron	no
ATREP10D	Asue_scaffold1	5470941	5470942	1	1	1	1	1	1	1	1	1	1	1	1	1	1	1	1	1	1	1	1	1	1	1	1	1	1	1	1	1	1	1	1	1	32	18	15	1	1	RM_As_0691	RC_Helitron	no
ATREP10D	Asue_scaffold1	5470941	5470942	1	1	1	1	1	1	1	1	1	1	1	1	1	1	1	1	1	1	1	1	1	1	1	1	1	1	1	1	1	1	1	1	1	32	18	15	1	1	RM_As_1162	RC_Helitron	no
ATREP10D	Asue_scaffold1	5470941	5470942	1	1	1	1	1	1	1	1	1	1	1	1	1	1	1	1	1	1	1	1	1	1	1	1	1	1	1	1	1	1	1	1	1	32	18	15	1	1	RM_As_0606	RC_Helitron	no
ATREP10D	Asue_scaffold1	5470941	5470942	1	1	1	1	1	1	1	1	1	1	1	1	1	1	1	1	1	1	1	1	1	1	1	1	1	1	1	1	1	1	1	1	1	32	18	15	1	1	RM_As_1164	RC_Helitron	no
ATREP10D	Asue_scaffold1	5470941	5470942	1	1	1	1	1	1	1	1	1	1	1	1	1	1	1	1	1	1	1	1	1	1	1	1	1	1	1	1	1	1	1	1	1	32	18	15	1	1	RM_As_0808	RC_Helitron	no
ATREP10D	Asue_scaffold1	5470941	5470942	1	1	1	1	1	1	1	1	1	1	1	1	1	1	1	1	1	1	1	1	1	1	1	1	1	1	1	1	1	1	1	1	1	32	18	15	1	1	RM_As_0417	RC_Helitron	no
ATREP10D	Asue_scaffold1	5470941	5470942	1	1	1	1	1	1	1	1	1	1	1	1	1	1	1	1	1	1	1	1	1	1	1	1	1	1	1	1	1	1	1	1	1	32	18	15	1	1	RM_As_0728	RC_Helitron	no
ATREP10D	Asue_scaffold1	5470941	5470942	1	1	1	1	1	1	1	1	1	1	1	1	1	1	1	1	1	1	1	1	1	1	1	1	1	1	1	1	1	1	1	1	1	32	18	15	1	1	RM_As_0919	RC_Helitron	no
ATREP10D	Asue_scaffold1	5470941	5470942	1	1	1	1	1	1	1	1	1	1	1	1	1	1	1	1	1	1	1	1	1	1	1	1	1	1	1	1	1	1	1	1	1	32	18	15	1	1	RM_As_0891	RC_Helitron	no
ATREP10D	Asue_scaffold1	5482894	5482895	1	1	1	1	1	1	1	1	1	1	1	1	0	1	0	1	0	0	1	1	1	1	1	1	1	1	1	1	1	1	1	1	1	28	14	15	0.777777777777778	1	RM_As_0368	RC_Helitron	no
ATREP10D	Asue_scaffold1	5482894	5482895	1	1	1	1	1	1	1	1	1	1	1	1	0	1	0	1	0	0	1	1	1	1	1	1	1	1	1	1	1	1	1	1	1	28	14	15	0.777777777777778	1	RM_As_0452	RC_Helitron	no
ATREP10D	Asue_scaffold1	5482894	5482895	1	1	1	1	1	1	1	1	1	1	1	1	0	1	0	1	0	0	1	1	1	1	1	1	1	1	1	1	1	1	1	1	1	28	14	15	0.777777777777778	1	RM_As_1050	RC_Helitron	no
ATREP10D	Asue_scaffold1	5482894	5482895	1	1	1	1	1	1	1	1	1	1	1	1	0	1	0	1	0	0	1	1	1	1	1	1	1	1	1	1	1	1	1	1	1	28	14	15	0.777777777777778	1	RM_As_0691	RC_Helitron	no
ATREP10D	Asue_scaffold1	5482894	5482895	1	1	1	1	1	1	1	1	1	1	1	1	0	1	0	1	0	0	1	1	1	1	1	1	1	1	1	1	1	1	1	1	1	28	14	15	0.777777777777778	1	RM_As_1162	RC_Helitron	no
ATREP10D	Asue_scaffold1	5482894	5482895	1	1	1	1	1	1	1	1	1	1	1	1	0	1	0	1	0	0	1	1	1	1	1	1	1	1	1	1	1	1	1	1	1	28	14	15	0.777777777777778	1	RM_As_0606	RC_Helitron	no
ATREP10D	Asue_scaffold1	5482894	5482895	1	1	1	1	1	1	1	1	1	1	1	1	0	1	0	1	0	0	1	1	1	1	1	1	1	1	1	1	1	1	1	1	1	28	14	15	0.777777777777778	1	RM_As_1164	RC_Helitron	no
ATREP10D	Asue_scaffold1	5482894	5482895	1	1	1	1	1	1	1	1	1	1	1	1	0	1	0	1	0	0	1	1	1	1	1	1	1	1	1	1	1	1	1	1	1	28	14	15	0.777777777777778	1	RM_As_0808	RC_Helitron	no
ATREP10D	Asue_scaffold1	5482894	5482895	1	1	1	1	1	1	1	1	1	1	1	1	0	1	0	1	0	0	1	1	1	1	1	1	1	1	1	1	1	1	1	1	1	28	14	15	0.777777777777778	1	RM_As_0417	RC_Helitron	no
ATREP10D	Asue_scaffold1	5482894	5482895	1	1	1	1	1	1	1	1	1	1	1	1	0	1	0	1	0	0	1	1	1	1	1	1	1	1	1	1	1	1	1	1	1	28	14	15	0.777777777777778	1	RM_As_0728	RC_Helitron	no
ATREP10D	Asue_scaffold1	5482894	5482895	1	1	1	1	1	1	1	1	1	1	1	1	0	1	0	1	0	0	1	1	1	1	1	1	1	1	1	1	1	1	1	1	1	28	14	15	0.777777777777778	1	RM_As_0919	RC_Helitron	no
ATREP10D	Asue_scaffold1	5482894	5482895	1	1	1	1	1	1	1	1	1	1	1	1	0	1	0	1	0	0	1	1	1	1	1	1	1	1	1	1	1	1	1	1	1	28	14	15	0.777777777777778	1	RM_As_0891	RC_Helitron	no
rnd-5_family-3286	Asue_scaffold1	5483030	5483031	0	0	0	0	0	0	0	0	0	0	0	0	0	0	0	0	0	0	0	0	0	0	0	0	0	0	0	0	0	0	0	1	0	1	0	1	0	0.0666666666666667	RM_As_0591	Satellite	no
rnd-5_family-2780	Asue_scaffold1	5487370	5487371	0	0	0	0	0	0	0	0	0	0	1	0	0	0	0	0	0	0	0	0	0	0	0	0	0	0	0	0	0	0	0	0	0	1	1	0	0.0555555555555556	0	RM_As_0834	RC_Helitron	no
rnd-1_family-24	Asue_scaffold1	5494443	5494444	1	1	1	1	1	1	0	1	1	0	0	0	0	0	0	0	0	0	1	1	1	1	1	1	1	1	0	1	0	1	1	1	1	20	8	13	0.444444444444444	0.866666666666667	RM_As_0010	RC_Helitron	no
rnd-5_family-504	Asue_scaffold1	5495241	5495242	1	1	1	1	1	1	0	1	1	1	1	1	0	1	0	1	0	1	1	1	1	1	1	1	1	1	1	1	1	1	1	1	1	28	14	15	0.777777777777778	1	RM_As_0623	RC_Helitron	no
rnd-4_family-51	Asue_scaffold1	5495772	5495773	0	0	0	0	0	0	0	0	0	0	0	0	0	0	0	0	0	0	0	0	0	1	0	0	0	0	0	0	0	0	0	0	0	1	0	1	0	0.0666666666666667	RM_As_0548	RC_Helitron	no
rnd-4_family-667	Asue_scaffold1	5510339	5510340	0	0	0	0	0	0	0	0	0	0	0	0	0	0	0	0	0	0	0	0	0	0	0	0	0	0	0	0	0	0	0	1	0	1	0	1	0	0.0666666666666667	RM_As_0555	Unknown	no
rnd-1_family-14	Asue_scaffold1	5520438	5520439	0	0	0	0	0	0	0	0	0	0	1	0	0	0	0	0	0	0	0	0	0	0	0	0	0	0	0	0	0	0	0	0	0	1	1	0	0.0555555555555556	0	RM_As_0029	rRNA	no
rnd-6_family-9036	Asue_scaffold1	5527421	5527422	0	1	1	1	1	1	0	0	0	0	1	1	0	1	0	0	0	0	1	0	0	0	0	0	0	0	1	0	0	0	1	0	1	11	8	4	0.444444444444444	0.266666666666667	RM_As_1161	Unknown	no
rnd-6_family-4039	Asue_scaffold1	5535840	5535841	0	0	0	0	0	0	0	0	0	0	0	0	0	0	0	0	0	0	0	0	0	0	0	0	0	0	0	0	0	0	0	1	0	1	0	1	0	0.0666666666666667	RM_As_0958	DNA_Harbinger	no
rnd-1_family-47	Asue_scaffold1	5558781	5558782	0	0	0	0	0	0	0	0	0	0	0	0	0	0	0	0	0	0	0	0	0	0	0	0	0	0	0	0	0	1	0	0	0	1	0	1	0	0.0666666666666667	RM_As_0042	LTR_Gypsy	no
rnd-1_family-14	Asue_scaffold1	5564480	5564481	0	0	0	0	0	0	0	0	0	0	1	0	0	0	0	0	0	0	0	0	0	0	0	0	0	0	0	0	0	0	0	0	0	1	1	0	0.0555555555555556	0	RM_As_0029	rRNA	no
rnd-1_family-138	Asue_scaffold1	5577028	5577029	1	1	1	1	1	1	1	1	1	1	1	1	1	1	1	1	1	1	1	1	1	1	1	1	1	1	1	1	1	1	1	1	1	32	18	15	1	1	RM_As_0130	LINE	no
rnd-1_family-157_AT1G49730	Asue_scaffold1	5582924	5582925	1	0	1	1	1	1	1	1	1	1	0	1	0	0	0	1	0	0	1	1	1	1	1	1	1	1	1	1	1	1	1	1	1	25	11	15	0.611111111111111	1	RM_As_0160	Unknown	no
rnd-5_family-3178	Asue_scaffold1	5590135	5590136	0	0	0	0	0	0	0	0	0	0	1	0	0	0	1	0	0	0	0	0	0	0	0	0	0	0	0	0	0	0	0	0	0	2	2	0	0.111111111111111	0	RM_As_0836	DNA_EnSPM	no
rnd-1_family-141	Asue_scaffold1	5590485	5590486	1	1	1	1	1	1	1	1	1	1	0	0	1	0	1	1	1	0	0	1	1	1	1	1	1	1	1	1	1	1	1	1	1	27	14	14	0.777777777777778	0.933333333333333	RM_As_0134	RC_Helitron	no
rnd-5_family-4044	Asue_scaffold1	5590782	5590783	1	1	1	1	1	1	1	1	1	1	0	0	0	0	0	0	0	0	1	1	1	1	1	1	1	1	1	1	1	1	1	1	1	24	10	15	0.555555555555556	1	RM_As_0675	RC_Helitron	no
rnd-5_family-1637	Asue_scaffold1	5590783	5590784	0	0	0	0	0	0	0	0	1	0	0	0	0	0	0	0	0	0	0	0	0	0	0	0	0	0	0	0	0	0	0	0	0	1	1	0	0.0555555555555556	0	RM_As_0625	RC_Helitron	no
rnd-1_family-10	Asue_scaffold1	5593680	5593681	0	0	0	0	0	0	0	1	0	0	0	0	0	0	0	0	1	1	0	0	0	0	0	0	0	0	0	0	0	0	0	0	0	3	3	0	0.166666666666667	0	RM_As_0089	LTR_Gypsy	no
rnd-1_family-11	Asue_scaffold1	5595733	5595734	0	0	0	0	0	0	0	0	0	0	0	0	0	0	0	0	0	0	0	0	0	0	0	0	0	0	0	0	0	0	0	1	0	1	0	1	0	0.0666666666666667	RM_As_0087	rRNA	no
rnd-5_family-359	Asue_scaffold1	5603436	5603437	0	0	0	0	0	0	0	0	0	0	1	0	0	0	0	0	0	0	0	0	0	0	0	0	0	0	0	0	0	0	0	0	0	1	1	0	0.0555555555555556	0	RM_As_0607	LTR_Copia	no
rnd-6_family-930	Asue_scaffold1	5605337	5605338	0	0	0	0	0	0	0	0	0	0	1	0	0	0	0	0	0	0	0	0	0	0	0	0	0	0	0	0	0	0	0	0	0	1	1	0	0.0555555555555556	0	RM_As_0981	LTR_Gypsy	no
rnd-1_family-1	Asue_scaffold1	5606943	5606944	0	0	0	0	0	0	0	0	0	0	1	0	0	0	0	0	0	0	0	0	0	0	0	0	0	0	0	0	0	0	0	0	0	1	1	0	0.0555555555555556	0	RM_As_0061	LINE	no
ATCOPIA78_I	Asue_scaffold1	5611258	5611259	0	0	0	0	0	0	0	0	0	0	1	0	0	0	0	0	0	0	0	0	0	0	0	0	0	0	0	0	0	0	0	0	0	1	1	0	0.0555555555555556	0	RM_As_0657	LTR_Copia	no
rnd-5_family-3286	Asue_scaffold1	5637529	5637530	0	0	0	0	0	0	0	0	0	0	0	0	0	0	0	0	0	0	0	0	0	0	0	0	0	0	0	0	0	1	0	0	0	1	0	1	0	0.0666666666666667	RM_As_0591	Satellite	no
rnd-1_family-306	Asue_scaffold1	5641496	5641497	0	0	0	0	0	0	0	0	0	0	0	0	0	0	0	0	0	0	0	0	0	0	0	0	0	0	0	0	0	0	0	1	0	1	0	1	0	0.0666666666666667	RM_As_0304	SINE	no
rnd-2_family-92	Asue_scaffold1	5642953	5642954	0	0	0	0	0	0	0	0	0	0	1	0	0	0	0	0	0	0	0	0	0	0	0	0	0	0	0	0	0	0	0	0	0	1	1	0	0.0555555555555556	0	RM_As_0526	LTR_Gypsy	no
rnd-1_family-14	Asue_scaffold1	5644528	5644529	0	1	0	0	0	0	0	0	0	0	0	0	0	0	0	0	0	0	0	0	0	0	0	1	0	0	0	0	0	0	0	1	0	3	1	2	0.0555555555555556	0.133333333333333	RM_As_0029	rRNA	no
rnd-5_family-3286	Asue_scaffold1	5650102	5650103	0	0	0	0	0	0	0	0	0	0	0	0	0	0	0	0	0	0	0	0	0	0	0	0	0	0	0	0	0	0	1	0	0	1	0	1	0	0.0666666666666667	RM_As_0591	Satellite	no
rnd-1_family-14	Asue_scaffold1	5654214	5654215	0	0	0	0	0	0	0	0	0	1	0	0	0	0	0	0	0	0	0	0	0	0	0	0	0	0	0	0	0	0	0	1	0	2	1	1	0.0555555555555556	0.0666666666666667	RM_As_0029	rRNA	no
rnd-1_family-0	Asue_scaffold1	5655454	5655455	0	0	0	0	0	0	0	0	0	0	0	0	0	0	0	0	0	0	0	0	0	0	0	0	0	0	0	0	0	0	0	1	0	1	0	1	0	0.0666666666666667	RM_As_0097	LINE	no
rnd-1_family-6	Asue_scaffold1	5661240	5661241	0	0	0	0	0	1	0	0	0	0	0	0	0	0	0	0	0	0	1	0	1	1	1	1	0	1	1	0	0	1	1	1	0	11	1	10	0.0555555555555556	0.666666666666667	RM_As_0055	RC_Helitron	no
rnd-1_family-6	Asue_scaffold1	5668803	5668804	1	1	0	0	0	0	0	0	0	0	0	0	0	0	0	0	0	0	1	1	0	0	0	1	1	0	1	0	0	0	0	0	0	7	2	5	0.111111111111111	0.333333333333333	RM_As_0055	RC_Helitron	no
rnd-5_family-2569	Asue_scaffold1	5670322	5670323	0	0	0	0	0	0	0	1	0	0	0	0	0	1	0	0	0	0	0	0	0	0	0	1	0	0	0	0	0	0	0	1	0	4	2	2	0.111111111111111	0.133333333333333	RM_As_0682	LTR_Gypsy	no
rnd-4_family-1373	Asue_scaffold1	5681902	5681903	1	1	0	1	0	0	0	0	0	0	0	0	0	0	0	0	0	0	0	0	0	0	0	0	0	0	0	0	0	0	0	0	0	3	3	0	0.166666666666667	0	RM_As_0553	DNA_hAT	no
rnd-1_family-295	Asue_scaffold1	5681935	5681936	1	1	0	0	0	0	0	0	0	0	0	0	0	0	0	0	0	0	0	0	0	0	0	0	0	0	0	0	0	0	0	0	0	2	2	0	0.111111111111111	0	RM_As_0293	DNA_hAT	no
rnd-1_family-14	Asue_scaffold1	5682885	5682886	0	0	0	0	0	0	0	0	0	0	0	0	0	0	0	0	0	0	0	0	0	0	0	0	0	0	0	0	0	0	0	1	0	1	0	1	0	0.0666666666666667	RM_As_0029	rRNA	no
rnd-5_family-8626	Asue_scaffold1	5684867	5684868	0	0	0	0	0	0	0	0	0	0	0	0	0	0	0	0	0	0	0	0	0	0	0	0	0	0	0	0	0	0	1	0	0	1	0	1	0	0.0666666666666667	RM_As_0773	RC_Helitron	no
rnd-6_family-1158	Asue_scaffold1	5695202	5695203	0	0	0	0	0	0	0	0	0	0	0	0	0	0	0	0	0	0	0	0	0	0	0	0	0	0	0	0	0	0	0	1	0	1	0	1	0	0.0666666666666667	RM_As_0884	DNA_EnSPM	no
rnd-1_family-348	Asue_scaffold1	5716595	5716596	1	1	1	1	1	1	1	1	1	1	1	0	1	1	0	1	1	0	1	1	1	1	1	1	1	1	1	1	1	1	1	1	1	29	15	15	0.833333333333333	1	RM_As_0345	RC_Helitron	no
rnd-1_family-166	Asue_scaffold1	5716902	5716903	1	1	1	1	1	1	1	1	1	1	1	1	1	1	1	1	0	1	1	1	1	1	1	1	1	1	1	1	1	1	1	1	1	31	17	15	0.944444444444444	1	RM_As_0161	RC_Helitron	no
rnd-5_family-3721	Asue_scaffold1	5721554	5721555	0	0	0	0	0	0	0	0	0	0	0	0	0	0	0	0	0	0	0	0	0	0	0	0	0	0	0	0	0	0	0	1	0	1	0	1	0	0.0666666666666667	RM_As_0755	LTR_Gypsy	no
rnd-6_family-1299	Asue_scaffold1	5769218	5769219	1	1	1	1	1	1	1	1	1	1	1	1	1	1	1	1	1	1	1	1	1	1	1	1	1	1	1	1	1	1	1	1	1	32	18	15	1	1	RM_As_1060	LINE	no
rnd-6_family-1299	Asue_scaffold1	5770399	5770400	1	1	1	1	1	1	1	1	1	1	1	1	1	1	1	1	1	1	1	1	1	1	1	1	1	1	1	1	1	1	1	1	1	32	18	15	1	1	RM_As_1060	LINE	no
rnd-6_family-1299	Asue_scaffold1	5772369	5772370	1	1	1	1	1	1	1	1	1	1	1	1	1	1	1	1	1	1	1	1	1	1	1	1	1	1	1	1	1	1	1	1	1	32	18	15	1	1	RM_As_1060	LINE	no
rnd-6_family-1299	Asue_scaffold1	5775579	5775580	1	1	1	1	1	1	1	1	1	1	1	1	1	1	1	1	1	1	1	1	1	1	1	1	1	1	1	1	1	1	1	1	1	32	18	15	1	1	RM_As_1060	LINE	no
rnd-5_family-1019	Asue_scaffold1	5782437	5782438	0	0	0	0	0	0	0	0	0	0	0	0	0	0	0	0	0	0	0	0	0	0	0	0	0	0	0	0	0	1	0	0	0	1	0	1	0	0.0666666666666667	RM_As_0659	LTR_Gypsy	no
rnd-6_family-9360	Asue_scaffold1	5818470	5818471	0	0	0	0	0	0	0	0	0	0	0	0	0	0	0	0	0	0	0	0	0	0	0	0	0	1	0	0	0	0	0	0	0	1	0	1	0	0.0666666666666667	RM_As_1184	LTR	yes_fromAA
rnd-4_family-96	Asue_scaffold1	5823363	5823364	0	0	0	0	0	0	0	0	0	0	0	0	0	0	0	0	0	0	0	0	0	0	0	0	0	0	0	0	0	1	0	0	0	1	0	1	0	0.0666666666666667	RM_As_0537	RC_Helitron	no
rnd-6_family-10366	Asue_scaffold1	5823586	5823587	0	0	0	0	0	0	0	0	0	0	0	0	0	0	0	0	0	0	0	0	0	0	0	0	0	0	0	0	0	1	0	0	0	1	0	1	0	0.0666666666666667	RM_As_1034	Unknown	no
rnd-4_family-2625_AT1G49730	Asue_scaffold1	5826072	5826073	0	0	0	0	0	0	0	0	0	0	0	0	0	0	0	0	0	0	0	0	0	0	0	0	0	0	0	0	0	0	0	1	0	1	0	1	0	0.0666666666666667	RM_As_0579	Unknown	no
rnd-5_family-3286	Asue_scaffold1	5827371	5827372	0	0	0	0	0	0	0	0	0	0	0	0	0	0	0	0	0	0	0	0	0	0	0	0	0	0	0	0	0	0	0	1	0	1	0	1	0	0.0666666666666667	RM_As_0591	Satellite	no
rnd-1_family-14	Asue_scaffold1	5827769	5827770	0	0	0	0	0	0	0	0	0	0	1	0	0	0	0	0	0	0	0	0	0	0	0	0	0	0	0	0	0	0	0	0	0	1	1	0	0.0555555555555556	0	RM_As_0029	rRNA	no
rnd-1_family-0	Asue_scaffold1	5829487	5829488	0	0	0	0	0	0	0	1	0	0	0	0	0	0	0	0	0	0	0	0	0	0	0	0	0	0	0	0	0	0	1	0	0	2	1	1	0.0555555555555556	0.0666666666666667	RM_As_0097	LINE	no
rnd-1_family-25	Asue_scaffold1	5838993	5838994	0	0	0	0	0	0	0	0	0	0	0	0	0	0	0	0	0	0	0	0	0	1	0	0	0	0	0	0	0	0	0	0	0	1	0	1	0	0.0666666666666667	RM_As_0078	LTR_Gypsy	no
rnd-5_family-3874	Asue_scaffold1	5839550	5839551	0	0	0	0	0	0	0	0	0	0	0	0	0	0	0	0	0	0	1	0	1	1	1	1	1	0	1	0	0	1	0	1	1	9	0	10	0	0.666666666666667	RM_As_0710	Unknown	yes_fromAA
rnd-1_family-14	Asue_scaffold1	5839925	5839926	0	0	0	0	0	0	0	1	0	0	1	0	0	0	0	0	0	0	0	0	0	0	0	0	0	0	0	0	0	0	0	0	0	2	2	0	0.111111111111111	0	RM_As_0029	rRNA	no
rnd-5_family-2730	Asue_scaffold1	5853338	5853339	1	1	1	1	1	1	1	1	1	1	1	1	1	1	1	1	1	1	1	1	1	1	1	1	1	1	1	1	1	1	1	1	1	32	18	15	1	1	RM_As_0641	RC_Helitron	no
rnd-5_family-3286	Asue_scaffold1	5857721	5857722	0	0	0	0	0	0	0	0	0	0	1	0	0	0	0	0	0	0	0	0	0	0	0	0	0	0	0	0	0	0	0	0	0	1	1	0	0.0555555555555556	0	RM_As_0591	Satellite	no
rnd-1_family-0	Asue_scaffold1	5882917	5882918	0	0	0	0	0	0	0	0	0	0	0	0	0	0	0	0	0	0	0	0	0	0	0	0	0	0	0	0	0	0	0	1	0	1	0	1	0	0.0666666666666667	RM_As_0097	LINE	no
ATREP10A	Asue_scaffold1	5883070	5883071	1	1	1	1	1	1	1	1	1	1	1	1	1	1	1	1	1	1	1	1	1	1	1	1	1	1	1	1	1	1	1	1	1	32	18	15	1	1	RM_As_1096	RC_Helitron	no
rnd-1_family-271	Asue_scaffold1	5888599	5888600	0	0	0	0	0	0	0	0	0	0	0	0	0	0	0	0	0	0	0	0	0	0	0	0	0	0	0	0	0	1	0	0	0	1	0	1	0	0.0666666666666667	RM_As_0270	LINE	no
rnd-6_family-1397	Asue_scaffold1	5902137	5902138	0	0	0	0	0	0	0	0	0	0	0	0	0	0	0	0	0	0	1	1	1	0	1	1	0	1	0	0	1	0	1	1	1	9	0	10	0	0.666666666666667	RM_As_0879	DNA_hAT-Ac	no
rnd-1_family-2	Asue_scaffold1	5919741	5919742	0	0	0	0	0	0	0	0	0	0	0	0	0	0	0	0	0	0	0	0	0	0	0	0	0	0	0	0	0	1	0	0	0	1	0	1	0	0.0666666666666667	RM_As_0005	LTR	yes_fromAA
rnd-1_family-38	Asue_scaffold1	5925647	5925648	0	0	1	0	0	0	0	0	0	0	0	0	0	0	0	0	0	0	0	0	0	0	0	0	0	0	0	0	0	0	0	0	0	1	1	0	0.0555555555555556	0	RM_As_0056	DNA_hAT-Ac	no
rnd-5_family-504	Asue_scaffold1	5933786	5933787	0	0	0	0	0	0	0	0	0	1	0	0	0	0	0	0	0	0	0	0	0	0	0	0	0	0	0	0	0	0	0	0	0	1	1	0	0.0555555555555556	0	RM_As_0623	RC_Helitron	no
rnd-6_family-3014	Asue_scaffold1	5937483	5937484	0	0	0	0	0	0	0	0	0	1	0	0	0	0	0	0	0	0	0	0	0	0	0	0	0	0	0	0	0	0	0	0	0	1	1	0	0.0555555555555556	0	RM_As_0920	LINE	no
rnd-5_family-138	Asue_scaffold1	5942800	5942801	0	0	0	0	0	0	0	0	0	0	1	0	0	0	0	0	0	0	0	0	0	0	0	0	0	0	0	0	0	0	0	0	0	1	1	0	0.0555555555555556	0	RM_As_0673	LTR_Gypsy	no
rnd-1_family-387	Asue_scaffold1	5958639	5958640	0	1	0	1	0	0	1	0	0	0	0	0	0	0	0	0	0	0	0	0	0	1	0	1	0	0	1	1	0	1	1	0	0	9	3	6	0.166666666666667	0.4	RM_As_0386	Unknown	no
rnd-1_family-138	Asue_scaffold1	5958763	5958764	0	0	0	0	0	0	0	0	0	0	0	0	0	0	0	0	0	0	0	1	0	0	0	1	0	0	0	0	0	1	0	1	0	4	0	4	0	0.266666666666667	RM_As_0130	LINE	no
rnd-1_family-183	Asue_scaffold1	5959128	5959129	0	0	0	0	0	0	0	0	0	1	1	0	1	0	0	0	0	0	0	0	0	0	1	0	0	0	0	0	0	0	1	1	0	6	3	3	0.166666666666667	0.2	RM_As_0179	LTR_Pao	no
rnd-1_family-222	Asue_scaffold1	5959388	5959389	1	1	1	1	1	1	1	1	1	1	0	0	0	0	0	0	0	0	1	1	1	0	1	1	1	1	1	0	0	1	1	1	1	21	10	12	0.555555555555556	0.8	RM_As_0219	Unknown	no
rnd-1_family-14	Asue_scaffold1	5968781	5968782	0	0	0	0	0	0	0	1	0	0	1	0	0	1	0	0	0	0	0	0	0	0	0	0	0	0	0	0	0	0	0	0	0	3	3	0	0.166666666666667	0	RM_As_0029	rRNA	no
rnd-5_family-4449	Asue_scaffold1	5969984	5969985	0	0	0	0	0	0	0	0	0	0	0	0	0	0	0	0	0	0	0	0	0	0	0	0	0	0	0	0	0	1	0	0	0	1	0	1	0	0.0666666666666667	RM_As_0608	RC_Helitron	no
rnd-1_family-14	Asue_scaffold1	5980112	5980113	0	0	0	0	0	0	0	0	0	0	0	0	0	0	0	0	0	0	0	0	0	0	0	0	0	0	0	0	0	0	0	1	0	1	0	1	0	0.0666666666666667	RM_As_0029	rRNA	no
rnd-6_family-13904	Asue_scaffold1	5984262	5984263	0	0	0	0	0	0	0	0	0	0	0	0	0	0	0	0	0	0	0	0	0	0	0	0	0	0	0	0	0	1	0	0	0	1	0	1	0	0.0666666666666667	RM_As_0946	LTR_Pao	no
rnd-6_family-9360	Asue_scaffold1	5990533	5990534	0	0	0	0	0	0	0	0	0	0	0	0	0	0	0	0	0	0	0	0	0	0	0	0	0	0	0	0	0	0	1	0	0	1	0	1	0	0.0666666666666667	RM_As_1184	LTR	yes_fromAA
rnd-1_family-14	Asue_scaffold1	5993637	5993638	0	0	0	0	0	0	0	0	0	0	1	0	0	0	0	0	0	0	0	0	0	0	0	0	0	0	0	0	0	0	0	0	0	1	1	0	0.0555555555555556	0	RM_As_0029	rRNA	no
rnd-6_family-9360	Asue_scaffold1	5998537	5998538	0	0	0	0	0	0	0	0	0	0	0	0	0	0	0	0	0	0	0	0	0	0	0	1	0	0	0	0	0	0	0	0	1	1	0	2	0	0.133333333333333	RM_As_1184	LTR	yes_fromAA
rnd-1_family-1	Asue_scaffold1	6008015	6008016	0	0	0	0	0	0	0	0	0	0	1	0	0	0	0	0	0	0	0	0	0	0	0	0	0	0	0	0	0	0	0	0	0	1	1	0	0.0555555555555556	0	RM_As_0061	LINE	no
rnd-1_family-6	Asue_scaffold1	6023139	6023140	0	0	0	0	0	0	0	1	0	0	0	0	0	0	0	0	0	0	0	0	0	0	0	0	0	0	0	0	0	0	0	0	0	1	1	0	0.0555555555555556	0	RM_As_0055	RC_Helitron	no
rnd-1_family-10	Asue_scaffold1	6024007	6024008	1	1	1	1	1	1	1	1	1	1	1	1	1	1	1	1	1	0	1	1	1	1	1	1	1	1	1	1	1	1	1	1	1	31	17	15	0.944444444444444	1	RM_As_0089	LTR_Gypsy	no
rnd-1_family-16	Asue_scaffold1	6024081	6024082	0	0	0	0	0	0	1	0	0	0	0	0	0	0	0	0	0	0	0	1	0	0	1	1	0	0	0	1	0	1	0	1	0	7	1	6	0.0555555555555556	0.4	RM_As_0021	DNA_hAT	no
rnd-5_family-3727	Asue_scaffold1	6025227	6025228	0	0	0	0	1	0	0	0	0	1	1	0	0	0	0	1	0	0	0	1	0	0	1	1	0	0	0	1	0	1	0	1	0	10	4	6	0.222222222222222	0.4	RM_As_0791	DNA_hAT	no
rnd-1_family-197	Asue_scaffold1	6025332	6025333	1	1	1	1	1	1	1	1	1	1	1	1	1	1	1	1	1	1	1	1	1	1	1	1	1	1	1	1	1	1	1	1	1	32	18	15	1	1	RM_As_0194	DNA_hAT	no
rnd-1_family-259	Asue_scaffold1	6025355	6025356	1	1	1	1	1	1	1	1	1	1	1	1	1	1	1	1	1	1	1	1	1	1	1	1	1	1	1	1	0	1	1	1	1	31	18	14	1	0.933333333333333	RM_As_0258	DNA_hAT	no
rnd-5_family-3286	Asue_scaffold1	6060678	6060679	0	0	0	0	0	0	0	0	0	0	0	0	0	0	0	0	0	0	0	0	0	0	0	0	0	0	0	0	0	1	0	0	0	1	0	1	0	0.0666666666666667	RM_As_0591	Satellite	no
rnd-6_family-6623	Asue_scaffold1	6078946	6078947	1	1	1	1	1	1	1	1	1	0	1	1	1	1	1	1	0	1	1	1	1	1	1	1	1	1	1	0	1	1	1	1	1	29	16	14	0.888888888888889	0.933333333333333	RM_As_1008	LTR_Copia	no
rnd-6_family-6623	Asue_scaffold1	6080321	6080322	1	1	1	1	1	1	1	1	1	1	1	1	1	1	1	1	1	0	1	1	1	1	1	1	1	1	1	1	1	1	1	1	1	31	17	15	0.944444444444444	1	RM_As_1008	LTR_Copia	no
rnd-6_family-6623	Asue_scaffold1	6081514	6081515	0	0	0	0	0	0	1	0	1	0	0	0	0	1	0	1	0	0	1	0	1	1	0	0	0	0	0	0	0	0	0	0	0	7	4	3	0.222222222222222	0.2	RM_As_1008	LTR_Copia	no
rnd-1_family-0	Asue_scaffold1	6082563	6082564	0	0	0	0	0	0	0	0	0	0	1	0	0	0	0	0	0	0	0	0	0	0	0	0	0	0	0	0	0	0	0	1	0	2	1	1	0.0555555555555556	0.0666666666666667	RM_As_0097	LINE	no
rnd-1_family-62	Asue_scaffold1	6097212	6097213	1	1	1	1	1	1	1	1	1	1	1	1	1	1	1	1	1	1	1	1	1	1	1	1	1	1	1	1	1	1	1	1	1	32	18	15	1	1	RM_As_0046	SINE	no
rnd-6_family-4297	Asue_scaffold1	6097559	6097560	0	0	0	0	0	0	0	0	0	0	0	0	0	0	0	0	0	0	0	0	0	0	0	0	0	0	0	0	0	1	0	0	0	1	0	1	0	0.0666666666666667	RM_As_1092	LTR_Gypsy	no
rnd-5_family-8813	Asue_scaffold1	6099970	6099971	1	1	1	1	1	1	1	1	1	1	1	1	1	1	1	1	0	0	1	1	1	1	1	1	1	1	1	1	1	1	1	1	1	30	16	15	0.888888888888889	1	RM_As_0806	DNA_EnSPM	no
rnd-5_family-8813	Asue_scaffold1	6106670	6106671	1	1	1	1	1	1	1	1	1	1	1	1	1	1	1	1	0	0	1	1	1	1	1	1	1	1	1	1	1	1	1	1	1	30	16	15	0.888888888888889	1	RM_As_0806	DNA_EnSPM	no
rnd-1_family-0	Asue_scaffold1	6109923	6109924	0	0	0	0	0	0	0	0	0	0	0	0	0	0	0	0	0	0	0	0	0	0	0	0	0	0	0	0	0	1	0	0	0	1	0	1	0	0.0666666666666667	RM_As_0097	LINE	no
rnd-1_family-11	Asue_scaffold1	6111475	6111476	0	0	0	0	0	0	0	0	0	0	0	0	1	0	0	0	0	0	0	0	0	0	0	0	0	0	0	0	0	0	0	0	0	1	1	0	0.0555555555555556	0	RM_As_0087	rRNA	no
rnd-1_family-6	Asue_scaffold1	6120053	6120054	0	0	0	0	1	1	0	0	0	0	0	0	0	0	0	0	0	0	1	1	1	0	1	1	1	1	1	0	0	1	1	1	0	13	2	11	0.111111111111111	0.733333333333333	RM_As_0055	RC_Helitron	no
rnd-1_family-166	Asue_scaffold1	6133497	6133498	1	1	1	1	1	1	1	1	1	1	1	1	1	1	0	1	1	0	1	1	1	1	1	1	1	1	1	1	1	1	1	1	1	30	16	15	0.888888888888889	1	RM_As_0161	RC_Helitron	no
rnd-1_family-348	Asue_scaffold1	6133858	6133859	1	1	1	1	1	0	1	1	1	1	1	1	0	1	1	1	0	1	1	1	1	1	1	1	1	1	1	1	1	1	1	1	1	29	15	15	0.833333333333333	1	RM_As_0345	RC_Helitron	no
rnd-1_family-14	Asue_scaffold1	6140777	6140778	0	0	0	0	0	0	0	0	0	0	0	0	0	0	0	0	0	0	0	0	0	0	0	0	0	0	0	0	0	1	0	0	0	1	0	1	0	0.0666666666666667	RM_As_0029	rRNA	no
rnd-5_family-3387	Asue_scaffold1	6143223	6143224	0	0	0	0	0	0	0	0	0	0	0	0	0	0	0	0	0	0	0	1	0	0	0	0	0	0	0	0	0	0	1	0	0	2	0	2	0	0.133333333333333	RM_As_0786	LTR_Gypsy	no
rnd-6_family-9269	Asue_scaffold1	6146657	6146658	0	0	0	0	0	0	0	0	0	0	0	0	0	0	0	0	0	0	0	0	0	0	0	0	0	1	0	0	0	0	0	0	0	1	0	1	0	0.0666666666666667	RM_As_0930	DNA_MuDR	yes_fromAA
ATREP4	Asue_scaffold1	6153686	6153687	0	0	0	0	0	0	0	0	0	0	0	0	0	0	0	0	0	0	0	0	0	0	0	0	0	0	0	0	0	0	0	1	0	1	0	1	0	0.0666666666666667	RM_As_1123	RC_Helitron	no
ATREP4	Asue_scaffold1	6153686	6153687	0	0	0	0	0	0	0	0	0	0	0	0	0	0	0	0	0	0	0	0	0	0	0	0	0	0	0	0	0	0	0	1	0	1	0	1	0	0.0666666666666667	RM_As_1148	RC_Helitron	no
ATREP4	Asue_scaffold1	6153686	6153687	0	0	0	0	0	0	0	0	0	0	0	0	0	0	0	0	0	0	0	0	0	0	0	0	0	0	0	0	0	0	0	1	0	1	0	1	0	0.0666666666666667	RM_As_1056	RC_Helitron	no
ATREP4	Asue_scaffold1	6153686	6153687	0	0	0	0	0	0	0	0	0	0	0	0	0	0	0	0	0	0	0	0	0	0	0	0	0	0	0	0	0	0	0	1	0	1	0	1	0	0.0666666666666667	RM_As_1046	RC_Helitron	no
rnd-6_family-5687	Asue_scaffold1	6154052	6154053	0	0	0	0	0	0	0	0	0	0	0	0	0	0	0	0	0	0	0	0	0	1	0	0	0	0	0	0	0	0	0	0	0	1	0	1	0	0.0666666666666667	RM_As_0862	LTR_Gypsy	no
rnd-5_family-3286	Asue_scaffold1	6169459	6169460	0	0	0	0	0	0	0	0	0	0	0	0	0	0	0	0	0	0	0	0	0	0	0	0	0	0	0	0	0	0	1	1	0	2	0	2	0	0.133333333333333	RM_As_0591	Satellite	no
rnd-1_family-174	Asue_scaffold1	6176160	6176161	1	1	1	0	1	1	1	1	1	1	1	1	1	1	1	1	1	0	1	1	1	1	1	1	1	1	1	1	1	1	1	1	1	30	16	15	0.888888888888889	1	RM_As_0169	LINE	no
rnd-1_family-6	Asue_scaffold1	6187095	6187096	0	0	0	0	0	0	0	0	0	0	0	0	0	0	0	0	0	0	1	0	0	0	1	1	1	0	0	0	0	1	0	0	0	5	0	5	0	0.333333333333333	RM_As_0055	RC_Helitron	no
rnd-5_family-3286	Asue_scaffold1	6193870	6193871	0	0	0	0	0	0	0	0	0	0	0	0	0	0	0	0	0	0	0	0	0	0	0	0	0	0	0	0	0	0	0	1	0	1	0	1	0	0.0666666666666667	RM_As_0591	Satellite	no
rnd-1_family-0	Asue_scaffold1	6198302	6198303	0	0	0	0	0	0	0	0	0	0	1	0	0	0	0	0	0	0	0	0	0	0	0	0	0	0	0	0	0	0	0	0	0	1	1	0	0.0555555555555556	0	RM_As_0097	LINE	no
rnd-5_family-3286	Asue_scaffold1	6228402	6228403	0	0	0	0	0	0	0	0	0	0	1	0	0	0	0	0	0	0	0	0	0	0	0	0	0	0	0	0	0	0	0	0	0	1	1	0	0.0555555555555556	0	RM_As_0591	Satellite	no
rnd-1_family-222	Asue_scaffold1	6247466	6247467	0	0	0	0	0	0	0	0	0	0	0	0	0	0	0	0	0	0	0	0	1	0	0	0	0	0	0	0	0	0	0	0	0	1	0	1	0	0.0666666666666667	RM_As_0219	Unknown	no
rnd-1_family-11	Asue_scaffold1	6275736	6275737	0	0	0	0	0	0	0	0	0	0	0	0	0	0	0	0	0	0	0	0	0	0	0	0	0	0	0	0	0	0	0	1	0	1	0	1	0	0.0666666666666667	RM_As_0087	rRNA	no
rnd-1_family-14	Asue_scaffold1	6297855	6297856	0	0	0	0	0	0	0	0	0	0	1	0	0	0	0	0	0	0	0	0	0	0	0	0	0	0	0	0	0	0	0	0	0	1	1	0	0.0555555555555556	0	RM_As_0029	rRNA	no
rnd-1_family-14	Asue_scaffold1	6299125	6299126	0	0	0	0	0	0	0	0	0	0	0	0	0	0	0	0	1	0	0	0	0	0	0	0	0	0	0	0	0	0	0	1	0	2	1	1	0.0555555555555556	0.0666666666666667	RM_As_0029	rRNA	no
rnd-1_family-2	Asue_scaffold1	6300861	6300862	0	0	0	0	0	0	0	0	0	0	0	0	0	0	0	0	0	0	0	0	1	0	0	0	0	0	0	0	0	0	0	1	0	2	0	2	0	0.133333333333333	RM_As_0005	LTR	yes_fromAA
rnd-5_family-3286	Asue_scaffold1	6301868	6301869	0	0	0	0	0	0	0	0	0	0	0	0	0	0	0	0	0	0	0	0	0	0	0	0	0	0	0	0	0	1	0	0	0	1	0	1	0	0.0666666666666667	RM_As_0591	Satellite	no
rnd-5_family-9253	Asue_scaffold1	6306211	6306212	1	1	1	1	1	1	1	1	1	1	1	1	1	1	1	1	1	1	1	1	1	1	1	1	1	1	1	1	1	1	1	1	1	32	18	15	1	1	RM_As_0701	LINE_R1	no
rnd-6_family-20	Asue_scaffold1	6311090	6311091	0	0	0	0	0	0	0	0	0	0	0	0	0	0	0	0	0	0	0	0	0	1	0	0	0	0	0	0	0	0	0	0	0	1	0	1	0	0.0666666666666667	RM_As_0907	Unknown	no
rnd-6_family-4297	Asue_scaffold1	6313526	6313527	0	0	0	0	0	0	0	0	0	0	0	0	0	0	0	0	0	0	0	0	0	0	0	0	0	0	0	0	0	0	0	1	0	1	0	1	0	0.0666666666666667	RM_As_1092	LTR_Gypsy	no
rnd-1_family-14	Asue_scaffold1	6315605	6315606	0	0	0	0	0	0	0	0	0	0	1	0	0	0	0	0	0	0	1	0	0	0	0	0	0	0	0	0	0	0	0	0	0	2	1	1	0.0555555555555556	0.0666666666666667	RM_As_0029	rRNA	no
rnd-6_family-10140	Asue_scaffold1	6321169	6321170	0	0	0	0	0	0	0	0	0	0	1	0	0	0	0	1	0	0	0	0	0	0	0	0	0	1	0	0	0	0	0	0	0	3	2	1	0.111111111111111	0.0666666666666667	RM_As_1125	Unknown	no
rnd-1_family-0	Asue_scaffold1	6326890	6326891	0	0	0	0	0	0	0	0	0	0	1	0	0	0	0	0	0	0	0	0	0	0	0	0	0	0	0	0	0	0	0	0	0	1	1	0	0.0555555555555556	0	RM_As_0097	LINE	no
rnd-1_family-14	Asue_scaffold1	6342309	6342310	0	0	0	0	0	0	0	0	0	0	0	0	0	0	0	0	0	0	0	0	0	0	0	0	0	0	0	0	0	0	0	1	0	1	0	1	0	0.0666666666666667	RM_As_0029	rRNA	no
rnd-6_family-4297	Asue_scaffold1	6347983	6347984	0	0	0	0	0	0	0	0	0	0	0	0	0	0	0	0	0	0	0	0	0	0	0	0	0	0	0	0	0	0	0	1	0	1	0	1	0	0.0666666666666667	RM_As_1092	LTR_Gypsy	no
rnd-6_family-3042	Asue_scaffold1	6350103	6350104	0	0	0	0	0	0	0	0	0	0	0	0	0	0	0	0	0	0	0	0	0	0	0	0	0	0	0	0	0	1	0	0	0	1	0	1	0	0.0666666666666667	RM_As_0976	LTR	no
rnd-1_family-2	Asue_scaffold1	6376120	6376121	0	0	0	0	0	0	0	0	0	0	0	0	0	0	0	0	0	0	0	0	0	0	0	0	0	0	0	0	0	1	0	0	0	1	0	1	0	0.0666666666666667	RM_As_0005	LTR	yes_fromAA
rnd-1_family-24	Asue_scaffold1	6379888	6379889	1	1	0	0	0	0	0	0	0	0	0	0	0	0	0	0	0	0	0	0	0	0	0	0	0	0	0	0	0	0	0	0	0	2	2	0	0.111111111111111	0	RM_As_0010	RC_Helitron	no
rnd-1_family-127	Asue_scaffold1	6395744	6395745	0	0	0	0	0	0	0	0	0	0	0	0	0	0	0	0	0	0	0	0	0	0	0	0	0	0	0	0	0	1	0	0	0	1	0	1	0	0.0666666666666667	RM_As_0146	Unknown	no
rnd-5_family-3286	Asue_scaffold1	6426802	6426803	0	0	0	0	0	0	0	0	0	0	1	0	0	0	0	0	0	0	0	0	0	1	0	0	0	0	0	0	0	0	0	0	0	2	1	1	0.0555555555555556	0.0666666666666667	RM_As_0591	Satellite	no
rnd-1_family-61	Asue_scaffold1	6427985	6427986	0	0	0	0	0	0	0	0	0	0	0	0	0	0	0	0	0	0	0	0	0	0	0	0	0	0	0	0	0	1	0	0	0	1	0	1	0	0.0666666666666667	RM_As_0026	LTR_Copia	no
rnd-5_family-3286	Asue_scaffold1	6431577	6431578	0	0	0	0	0	0	0	0	0	0	1	0	0	0	0	0	0	0	0	0	0	0	0	0	0	0	0	0	0	0	0	0	0	1	1	0	0.0555555555555556	0	RM_As_0591	Satellite	no
rnd-5_family-5361	Asue_scaffold1	6447375	6447376	0	0	0	0	0	0	0	0	0	0	0	0	0	0	0	0	0	0	0	0	0	0	0	0	0	0	0	0	1	0	0	0	0	1	0	1	0	0.0666666666666667	RM_As_0712	RC_Helitron	yes_fromAA
rnd-1_family-250	Asue_scaffold1	6447403	6447404	0	0	0	0	0	0	0	0	0	0	0	0	0	0	0	0	0	0	0	0	0	0	0	0	0	0	0	0	1	0	0	0	0	1	0	1	0	0.0666666666666667	RM_As_0248	DNA_hAT-Ac	no
rnd-1_family-25	Asue_scaffold1	6449205	6449206	0	0	0	0	0	0	0	0	0	0	1	0	0	0	0	0	0	0	0	0	0	0	0	0	0	0	0	0	0	0	0	0	0	1	1	0	0.0555555555555556	0	RM_As_0078	LTR_Gypsy	no
rnd-5_family-1013	Asue_scaffold1	6457247	6457248	0	0	0	0	0	0	0	0	0	0	0	0	0	0	0	0	0	0	0	0	0	0	0	0	0	0	0	0	0	0	0	1	0	1	0	1	0	0.0666666666666667	RM_As_0592	LTR_Gypsy	no
rnd-1_family-2	Asue_scaffold1	6459412	6459413	0	0	0	0	0	0	0	0	0	0	0	0	0	0	0	0	0	0	0	0	0	0	0	0	0	0	0	0	0	0	0	1	0	1	0	1	0	0.0666666666666667	RM_As_0005	LTR	yes_fromAA
rnd-6_family-12732	Asue_scaffold1	6461340	6461341	1	1	1	1	1	1	1	1	1	1	1	1	1	1	1	1	0	1	1	1	1	1	1	1	1	1	1	1	1	1	1	1	1	31	17	15	0.944444444444444	1	RM_As_1020	RC_Helitron	no
rnd-1_family-155	Asue_scaffold1	6462107	6462108	1	1	1	1	1	1	1	1	1	0	0	0	0	1	1	1	0	0	1	1	1	1	1	1	1	1	0	1	0	1	1	1	1	24	12	13	0.666666666666667	0.866666666666667	RM_As_0149	RC_Helitron	no
rnd-1_family-166	Asue_scaffold1	6462137	6462138	1	1	1	1	1	1	1	1	1	1	1	1	0	1	0	0	0	0	1	1	1	1	1	1	1	1	1	1	0	1	1	1	1	26	13	14	0.722222222222222	0.933333333333333	RM_As_0161	RC_Helitron	no
rnd-5_family-3286	Asue_scaffold1	6463992	6463993	0	0	0	0	0	0	0	0	0	0	0	0	0	0	0	0	0	0	0	0	0	0	0	0	0	0	0	0	0	0	0	1	0	1	0	1	0	0.0666666666666667	RM_As_0591	Satellite	no
rnd-1_family-141	Asue_scaffold1	6466754	6466755	0	0	0	0	0	0	0	0	0	0	1	0	0	0	0	0	0	0	0	0	0	0	0	0	0	0	0	0	0	0	0	0	0	1	1	0	0.0555555555555556	0	RM_As_0134	RC_Helitron	no
ATHATN1	Asue_scaffold1	6469335	6469336	0	0	0	0	0	0	0	0	0	0	0	0	0	0	0	0	0	0	0	0	0	0	0	0	0	0	0	0	0	1	0	0	0	1	0	1	0	0.0666666666666667	RM_As_0939	DNA_hAT	no
rnd-1_family-14	Asue_scaffold1	6470938	6470939	0	0	0	0	0	0	0	0	0	0	0	0	0	0	0	0	0	0	0	0	0	0	0	0	0	0	0	0	0	0	0	1	0	1	0	1	0	0.0666666666666667	RM_As_0029	rRNA	no
rnd-1_family-14	Asue_scaffold1	6471379	6471380	0	0	0	0	0	0	0	0	1	0	0	0	0	0	0	0	0	0	0	0	0	0	0	0	0	0	0	0	0	0	0	1	0	2	1	1	0.0555555555555556	0.0666666666666667	RM_As_0029	rRNA	no
rnd-1_family-14	Asue_scaffold1	6479273	6479274	0	0	0	0	0	0	0	0	0	0	0	0	0	0	0	0	0	0	0	0	0	0	0	0	0	0	0	0	0	0	0	1	0	1	0	1	0	0.0666666666666667	RM_As_0029	rRNA	no
rnd-6_family-1121	Asue_scaffold1	6484137	6484138	1	1	1	1	1	1	1	1	1	1	1	1	1	1	0	1	1	1	1	1	1	1	1	1	1	1	1	1	1	1	1	1	1	31	17	15	0.944444444444444	1	RM_As_1126	Unknown	no
rnd-5_family-3727	Asue_scaffold1	6490492	6490493	0	0	0	0	0	0	0	0	0	0	0	0	0	0	0	0	0	0	0	1	0	0	0	1	0	0	0	1	0	1	0	1	1	5	0	6	0	0.4	RM_As_0791	DNA_hAT	no
rnd-1_family-259	Asue_scaffold1	6490539	6490540	0	0	0	0	0	0	0	0	0	0	0	1	0	0	0	0	0	0	1	1	1	1	1	1	1	1	1	1	0	1	1	1	1	14	1	14	0.0555555555555556	0.933333333333333	RM_As_0258	DNA_hAT	no
rnd-1_family-197	Asue_scaffold1	6490634	6490635	0	0	0	0	0	0	0	0	0	0	0	1	0	0	0	0	0	0	1	1	1	1	1	1	1	1	1	1	1	1	1	1	1	15	1	15	0.0555555555555556	1	RM_As_0194	DNA_hAT	no
rnd-5_family-4149	Asue_scaffold1	6494233	6494234	0	0	0	0	0	0	0	0	0	0	0	0	0	0	0	0	0	0	0	0	0	0	0	0	0	0	0	0	0	1	0	0	0	1	0	1	0	0.0666666666666667	RM_As_0617	LTR_Copia	no
rnd-1_family-14	Asue_scaffold1	6498972	6498973	1	0	0	0	0	0	0	0	0	0	0	0	0	0	0	0	0	0	0	0	0	0	0	0	0	0	0	0	0	0	1	0	0	2	1	1	0.0555555555555556	0.0666666666666667	RM_As_0029	rRNA	no
rnd-1_family-6	Asue_scaffold1	6507023	6507024	0	0	0	0	0	0	0	0	0	0	1	0	0	0	0	0	0	0	1	0	1	1	1	1	0	1	1	0	0	1	1	1	0	11	1	10	0.0555555555555556	0.666666666666667	RM_As_0055	RC_Helitron	no
rnd-1_family-259	Asue_scaffold1	6513653	6513654	1	1	1	1	1	1	1	1	1	1	1	1	1	1	1	1	1	0	1	1	1	1	1	1	0	1	1	1	1	1	1	1	1	30	17	14	0.944444444444444	0.933333333333333	RM_As_0258	DNA_hAT	no
rnd-1_family-197	Asue_scaffold1	6513674	6513675	1	1	1	1	1	1	1	1	1	1	1	1	1	1	1	1	1	1	1	1	1	1	1	1	1	1	1	1	1	1	1	1	1	32	18	15	1	1	RM_As_0194	DNA_hAT	no
rnd-1_family-16	Asue_scaffold1	6514598	6514599	0	1	0	0	1	0	0	0	0	1	0	0	0	0	0	0	0	0	0	1	0	0	0	1	0	0	0	0	0	1	0	1	1	7	3	5	0.166666666666667	0.333333333333333	RM_As_0021	DNA_hAT	no
rnd-5_family-292	Asue_scaffold1	6522525	6522526	0	0	0	0	0	0	0	0	0	0	0	0	0	0	0	0	0	0	0	0	0	0	0	0	0	0	0	0	0	1	0	0	0	1	0	1	0	0.0666666666666667	RM_As_0818	LTR_Copia	no
rnd-1_family-87	Asue_scaffold1	6526854	6526855	0	0	0	0	0	0	0	0	0	0	0	0	0	0	0	0	0	0	0	0	0	0	0	0	0	0	0	0	0	1	0	0	0	1	0	1	0	0.0666666666666667	RM_As_0008	Unknown	no
rnd-6_family-10218	Asue_scaffold1	6533706	6533707	1	1	1	1	1	1	1	1	1	1	1	1	1	1	1	1	1	1	1	1	1	1	1	1	1	1	1	1	1	1	1	1	1	32	18	15	1	1	RM_As_1155	SINE	no
rnd-1_family-472	Asue_scaffold1	6549358	6549359	1	1	1	1	1	1	1	1	1	1	1	1	1	1	1	1	1	1	1	1	1	1	1	1	1	1	1	1	1	1	1	1	1	32	18	15	1	1	RM_As_0470	SINE	no
rnd-4_family-668	Asue_scaffold1	6554079	6554080	0	0	0	0	0	0	0	0	0	0	0	0	0	0	0	0	0	0	0	0	0	0	0	0	0	0	0	0	0	1	0	0	0	1	0	1	0	0.0666666666666667	RM_As_0536	Unknown	no
rnd-1_family-201	Asue_scaffold1	6559837	6559838	0	0	0	0	0	0	0	0	0	0	0	0	0	0	0	0	0	0	0	0	0	0	0	0	0	0	0	0	0	0	0	1	0	1	0	1	0	0.0666666666666667	RM_As_0199	LTR_Gypsy	no
rnd-1_family-82	Asue_scaffold1	6563237	6563238	0	0	0	0	0	0	0	0	0	0	0	0	0	0	0	0	0	0	0	0	0	0	0	0	0	0	0	0	0	1	0	0	0	1	0	1	0	0.0666666666666667	RM_As_0019	LTR_Gypsy	no
rnd-5_family-504	Asue_scaffold1	6575096	6575097	0	0	0	0	0	1	1	1	1	0	1	1	1	1	0	0	1	1	1	1	1	1	1	1	1	1	1	1	1	1	1	1	1	24	10	15	0.555555555555556	1	RM_As_0623	RC_Helitron	no
rnd-1_family-24	Asue_scaffold1	6575930	6575931	0	0	0	0	0	1	0	1	0	0	1	0	0	1	0	0	0	0	1	1	1	1	1	1	1	1	1	1	1	1	1	1	1	18	4	15	0.222222222222222	1	RM_As_0010	RC_Helitron	no
rnd-6_family-5500	Asue_scaffold1	6580136	6580137	1	1	1	1	1	1	1	1	1	1	1	1	1	1	1	1	1	1	1	1	1	1	1	1	1	1	1	1	1	1	1	1	1	32	18	15	1	1	RM_As_1165	DNA_hAT	no
rnd-6_family-5500	Asue_scaffold1	6587470	6587471	1	1	1	1	1	1	1	1	1	1	1	0	1	1	1	1	1	0	1	1	1	1	1	1	1	1	1	1	1	1	1	1	1	30	16	15	0.888888888888889	1	RM_As_1165	DNA_hAT	no
rnd-1_family-241	Asue_scaffold1	6587738	6587739	0	0	0	0	0	0	0	0	0	0	0	0	0	0	0	0	0	0	0	0	0	0	0	0	0	0	0	0	0	0	1	0	0	1	0	1	0	0.0666666666666667	RM_As_0240	DNA_EnSPM	no
rnd-1_family-138	Asue_scaffold1	6590416	6590417	0	0	0	0	0	0	0	0	0	0	0	0	0	0	0	0	0	0	0	0	0	0	0	0	0	0	0	0	0	1	0	0	0	1	0	1	0	0.0666666666666667	RM_As_0130	LINE	no
rnd-4_family-391	Asue_scaffold1	6594682	6594683	0	0	0	0	0	0	0	0	0	0	0	0	0	0	0	0	0	0	0	0	0	0	0	0	0	0	0	0	0	0	0	1	0	1	0	1	0	0.0666666666666667	RM_As_0586	Unknown	no
rnd-1_family-0	Asue_scaffold1	6610561	6610562	0	0	0	0	0	0	0	0	0	0	0	0	1	0	0	0	0	0	0	0	1	0	0	0	0	0	0	0	0	0	0	1	0	3	1	2	0.0555555555555556	0.133333333333333	RM_As_0097	LINE	no
rnd-6_family-1410	Asue_scaffold1	6612377	6612378	1	1	1	1	1	1	1	1	1	1	1	1	1	1	0	1	0	0	1	1	1	1	1	1	1	1	1	1	1	1	1	1	1	29	15	15	0.833333333333333	1	RM_As_0857	DNA	no
rnd-4_family-668	Asue_scaffold1	6632671	6632672	0	0	0	0	0	0	0	0	0	0	0	0	0	0	0	0	0	0	0	0	0	0	0	0	0	0	0	0	0	0	0	1	0	1	0	1	0	0.0666666666666667	RM_As_0536	Unknown	no
rnd-5_family-3286	Asue_scaffold1	6649860	6649861	0	0	0	0	0	0	0	1	0	0	0	0	0	0	0	0	0	0	0	0	0	0	0	0	0	0	0	0	0	0	0	1	0	2	1	1	0.0555555555555556	0.0666666666666667	RM_As_0591	Satellite	no
rnd-4_family-1300	Asue_scaffold1	6653221	6653222	0	0	0	0	0	0	0	0	0	0	0	0	0	0	0	0	0	0	0	0	0	0	0	0	0	0	0	0	0	0	0	1	0	1	0	1	0	0.0666666666666667	RM_As_0577	LTR_Gypsy	no
rnd-6_family-668	Asue_scaffold1	6655857	6655858	1	1	1	1	1	1	1	1	1	1	1	1	1	1	1	1	1	1	1	1	1	1	1	1	1	1	1	1	1	1	1	1	1	32	18	15	1	1	RM_As_0865	DNA_Harbinger	no
rnd-5_family-3286	Asue_scaffold1	6663517	6663518	0	0	0	0	0	0	0	0	0	0	0	0	0	0	0	0	0	0	0	0	0	0	0	0	0	0	0	0	0	1	0	0	0	1	0	1	0	0.0666666666666667	RM_As_0591	Satellite	no
rnd-1_family-16	Asue_scaffold1	6675715	6675716	0	0	0	0	0	0	0	0	0	0	0	0	0	0	0	0	0	0	0	0	0	0	0	0	0	1	0	0	0	0	0	0	0	1	0	1	0	0.0666666666666667	RM_As_0021	DNA_hAT	no
rnd-1_family-197	Asue_scaffold1	6675716	6675717	0	0	0	0	0	0	0	0	0	0	0	0	0	0	0	0	0	0	0	0	0	0	0	0	0	1	0	0	0	0	0	0	0	1	0	1	0	0.0666666666666667	RM_As_0194	DNA_hAT	no
rnd-1_family-259	Asue_scaffold1	6675759	6675760	0	0	0	0	0	0	0	0	0	0	0	0	0	0	0	0	0	0	0	0	0	0	0	0	0	1	0	0	0	0	0	0	0	1	0	1	0	0.0666666666666667	RM_As_0258	DNA_hAT	no
rnd-5_family-3286	Asue_scaffold1	6679748	6679749	0	0	0	0	0	0	0	0	0	0	0	0	0	0	0	0	0	0	0	0	0	0	0	0	0	0	0	0	0	1	0	0	0	1	0	1	0	0.0666666666666667	RM_As_0591	Satellite	no
rnd-5_family-4449	Asue_scaffold1	6689978	6689979	0	0	0	0	0	0	0	0	0	0	0	0	0	0	0	0	0	0	1	1	1	1	1	1	1	1	0	0	0	1	1	1	1	11	0	12	0	0.8	RM_As_0608	RC_Helitron	no
rnd-1_family-41	Asue_scaffold1	6689979	6689980	0	0	0	0	0	0	0	0	0	0	0	0	0	0	0	0	0	0	1	1	1	1	1	1	1	1	0	1	0	1	1	1	1	12	0	13	0	0.866666666666667	RM_As_0020	DNA_MuDR	no
rnd-1_family-24	Asue_scaffold1	6690116	6690117	0	0	0	0	0	1	0	0	0	0	0	0	0	0	0	0	0	0	0	0	0	0	0	0	0	0	0	0	0	0	0	0	0	1	1	0	0.0555555555555556	0	RM_As_0010	RC_Helitron	no
rnd-5_family-1637	Asue_scaffold1	6690193	6690194	0	0	0	0	0	1	0	0	0	0	0	0	0	0	0	0	0	0	0	0	0	0	0	0	0	0	0	0	0	0	0	0	0	1	1	0	0.0555555555555556	0	RM_As_0625	RC_Helitron	no
rnd-6_family-5925	Asue_scaffold1	6690281	6690282	0	0	0	0	0	0	0	0	0	0	0	0	0	0	0	0	0	0	0	0	0	0	0	0	0	0	0	0	0	1	0	0	0	1	0	1	0	0.0666666666666667	RM_As_0860	RC_Helitron	no
rnd-6_family-452	Asue_scaffold1	6692189	6692190	1	1	0	1	0	1	1	1	0	1	1	0	0	0	0	1	0	0	0	0	0	0	1	1	1	1	1	0	0	1	1	1	0	17	9	8	0.5	0.533333333333333	RM_As_0918	LTR_Gypsy	no
rnd-1_family-416	Asue_scaffold1	6696505	6696506	1	1	1	1	1	1	1	1	1	1	1	1	1	1	1	1	1	1	1	1	1	1	1	1	1	1	1	1	1	1	1	1	1	32	18	15	1	1	RM_As_0437	Simple_repeat	no
BRODYAGA1A_gi_656991479_gb_KJ772402	Asue_scaffold1	6696690	6696691	1	1	1	1	1	1	1	1	0	0	0	0	0	0	1	1	0	0	1	1	1	1	1	1	1	1	0	1	0	1	1	1	1	22	10	13	0.555555555555556	0.866666666666667	RM_As_0889	DNA_MuDR	no
rnd-6_family-2520	Asue_scaffold1	6696780	6696781	1	1	1	1	1	1	1	1	1	1	1	1	1	1	0	0	1	1	1	1	1	1	1	1	1	1	1	1	1	1	1	1	1	30	16	15	0.888888888888889	1	RM_As_1010	Simple_repeat	no
rnd-5_family-3286	Asue_scaffold1	6701019	6701020	0	0	0	0	0	0	0	0	0	0	0	0	0	0	0	0	0	0	0	0	0	0	0	0	0	0	0	0	0	1	1	0	0	2	0	2	0	0.133333333333333	RM_As_0591	Satellite	no
rnd-5_family-3874	Asue_scaffold1	6705750	6705751	0	0	0	0	0	0	0	0	0	0	0	0	0	0	0	0	0	0	0	1	0	0	0	0	0	0	0	0	0	0	0	0	0	1	0	1	0	0.0666666666666667	RM_As_0710	Unknown	yes_fromAA
ARNOLDY1	Asue_scaffold1	6711333	6711334	1	1	0	0	0	1	0	0	1	0	1	1	0	0	0	1	0	0	1	1	1	1	1	1	0	1	1	0	1	1	1	1	1	19	7	13	0.388888888888889	0.866666666666667	RM_As_0875	DNA_MuDR	no
rnd-5_family-504	Asue_scaffold1	6716111	6716112	0	0	0	0	0	0	0	0	0	0	0	0	1	0	0	0	0	0	0	0	0	0	0	0	0	0	0	0	0	0	0	0	0	1	1	0	0.0555555555555556	0	RM_As_0623	RC_Helitron	no
rnd-1_family-11	Asue_scaffold1	6738697	6738698	0	0	0	0	0	0	0	0	0	0	1	0	0	0	0	0	0	0	0	0	0	0	0	0	0	0	0	0	0	0	0	0	0	1	1	0	0.0555555555555556	0	RM_As_0087	rRNA	no
rnd-1_family-14	Asue_scaffold1	6740831	6740832	0	0	0	0	0	0	0	0	0	0	1	0	0	0	0	0	0	0	0	0	0	0	0	0	0	0	0	0	0	0	0	0	0	1	1	0	0.0555555555555556	0	RM_As_0029	rRNA	no
rnd-6_family-5462	Asue_scaffold1	6747820	6747821	0	0	0	0	0	0	0	0	0	0	0	0	0	0	0	0	0	0	0	0	0	0	0	0	0	0	0	0	0	1	0	0	0	1	0	1	0	0.0666666666666667	RM_As_0858	LTR_Gypsy	no
rnd-1_family-157_AT1G49730	Asue_scaffold1	6758460	6758461	1	1	1	1	1	1	1	1	1	1	1	0	0	1	0	1	0	0	1	1	1	1	1	1	0	1	1	1	0	1	1	1	1	25	13	13	0.722222222222222	0.866666666666667	RM_As_0160	Unknown	no
rnd-1_family-53	Asue_scaffold1	6760660	6760661	1	1	1	1	1	1	1	1	1	1	1	1	1	1	1	1	1	1	1	1	1	1	1	1	1	1	1	1	1	1	1	1	1	32	18	15	1	1	RM_As_0003	LTR_Copia	no
rnd-1_family-53	Asue_scaffold1	6765756	6765757	1	1	1	1	1	0	1	1	1	1	1	1	1	1	1	1	1	1	1	1	1	1	1	1	1	1	1	1	1	1	1	1	1	31	17	15	0.944444444444444	1	RM_As_0003	LTR_Copia	no
ATREP10D	Asue_scaffold1	6774004	6774005	1	1	1	1	1	1	1	1	1	1	1	1	1	1	1	1	1	1	1	1	1	1	1	1	1	1	1	1	1	1	1	1	1	32	18	15	1	1	RM_As_0368	RC_Helitron	no
ATREP10D	Asue_scaffold1	6774004	6774005	1	1	1	1	1	1	1	1	1	1	1	1	1	1	1	1	1	1	1	1	1	1	1	1	1	1	1	1	1	1	1	1	1	32	18	15	1	1	RM_As_0452	RC_Helitron	no
ATREP10D	Asue_scaffold1	6774004	6774005	1	1	1	1	1	1	1	1	1	1	1	1	1	1	1	1	1	1	1	1	1	1	1	1	1	1	1	1	1	1	1	1	1	32	18	15	1	1	RM_As_1050	RC_Helitron	no
ATREP10D	Asue_scaffold1	6774004	6774005	1	1	1	1	1	1	1	1	1	1	1	1	1	1	1	1	1	1	1	1	1	1	1	1	1	1	1	1	1	1	1	1	1	32	18	15	1	1	RM_As_0691	RC_Helitron	no
ATREP10D	Asue_scaffold1	6774004	6774005	1	1	1	1	1	1	1	1	1	1	1	1	1	1	1	1	1	1	1	1	1	1	1	1	1	1	1	1	1	1	1	1	1	32	18	15	1	1	RM_As_1162	RC_Helitron	no
ATREP10D	Asue_scaffold1	6774004	6774005	1	1	1	1	1	1	1	1	1	1	1	1	1	1	1	1	1	1	1	1	1	1	1	1	1	1	1	1	1	1	1	1	1	32	18	15	1	1	RM_As_0606	RC_Helitron	no
ATREP10D	Asue_scaffold1	6774004	6774005	1	1	1	1	1	1	1	1	1	1	1	1	1	1	1	1	1	1	1	1	1	1	1	1	1	1	1	1	1	1	1	1	1	32	18	15	1	1	RM_As_1164	RC_Helitron	no
ATREP10D	Asue_scaffold1	6774004	6774005	1	1	1	1	1	1	1	1	1	1	1	1	1	1	1	1	1	1	1	1	1	1	1	1	1	1	1	1	1	1	1	1	1	32	18	15	1	1	RM_As_0808	RC_Helitron	no
ATREP10D	Asue_scaffold1	6774004	6774005	1	1	1	1	1	1	1	1	1	1	1	1	1	1	1	1	1	1	1	1	1	1	1	1	1	1	1	1	1	1	1	1	1	32	18	15	1	1	RM_As_0417	RC_Helitron	no
ATREP10D	Asue_scaffold1	6774004	6774005	1	1	1	1	1	1	1	1	1	1	1	1	1	1	1	1	1	1	1	1	1	1	1	1	1	1	1	1	1	1	1	1	1	32	18	15	1	1	RM_As_0728	RC_Helitron	no
ATREP10D	Asue_scaffold1	6774004	6774005	1	1	1	1	1	1	1	1	1	1	1	1	1	1	1	1	1	1	1	1	1	1	1	1	1	1	1	1	1	1	1	1	1	32	18	15	1	1	RM_As_0919	RC_Helitron	no
ATREP10D	Asue_scaffold1	6774004	6774005	1	1	1	1	1	1	1	1	1	1	1	1	1	1	1	1	1	1	1	1	1	1	1	1	1	1	1	1	1	1	1	1	1	32	18	15	1	1	RM_As_0891	RC_Helitron	no
rnd-5_family-1013	Asue_scaffold1	6782937	6782938	0	0	0	0	0	0	0	0	0	0	0	0	0	0	0	0	0	0	0	0	0	0	0	1	0	0	0	0	0	0	0	0	0	1	0	1	0	0.0666666666666667	RM_As_0592	LTR_Gypsy	no
rnd-1_family-182	Asue_scaffold1	6788632	6788633	1	1	1	1	1	1	1	1	1	1	1	1	1	1	0	0	0	1	1	1	1	1	1	1	1	1	1	1	1	1	1	1	1	29	15	15	0.833333333333333	1	RM_As_0184	RC_Helitron	no
rnd-1_family-32	Asue_scaffold1	6788668	6788669	1	1	1	1	1	1	1	1	1	0	1	1	0	1	0	1	0	0	1	1	1	1	1	1	1	1	1	1	1	1	1	1	1	27	13	15	0.722222222222222	1	RM_As_0022	RC_Helitron	no
rnd-1_family-209	Asue_scaffold1	6790324	6790325	1	1	1	1	1	1	1	1	1	1	1	0	0	1	0	1	0	0	1	1	1	1	1	1	1	1	1	1	1	1	1	1	1	27	13	15	0.722222222222222	1	RM_As_0207	RC_Helitron	no
rnd-1_family-409	Asue_scaffold1	6806259	6806260	0	0	0	0	0	0	0	0	0	0	0	0	0	0	0	0	0	0	0	0	0	0	0	0	0	0	0	0	0	0	1	0	0	1	0	1	0	0.0666666666666667	RM_As_0407	DNA_MuDR	no
rnd-5_family-1517	Asue_scaffold1	6808200	6808201	0	0	0	0	0	0	0	0	0	0	0	0	0	0	0	0	0	0	0	0	0	1	0	0	0	0	0	0	0	0	0	0	0	1	0	1	0	0.0666666666666667	RM_As_0653	LTR_Copia	yes_fromAA
rnd-5_family-3277	Asue_scaffold1	6810929	6810930	1	1	1	1	1	1	1	1	1	1	1	1	1	1	0	1	0	1	1	1	1	1	1	1	1	1	1	1	1	1	1	1	1	30	16	15	0.888888888888889	1	RM_As_0775	DNA_Pogo	no
rnd-5_family-3389	Asue_scaffold1	6811458	6811459	1	1	1	1	1	0	1	1	1	0	0	0	0	1	0	1	0	0	1	1	1	1	1	1	1	1	1	1	1	1	1	1	1	24	10	15	0.555555555555556	1	RM_As_0654	DNA_Pogo	no
rnd-1_family-14	Asue_scaffold1	6821705	6821706	0	0	0	0	0	0	0	0	1	0	1	0	0	0	0	0	0	0	0	0	0	0	0	0	0	0	0	0	0	0	0	0	0	2	2	0	0.111111111111111	0	RM_As_0029	rRNA	no
rnd-5_family-3286	Asue_scaffold1	6830670	6830671	0	0	0	0	0	0	0	0	0	0	0	0	0	0	0	0	0	0	0	0	0	0	0	0	0	0	0	0	0	1	0	0	0	1	0	1	0	0.0666666666666667	RM_As_0591	Satellite	no
rnd-5_family-2730	Asue_scaffold1	6855508	6855509	1	1	1	1	1	1	1	1	1	0	0	1	1	0	1	1	1	1	1	1	1	1	1	1	1	1	1	1	1	1	1	1	1	29	15	15	0.833333333333333	1	RM_As_0641	RC_Helitron	no
rnd-6_family-4443	Asue_scaffold1	6860567	6860568	0	0	0	0	0	0	0	0	0	0	0	0	0	0	0	0	0	0	0	0	0	0	0	0	0	0	0	0	0	0	0	1	0	1	0	1	0	0.0666666666666667	RM_As_1169	DNA_EnSPM	no
rnd-1_family-0	Asue_scaffold1	6862993	6862994	0	0	0	0	0	0	0	0	0	0	0	0	0	0	0	0	0	0	0	0	0	0	0	0	0	0	0	0	0	1	0	1	0	2	0	2	0	0.133333333333333	RM_As_0097	LINE	no
rnd-1_family-428	Asue_scaffold1	6869936	6869937	0	0	0	0	0	0	0	0	0	0	0	0	0	0	0	0	0	0	0	0	0	0	0	0	0	0	0	0	0	1	0	0	0	1	0	1	0	0.0666666666666667	RM_As_0426	Unknown	no
rnd-1_family-0	Asue_scaffold1	6884607	6884608	0	0	0	0	0	0	0	0	0	0	0	0	0	0	0	0	0	0	0	0	0	1	0	0	0	0	0	0	0	0	0	0	0	1	0	1	0	0.0666666666666667	RM_As_0097	LINE	no
rnd-5_family-3178	Asue_scaffold1	6906449	6906450	0	0	0	0	0	0	0	0	0	0	0	0	0	0	1	0	0	0	0	0	0	0	0	0	0	0	0	0	0	0	0	0	0	1	1	0	0.0555555555555556	0	RM_As_0836	DNA_EnSPM	no
rnd-5_family-2569	Asue_scaffold1	6914940	6914941	0	1	0	1	0	0	0	0	1	0	0	0	0	1	1	1	0	0	1	1	1	0	1	0	1	1	1	0	0	1	1	1	1	16	6	11	0.333333333333333	0.733333333333333	RM_As_0682	LTR_Gypsy	no
rnd-6_family-452	Asue_scaffold1	6915015	6915016	0	0	0	0	0	0	0	0	1	0	1	0	0	0	1	0	0	0	0	0	0	0	0	1	0	0	0	0	0	0	0	1	0	5	3	2	0.166666666666667	0.133333333333333	RM_As_0918	LTR_Gypsy	no
rnd-5_family-3716	Asue_scaffold1	6917476	6917477	0	0	1	1	1	0	1	0	0	0	0	0	1	0	1	1	0	1	1	1	1	0	0	1	1	1	1	1	0	1	1	1	1	19	8	12	0.444444444444444	0.8	RM_As_0693	LTR_Copia	no
rnd-4_family-51	Asue_scaffold1	6936792	6936793	0	0	0	0	0	0	0	0	0	0	0	0	0	0	0	0	0	0	0	0	0	0	0	0	0	0	0	0	0	0	0	1	0	1	0	1	0	0.0666666666666667	RM_As_0548	RC_Helitron	no
rnd-6_family-3354	Asue_scaffold1	6952456	6952457	1	1	1	1	1	1	1	1	1	0	0	0	0	0	0	1	0	0	0	1	1	1	1	1	1	1	1	0	0	1	1	1	1	21	10	12	0.555555555555556	0.8	RM_As_1131	Unknown	no
ATREP10D	Asue_scaffold1	6953256	6953257	1	1	1	1	1	1	1	1	1	1	1	1	1	1	1	1	1	1	1	1	1	1	1	1	1	1	1	1	1	1	1	1	1	32	18	15	1	1	RM_As_0368	RC_Helitron	no
ATREP10D	Asue_scaffold1	6953256	6953257	1	1	1	1	1	1	1	1	1	1	1	1	1	1	1	1	1	1	1	1	1	1	1	1	1	1	1	1	1	1	1	1	1	32	18	15	1	1	RM_As_0452	RC_Helitron	no
ATREP10D	Asue_scaffold1	6953256	6953257	1	1	1	1	1	1	1	1	1	1	1	1	1	1	1	1	1	1	1	1	1	1	1	1	1	1	1	1	1	1	1	1	1	32	18	15	1	1	RM_As_1050	RC_Helitron	no
ATREP10D	Asue_scaffold1	6953256	6953257	1	1	1	1	1	1	1	1	1	1	1	1	1	1	1	1	1	1	1	1	1	1	1	1	1	1	1	1	1	1	1	1	1	32	18	15	1	1	RM_As_0691	RC_Helitron	no
ATREP10D	Asue_scaffold1	6953256	6953257	1	1	1	1	1	1	1	1	1	1	1	1	1	1	1	1	1	1	1	1	1	1	1	1	1	1	1	1	1	1	1	1	1	32	18	15	1	1	RM_As_1162	RC_Helitron	no
ATREP10D	Asue_scaffold1	6953256	6953257	1	1	1	1	1	1	1	1	1	1	1	1	1	1	1	1	1	1	1	1	1	1	1	1	1	1	1	1	1	1	1	1	1	32	18	15	1	1	RM_As_0606	RC_Helitron	no
ATREP10D	Asue_scaffold1	6953256	6953257	1	1	1	1	1	1	1	1	1	1	1	1	1	1	1	1	1	1	1	1	1	1	1	1	1	1	1	1	1	1	1	1	1	32	18	15	1	1	RM_As_1164	RC_Helitron	no
ATREP10D	Asue_scaffold1	6953256	6953257	1	1	1	1	1	1	1	1	1	1	1	1	1	1	1	1	1	1	1	1	1	1	1	1	1	1	1	1	1	1	1	1	1	32	18	15	1	1	RM_As_0808	RC_Helitron	no
ATREP10D	Asue_scaffold1	6953256	6953257	1	1	1	1	1	1	1	1	1	1	1	1	1	1	1	1	1	1	1	1	1	1	1	1	1	1	1	1	1	1	1	1	1	32	18	15	1	1	RM_As_0417	RC_Helitron	no
ATREP10D	Asue_scaffold1	6953256	6953257	1	1	1	1	1	1	1	1	1	1	1	1	1	1	1	1	1	1	1	1	1	1	1	1	1	1	1	1	1	1	1	1	1	32	18	15	1	1	RM_As_0728	RC_Helitron	no
ATREP10D	Asue_scaffold1	6953256	6953257	1	1	1	1	1	1	1	1	1	1	1	1	1	1	1	1	1	1	1	1	1	1	1	1	1	1	1	1	1	1	1	1	1	32	18	15	1	1	RM_As_0919	RC_Helitron	no
ATREP10D	Asue_scaffold1	6953256	6953257	1	1	1	1	1	1	1	1	1	1	1	1	1	1	1	1	1	1	1	1	1	1	1	1	1	1	1	1	1	1	1	1	1	32	18	15	1	1	RM_As_0891	RC_Helitron	no
rnd-6_family-447	Asue_scaffold1	6953758	6953759	0	0	0	0	0	0	0	0	0	0	0	0	0	0	0	0	0	0	0	0	0	0	0	0	0	0	0	0	0	1	0	0	0	1	0	1	0	0.0666666666666667	RM_As_0890	Unknown	no
ATHATN6	Asue_scaffold1	6973368	6973369	0	0	0	0	0	0	0	0	0	0	1	0	0	0	1	1	0	0	0	0	0	0	0	0	0	0	0	0	1	0	0	0	0	4	3	1	0.166666666666667	0.0666666666666667	RM_As_0335	DNA_hAT	no
rnd-1_family-0	Asue_scaffold1	6980082	6980083	0	0	0	0	0	0	0	0	0	0	1	0	0	0	0	0	0	0	0	0	0	0	0	0	0	0	0	0	0	0	0	0	0	1	1	0	0.0555555555555556	0	RM_As_0097	LINE	no
rnd-4_family-18	Asue_scaffold1	6989013	6989014	0	0	0	0	0	0	0	0	0	0	0	0	0	0	0	0	0	0	0	0	0	0	0	0	0	0	0	0	0	0	0	1	0	1	0	1	0	0.0666666666666667	RM_As_0541	RC_Helitron	no
rnd-5_family-3286	Asue_scaffold1	6990704	6990705	0	0	0	0	0	0	0	0	0	0	0	0	0	0	0	0	0	0	0	0	0	0	0	0	0	0	0	0	0	0	0	1	0	1	0	1	0	0.0666666666666667	RM_As_0591	Satellite	no
rnd-1_family-368	Asue_scaffold1	6993557	6993558	0	0	0	0	0	0	0	0	0	0	0	0	0	0	0	0	0	0	0	1	0	1	1	1	0	0	0	1	0	1	1	1	1	8	0	9	0	0.6	RM_As_0365	DNA	no
rnd-5_family-9576	Asue_scaffold1	7000917	7000918	0	0	0	0	0	0	0	0	0	0	0	0	0	0	0	0	0	0	0	0	0	0	0	0	0	0	0	0	0	0	0	1	0	1	0	1	0	0.0666666666666667	RM_As_0610	LTR	yes_fromAA
rnd-1_family-0	Asue_scaffold1	7004202	7004203	0	0	0	0	0	0	0	0	0	0	0	0	0	0	0	0	0	0	0	0	0	0	0	0	0	0	0	0	0	1	0	0	0	1	0	1	0	0.0666666666666667	RM_As_0097	LINE	no
rnd-1_family-6	Asue_scaffold1	7008047	7008048	0	0	0	0	1	0	0	0	0	0	1	0	0	0	0	0	0	0	0	0	0	0	0	0	0	0	0	0	0	0	0	0	0	2	2	0	0.111111111111111	0	RM_As_0055	RC_Helitron	no
rnd-1_family-317	Asue_scaffold1	7011140	7011141	0	0	0	0	0	0	0	0	0	0	0	0	0	0	0	0	0	0	0	0	0	0	0	0	0	0	0	0	0	1	0	0	0	1	0	1	0	0.0666666666666667	RM_As_0316	LTR_Gypsy	no
rnd-1_family-11	Asue_scaffold1	7011807	7011808	0	0	0	0	0	0	0	0	0	0	0	0	0	0	0	0	0	0	0	0	0	0	0	0	0	0	0	0	0	1	0	0	0	1	0	1	0	0.0666666666666667	RM_As_0087	rRNA	no
rnd-6_family-3014	Asue_scaffold1	7013730	7013731	1	1	1	1	1	0	1	1	1	0	0	1	1	0	1	1	1	1	1	1	1	1	1	1	1	1	1	1	1	1	1	1	1	28	14	15	0.777777777777778	1	RM_As_0920	LINE	no
rnd-1_family-129	Asue_scaffold1	7017377	7017378	0	0	0	0	0	0	0	0	0	0	1	0	0	0	0	0	0	0	0	0	0	0	0	0	0	0	0	0	0	0	0	0	0	1	1	0	0.0555555555555556	0	RM_As_0123	Unknown	no
rnd-1_family-22	Asue_scaffold1	7026560	7026561	0	0	0	0	0	0	0	0	0	0	0	0	0	0	0	0	0	0	0	0	0	0	0	1	0	0	0	0	0	0	0	0	0	1	0	1	0	0.0666666666666667	RM_As_0083	LTR_Copia	yes_fromAA
rnd-5_family-1251	Asue_scaffold1	7028537	7028538	0	0	0	0	0	0	0	0	0	0	0	0	0	0	0	0	0	0	0	0	0	0	0	0	0	0	0	0	0	1	0	0	0	1	0	1	0	0.0666666666666667	RM_As_0747	Unknown	no
rnd-1_family-398	Asue_scaffold1	7035218	7035219	0	0	0	0	0	0	0	0	0	0	1	0	0	0	0	0	0	0	0	0	0	0	0	0	0	0	0	0	0	0	0	0	0	1	1	0	0.0555555555555556	0	RM_As_0408	DNA_MuDR	no
rnd-1_family-138	Asue_scaffold1	7064292	7064293	1	1	1	1	1	1	1	1	1	1	1	1	1	1	1	1	1	1	1	1	1	1	1	1	1	1	1	1	1	1	1	1	1	32	18	15	1	1	RM_As_0130	LINE	no
ATREP10D	Asue_scaffold1	7071842	7071843	0	0	0	0	0	0	0	0	0	0	0	0	0	0	0	0	0	0	0	0	0	0	0	0	0	0	0	0	0	1	0	0	0	1	0	1	0	0.0666666666666667	RM_As_0368	RC_Helitron	no
ATREP10D	Asue_scaffold1	7071842	7071843	0	0	0	0	0	0	0	0	0	0	0	0	0	0	0	0	0	0	0	0	0	0	0	0	0	0	0	0	0	1	0	0	0	1	0	1	0	0.0666666666666667	RM_As_0452	RC_Helitron	no
ATREP10D	Asue_scaffold1	7071842	7071843	0	0	0	0	0	0	0	0	0	0	0	0	0	0	0	0	0	0	0	0	0	0	0	0	0	0	0	0	0	1	0	0	0	1	0	1	0	0.0666666666666667	RM_As_1050	RC_Helitron	no
ATREP10D	Asue_scaffold1	7071842	7071843	0	0	0	0	0	0	0	0	0	0	0	0	0	0	0	0	0	0	0	0	0	0	0	0	0	0	0	0	0	1	0	0	0	1	0	1	0	0.0666666666666667	RM_As_0691	RC_Helitron	no
ATREP10D	Asue_scaffold1	7071842	7071843	0	0	0	0	0	0	0	0	0	0	0	0	0	0	0	0	0	0	0	0	0	0	0	0	0	0	0	0	0	1	0	0	0	1	0	1	0	0.0666666666666667	RM_As_1162	RC_Helitron	no
ATREP10D	Asue_scaffold1	7071842	7071843	0	0	0	0	0	0	0	0	0	0	0	0	0	0	0	0	0	0	0	0	0	0	0	0	0	0	0	0	0	1	0	0	0	1	0	1	0	0.0666666666666667	RM_As_0606	RC_Helitron	no
ATREP10D	Asue_scaffold1	7071842	7071843	0	0	0	0	0	0	0	0	0	0	0	0	0	0	0	0	0	0	0	0	0	0	0	0	0	0	0	0	0	1	0	0	0	1	0	1	0	0.0666666666666667	RM_As_1164	RC_Helitron	no
ATREP10D	Asue_scaffold1	7071842	7071843	0	0	0	0	0	0	0	0	0	0	0	0	0	0	0	0	0	0	0	0	0	0	0	0	0	0	0	0	0	1	0	0	0	1	0	1	0	0.0666666666666667	RM_As_0808	RC_Helitron	no
ATREP10D	Asue_scaffold1	7071842	7071843	0	0	0	0	0	0	0	0	0	0	0	0	0	0	0	0	0	0	0	0	0	0	0	0	0	0	0	0	0	1	0	0	0	1	0	1	0	0.0666666666666667	RM_As_0417	RC_Helitron	no
ATREP10D	Asue_scaffold1	7071842	7071843	0	0	0	0	0	0	0	0	0	0	0	0	0	0	0	0	0	0	0	0	0	0	0	0	0	0	0	0	0	1	0	0	0	1	0	1	0	0.0666666666666667	RM_As_0728	RC_Helitron	no
ATREP10D	Asue_scaffold1	7071842	7071843	0	0	0	0	0	0	0	0	0	0	0	0	0	0	0	0	0	0	0	0	0	0	0	0	0	0	0	0	0	1	0	0	0	1	0	1	0	0.0666666666666667	RM_As_0919	RC_Helitron	no
ATREP10D	Asue_scaffold1	7071842	7071843	0	0	0	0	0	0	0	0	0	0	0	0	0	0	0	0	0	0	0	0	0	0	0	0	0	0	0	0	0	1	0	0	0	1	0	1	0	0.0666666666666667	RM_As_0891	RC_Helitron	no
ATREP10D	Asue_scaffold1	7071842	7071843	0	0	0	0	0	0	0	0	0	0	0	0	0	0	0	0	0	0	0	0	0	0	0	0	0	0	0	0	0	1	0	0	0	1	0	1	0	0.0666666666666667	RM_As_1019	RC_Helitron	yes_fromAA
ATREP10D	Asue_scaffold1	7071842	7071843	0	0	0	0	0	0	0	0	0	0	0	0	0	0	0	0	0	0	0	0	0	0	0	0	0	0	0	0	0	1	0	0	0	1	0	1	0	0.0666666666666667	RM_As_0272	RC_Helitron	yes_fromAA
rnd-5_family-3286	Asue_scaffold1	7074485	7074486	0	0	0	0	0	0	0	0	0	0	1	0	0	0	0	0	0	0	0	0	0	0	0	0	0	0	0	0	0	0	0	0	0	1	1	0	0.0555555555555556	0	RM_As_0591	Satellite	no
rnd-5_family-5085	Asue_scaffold1	7076668	7076669	0	0	0	0	0	0	0	0	0	0	0	0	0	0	0	0	0	0	0	0	0	0	0	0	0	0	0	0	0	0	0	1	0	1	0	1	0	0.0666666666666667	RM_As_0678	LTR_Gypsy	no
rnd-5_family-1135	Asue_scaffold1	7077423	7077424	0	0	0	0	0	0	0	0	0	0	0	0	0	0	0	0	0	0	0	0	0	0	0	0	0	0	0	0	0	1	0	0	0	1	0	1	0	0.0666666666666667	RM_As_0594	RC_Helitron	no
rnd-1_family-182	Asue_scaffold1	7079281	7079282	1	1	1	1	1	1	1	1	1	1	1	1	0	1	0	0	0	1	0	0	0	1	1	0	0	0	0	0	1	0	0	0	0	17	14	3	0.777777777777778	0.2	RM_As_0184	RC_Helitron	no
rnd-4_family-51	Asue_scaffold1	7079345	7079346	1	1	0	0	1	1	1	1	1	1	1	1	0	1	0	0	0	1	0	0	0	1	1	0	0	0	0	0	1	0	0	0	0	15	12	3	0.666666666666667	0.2	RM_As_0548	RC_Helitron	no
rnd-1_family-32	Asue_scaffold1	7079359	7079360	1	1	0	0	1	1	1	1	1	0	0	0	0	1	0	0	0	0	0	0	0	1	1	0	0	0	0	0	0	0	0	0	0	10	8	2	0.444444444444444	0.133333333333333	RM_As_0022	RC_Helitron	no
rnd-6_family-4297	Asue_scaffold1	7083738	7083739	0	0	0	0	0	0	0	0	0	0	0	0	0	0	0	0	0	0	0	0	0	0	0	1	0	0	0	0	0	0	0	0	0	1	0	1	0	0.0666666666666667	RM_As_1092	LTR_Gypsy	no
rnd-5_family-8147	Asue_scaffold1	7089977	7089978	0	0	0	0	0	0	0	0	0	0	0	0	0	0	0	0	0	0	0	0	0	0	0	0	0	0	0	0	0	0	0	1	0	1	0	1	0	0.0666666666666667	RM_As_0751	LTR_Gypsy	no
rnd-4_family-107	Asue_scaffold1	7090122	7090123	1	0	0	0	0	0	0	0	0	0	0	0	0	0	1	0	0	0	0	0	0	0	0	0	0	0	0	0	0	0	0	1	0	3	2	1	0.111111111111111	0.0666666666666667	RM_As_0535	DNA_Pogo	no
rnd-1_family-2	Asue_scaffold1	7102882	7102883	0	0	0	0	0	0	0	0	0	0	0	0	0	0	0	0	0	0	0	0	0	0	0	0	0	0	0	0	0	1	0	0	0	1	0	1	0	0.0666666666666667	RM_As_0005	LTR	yes_fromAA
rnd-1_family-0	Asue_scaffold1	7105474	7105475	0	0	0	0	0	0	0	0	0	0	1	0	0	0	0	0	0	0	0	0	0	0	0	0	0	0	0	0	0	0	0	0	0	1	1	0	0.0555555555555556	0	RM_As_0097	LINE	no
rnd-5_family-3286	Asue_scaffold1	7106591	7106592	0	0	0	0	0	0	0	0	0	0	0	0	0	0	0	0	0	0	0	0	0	0	0	0	0	0	0	0	0	1	0	0	0	1	0	1	0	0.0666666666666667	RM_As_0591	Satellite	no
rnd-5_family-6057	Asue_scaffold1	7107262	7107263	0	0	0	0	0	0	0	0	0	0	1	0	0	0	0	0	0	0	0	0	0	0	0	0	0	0	0	0	0	0	0	0	0	1	1	0	0.0555555555555556	0	RM_As_0739	Unknown	no
rnd-6_family-3014	Asue_scaffold1	7109489	7109490	1	1	1	1	0	1	1	1	1	0	0	0	0	0	1	1	0	0	0	0	0	1	1	0	0	0	0	0	1	0	0	0	0	13	10	3	0.555555555555556	0.2	RM_As_0920	LINE	no
rnd-1_family-396	Asue_scaffold1	7114239	7114240	1	1	1	1	1	1	1	1	1	1	1	1	1	1	1	1	1	1	1	1	1	1	1	1	1	1	1	1	1	1	1	1	1	32	18	15	1	1	RM_As_0393	SINE	no
rnd-5_family-3286	Asue_scaffold1	7117313	7117314	0	0	0	0	0	0	0	0	0	0	0	0	0	0	0	0	0	0	0	0	0	0	0	0	0	0	0	0	0	1	1	0	0	2	0	2	0	0.133333333333333	RM_As_0591	Satellite	no
rnd-6_family-452	Asue_scaffold1	7118326	7118327	1	1	1	1	1	1	1	1	1	0	1	1	0	1	0	0	1	1	1	1	1	1	1	1	1	0	1	1	0	1	1	1	1	26	14	13	0.777777777777778	0.866666666666667	RM_As_0918	LTR_Gypsy	no
rnd-5_family-2630	Asue_scaffold1	7121179	7121180	0	0	0	0	0	0	0	0	0	0	0	0	0	0	0	0	0	0	0	1	1	0	0	0	0	1	0	0	0	0	1	0	0	4	0	4	0	0.266666666666667	RM_As_0664	Unknown	yes_fromAA
rnd-5_family-2569	Asue_scaffold1	7121789	7121790	0	0	1	0	1	1	0	0	0	0	1	1	1	0	0	1	0	0	0	0	0	0	1	1	0	0	0	1	0	0	0	1	0	11	7	4	0.388888888888889	0.266666666666667	RM_As_0682	LTR_Gypsy	no
rnd-4_family-51	Asue_scaffold1	7139291	7139292	0	0	0	0	0	0	1	0	0	0	0	0	0	0	0	1	0	0	0	0	0	0	0	0	0	0	0	0	0	0	0	0	0	2	2	0	0.111111111111111	0	RM_As_0548	RC_Helitron	no
rnd-1_family-239	Asue_scaffold1	7143609	7143610	0	0	0	0	0	0	0	0	0	0	0	0	0	0	0	0	0	0	0	0	0	0	0	0	0	0	0	0	0	0	0	1	0	1	0	1	0	0.0666666666666667	RM_As_0238	LTR_Gypsy	no
rnd-1_family-65	Asue_scaffold1	7155540	7155541	0	0	0	0	0	0	0	0	0	0	0	0	0	0	0	0	0	0	0	0	0	0	0	0	0	0	0	0	0	0	0	1	0	1	0	1	0	0.0666666666666667	RM_As_0166	LTR_Gypsy	no
rnd-1_family-226	Asue_scaffold1	7163830	7163831	1	1	1	1	1	1	1	1	1	1	1	1	1	1	0	1	0	0	1	1	1	1	1	1	1	1	1	1	1	1	1	1	1	29	15	15	0.833333333333333	1	RM_As_0224	RC_Helitron	no
rnd-5_family-4044	Asue_scaffold1	7164181	7164182	0	0	1	1	0	0	0	0	0	0	0	0	0	0	0	0	0	0	0	0	0	0	0	0	0	0	0	0	0	0	0	0	0	2	2	0	0.111111111111111	0	RM_As_0675	RC_Helitron	no
rnd-5_family-9115	Asue_scaffold1	7181584	7181585	0	0	0	0	0	0	1	0	0	0	0	0	0	0	0	0	0	0	0	0	0	0	0	0	0	0	0	0	0	0	0	0	0	1	1	0	0.0555555555555556	0	RM_As_0730	LTR_Gypsy	no
rnd-1_family-14	Asue_scaffold1	7183148	7183149	0	0	0	0	0	0	0	0	0	0	0	0	0	0	0	0	0	0	0	0	0	1	0	0	0	0	0	0	0	0	0	0	0	1	0	1	0	0.0666666666666667	RM_As_0029	rRNA	no
rnd-6_family-9360	Asue_scaffold1	7186062	7186063	0	0	0	0	0	0	0	0	0	0	0	0	0	0	0	0	0	0	0	1	0	0	0	0	0	0	0	0	0	0	0	1	0	2	0	2	0	0.133333333333333	RM_As_1184	LTR	yes_fromAA
rnd-1_family-209	Asue_scaffold1	7204992	7204993	0	0	0	0	0	0	0	0	0	0	1	1	1	1	0	0	0	0	0	0	0	0	0	0	0	0	0	0	0	0	0	0	0	4	4	0	0.222222222222222	0	RM_As_0207	RC_Helitron	no
rnd-1_family-182	Asue_scaffold1	7204998	7204999	0	0	0	0	0	0	0	0	0	0	1	0	1	1	0	0	0	1	0	0	0	0	0	0	0	0	0	0	0	0	0	0	0	4	4	0	0.222222222222222	0	RM_As_0184	RC_Helitron	no
rnd-5_family-9576	Asue_scaffold1	7210241	7210242	0	0	0	0	0	0	0	0	0	0	0	0	0	0	0	0	0	0	0	0	0	0	0	0	0	0	0	0	0	0	0	1	0	1	0	1	0	0.0666666666666667	RM_As_0610	LTR	yes_fromAA
rnd-1_family-0	Asue_scaffold1	7215792	7215793	0	0	0	0	0	0	0	0	0	0	0	0	0	0	0	0	0	0	0	0	0	0	0	0	0	0	0	0	0	1	0	0	0	1	0	1	0	0.0666666666666667	RM_As_0097	LINE	no
rnd-6_family-24595	Asue_scaffold1	7240223	7240224	0	0	0	0	0	0	0	0	0	0	1	0	0	0	0	0	0	0	0	0	0	0	0	0	0	0	0	0	0	0	0	0	0	1	1	0	0.0555555555555556	0	RM_As_1101	Unknown	no
rnd-4_family-51	Asue_scaffold1	7243148	7243149	0	0	0	0	0	0	0	0	0	0	0	0	0	0	0	0	0	0	0	0	0	0	0	0	0	0	0	0	0	0	0	1	0	1	0	1	0	0.0666666666666667	RM_As_0548	RC_Helitron	no
rnd-6_family-17567	Asue_scaffold1	7263922	7263923	0	0	0	0	0	0	0	0	0	0	0	0	0	0	0	0	0	0	0	0	0	0	0	0	0	0	0	0	0	1	0	0	0	1	0	1	0	0.0666666666666667	RM_As_1098	DNA_MuDR	no
rnd-1_family-182	Asue_scaffold1	7275692	7275693	1	1	1	1	0	0	1	1	1	0	0	0	0	0	0	1	0	0	0	0	0	1	1	0	0	0	0	0	1	0	0	0	0	11	8	3	0.444444444444444	0.2	RM_As_0184	RC_Helitron	no
rnd-4_family-51	Asue_scaffold1	7275737	7275738	1	1	1	1	0	0	1	1	1	0	0	0	0	0	1	1	0	0	0	0	0	1	1	0	0	0	0	0	1	0	0	0	0	12	9	3	0.5	0.2	RM_As_0548	RC_Helitron	no
rnd-5_family-560	Asue_scaffold1	7275766	7275767	1	1	1	1	0	0	1	1	1	0	0	0	0	0	0	1	0	0	0	0	0	1	1	0	0	0	0	0	0	0	0	0	0	10	8	2	0.444444444444444	0.133333333333333	RM_As_0604	RC_Helitron	no
rnd-1_family-0	Asue_scaffold1	7279742	7279743	0	0	0	0	0	0	0	0	0	0	0	0	0	0	0	0	0	0	0	0	0	0	0	0	0	1	0	0	0	1	0	0	0	2	0	2	0	0.133333333333333	RM_As_0097	LINE	no
rnd-1_family-71	Asue_scaffold1	7299778	7299779	0	0	0	0	0	0	0	0	0	0	0	0	0	0	0	0	0	0	0	0	0	1	0	0	0	0	0	0	0	0	0	0	0	1	0	1	0	0.0666666666666667	RM_As_0023	DNA_MuDR	no
rnd-6_family-31979	Asue_scaffold1	7305934	7305935	0	0	1	0	0	0	1	1	1	0	0	0	0	0	0	1	0	0	0	0	0	1	0	0	0	0	0	0	0	0	0	0	0	6	5	1	0.277777777777778	0.0666666666666667	RM_As_1052	Unknown	no
rnd-1_family-14	Asue_scaffold1	7307326	7307327	0	0	0	0	0	0	0	1	0	1	0	0	0	0	0	0	0	0	0	0	0	0	0	0	0	0	0	0	0	0	0	1	0	3	2	1	0.111111111111111	0.0666666666666667	RM_As_0029	rRNA	no
rnd-5_family-2780	Asue_scaffold1	7315347	7315348	1	1	1	1	1	1	1	1	1	1	1	1	1	1	1	1	1	1	1	1	1	1	1	1	1	1	1	1	1	1	1	1	1	32	18	15	1	1	RM_As_0834	RC_Helitron	no
rnd-5_family-4820	Asue_scaffold1	7317847	7317848	1	1	1	1	1	1	1	1	1	0	1	0	1	0	0	1	0	0	1	1	1	1	1	1	1	1	0	1	1	1	1	1	1	25	12	14	0.666666666666667	0.933333333333333	RM_As_0764	RC_Helitron	no
rnd-1_family-6	Asue_scaffold1	7330322	7330323	0	0	0	0	0	1	0	0	0	0	1	0	0	0	0	0	0	0	1	0	1	1	1	1	1	1	1	0	0	1	0	1	0	12	2	10	0.111111111111111	0.666666666666667	RM_As_0055	RC_Helitron	no
ATHATN1	Asue_scaffold1	7336264	7336265	1	1	1	1	1	1	1	1	1	1	1	1	1	1	1	1	1	1	1	1	1	1	1	1	1	1	1	1	1	1	1	1	1	32	18	15	1	1	RM_As_0939	DNA_hAT	no
ATHATN1	Asue_scaffold1	7343871	7343872	1	1	1	1	1	1	1	1	1	1	1	1	1	1	1	1	1	1	1	1	1	1	1	1	1	1	1	1	1	1	1	1	1	32	18	15	1	1	RM_As_0939	DNA_hAT	no
rnd-1_family-20	Asue_scaffold1	7344001	7344002	0	0	0	0	0	0	0	0	0	0	0	0	0	0	0	0	0	0	0	0	0	0	0	0	0	0	0	0	1	0	0	0	0	1	0	1	0	0.0666666666666667	RM_As_0072	DNA_MuDR	no
rnd-1_family-6	Asue_scaffold1	7344454	7344455	0	0	0	0	0	0	0	0	0	0	0	0	0	0	0	0	0	0	0	0	1	1	1	1	0	0	1	0	0	1	0	1	0	7	0	7	0	0.466666666666667	RM_As_0055	RC_Helitron	no
rnd-1_family-51	Asue_scaffold1	7350171	7350172	0	0	0	0	0	0	0	0	0	0	1	0	0	0	0	0	0	0	0	0	0	0	0	0	0	0	0	0	0	0	0	0	0	1	1	0	0.0555555555555556	0	RM_As_0050	LTR_Gypsy	no
BRODYAGA1_gi_656991467_gb_KJ772401	Asue_scaffold1	7357403	7357404	1	1	1	1	1	1	1	1	1	1	1	0	1	1	0	1	0	0	1	1	1	1	1	1	1	1	1	1	1	1	1	1	1	28	14	15	0.777777777777778	1	RM_As_0277	DNA_MuDR	no
BRODYAGA1_gi_656991467_gb_KJ772401	Asue_scaffold1	7357403	7357404	1	1	1	1	1	1	1	1	1	1	1	0	1	1	0	1	0	0	1	1	1	1	1	1	1	1	1	1	1	1	1	1	1	28	14	15	0.777777777777778	1	RM_As_0150	DNA_MuDR	no
rnd-6_family-3014	Asue_scaffold1	7378286	7378287	0	0	1	1	1	0	1	0	0	0	1	0	1	1	1	1	0	1	0	0	0	0	0	0	0	0	0	0	1	0	0	1	0	12	10	2	0.555555555555556	0.133333333333333	RM_As_0920	LINE	no
rnd-1_family-259	Asue_scaffold1	7392018	7392019	0	0	0	0	0	0	0	0	0	0	0	0	0	0	0	0	0	0	0	0	0	0	0	0	0	0	0	0	1	0	0	0	0	1	0	1	0	0.0666666666666667	RM_As_0258	DNA_hAT	no
rnd-6_family-4148	Asue_scaffold1	7402235	7402236	0	0	0	0	0	0	0	0	0	0	0	0	0	0	0	0	0	0	0	0	0	0	0	0	0	0	0	0	0	0	0	1	0	1	0	1	0	0.0666666666666667	RM_As_0960	Composite	yes_fromAA
rnd-4_family-682	Asue_scaffold1	7404292	7404293	0	0	0	0	0	0	1	0	0	0	0	0	0	0	0	0	0	0	0	0	0	0	0	0	0	0	0	0	0	0	0	0	0	1	1	0	0.0555555555555556	0	RM_As_0570	RC_Helitron	no
rnd-5_family-3286	Asue_scaffold1	7405805	7405806	0	0	0	0	0	0	0	0	1	0	0	0	0	0	0	0	0	0	0	0	0	0	0	0	0	0	0	0	0	0	0	0	0	1	1	0	0.0555555555555556	0	RM_As_0591	Satellite	no
rnd-6_family-1599	Asue_scaffold1	7428467	7428468	0	0	0	0	0	0	0	0	0	0	0	0	0	0	0	0	0	0	0	0	0	0	0	0	0	0	0	0	1	0	0	0	0	1	0	1	0	0.0666666666666667	RM_As_0874	LINE	no
rnd-5_family-3286	Asue_scaffold1	7447846	7447847	0	0	0	0	0	0	0	0	0	0	0	0	0	0	0	0	0	0	0	0	0	0	0	0	0	0	0	0	0	1	0	0	0	1	0	1	0	0.0666666666666667	RM_As_0591	Satellite	no
rnd-6_family-2510	Asue_scaffold1	7448019	7448020	0	0	0	0	1	0	1	0	1	0	0	0	0	0	0	1	0	0	0	0	0	0	0	1	0	0	0	0	0	0	0	0	0	5	4	1	0.222222222222222	0.0666666666666667	RM_As_1107	LTR_Copia	no
rnd-6_family-452	Asue_scaffold1	7463746	7463747	0	0	0	0	0	0	0	0	0	0	0	0	0	0	0	0	0	0	0	1	0	0	0	1	0	0	0	0	0	0	0	1	0	3	0	3	0	0.2	RM_As_0918	LTR_Gypsy	no
rnd-6_family-2510	Asue_scaffold1	7469858	7469859	1	1	1	1	1	1	1	1	1	1	1	1	1	1	1	1	1	1	1	1	1	1	1	1	1	1	1	1	1	1	1	1	1	32	18	15	1	1	RM_As_1107	LTR_Copia	no
rnd-6_family-5368	Asue_scaffold1	7482850	7482851	0	0	0	0	0	0	0	0	0	0	0	0	0	0	0	0	0	0	0	0	0	0	0	0	0	0	0	0	0	1	0	0	0	1	0	1	0	0.0666666666666667	RM_As_0954	Unknown	no
rnd-1_family-321	Asue_scaffold1	7496044	7496045	1	1	1	0	1	0	1	1	0	1	0	0	0	0	0	1	0	0	1	1	1	1	1	1	0	1	0	1	0	1	1	1	1	19	8	12	0.444444444444444	0.8	RM_As_0321	LINE	no
rnd-1_family-473	Asue_scaffold1	7496141	7496142	1	1	1	1	1	1	1	1	1	1	1	1	1	1	0	1	1	1	1	1	1	1	1	1	1	1	1	1	1	1	1	1	1	31	17	15	0.944444444444444	1	RM_As_0471	LINE	no
rnd-1_family-0	Asue_scaffold1	7510739	7510740	0	0	0	0	0	0	0	0	0	0	0	0	0	0	0	0	0	0	0	0	0	0	0	0	0	0	0	0	0	1	0	0	0	1	0	1	0	0.0666666666666667	RM_As_0097	LINE	no
rnd-1_family-14	Asue_scaffold1	7512924	7512925	0	0	0	0	0	0	0	1	0	0	1	0	0	0	0	0	0	0	0	0	0	0	0	0	0	0	0	0	0	0	0	0	0	2	2	0	0.111111111111111	0	RM_As_0029	rRNA	no
rnd-1_family-159	Asue_scaffold1	7525034	7525035	0	0	0	0	0	0	0	0	0	0	0	0	0	0	0	0	0	0	0	0	0	0	0	0	0	0	0	0	0	1	0	0	0	1	0	1	0	0.0666666666666667	RM_As_0153	DNA_MuDR	no
rnd-5_family-9243	Asue_scaffold1	7542877	7542878	0	0	0	0	0	0	0	0	0	0	1	0	0	0	0	0	0	0	0	0	0	0	0	0	0	0	0	0	0	0	0	0	0	1	1	0	0.0555555555555556	0	RM_As_0825	Unknown	no
rnd-1_family-47	Asue_scaffold1	7545927	7545928	0	0	0	0	0	0	0	0	0	0	1	0	0	0	0	0	0	0	0	0	0	0	0	0	0	0	0	0	0	0	0	0	0	1	1	0	0.0555555555555556	0	RM_As_0042	LTR_Gypsy	no
rnd-6_family-9723	Asue_scaffold1	7554578	7554579	1	0	0	0	0	0	0	0	0	0	0	0	0	0	0	0	0	0	0	0	0	0	0	0	0	0	0	0	0	0	0	0	0	1	1	0	0.0555555555555556	0	RM_As_1003	Unknown	no
rnd-5_family-8441	Asue_scaffold1	7555929	7555930	0	0	0	0	0	0	0	0	0	0	0	0	0	0	0	0	0	0	0	0	0	0	0	0	0	0	0	0	0	0	0	1	0	1	0	1	0	0.0666666666666667	RM_As_0722	Composite	no
rnd-1_family-197	Asue_scaffold1	7557400	7557401	0	0	0	0	0	1	0	0	0	0	0	0	0	0	0	0	0	0	0	0	0	0	0	0	0	0	0	0	0	0	0	0	0	1	1	0	0.0555555555555556	0	RM_As_0194	DNA_hAT	no
rnd-1_family-10	Asue_scaffold1	7557421	7557422	0	0	0	0	0	1	0	0	0	0	0	0	0	0	0	0	0	0	0	0	0	0	0	0	0	0	0	0	0	0	0	0	0	1	1	0	0.0555555555555556	0	RM_As_0089	LTR_Gypsy	no
rnd-1_family-259	Asue_scaffold1	7557425	7557426	0	0	0	0	0	1	0	0	0	0	0	0	0	0	0	0	0	0	0	0	0	0	0	0	0	0	0	0	0	0	0	0	0	1	1	0	0.0555555555555556	0	RM_As_0258	DNA_hAT	no
rnd-1_family-6	Asue_scaffold1	7561784	7561785	0	0	0	0	0	0	0	0	0	0	0	0	0	0	0	0	0	0	0	0	0	0	1	0	0	0	0	0	0	0	0	0	0	1	0	1	0	0.0666666666666667	RM_As_0055	RC_Helitron	no
rnd-6_family-452	Asue_scaffold1	7564008	7564009	0	0	0	0	0	0	0	0	0	0	0	0	0	0	0	0	1	0	0	0	0	0	0	0	0	0	0	0	0	0	0	1	0	2	1	1	0.0555555555555556	0.0666666666666667	RM_As_0918	LTR_Gypsy	no
rnd-1_family-189	Asue_scaffold1	7578628	7578629	0	0	0	0	0	0	0	0	0	0	1	0	0	0	0	0	0	0	0	0	0	0	0	0	0	0	0	0	0	0	0	0	0	1	1	0	0.0555555555555556	0	RM_As_0187	Unknown	no
rnd-1_family-181	Asue_scaffold1	7588749	7588750	0	0	0	0	0	0	0	0	0	0	1	0	0	0	0	0	0	0	0	0	0	0	0	0	0	0	0	0	0	0	0	0	0	1	1	0	0.0555555555555556	0	RM_As_0178	RC_Helitron	no
rnd-4_family-179	Asue_scaffold1	7589987	7589988	0	0	0	0	0	0	0	0	0	0	0	0	0	0	0	0	0	0	0	0	0	0	0	0	0	0	0	0	0	0	0	1	0	1	0	1	0	0.0666666666666667	RM_As_0543	LTR_Copia	no
rnd-5_family-3874	Asue_scaffold1	7599235	7599236	0	0	0	0	0	0	0	0	0	0	0	0	0	0	0	0	0	0	0	0	0	0	0	0	0	0	0	1	0	0	0	0	0	1	0	1	0	0.0666666666666667	RM_As_0710	Unknown	yes_fromAA
rnd-1_family-1	Asue_scaffold1	7603216	7603217	0	0	0	0	0	0	0	0	0	0	1	0	0	0	0	0	0	0	0	0	0	0	0	0	0	0	0	0	0	0	0	0	0	1	1	0	0.0555555555555556	0	RM_As_0061	LINE	no
rnd-6_family-7913_AT1G49730	Asue_scaffold1	7618140	7618141	0	0	0	0	0	0	0	0	0	0	0	0	0	0	0	0	0	0	0	0	0	0	0	0	0	0	0	0	0	1	0	0	0	1	0	1	0	0.0666666666666667	RM_As_1048	Unknown	no
rnd-1_family-0	Asue_scaffold1	7623497	7623498	0	0	0	0	0	0	0	0	0	0	0	0	0	0	0	0	0	0	0	0	0	1	0	0	0	0	0	0	0	0	0	1	0	2	0	2	0	0.133333333333333	RM_As_0097	LINE	no
rnd-1_family-32	Asue_scaffold1	7624925	7624926	0	0	0	0	0	0	0	1	0	0	0	0	0	0	0	0	0	0	0	0	0	0	0	0	0	0	0	0	0	0	0	0	0	1	1	0	0.0555555555555556	0	RM_As_0022	RC_Helitron	no
HELITRONY1D	Asue_scaffold1	7645816	7645817	0	0	0	0	0	0	0	0	0	0	0	0	0	0	0	0	0	0	0	1	0	0	0	0	0	0	0	0	0	0	0	0	0	1	0	1	0	0.0666666666666667	RM_As_1179	RC_Helitron	no
HELITRONY1D	Asue_scaffold1	7645816	7645817	0	0	0	0	0	0	0	0	0	0	0	0	0	0	0	0	0	0	0	1	0	0	0	0	0	0	0	0	0	0	0	0	0	1	0	1	0	0.0666666666666667	RM_As_0295	RC_Helitron	no
HELITRONY1D	Asue_scaffold1	7645816	7645817	0	0	0	0	0	0	0	0	0	0	0	0	0	0	0	0	0	0	0	1	0	0	0	0	0	0	0	0	0	0	0	0	0	1	0	1	0	0.0666666666666667	RM_As_0909	RC_Helitron	yes_fromAA
rnd-5_family-1890	Asue_scaffold1	7645890	7645891	0	0	0	0	0	0	0	0	0	0	0	0	0	0	0	0	0	0	0	1	0	0	0	0	0	0	0	0	0	0	0	0	0	1	0	1	0	0.0666666666666667	RM_As_0616	DNA	no
rnd-1_family-14	Asue_scaffold1	7646838	7646839	0	0	0	0	0	0	0	0	0	0	0	0	0	0	0	0	0	0	0	0	0	0	0	0	0	0	0	0	0	1	0	0	0	1	0	1	0	0.0666666666666667	RM_As_0029	rRNA	no
rnd-5_family-3286	Asue_scaffold1	7654692	7654693	0	0	0	0	0	0	0	0	0	0	0	0	0	0	0	0	0	0	0	0	0	0	0	0	0	0	0	0	0	1	0	0	0	1	0	1	0	0.0666666666666667	RM_As_0591	Satellite	no
rnd-1_family-2	Asue_scaffold1	7665122	7665123	0	0	0	0	0	0	0	0	0	0	0	0	0	0	0	0	0	0	0	0	0	0	0	0	0	0	0	0	0	0	0	1	0	1	0	1	0	0.0666666666666667	RM_As_0005	LTR	yes_fromAA
rnd-6_family-364	Asue_scaffold1	7667102	7667103	0	0	0	0	0	0	0	0	0	0	0	0	0	0	0	0	0	0	0	0	0	0	0	0	0	0	0	0	0	0	0	1	0	1	0	1	0	0.0666666666666667	RM_As_1057	Unknown	no
rnd-1_family-368	Asue_scaffold1	7667355	7667356	0	0	0	0	0	0	0	0	0	0	0	0	0	0	0	0	0	0	0	0	0	0	0	0	0	0	0	0	0	1	0	0	0	1	0	1	0	0.0666666666666667	RM_As_0365	DNA	no
rnd-1_family-235	Asue_scaffold1	7670194	7670195	0	0	0	0	0	0	0	0	0	0	0	0	0	0	0	0	0	0	0	0	0	0	0	0	0	0	0	0	0	1	0	0	0	1	0	1	0	0.0666666666666667	RM_As_0234	DNA_Harbinger	no
rnd-5_family-12322	Asue_scaffold1	7679667	7679668	0	0	0	0	0	0	0	0	0	0	0	0	0	0	0	0	0	0	0	0	0	0	0	0	0	0	0	0	0	0	0	1	0	1	0	1	0	0.0666666666666667	RM_As_0661	LINE	no
rnd-6_family-4448_AT1G67720	Asue_scaffold1	7686594	7686595	0	0	0	0	0	0	0	0	0	0	1	0	0	0	0	0	0	0	0	0	0	0	0	0	0	0	0	0	0	0	0	0	0	1	1	0	0.0555555555555556	0	RM_As_1134	Unknown	no
rnd-1_family-323	Asue_scaffold1	7691136	7691137	0	0	0	0	0	0	0	0	0	0	0	0	0	0	0	0	0	0	0	0	0	0	0	0	0	0	0	0	0	0	0	1	0	1	0	1	0	0.0666666666666667	RM_As_0322	DNA	no
rnd-1_family-375	Asue_scaffold1	7701882	7701883	0	0	0	0	1	0	0	0	0	1	1	1	1	1	0	0	0	0	1	0	1	1	1	1	1	0	1	1	1	1	0	1	1	17	6	12	0.333333333333333	0.8	RM_As_0372	Unknown	no
rnd-5_family-3286	Asue_scaffold1	7702350	7702351	0	0	0	0	0	0	0	0	0	0	0	0	0	0	0	0	0	0	0	0	0	1	0	0	0	0	0	0	0	0	0	0	0	1	0	1	0	0.0666666666666667	RM_As_0591	Satellite	no
ATREP3	Asue_scaffold1	7703188	7703189	0	0	0	0	0	0	0	0	0	0	1	0	0	0	0	0	0	0	0	0	0	0	0	0	0	0	0	0	0	0	0	0	0	1	1	0	0.0555555555555556	0	RM_As_1209	RC_Helitron	no
ATREP3	Asue_scaffold1	7703188	7703189	0	0	0	0	0	0	0	0	0	0	1	0	0	0	0	0	0	0	0	0	0	0	0	0	0	0	0	0	0	0	0	0	0	1	1	0	0.0555555555555556	0	RM_As_0968	RC_Helitron	no
ATREP3	Asue_scaffold1	7703188	7703189	0	0	0	0	0	0	0	0	0	0	1	0	0	0	0	0	0	0	0	0	0	0	0	0	0	0	0	0	0	0	0	0	0	1	1	0	0.0555555555555556	0	RM_As_1110	RC_Helitron	no
ATREP3	Asue_scaffold1	7703188	7703189	0	0	0	0	0	0	0	0	0	0	1	0	0	0	0	0	0	0	0	0	0	0	0	0	0	0	0	0	0	0	0	0	0	1	1	0	0.0555555555555556	0	RM_As_0992	RC_Helitron	no
ATREP3	Asue_scaffold1	7703188	7703189	0	0	0	0	0	0	0	0	0	0	1	0	0	0	0	0	0	0	0	0	0	0	0	0	0	0	0	0	0	0	0	0	0	1	1	0	0.0555555555555556	0	RM_As_0627	RC_Helitron	no
rnd-1_family-0	Asue_scaffold1	7709224	7709225	0	0	0	0	0	0	0	0	0	0	0	0	0	0	0	0	0	0	0	0	0	0	0	0	0	0	0	0	0	0	0	1	0	1	0	1	0	0.0666666666666667	RM_As_0097	LINE	no
rnd-1_family-14	Asue_scaffold1	7730919	7730920	0	0	0	0	0	0	0	0	0	0	0	0	0	0	0	0	0	0	0	0	0	0	0	0	0	0	0	0	0	0	0	1	0	1	0	1	0	0.0666666666666667	RM_As_0029	rRNA	no
rnd-6_family-3020	Asue_scaffold1	7733510	7733511	1	1	0	1	1	0	1	1	1	1	1	1	1	1	0	1	1	0	1	1	1	1	1	1	1	1	1	1	1	1	1	1	1	28	14	15	0.777777777777778	1	RM_As_0969	LTR_Copia	no
ATCOPIA78_I	Asue_scaffold1	7733536	7733537	1	1	1	1	1	0	1	1	1	1	1	1	1	1	1	1	1	0	1	1	1	1	1	1	1	1	1	1	1	1	1	1	1	30	16	15	0.888888888888889	1	RM_As_0657	LTR_Copia	no
rnd-6_family-3020	Asue_scaffold1	7741506	7741507	1	1	0	1	1	0	1	1	1	1	1	1	1	1	1	1	1	0	1	1	1	1	1	1	1	1	1	1	1	1	1	1	1	29	15	15	0.833333333333333	1	RM_As_0969	LTR_Copia	no
ATCOPIA78_I	Asue_scaffold1	7741563	7741564	1	1	0	1	1	0	1	1	1	1	1	1	1	1	1	1	1	0	1	1	1	1	1	1	1	1	1	1	1	1	1	1	1	29	15	15	0.833333333333333	1	RM_As_0657	LTR_Copia	no
rnd-1_family-47	Asue_scaffold1	7742144	7742145	0	0	0	0	0	0	0	0	0	0	0	0	0	0	0	0	0	0	0	0	0	0	0	0	0	0	0	0	0	1	0	0	0	1	0	1	0	0.0666666666666667	RM_As_0042	LTR_Gypsy	no
rnd-5_family-3727	Asue_scaffold1	7744238	7744239	1	0	0	0	0	0	0	0	0	1	0	0	0	0	0	1	0	0	0	0	0	0	0	0	0	0	0	0	0	0	0	0	0	3	3	0	0.166666666666667	0	RM_As_0791	DNA_hAT	no
rnd-1_family-197	Asue_scaffold1	7744256	7744257	1	1	0	1	1	0	1	1	1	1	0	1	0	0	0	1	0	0	0	0	0	0	0	0	0	0	0	0	0	0	0	0	0	10	10	0	0.555555555555556	0	RM_As_0194	DNA_hAT	no
rnd-1_family-259	Asue_scaffold1	7744264	7744265	1	1	0	0	1	0	1	1	1	1	0	0	0	0	0	1	0	0	0	0	0	0	0	0	0	0	0	0	0	0	0	0	0	8	8	0	0.444444444444444	0	RM_As_0258	DNA_hAT	no
rnd-1_family-16	Asue_scaffold1	7744317	7744318	1	1	1	1	1	0	1	1	1	1	0	1	1	0	0	1	0	0	0	0	0	0	0	0	0	0	0	0	0	0	0	0	0	12	12	0	0.666666666666667	0	RM_As_0021	DNA_hAT	no
rnd-1_family-66	Asue_scaffold1	7745599	7745600	0	0	0	0	0	0	0	0	0	0	1	0	0	0	0	0	0	0	0	0	0	0	0	0	0	0	0	0	0	0	0	0	0	1	1	0	0.0555555555555556	0	RM_As_0033	LTR_Gypsy	no
rnd-6_family-18874	Asue_scaffold1	7746429	7746430	0	0	0	0	0	0	0	0	0	0	0	0	0	0	0	0	0	0	0	0	0	0	0	0	0	0	0	0	0	1	0	0	0	1	0	1	0	0.0666666666666667	RM_As_0868	Unknown	no
rnd-1_family-6	Asue_scaffold1	7747425	7747426	1	1	0	1	0	1	0	0	0	0	0	0	0	0	0	0	0	0	1	1	1	1	1	1	1	0	1	0	1	1	1	1	0	16	4	12	0.222222222222222	0.8	RM_As_0055	RC_Helitron	no
rnd-1_family-14	Asue_scaffold1	7765884	7765885	0	0	0	0	0	0	0	0	0	0	1	0	0	0	0	0	0	0	0	0	0	0	0	0	0	0	0	0	0	0	0	0	0	1	1	0	0.0555555555555556	0	RM_As_0029	rRNA	no
rnd-1_family-2	Asue_scaffold1	7781059	7781060	0	0	0	0	0	0	0	0	0	0	0	0	0	0	0	0	0	0	0	0	0	0	0	0	0	0	0	0	0	1	0	0	0	1	0	1	0	0.0666666666666667	RM_As_0005	LTR	yes_fromAA
rnd-5_family-3286	Asue_scaffold1	7781900	7781901	0	0	0	0	0	0	0	0	0	0	0	0	0	0	0	0	0	0	0	0	0	0	0	1	0	0	0	0	0	0	0	0	0	1	0	1	0	0.0666666666666667	RM_As_0591	Satellite	no
rnd-6_family-11685	Asue_scaffold1	7798376	7798377	0	0	0	0	0	0	0	0	0	0	0	0	0	0	0	0	0	0	0	0	0	0	0	0	0	0	0	0	0	1	0	0	0	1	0	1	0	0.0666666666666667	RM_As_0972	Unknown	no
rnd-1_family-6	Asue_scaffold1	7806649	7806650	0	0	0	0	0	0	0	0	0	0	0	0	0	0	0	0	0	0	0	0	0	1	1	0	0	0	0	0	0	0	0	0	0	2	0	2	0	0.133333333333333	RM_As_0055	RC_Helitron	no
rnd-1_family-2	Asue_scaffold1	7809039	7809040	0	0	0	0	0	0	0	0	0	0	0	0	0	0	0	0	0	0	0	0	0	0	0	0	0	0	0	0	0	1	0	0	0	1	0	1	0	0.0666666666666667	RM_As_0005	LTR	yes_fromAA
rnd-1_family-350	Asue_scaffold1	7827048	7827049	0	0	0	0	1	0	0	0	0	0	0	0	0	0	0	0	1	1	0	0	0	0	0	1	0	0	0	0	0	0	1	0	0	5	3	2	0.166666666666667	0.133333333333333	RM_As_0347	Simple_repeat	no
rnd-1_family-10	Asue_scaffold1	7827092	7827093	0	0	0	0	0	1	0	0	0	0	1	0	0	0	0	0	1	1	0	0	0	0	1	0	0	0	0	0	0	0	0	0	0	5	4	1	0.222222222222222	0.0666666666666667	RM_As_0089	LTR_Gypsy	no
rnd-6_family-9360	Asue_scaffold1	7834579	7834580	0	0	0	0	0	0	0	0	0	0	0	0	0	0	0	0	0	0	0	1	0	1	1	1	1	0	1	0	0	1	1	1	1	9	0	10	0	0.666666666666667	RM_As_1184	LTR	yes_fromAA
rnd-4_family-107	Asue_scaffold1	7834708	7834709	1	0	0	1	1	1	1	1	1	0	1	0	1	1	0	0	0	0	1	1	1	1	1	1	0	0	1	0	1	1	1	1	1	21	10	12	0.555555555555556	0.8	RM_As_0535	DNA_Pogo	no
rnd-5_family-3277	Asue_scaffold1	7834781	7834782	1	1	1	1	1	1	1	1	1	1	0	0	1	1	0	1	0	0	1	1	1	1	1	1	1	1	1	1	1	1	1	1	1	27	13	15	0.722222222222222	1	RM_As_0775	DNA_Pogo	no
ATREP10A	Asue_scaffold1	7839454	7839455	1	1	1	1	1	1	1	1	1	1	1	1	1	1	1	1	1	1	1	1	1	1	1	1	1	1	1	1	1	1	1	1	1	32	18	15	1	1	RM_As_1096	RC_Helitron	no
rnd-1_family-0	Asue_scaffold1	7842548	7842549	0	0	0	0	0	0	0	0	0	0	0	0	0	0	0	0	0	0	0	0	0	0	0	0	0	0	0	0	0	0	1	0	0	1	0	1	0	0.0666666666666667	RM_As_0097	LINE	no
rnd-5_family-3286	Asue_scaffold1	7843392	7843393	0	0	0	0	0	0	0	0	0	0	1	0	0	0	0	0	0	0	0	0	0	0	0	0	0	1	0	0	0	0	0	0	0	2	1	1	0.0555555555555556	0.0666666666666667	RM_As_0591	Satellite	no
rnd-1_family-19	Asue_scaffold1	7856038	7856039	0	0	0	0	0	0	0	0	0	0	0	0	0	0	0	0	0	0	0	0	0	0	0	0	0	0	0	0	0	0	0	1	0	1	0	1	0	0.0666666666666667	RM_As_0073	LTR_Gypsy	no
rnd-1_family-155	Asue_scaffold1	7857438	7857439	0	0	0	0	1	0	0	0	0	0	0	0	0	0	0	0	0	0	0	0	0	0	0	0	0	0	0	0	0	0	0	0	0	1	1	0	0.0555555555555556	0	RM_As_0149	RC_Helitron	no
rnd-1_family-24	Asue_scaffold1	7858831	7858832	0	0	0	0	1	0	0	0	0	0	0	0	0	0	0	0	0	0	0	0	0	0	0	0	0	0	0	0	0	0	0	0	0	1	1	0	0.0555555555555556	0	RM_As_0010	RC_Helitron	no
rnd-4_family-1473	Asue_scaffold1	7858831	7858832	0	0	0	0	1	0	0	0	0	0	0	0	0	0	0	0	0	0	0	0	0	0	0	0	0	0	0	0	0	0	0	0	0	1	1	0	0.0555555555555556	0	RM_As_0556	RC_Helitron	no
rnd-5_family-504	Asue_scaffold1	7858902	7858903	0	0	0	0	1	0	0	0	0	0	0	0	0	0	0	1	0	0	0	0	0	0	0	0	0	0	0	0	0	0	0	0	0	2	2	0	0.111111111111111	0	RM_As_0623	RC_Helitron	no
rnd-4_family-107	Asue_scaffold1	7869335	7869336	1	1	1	1	1	1	1	1	1	1	1	1	1	1	1	1	0	1	1	1	1	1	1	1	1	1	1	1	1	1	1	1	1	31	17	15	0.944444444444444	1	RM_As_0535	DNA_Pogo	no
VANDAL3	Asue_scaffold1	7870236	7870237	0	0	0	0	0	0	0	0	0	1	0	0	0	0	0	0	0	0	0	0	0	0	0	0	0	0	0	0	0	0	0	0	0	1	1	0	0.0555555555555556	0	RM_As_1055	DNA_MuDR	no
rnd-4_family-51	Asue_scaffold1	7875159	7875160	0	0	0	0	0	1	0	0	0	0	0	0	0	0	0	0	0	0	0	0	0	0	0	0	0	0	0	0	0	0	0	0	0	1	1	0	0.0555555555555556	0	RM_As_0548	RC_Helitron	no
rnd-5_family-560	Asue_scaffold1	7875159	7875160	0	0	0	0	0	1	0	0	0	0	0	0	0	0	0	0	0	0	0	0	0	0	0	0	0	0	0	0	0	0	0	0	0	1	1	0	0.0555555555555556	0	RM_As_0604	RC_Helitron	no
rnd-1_family-369	Asue_scaffold1	7896352	7896353	0	0	0	0	0	0	0	0	0	0	1	0	0	0	0	0	0	0	0	0	0	0	0	0	0	0	0	0	0	0	0	0	0	1	1	0	0.0555555555555556	0	RM_As_0366	DNA_MuDR	no
rnd-5_family-3286	Asue_scaffold1	7898970	7898971	0	0	0	0	0	0	0	0	0	0	1	0	0	0	0	0	0	0	0	0	0	1	0	0	0	0	0	0	0	0	0	0	0	2	1	1	0.0555555555555556	0.0666666666666667	RM_As_0591	Satellite	no
rnd-1_family-14	Asue_scaffold1	7901310	7901311	0	0	0	0	0	0	0	1	0	0	0	0	0	0	0	0	0	0	0	0	0	0	0	0	0	0	0	0	0	0	0	0	0	1	1	0	0.0555555555555556	0	RM_As_0029	rRNA	no
rnd-5_family-3286	Asue_scaffold1	7920522	7920523	0	0	0	0	0	0	0	0	0	0	0	0	0	0	0	0	0	0	0	0	0	0	0	0	0	0	0	0	0	1	0	0	0	1	0	1	0	0.0666666666666667	RM_As_0591	Satellite	no
rnd-1_family-0	Asue_scaffold1	7921509	7921510	0	0	0	0	0	0	0	0	0	0	0	0	0	0	0	0	0	0	0	0	0	0	0	0	0	0	0	0	0	0	0	1	0	1	0	1	0	0.0666666666666667	RM_As_0097	LINE	no
rnd-6_family-9360	Asue_scaffold1	7923431	7923432	0	0	0	0	0	0	0	0	0	0	0	0	0	0	0	0	0	0	0	0	0	0	0	0	0	0	0	0	0	1	0	0	0	1	0	1	0	0.0666666666666667	RM_As_1184	LTR	yes_fromAA
rnd-1_family-0	Asue_scaffold1	7928678	7928679	0	0	0	0	0	0	0	0	0	0	0	0	0	0	0	0	0	0	0	0	0	0	0	0	0	0	0	0	0	0	0	1	0	1	0	1	0	0.0666666666666667	RM_As_0097	LINE	no
rnd-1_family-162	Asue_scaffold1	7931462	7931463	0	0	0	0	0	0	0	0	0	0	0	0	0	0	0	0	0	0	0	0	0	0	0	0	0	0	0	0	0	1	0	0	0	1	0	1	0	0.0666666666666667	RM_As_0163	LTR_Copia	no
rnd-6_family-3476	Asue_scaffold1	7959282	7959283	1	1	1	1	1	1	1	1	1	1	1	1	0	1	0	1	0	0	1	1	1	1	1	1	1	1	0	1	1	1	1	1	1	27	14	14	0.777777777777778	0.933333333333333	RM_As_1016	Unknown	no
rnd-5_family-3286	Asue_scaffold1	7961248	7961249	0	0	0	0	0	0	0	0	0	0	1	0	0	0	0	0	0	0	0	0	0	0	0	0	0	0	0	0	0	0	0	0	0	1	1	0	0.0555555555555556	0	RM_As_0591	Satellite	no
rnd-1_family-14	Asue_scaffold1	7978646	7978647	0	0	0	0	0	0	0	0	0	0	1	0	0	0	0	0	0	0	0	0	0	1	0	0	0	0	0	0	0	0	0	0	0	2	1	1	0.0555555555555556	0.0666666666666667	RM_As_0029	rRNA	no
rnd-1_family-353	Asue_scaffold1	7982797	7982798	0	0	0	0	0	0	0	0	0	1	0	0	0	0	0	0	0	0	0	0	0	0	0	0	0	0	0	0	0	0	0	0	0	1	1	0	0.0555555555555556	0	RM_As_0352	DNA_MuDR	no
rnd-5_family-3286	Asue_scaffold1	7982867	7982868	0	0	0	0	0	0	0	0	0	0	1	0	0	0	0	0	0	0	0	0	0	0	0	0	0	0	0	0	0	0	0	0	0	1	1	0	0.0555555555555556	0	RM_As_0591	Satellite	no
rnd-1_family-197	Asue_scaffold1	8001539	8001540	0	0	0	0	0	0	0	0	0	1	0	0	0	0	0	0	0	0	0	0	0	0	0	0	0	0	0	0	0	0	0	0	0	1	1	0	0.0555555555555556	0	RM_As_0194	DNA_hAT	no
rnd-5_family-307	Asue_scaffold1	8008665	8008666	0	0	0	0	0	0	0	0	0	0	1	0	0	0	0	0	0	0	0	0	0	0	0	0	0	0	0	0	0	0	0	0	0	1	1	0	0.0555555555555556	0	RM_As_0711	DNA_Harbinger	no
rnd-1_family-385_gi_656991487_gb_KJ772405	Asue_scaffold1	8021740	8021741	1	1	1	1	1	1	1	1	1	1	1	1	1	1	1	1	1	1	1	1	1	1	1	1	1	1	1	1	1	1	1	1	1	32	18	15	1	1	RM_As_0384	Unknown	no
rnd-4_family-3619	Asue_scaffold1	8023659	8023660	0	0	0	0	0	0	0	0	0	0	0	0	0	0	0	0	0	0	0	0	0	0	0	0	0	0	0	0	0	0	0	1	0	1	0	1	0	0.0666666666666667	RM_As_0565	Unknown	no
rnd-5_family-3286	Asue_scaffold1	8025393	8025394	0	0	0	0	0	0	0	0	0	0	0	0	0	0	0	0	0	0	0	0	0	0	1	0	0	0	0	0	0	1	0	1	0	3	0	3	0	0.2	RM_As_0591	Satellite	no
rnd-6_family-3014	Asue_scaffold1	8033033	8033034	0	0	0	0	0	0	0	0	0	1	0	0	0	0	0	0	0	0	0	0	0	0	0	0	0	0	0	0	0	0	0	0	0	1	1	0	0.0555555555555556	0	RM_As_0920	LINE	no
BRODYAGA1A	Asue_scaffold1	8033455	8033456	1	1	1	1	1	1	1	1	1	1	1	1	1	1	1	1	1	1	1	1	1	1	1	1	1	1	1	1	1	1	1	1	1	32	18	15	1	1	RM_As_0964	DNA_MuDR	no
BRODYAGA1A	Asue_scaffold1	8040576	8040577	1	1	1	1	1	1	1	1	1	1	1	1	1	1	1	1	0	0	1	1	1	1	1	1	1	1	1	1	1	1	1	1	1	30	16	15	0.888888888888889	1	RM_As_0964	DNA_MuDR	no
rnd-5_family-3286	Asue_scaffold1	8045045	8045046	0	0	0	0	0	0	0	0	0	0	0	0	0	0	0	0	0	0	0	0	0	0	0	0	0	0	0	0	0	0	0	1	0	1	0	1	0	0.0666666666666667	RM_As_0591	Satellite	no
rnd-1_family-87	Asue_scaffold1	8055220	8055221	0	0	0	0	0	0	0	0	0	0	1	0	0	0	0	0	0	0	0	0	0	0	0	0	0	0	0	0	0	0	0	0	0	1	1	0	0.0555555555555556	0	RM_As_0008	Unknown	no
rnd-5_family-3286	Asue_scaffold1	8055413	8055414	0	0	0	0	0	0	0	0	0	0	0	0	0	0	0	0	0	0	0	0	0	0	0	0	0	0	0	0	0	1	0	0	0	1	0	1	0	0.0666666666666667	RM_As_0591	Satellite	no
rnd-6_family-9360	Asue_scaffold1	8061637	8061638	0	0	0	0	0	0	0	0	0	0	0	0	0	0	0	0	0	0	0	0	0	0	0	0	0	0	0	0	0	0	1	0	0	1	0	1	0	0.0666666666666667	RM_As_1184	LTR	yes_fromAA
rnd-6_family-9360	Asue_scaffold1	8064366	8064367	0	0	0	0	0	0	0	0	0	0	0	0	0	0	0	0	0	0	0	0	0	0	0	0	0	0	0	1	0	1	0	0	0	2	0	2	0	0.133333333333333	RM_As_1184	LTR	yes_fromAA
rnd-1_family-1	Asue_scaffold1	8076756	8076757	0	0	0	0	0	0	0	0	0	0	1	0	0	0	0	0	0	0	0	0	0	0	0	0	0	0	0	0	0	0	0	0	0	1	1	0	0.0555555555555556	0	RM_As_0061	LINE	no
rnd-5_family-3471	Asue_scaffold1	8078738	8078739	0	0	1	0	1	1	0	0	0	0	0	0	0	0	0	0	0	0	0	0	0	0	0	0	0	0	0	0	0	0	0	0	0	3	3	0	0.166666666666667	0	RM_As_0651	RC_Helitron	no
rnd-1_family-23	Asue_scaffold1	8086788	8086789	0	0	0	0	0	0	0	0	0	0	0	0	0	0	0	0	0	0	0	1	0	0	0	0	0	1	0	0	0	0	1	0	0	3	0	3	0	0.2	RM_As_0012	DNA_MuDR	no
rnd-1_family-141	Asue_scaffold1	8091339	8091340	0	0	0	0	0	0	0	0	0	0	1	0	0	1	0	0	0	0	0	0	0	0	0	0	0	0	0	0	0	0	0	0	0	2	2	0	0.111111111111111	0	RM_As_0134	RC_Helitron	no
ATREP15	Asue_scaffold1	8100767	8100768	0	0	0	0	0	0	0	1	0	0	0	0	0	0	0	0	0	0	0	0	0	0	0	0	0	0	0	0	0	0	0	0	0	1	1	0	0.0555555555555556	0	RM_As_1218	RC_Helitron	no
ATREP15	Asue_scaffold1	8100767	8100768	0	0	0	0	0	0	0	1	0	0	0	0	0	0	0	0	0	0	0	0	0	0	0	0	0	0	0	0	0	0	0	0	0	1	1	0	0.0555555555555556	0	RM_As_0717	RC_Helitron	no
ATREP15	Asue_scaffold1	8100767	8100768	0	0	0	0	0	0	0	1	0	0	0	0	0	0	0	0	0	0	0	0	0	0	0	0	0	0	0	0	0	0	0	0	0	1	1	0	0.0555555555555556	0	RM_As_1152	RC_Helitron	no
ATREP15	Asue_scaffold1	8100767	8100768	0	0	0	0	0	0	0	1	0	0	0	0	0	0	0	0	0	0	0	0	0	0	0	0	0	0	0	0	0	0	0	0	0	1	1	0	0.0555555555555556	0	RM_As_0733	RC_Helitron	no
ATREP15	Asue_scaffold1	8100767	8100768	0	0	0	0	0	0	0	1	0	0	0	0	0	0	0	0	0	0	0	0	0	0	0	0	0	0	0	0	0	0	0	0	0	1	1	0	0.0555555555555556	0	RM_As_0896	RC_Helitron	no
rnd-4_family-136	Asue_scaffold1	8103795	8103796	0	0	0	0	0	0	0	0	0	0	0	0	0	0	0	0	0	0	0	1	0	0	0	0	0	0	0	0	1	0	1	0	0	3	0	3	0	0.2	RM_As_0534	DNA_Harbinger	no
rnd-1_family-11	Asue_scaffold1	8106649	8106650	0	0	0	0	0	0	0	0	0	0	0	0	0	0	0	0	0	0	0	0	0	0	0	0	0	0	0	0	0	0	1	0	0	1	0	1	0	0.0666666666666667	RM_As_0087	rRNA	no
rnd-4_family-391	Asue_scaffold1	8106960	8106961	0	0	0	0	0	0	0	0	0	0	0	0	0	0	0	0	0	0	0	0	0	0	0	0	1	0	0	0	0	0	0	0	0	1	0	1	0	0.0666666666666667	RM_As_0586	Unknown	no
rnd-5_family-10055	Asue_scaffold1	8111192	8111193	0	0	0	0	0	0	0	0	0	0	1	0	0	0	0	0	0	0	0	0	0	0	0	0	0	0	0	0	0	0	0	0	0	1	1	0	0.0555555555555556	0	RM_As_0843	RC_Helitron	no
rnd-1_family-182	Asue_scaffold1	8131866	8131867	1	1	1	1	1	1	1	1	1	1	1	1	1	1	1	1	1	1	1	1	1	1	1	1	1	1	1	1	1	1	1	1	1	32	18	15	1	1	RM_As_0184	RC_Helitron	no
rnd-1_family-32	Asue_scaffold1	8131950	8131951	1	1	1	1	1	1	1	1	1	1	1	0	0	1	0	1	0	0	1	1	1	1	1	1	1	1	1	1	0	1	1	1	1	26	13	14	0.722222222222222	0.933333333333333	RM_As_0022	RC_Helitron	no
rnd-1_family-448	Asue_scaffold1	8160553	8160554	0	0	0	0	0	0	0	0	0	0	0	0	0	0	0	0	0	0	1	1	0	0	0	0	1	1	0	0	1	1	1	0	0	7	0	7	0	0.466666666666667	RM_As_0445	SINE	no
rnd-1_family-169	Asue_scaffold1	8163627	8163628	0	0	0	0	0	0	0	0	0	0	0	0	0	0	0	0	0	0	0	0	0	0	0	0	0	0	0	0	0	1	0	0	0	1	0	1	0	0.0666666666666667	RM_As_0165	DNA_MuDR	no
rnd-6_family-452	Asue_scaffold1	8171538	8171539	0	0	0	0	0	0	0	0	0	0	0	0	0	0	0	0	0	0	1	1	0	0	0	0	1	1	0	0	0	1	1	0	0	6	0	6	0	0.4	RM_As_0918	LTR_Gypsy	no
rnd-1_family-227	Asue_scaffold1	8171540	8171541	0	0	0	0	0	0	0	0	0	0	0	0	0	0	0	0	0	0	1	1	0	0	0	0	1	1	0	0	0	1	1	0	0	6	0	6	0	0.4	RM_As_0225	SINE	no
rnd-1_family-205	Asue_scaffold1	8171576	8171577	0	0	0	0	0	0	0	0	0	0	0	0	0	0	0	0	0	0	1	1	0	0	0	0	0	1	0	0	0	1	1	0	0	5	0	5	0	0.333333333333333	RM_As_0203	SINE	no
rnd-5_family-3286	Asue_scaffold1	8175861	8175862	0	0	0	0	0	0	0	0	0	0	0	0	0	0	0	0	0	0	0	0	0	0	0	0	0	0	0	0	0	1	0	0	0	1	0	1	0	0.0666666666666667	RM_As_0591	Satellite	no
rnd-6_family-9360	Asue_scaffold1	8180678	8180679	0	0	0	0	0	0	0	0	0	0	0	0	0	0	0	0	0	0	0	1	0	0	0	0	0	0	0	0	0	1	1	0	0	3	0	3	0	0.2	RM_As_1184	LTR	yes_fromAA
rnd-4_family-4079	Asue_scaffold1	8182382	8182383	1	1	0	1	0	1	1	1	1	0	0	1	0	0	1	1	0	0	0	1	1	0	0	1	0	1	0	1	1	0	1	1	1	18	10	9	0.555555555555556	0.6	RM_As_0566	RC_Helitron	no
rnd-4_family-4079	Asue_scaffold1	8186806	8186807	1	1	0	1	0	1	1	1	1	1	1	1	1	1	0	0	0	0	1	1	1	1	1	1	1	1	1	1	1	1	1	1	1	26	12	15	0.666666666666667	1	RM_As_0566	RC_Helitron	no
rnd-1_family-153	Asue_scaffold1	8186825	8186826	0	0	0	0	0	0	0	0	0	0	0	0	0	0	0	0	0	0	0	0	0	0	1	1	0	0	1	0	0	1	0	0	0	4	0	4	0	0.266666666666667	RM_As_0147	RC_Helitron	no
rnd-1_family-226	Asue_scaffold1	8187746	8187747	1	1	1	1	0	1	1	1	1	1	1	1	1	1	1	1	1	0	1	1	1	1	1	1	1	1	1	1	1	1	1	1	1	30	16	15	0.888888888888889	1	RM_As_0224	RC_Helitron	no
rnd-1_family-2	Asue_scaffold1	8189684	8189685	0	0	0	0	0	0	0	0	0	0	0	0	0	0	0	0	0	0	0	0	0	0	0	0	0	0	0	0	0	1	0	1	0	2	0	2	0	0.133333333333333	RM_As_0005	LTR	yes_fromAA
rnd-5_family-4044	Asue_scaffold1	8208116	8208117	1	1	0	0	0	1	1	1	1	0	0	0	0	0	0	1	0	0	0	0	0	0	0	0	0	0	0	0	0	0	0	0	0	7	7	0	0.388888888888889	0	RM_As_0675	RC_Helitron	no
rnd-1_family-6	Asue_scaffold1	8210731	8210732	0	0	0	0	0	0	0	0	0	0	0	0	0	0	0	0	0	0	0	1	0	1	1	0	0	1	0	0	1	0	1	0	0	6	0	6	0	0.4	RM_As_0055	RC_Helitron	no
rnd-1_family-10	Asue_scaffold1	8213060	8213061	0	0	0	0	0	0	0	0	0	0	0	0	0	0	0	0	0	0	0	0	0	0	0	0	0	0	0	0	1	0	0	0	0	1	0	1	0	0.0666666666666667	RM_As_0089	LTR_Gypsy	no
rnd-1_family-259	Asue_scaffold1	8213089	8213090	0	0	0	0	0	0	0	0	0	0	0	0	0	0	0	0	0	0	0	0	0	0	0	0	0	0	0	0	1	0	0	0	0	1	0	1	0	0.0666666666666667	RM_As_0258	DNA_hAT	no
rnd-1_family-197	Asue_scaffold1	8217235	8217236	0	0	0	0	0	0	0	0	0	0	0	0	0	0	0	0	0	0	1	0	0	0	0	0	1	0	1	0	0	1	0	0	0	4	0	4	0	0.266666666666667	RM_As_0194	DNA_hAT	no
rnd-1_family-16	Asue_scaffold1	8217244	8217245	0	0	0	0	0	0	0	0	0	0	0	0	0	0	0	0	0	0	1	0	0	0	0	0	0	0	1	0	0	1	0	0	0	3	0	3	0	0.2	RM_As_0021	DNA_hAT	no
rnd-1_family-259	Asue_scaffold1	8217320	8217321	0	0	0	0	0	0	0	0	0	0	0	0	0	0	0	0	0	0	1	0	0	0	0	0	1	0	1	0	0	1	0	0	0	4	0	4	0	0.266666666666667	RM_As_0258	DNA_hAT	no
rnd-5_family-2569	Asue_scaffold1	8219691	8219692	0	0	0	0	0	0	0	0	0	0	0	0	0	0	0	0	0	0	0	1	0	0	0	0	0	0	0	0	0	0	1	0	0	2	0	2	0	0.133333333333333	RM_As_0682	LTR_Gypsy	no
rnd-6_family-31979	Asue_scaffold1	8219722	8219723	0	0	0	0	0	0	0	0	0	0	0	0	0	0	0	0	0	0	0	1	0	0	0	0	0	1	0	0	0	0	1	0	0	3	0	3	0	0.2	RM_As_1052	Unknown	no
rnd-6_family-9360	Asue_scaffold1	8219728	8219729	0	0	0	0	0	0	0	0	0	0	0	0	0	0	0	0	0	0	0	1	0	0	0	0	0	1	0	1	1	0	1	1	0	6	0	6	0	0.4	RM_As_1184	LTR	yes_fromAA
rnd-1_family-6	Asue_scaffold1	8221332	8221333	0	0	0	0	0	0	0	0	0	0	0	0	0	0	0	0	0	0	0	0	0	0	0	0	0	1	0	0	0	0	1	0	0	2	0	2	0	0.133333333333333	RM_As_0055	RC_Helitron	no
rnd-1_family-2	Asue_scaffold1	8223125	8223126	0	0	0	0	0	0	0	0	0	0	0	0	0	0	0	0	0	0	0	0	0	0	0	1	0	0	0	0	0	0	1	0	0	2	0	2	0	0.133333333333333	RM_As_0005	LTR	yes_fromAA
rnd-1_family-206	Asue_scaffold1	8223235	8223236	0	0	1	1	1	1	0	0	0	0	0	1	0	0	0	0	1	0	0	1	0	0	0	0	0	1	0	1	1	0	1	0	0	11	6	5	0.333333333333333	0.333333333333333	RM_As_0204	LINE	no
rnd-1_family-14	Asue_scaffold1	8226887	8226888	0	0	0	0	0	0	0	0	0	0	0	0	0	0	0	0	0	0	0	0	0	0	0	0	0	0	0	0	0	0	0	1	0	1	0	1	0	0.0666666666666667	RM_As_0029	rRNA	no
rnd-1_family-141	Asue_scaffold1	8229783	8229784	0	0	0	0	0	0	0	0	0	0	1	0	0	1	0	0	0	0	0	0	0	0	0	0	0	0	0	0	0	0	0	0	0	2	2	0	0.111111111111111	0	RM_As_0134	RC_Helitron	no
rnd-6_family-3042	Asue_scaffold1	8242326	8242327	0	1	0	0	0	0	0	0	0	0	0	0	0	0	0	0	0	0	0	0	0	0	0	0	0	0	0	0	0	0	0	0	0	1	1	0	0.0555555555555556	0	RM_As_0976	LTR	no
rnd-1_family-32	Asue_scaffold1	8247025	8247026	0	0	0	0	1	0	0	0	0	0	0	0	0	0	0	0	0	0	0	0	0	0	0	0	0	0	0	0	0	0	0	0	0	1	1	0	0.0555555555555556	0	RM_As_0022	RC_Helitron	no
rnd-4_family-51	Asue_scaffold1	8247107	8247108	0	0	0	0	1	0	0	0	0	0	0	0	0	0	0	0	0	0	0	0	0	0	0	0	0	0	0	0	0	0	0	0	0	1	1	0	0.0555555555555556	0	RM_As_0548	RC_Helitron	no
rnd-6_family-5369	Asue_scaffold1	8247180	8247181	0	0	0	0	0	0	0	0	0	0	1	0	0	0	0	0	0	0	0	0	0	0	0	0	0	0	0	0	0	0	0	0	0	1	1	0	0.0555555555555556	0	RM_As_1183	LTR_Copia	no
HELITRONY3	Asue_scaffold1	8247565	8247566	0	0	1	1	0	0	0	0	0	0	0	0	0	0	0	0	0	0	0	0	0	0	0	0	0	0	0	0	0	0	0	0	0	2	2	0	0.111111111111111	0	RM_As_0612	RC_Helitron	no
HELITRONY3	Asue_scaffold1	8247565	8247566	0	0	1	1	0	0	0	0	0	0	0	0	0	0	0	0	0	0	0	0	0	0	0	0	0	0	0	0	0	0	0	0	0	2	2	0	0.111111111111111	0	RM_As_0681	RC_Helitron	no
HELITRONY3	Asue_scaffold1	8247565	8247566	0	0	1	1	0	0	0	0	0	0	0	0	0	0	0	0	0	0	0	0	0	0	0	0	0	0	0	0	0	0	0	0	0	2	2	0	0.111111111111111	0	RM_As_0626	RC_Helitron	no
HELITRONY3	Asue_scaffold1	8247565	8247566	0	0	1	1	0	0	0	0	0	0	0	0	0	0	0	0	0	0	0	0	0	0	0	0	0	0	0	0	0	0	0	0	0	2	2	0	0.111111111111111	0	RM_As_1071	RC_Helitron	no
HELITRONY3	Asue_scaffold1	8247565	8247566	0	0	1	1	0	0	0	0	0	0	0	0	0	0	0	0	0	0	0	0	0	0	0	0	0	0	0	0	0	0	0	0	0	2	2	0	0.111111111111111	0	RM_As_0597	RC_Helitron	no
HELITRONY3	Asue_scaffold1	8247565	8247566	0	0	1	1	0	0	0	0	0	0	0	0	0	0	0	0	0	0	0	0	0	0	0	0	0	0	0	0	0	0	0	0	0	2	2	0	0.111111111111111	0	RM_As_0760	RC_Helitron	no
HELITRONY3	Asue_scaffold1	8247565	8247566	0	0	1	1	0	0	0	0	0	0	0	0	0	0	0	0	0	0	0	0	0	0	0	0	0	0	0	0	0	0	0	0	0	2	2	0	0.111111111111111	0	RM_As_0993	RC_Helitron	no
rnd-6_family-4148	Asue_scaffold1	8247586	8247587	0	0	0	0	0	0	0	0	0	0	0	0	0	0	0	0	0	0	0	0	1	1	1	1	0	0	0	0	0	0	0	1	1	5	0	6	0	0.4	RM_As_0960	Composite	yes_fromAA
rnd-1_family-255	Asue_scaffold1	8247660	8247661	0	0	0	0	0	0	0	0	0	0	0	0	0	0	0	0	0	0	0	0	1	1	1	1	0	0	0	0	0	0	0	1	1	5	0	6	0	0.4	RM_As_0254	Composite	no
rnd-1_family-281	Asue_scaffold1	8248409	8248410	0	0	0	0	0	0	0	0	0	0	1	0	0	1	1	1	0	0	0	0	1	1	1	1	0	0	0	0	0	0	0	1	1	9	4	6	0.222222222222222	0.4	RM_As_0281	Unknown	no
rnd-1_family-29	Asue_scaffold1	8258220	8258221	0	0	0	0	0	0	1	0	0	0	0	0	0	0	0	0	0	0	0	0	0	0	0	0	0	0	0	0	0	0	0	0	0	1	1	0	0.0555555555555556	0	RM_As_0094	DNA	no
rnd-1_family-259	Asue_scaffold1	8261434	8261435	0	0	0	0	0	0	0	0	0	0	0	0	0	0	0	0	0	0	0	0	0	0	0	0	0	0	0	1	0	0	0	0	0	1	0	1	0	0.0666666666666667	RM_As_0258	DNA_hAT	no
rnd-1_family-16	Asue_scaffold1	8261504	8261505	0	0	0	0	0	0	0	0	0	0	0	0	0	0	0	0	0	0	0	0	0	0	0	0	0	0	0	1	0	0	0	0	0	1	0	1	0	0.0666666666666667	RM_As_0021	DNA_hAT	no
rnd-1_family-226	Asue_scaffold1	8261825	8261826	0	0	0	0	1	0	0	0	0	0	1	0	0	1	0	0	0	0	0	0	0	0	0	0	0	0	0	0	0	0	0	0	0	3	3	0	0.166666666666667	0	RM_As_0224	RC_Helitron	no
rnd-5_family-1783	Asue_scaffold1	8263092	8263093	1	1	1	1	0	1	1	1	1	0	0	0	0	0	0	1	0	0	1	1	1	1	1	1	1	1	1	1	1	1	1	1	1	23	9	15	0.5	1	RM_As_0635	Unknown	no
rnd-6_family-407	Asue_scaffold1	8263672	8263673	0	0	0	0	0	0	0	0	0	0	1	0	0	0	1	0	0	0	0	0	0	0	0	0	0	0	0	0	0	0	0	0	0	2	2	0	0.111111111111111	0	RM_As_1036	RC_Helitron	no
rnd-1_family-0	Asue_scaffold1	8284714	8284715	0	0	0	0	0	0	0	0	0	0	0	0	0	0	0	0	0	0	0	0	0	0	0	0	0	0	0	0	0	1	0	1	0	2	0	2	0	0.133333333333333	RM_As_0097	LINE	no
rnd-6_family-3020	Asue_scaffold1	8289730	8289731	1	1	0	0	0	1	1	1	1	0	0	0	0	0	1	1	0	0	1	1	0	0	0	0	1	1	1	1	1	1	1	0	0	17	8	9	0.444444444444444	0.6	RM_As_0969	LTR_Copia	no
ATCOPIA78_I	Asue_scaffold1	8289767	8289768	1	1	1	0	0	1	1	1	1	0	0	0	0	0	1	1	0	0	1	1	0	0	0	0	1	1	1	1	1	1	1	0	0	18	9	9	0.5	0.6	RM_As_0657	LTR_Copia	no
rnd-5_family-3727	Asue_scaffold1	8290589	8290590	0	0	0	0	0	1	1	0	0	1	0	0	0	0	0	0	0	0	0	1	0	0	0	1	0	0	0	1	0	1	0	1	0	8	3	5	0.166666666666667	0.333333333333333	RM_As_0791	DNA_hAT	no
rnd-1_family-259	Asue_scaffold1	8290603	8290604	1	1	1	1	1	1	1	1	1	1	1	0	0	1	0	1	0	0	1	1	1	1	1	1	1	1	1	1	1	1	1	1	1	27	13	15	0.722222222222222	1	RM_As_0258	DNA_hAT	no
rnd-1_family-16	Asue_scaffold1	8290729	8290730	1	1	1	1	1	1	1	1	1	1	1	1	1	1	0	1	0	1	1	1	1	1	1	1	1	1	1	1	1	1	1	1	1	30	16	15	0.888888888888889	1	RM_As_0021	DNA_hAT	no
rnd-1_family-259	Asue_scaffold1	8291696	8291697	1	1	1	1	1	1	1	1	1	1	1	1	1	1	0	1	0	0	1	1	1	1	1	1	0	1	1	1	1	1	1	1	1	28	15	14	0.833333333333333	0.933333333333333	RM_As_0258	DNA_hAT	no
rnd-1_family-197	Asue_scaffold1	8291731	8291732	1	1	1	1	1	1	1	1	1	1	1	0	0	1	0	1	1	0	1	1	1	1	1	1	1	1	1	1	1	1	1	1	1	28	14	15	0.777777777777778	1	RM_As_0194	DNA_hAT	no
rnd-1_family-16	Asue_scaffold1	8291823	8291824	1	1	1	1	1	1	1	1	1	1	1	1	1	1	1	0	1	1	1	1	1	1	1	1	1	1	1	1	1	1	1	1	1	31	17	15	0.944444444444444	1	RM_As_0021	DNA_hAT	no
rnd-4_family-51	Asue_scaffold1	8300636	8300637	0	0	0	0	0	0	0	0	0	0	0	0	0	0	0	0	0	0	0	0	1	1	1	1	0	0	0	0	0	0	0	1	1	5	0	6	0	0.4	RM_As_0548	RC_Helitron	no
rnd-1_family-10	Asue_scaffold1	8300664	8300665	0	0	1	1	0	0	0	0	0	0	1	0	1	1	0	0	0	0	0	0	0	0	0	0	0	0	0	0	0	0	0	0	0	5	5	0	0.277777777777778	0	RM_As_0089	LTR_Gypsy	no
rnd-1_family-16	Asue_scaffold1	8300711	8300712	0	0	0	0	0	0	0	0	0	0	0	0	0	0	0	0	0	0	0	1	0	0	0	0	0	0	0	1	0	1	0	0	0	3	0	3	0	0.2	RM_As_0021	DNA_hAT	no
rnd-1_family-197	Asue_scaffold1	8303383	8303384	1	1	1	1	1	1	1	1	1	1	1	1	1	1	1	1	1	1	1	1	1	1	1	1	1	1	1	1	1	1	1	1	1	32	18	15	1	1	RM_As_0194	DNA_hAT	no
rnd-5_family-2085	Asue_scaffold1	8303553	8303554	1	1	1	1	1	1	1	1	1	0	1	0	0	1	0	1	0	0	1	1	1	1	1	1	1	1	1	1	1	1	1	1	1	26	12	15	0.666666666666667	1	RM_As_0593	DNA_Harbinger	no
rnd-1_family-426	Asue_scaffold1	8309836	8309837	0	0	1	1	0	0	0	0	0	0	1	0	0	1	0	0	0	0	0	0	0	0	0	0	0	0	0	0	0	0	0	0	0	4	4	0	0.222222222222222	0	RM_As_0424	DNA_Mariner	no
rnd-1_family-32	Asue_scaffold1	8312969	8312970	0	0	0	0	0	0	0	0	0	0	0	0	0	0	0	0	0	0	0	0	0	0	0	0	0	0	0	1	0	0	0	0	0	1	0	1	0	0.0666666666666667	RM_As_0022	RC_Helitron	no
rnd-5_family-9576	Asue_scaffold1	8313081	8313082	0	0	0	0	0	0	0	0	0	0	0	0	0	0	0	0	0	0	0	0	0	0	0	0	0	0	0	0	0	0	0	1	0	1	0	1	0	0.0666666666666667	RM_As_0610	LTR	yes_fromAA
rnd-1_family-14	Asue_scaffold1	8334937	8334938	0	0	0	0	0	0	0	0	0	1	0	0	0	0	0	0	0	0	0	0	0	0	0	0	0	0	0	0	0	0	0	0	0	1	1	0	0.0555555555555556	0	RM_As_0029	rRNA	no
rnd-5_family-3286	Asue_scaffold1	8342208	8342209	0	0	0	0	0	0	0	0	0	0	0	0	0	0	0	0	0	0	0	0	0	0	0	0	0	0	0	0	0	1	0	1	0	2	0	2	0	0.133333333333333	RM_As_0591	Satellite	no
rnd-1_family-14	Asue_scaffold1	8354893	8354894	0	0	0	0	0	0	0	0	0	0	0	0	0	0	0	0	0	0	0	0	0	0	0	0	0	0	0	0	0	1	0	0	0	1	0	1	0	0.0666666666666667	RM_As_0029	rRNA	no
rnd-1_family-23	Asue_scaffold1	8358621	8358622	0	0	0	0	0	0	0	0	0	0	0	0	0	0	0	0	0	0	0	0	1	0	0	1	0	0	0	0	0	0	0	1	1	3	0	4	0	0.266666666666667	RM_As_0012	DNA_MuDR	no
rnd-1_family-117	Asue_scaffold1	8362476	8362477	0	0	0	0	0	0	0	0	0	0	0	0	0	0	0	0	0	0	0	0	1	0	0	1	0	0	0	0	0	0	0	1	1	3	0	4	0	0.266666666666667	RM_As_0113	DNA_MuDR	yes_fromAA
rnd-1_family-508	Asue_scaffold1	8373924	8373925	1	1	1	1	1	0	1	0	0	1	0	0	0	0	0	1	0	0	1	1	0	1	1	1	0	1	0	0	0	1	1	1	1	17	8	10	0.444444444444444	0.666666666666667	RM_As_0509	Unknown	no
rnd-4_family-3619	Asue_scaffold1	8380903	8380904	0	0	0	0	0	0	0	0	0	0	0	0	0	0	0	0	0	0	0	0	0	0	0	0	0	0	1	0	0	0	0	0	0	1	0	1	0	0.0666666666666667	RM_As_0565	Unknown	no
rnd-1_family-508	Asue_scaffold1	8385497	8385498	1	1	1	1	1	1	1	1	1	1	1	1	1	1	1	1	1	0	1	1	1	1	1	1	1	1	1	1	1	1	1	1	1	31	17	15	0.944444444444444	1	RM_As_0509	Unknown	no
rnd-1_family-508	Asue_scaffold1	8389661	8389662	0	1	1	1	1	1	0	1	0	1	0	0	0	0	0	0	0	0	0	1	1	1	1	1	0	1	0	1	0	1	1	1	1	17	7	11	0.388888888888889	0.733333333333333	RM_As_0509	Unknown	no
rnd-6_family-3910	Asue_scaffold1	8390722	8390723	1	1	1	1	1	1	1	1	1	0	1	1	1	1	1	1	0	1	1	1	1	1	1	1	0	1	1	1	1	1	1	1	1	29	16	14	0.888888888888889	0.933333333333333	RM_As_1124	Unknown	no
rnd-5_family-2630	Asue_scaffold1	8391509	8391510	0	0	0	0	0	0	0	0	0	0	0	0	0	0	0	0	0	0	0	0	1	0	0	1	0	0	0	0	0	0	0	1	1	3	0	4	0	0.266666666666667	RM_As_0664	Unknown	yes_fromAA
rnd-1_family-508	Asue_scaffold1	8391631	8391632	1	1	1	1	1	1	1	1	1	1	0	1	0	1	0	1	0	0	1	1	1	1	1	1	1	1	1	1	1	1	1	1	1	27	13	15	0.722222222222222	1	RM_As_0509	Unknown	no
rnd-1_family-508	Asue_scaffold1	8393115	8393116	1	1	1	1	1	1	1	1	1	1	1	1	1	1	1	1	0	0	1	1	1	1	1	1	1	1	1	1	1	1	1	1	1	30	16	15	0.888888888888889	1	RM_As_0509	Unknown	no
rnd-6_family-3910	Asue_scaffold1	8393304	8393305	1	1	1	1	1	1	1	1	1	1	1	1	1	1	1	1	1	1	1	1	1	1	1	1	1	1	1	1	1	1	1	1	1	32	18	15	1	1	RM_As_1124	Unknown	no
rnd-5_family-435	Asue_scaffold1	8412506	8412507	0	0	0	0	0	0	0	0	0	0	1	0	0	0	1	1	0	0	0	0	0	0	0	0	0	0	0	0	0	0	0	0	0	3	3	0	0.166666666666667	0	RM_As_0669	DNA_Harbinger	no
rnd-1_family-508	Asue_scaffold1	8412803	8412804	1	1	1	1	1	1	1	1	1	1	1	1	1	1	1	1	1	1	1	1	1	1	1	1	1	1	1	1	1	1	1	1	1	32	18	15	1	1	RM_As_0509	Unknown	no
rnd-6_family-3910	Asue_scaffold1	8414413	8414414	1	1	1	1	1	1	1	1	1	1	1	1	1	1	1	1	0	0	1	1	1	1	1	1	1	1	1	1	1	1	1	1	1	30	16	15	0.888888888888889	1	RM_As_1124	Unknown	no
rnd-6_family-3910	Asue_scaffold1	8415697	8415698	1	1	1	1	1	1	1	1	1	1	1	0	0	1	0	1	0	0	1	1	1	1	1	1	0	1	1	1	0	1	1	1	1	25	13	13	0.722222222222222	0.866666666666667	RM_As_1124	Unknown	no
rnd-6_family-5500	Asue_scaffold1	8417408	8417409	0	0	0	0	0	0	0	0	0	0	1	0	0	0	0	0	0	0	0	0	0	0	0	0	0	0	0	0	0	0	0	0	0	1	1	0	0.0555555555555556	0	RM_As_1165	DNA_hAT	no
rnd-1_family-0	Asue_scaffold1	8418040	8418041	0	0	0	0	0	0	0	0	0	0	1	0	0	0	0	0	0	0	0	0	0	0	0	0	0	0	0	0	0	0	0	1	0	2	1	1	0.0555555555555556	0.0666666666666667	RM_As_0097	LINE	no
ATREP4	Asue_scaffold1	8424073	8424074	0	0	0	0	0	0	0	0	0	0	1	0	0	0	0	0	0	0	0	0	0	0	0	0	0	0	0	0	0	0	0	0	0	1	1	0	0.0555555555555556	0	RM_As_1123	RC_Helitron	no
ATREP4	Asue_scaffold1	8424073	8424074	0	0	0	0	0	0	0	0	0	0	1	0	0	0	0	0	0	0	0	0	0	0	0	0	0	0	0	0	0	0	0	0	0	1	1	0	0.0555555555555556	0	RM_As_1148	RC_Helitron	no
ATREP4	Asue_scaffold1	8424073	8424074	0	0	0	0	0	0	0	0	0	0	1	0	0	0	0	0	0	0	0	0	0	0	0	0	0	0	0	0	0	0	0	0	0	1	1	0	0.0555555555555556	0	RM_As_1056	RC_Helitron	no
ATREP4	Asue_scaffold1	8424073	8424074	0	0	0	0	0	0	0	0	0	0	1	0	0	0	0	0	0	0	0	0	0	0	0	0	0	0	0	0	0	0	0	0	0	1	1	0	0.0555555555555556	0	RM_As_1046	RC_Helitron	no
rnd-1_family-57	Asue_scaffold1	8428672	8428673	1	1	1	1	1	1	1	1	1	1	1	1	1	1	0	1	0	0	1	1	1	1	1	1	1	1	1	1	1	1	1	1	1	29	15	15	0.833333333333333	1	RM_As_0037	LINE	no
rnd-6_family-3020	Asue_scaffold1	8439510	8439511	0	0	0	0	0	0	0	0	0	0	0	0	0	0	0	0	1	0	0	0	0	0	0	0	0	0	0	0	0	0	0	0	0	1	1	0	0.0555555555555556	0	RM_As_0969	LTR_Copia	no
ATCOPIA78_I	Asue_scaffold1	8439529	8439530	0	0	0	0	0	0	0	0	0	0	0	0	0	0	0	0	1	0	0	0	0	0	0	0	0	0	0	0	0	0	0	0	0	1	1	0	0.0555555555555556	0	RM_As_0657	LTR_Copia	no
rnd-1_family-341	Asue_scaffold1	8454430	8454431	1	1	1	1	1	1	1	1	1	1	1	1	1	1	1	1	1	1	1	1	1	1	1	1	1	1	1	1	1	1	1	1	1	32	18	15	1	1	RM_As_0339	Unknown	no
rnd-1_family-339	Asue_scaffold1	8454520	8454521	1	1	1	1	1	1	1	1	1	1	0	1	1	1	1	1	0	0	1	1	1	1	1	1	1	1	1	1	0	1	1	1	1	28	15	14	0.833333333333333	0.933333333333333	RM_As_0338	Unknown	no
rnd-1_family-400	Asue_scaffold1	8454728	8454729	0	0	0	0	0	0	0	0	0	1	1	1	1	0	0	0	0	0	0	1	0	1	1	1	0	1	0	1	0	1	1	1	1	13	4	10	0.222222222222222	0.666666666666667	RM_As_0396	Unknown	no
rnd-1_family-424	Asue_scaffold1	8454935	8454936	1	1	1	1	1	1	1	1	1	1	1	1	1	1	1	1	1	1	1	1	1	1	1	1	1	1	1	1	1	1	1	1	1	32	18	15	1	1	RM_As_0422	Unknown	no
rnd-1_family-341	Asue_scaffold1	8455877	8455878	1	1	1	1	1	1	1	1	1	1	1	1	1	1	1	1	1	1	1	1	1	1	1	1	1	1	1	1	1	1	1	1	1	32	18	15	1	1	RM_As_0339	Unknown	no
rnd-1_family-14	Asue_scaffold1	8456407	8456408	0	0	0	0	0	0	0	0	0	0	1	0	0	0	0	0	0	0	0	0	0	0	0	0	0	0	0	0	0	0	0	1	0	2	1	1	0.0555555555555556	0.0666666666666667	RM_As_0029	rRNA	no
rnd-5_family-2420	Asue_scaffold1	8480384	8480385	0	0	0	0	0	0	0	0	0	0	0	0	0	0	0	0	0	0	0	0	0	0	0	0	0	0	0	0	0	1	0	0	0	1	0	1	0	0.0666666666666667	RM_As_0687	DNA_hAT-Ac	yes_fromAA
rnd-5_family-590	Asue_scaffold1	8503730	8503731	0	0	0	0	0	0	0	0	0	1	0	0	0	0	0	0	0	0	0	0	0	0	0	0	0	0	0	0	0	0	0	0	0	1	1	0	0.0555555555555556	0	RM_As_0769	DNA_MuDR	no
BRODYAGA2	Asue_scaffold1	8505439	8505440	0	0	0	0	0	0	0	0	0	0	0	0	1	0	0	0	0	0	0	0	0	0	0	0	0	0	0	0	0	0	0	0	0	1	1	0	0.0555555555555556	0	RM_As_0235	DNA_MuDR	no
BRODYAGA2	Asue_scaffold1	8505439	8505440	0	0	0	0	0	0	0	0	0	0	0	0	1	0	0	0	0	0	0	0	0	0	0	0	0	0	0	0	0	0	0	0	0	1	1	0	0.0555555555555556	0	RM_As_0892	DNA_MuDR	no
rnd-5_family-261	Asue_scaffold1	8523164	8523165	1	1	1	0	1	1	1	1	1	0	0	0	0	1	0	0	0	0	1	1	1	1	1	1	1	1	1	1	0	1	1	1	1	22	9	14	0.5	0.933333333333333	RM_As_0796	RC_Helitron	no
rnd-1_family-6	Asue_scaffold1	8523186	8523187	0	0	0	0	0	0	0	0	0	0	0	0	0	0	0	0	0	0	1	1	0	0	0	0	0	0	0	1	0	1	1	0	0	5	0	5	0	0.333333333333333	RM_As_0055	RC_Helitron	no
rnd-1_family-14	Asue_scaffold1	8527261	8527262	0	0	0	0	0	0	0	0	0	0	1	0	0	0	0	0	0	0	0	0	0	0	0	0	0	0	0	0	0	0	0	1	0	2	1	1	0.0555555555555556	0.0666666666666667	RM_As_0029	rRNA	no
rnd-5_family-1517	Asue_scaffold1	8527342	8527343	0	0	0	0	0	0	0	0	0	0	0	0	0	0	0	0	0	0	0	0	0	0	0	0	0	0	0	0	0	0	0	1	0	1	0	1	0	0.0666666666666667	RM_As_0653	LTR_Copia	yes_fromAA
rnd-5_family-9576	Asue_scaffold1	8528391	8528392	0	0	0	0	0	0	0	0	0	0	0	0	0	0	0	0	0	0	0	0	1	1	1	1	0	0	0	0	1	0	0	1	1	6	0	7	0	0.466666666666667	RM_As_0610	LTR	yes_fromAA
rnd-1_family-14	Asue_scaffold1	8529744	8529745	1	0	0	0	0	0	0	0	0	0	0	0	0	0	0	0	0	0	0	0	0	0	0	0	0	0	0	0	0	0	0	0	0	1	1	0	0.0555555555555556	0	RM_As_0029	rRNA	no
rnd-4_family-51	Asue_scaffold1	8543686	8543687	0	0	0	0	0	0	0	0	0	0	0	0	0	0	0	0	0	0	1	0	0	0	0	0	1	0	1	1	0	1	0	0	0	5	0	5	0	0.333333333333333	RM_As_0548	RC_Helitron	no
rnd-1_family-182	Asue_scaffold1	8543705	8543706	0	0	0	0	0	0	0	0	0	0	0	0	1	0	0	0	0	0	0	0	0	0	0	0	0	0	0	0	0	0	0	0	0	1	1	0	0.0555555555555556	0	RM_As_0184	RC_Helitron	no
rnd-5_family-560	Asue_scaffold1	8543753	8543754	0	0	0	0	0	0	0	0	0	0	0	0	0	0	0	0	0	0	1	0	0	0	0	0	1	0	0	1	0	1	0	0	0	4	0	4	0	0.266666666666667	RM_As_0604	RC_Helitron	no
rnd-1_family-24	Asue_scaffold1	8549554	8549555	0	0	0	0	0	0	0	0	0	0	0	0	0	0	0	0	0	0	1	0	0	0	0	0	0	0	0	1	0	1	0	0	0	3	0	3	0	0.2	RM_As_0010	RC_Helitron	no
rnd-5_family-504	Asue_scaffold1	8549599	8549600	0	0	0	0	0	0	0	0	0	0	0	0	1	0	0	0	0	0	1	0	0	0	0	0	1	0	1	1	0	1	0	0	0	6	1	5	0.0555555555555556	0.333333333333333	RM_As_0623	RC_Helitron	no
rnd-5_family-1637	Asue_scaffold1	8549667	8549668	0	0	0	0	0	0	0	0	0	1	0	0	1	0	0	0	0	0	1	0	0	0	0	0	1	0	1	0	0	1	0	0	0	6	2	4	0.111111111111111	0.266666666666667	RM_As_0625	RC_Helitron	no
rnd-6_family-4443	Asue_scaffold1	8550322	8550323	0	0	0	0	0	0	0	0	0	0	0	0	0	0	0	0	0	0	0	0	0	0	0	0	0	0	0	0	0	0	0	1	0	1	0	1	0	0.0666666666666667	RM_As_1169	DNA_EnSPM	no
rnd-1_family-6	Asue_scaffold1	8551118	8551119	0	0	0	0	0	0	0	0	0	0	0	0	0	0	0	0	0	0	0	1	0	0	0	0	0	1	0	0	0	0	1	0	0	3	0	3	0	0.2	RM_As_0055	RC_Helitron	no
rnd-5_family-4044	Asue_scaffold1	8561922	8561923	1	1	0	0	1	1	1	1	1	0	0	0	0	0	0	0	0	0	0	1	1	1	1	1	0	0	0	0	0	0	1	1	1	14	7	8	0.388888888888889	0.533333333333333	RM_As_0675	RC_Helitron	no
rnd-1_family-141	Asue_scaffold1	8562324	8562325	1	1	0	0	1	1	1	1	1	0	0	0	1	0	0	0	1	0	0	1	1	1	1	1	0	1	0	0	1	0	1	1	1	18	9	10	0.5	0.666666666666667	RM_As_0134	RC_Helitron	no
rnd-5_family-504	Asue_scaffold1	8562601	8562602	0	0	0	0	0	0	0	0	0	0	0	0	0	0	0	0	0	0	0	0	0	1	1	1	0	0	0	0	0	0	0	1	0	4	0	4	0	0.266666666666667	RM_As_0623	RC_Helitron	no
rnd-4_family-391	Asue_scaffold1	8569488	8569489	0	0	0	0	0	0	0	0	0	0	0	0	0	0	0	0	0	0	0	0	0	0	0	0	0	1	0	0	0	0	0	0	0	1	0	1	0	0.0666666666666667	RM_As_0586	Unknown	no
rnd-6_family-11933	Asue_scaffold1	8569534	8569535	0	0	0	0	0	0	0	0	0	0	0	0	0	0	0	0	0	0	0	0	0	0	0	0	0	1	0	0	0	0	0	0	0	1	0	1	0	0.0666666666666667	RM_As_0922	Satellite	no
rnd-5_family-5042	Asue_scaffold1	8569570	8569571	0	0	0	0	0	0	0	0	0	0	0	0	0	0	0	0	0	0	0	0	0	0	0	0	0	1	0	0	0	0	0	0	0	1	0	1	0	0.0666666666666667	RM_As_0765	Unknown	no
rnd-1_family-124	Asue_scaffold1	8588491	8588492	1	1	1	1	0	1	0	1	1	1	0	1	0	0	0	1	0	0	1	0	0	1	1	0	1	0	1	1	1	1	0	0	0	18	10	8	0.555555555555556	0.533333333333333	RM_As_0119	Satellite	no
rnd-1_family-216	Asue_scaffold1	8588954	8588955	1	1	0	0	1	1	1	1	1	0	0	0	0	0	0	0	0	0	0	1	1	1	0	1	0	1	0	0	1	0	1	1	1	15	7	9	0.388888888888889	0.6	RM_As_0213	DNA_MuDR	no
rnd-1_family-339	Asue_scaffold1	8590341	8590342	1	1	1	1	1	1	1	1	1	1	1	1	1	1	1	1	1	1	1	1	1	1	1	1	1	1	1	1	1	1	1	1	1	32	18	15	1	1	RM_As_0338	Unknown	no
rnd-1_family-49	Asue_scaffold1	8592538	8592539	0	0	0	0	0	0	0	0	0	0	0	0	0	0	0	0	0	0	0	0	0	0	0	0	0	0	0	0	0	1	0	0	0	1	0	1	0	0.0666666666666667	RM_As_0034	LTR_Copia	yes_fromAA
rnd-1_family-226	Asue_scaffold1	8593070	8593071	1	1	1	1	1	1	1	1	1	0	1	0	0	1	0	1	0	0	1	1	1	1	1	1	1	1	1	1	1	1	1	1	1	26	12	15	0.666666666666667	1	RM_As_0224	RC_Helitron	no
rnd-4_family-4079	Asue_scaffold1	8594230	8594231	0	0	0	0	0	0	0	1	1	0	0	0	0	0	0	0	0	0	0	1	0	0	1	1	0	0	0	1	0	1	0	1	1	8	2	7	0.111111111111111	0.466666666666667	RM_As_0566	RC_Helitron	no
rnd-6_family-13604	Asue_scaffold1	8594235	8594236	0	1	1	0	0	1	1	0	1	0	0	0	0	0	0	0	0	0	1	1	1	1	1	1	0	0	0	1	0	1	1	1	1	15	5	11	0.277777777777778	0.733333333333333	RM_As_0951	LTR_Copia	no
rnd-1_family-155	Asue_scaffold1	8594244	8594245	0	0	0	0	0	1	0	0	0	0	0	0	0	0	0	1	0	0	0	0	0	0	1	0	0	0	0	1	0	0	0	0	0	4	2	2	0.111111111111111	0.133333333333333	RM_As_0149	RC_Helitron	no
rnd-1_family-99	Asue_scaffold1	8594280	8594281	0	0	0	0	0	0	0	0	0	0	0	0	1	0	0	0	0	0	0	0	0	0	0	0	0	0	0	0	0	0	0	0	0	1	1	0	0.0555555555555556	0	RM_As_0103	LTR_Gypsy	no
rnd-1_family-424	Asue_scaffold1	8594804	8594805	1	1	1	1	1	1	1	1	1	1	1	1	0	1	1	1	1	1	1	1	1	1	1	1	1	1	1	1	1	1	1	1	1	31	17	15	0.944444444444444	1	RM_As_0422	Unknown	no
rnd-1_family-400	Asue_scaffold1	8595012	8595013	1	1	1	1	1	1	1	1	1	1	1	1	1	1	1	1	1	1	1	1	1	1	1	1	1	1	1	1	1	1	1	1	1	32	18	15	1	1	RM_As_0396	Unknown	no
rnd-4_family-337	Asue_scaffold1	8597429	8597430	0	0	0	0	0	0	0	1	1	0	1	0	0	0	1	1	1	0	0	1	1	1	0	1	0	1	1	0	0	0	1	1	0	14	6	8	0.333333333333333	0.533333333333333	RM_As_0560	LTR_Gypsy	no
rnd-1_family-341	Asue_scaffold1	8597925	8597926	1	1	1	1	1	1	1	1	1	1	1	1	1	1	1	1	1	1	1	1	1	1	1	1	1	1	1	1	1	1	1	1	1	32	18	15	1	1	RM_As_0339	Unknown	no
rnd-1_family-0	Asue_scaffold1	8599031	8599032	0	0	0	0	0	0	0	0	0	0	0	0	0	0	0	0	0	0	0	0	0	0	0	0	0	0	0	0	0	1	0	0	0	1	0	1	0	0.0666666666666667	RM_As_0097	LINE	no
rnd-1_family-339	Asue_scaffold1	8601163	8601164	0	0	0	0	0	0	0	0	0	0	0	0	0	0	1	1	0	0	0	0	0	0	0	0	0	0	0	0	0	0	0	0	0	2	2	0	0.111111111111111	0	RM_As_0338	Unknown	no
rnd-1_family-341	Asue_scaffold1	8601370	8601371	1	1	1	1	1	1	1	1	1	1	1	1	1	1	1	1	0	0	1	1	1	1	1	1	1	1	1	1	0	1	1	1	1	29	16	14	0.888888888888889	0.933333333333333	RM_As_0339	Unknown	no
rnd-5_family-3286	Asue_scaffold1	8602227	8602228	0	0	0	0	0	0	0	0	0	0	0	0	0	0	0	0	0	0	0	0	0	0	1	0	0	0	1	0	0	1	1	0	1	4	0	5	0	0.333333333333333	RM_As_0591	Satellite	no
rnd-1_family-424	Asue_scaffold1	8605178	8605179	1	1	1	1	1	1	1	1	1	1	1	1	1	1	1	1	1	1	1	1	1	1	1	1	1	1	1	1	1	1	1	1	1	32	18	15	1	1	RM_As_0422	Unknown	no
rnd-1_family-400	Asue_scaffold1	8605297	8605298	1	0	1	0	1	1	1	0	1	1	1	1	1	0	1	1	0	0	1	1	0	1	1	1	0	1	0	1	1	1	1	1	1	23	12	12	0.666666666666667	0.8	RM_As_0396	Unknown	no
rnd-1_family-339	Asue_scaffold1	8605605	8605606	0	0	0	0	0	0	0	0	0	1	1	0	1	1	1	1	0	0	0	0	0	1	1	0	0	0	0	0	0	0	0	0	0	8	6	2	0.333333333333333	0.133333333333333	RM_As_0338	Unknown	no
rnd-1_family-341	Asue_scaffold1	8605676	8605677	1	1	1	1	1	1	1	1	1	1	1	1	1	1	1	1	0	0	1	1	1	1	1	1	1	1	1	1	1	1	1	1	1	30	16	15	0.888888888888889	1	RM_As_0339	Unknown	no
rnd-1_family-387	Asue_scaffold1	8607787	8607788	1	1	1	0	1	1	1	1	1	1	1	1	1	1	0	1	1	1	1	1	1	1	1	1	1	1	1	1	1	1	1	1	1	30	16	15	0.888888888888889	1	RM_As_0386	Unknown	no
rnd-1_family-14	Asue_scaffold1	8612951	8612952	0	0	0	0	0	0	0	0	0	0	0	0	0	0	0	0	0	0	0	0	0	0	0	0	0	0	0	0	0	0	0	1	0	1	0	1	0	0.0666666666666667	RM_As_0029	rRNA	no
rnd-5_family-2569	Asue_scaffold1	8619731	8619732	1	1	1	1	0	1	1	1	1	0	0	1	0	1	0	1	0	0	0	0	0	0	0	0	0	1	0	0	0	1	0	0	0	13	11	2	0.611111111111111	0.133333333333333	RM_As_0682	LTR_Gypsy	no
rnd-6_family-452	Asue_scaffold1	8619968	8619969	0	1	1	1	0	1	1	1	1	0	1	0	0	0	0	0	0	0	0	0	0	0	0	1	0	1	0	0	0	0	0	0	0	10	8	2	0.444444444444444	0.133333333333333	RM_As_0918	LTR_Gypsy	no
rnd-5_family-1637	Asue_scaffold1	8638529	8638530	0	0	0	0	0	0	0	0	0	0	0	0	0	0	0	0	0	0	0	0	0	0	0	0	0	0	0	0	0	0	0	1	0	1	0	1	0	0.0666666666666667	RM_As_0625	RC_Helitron	no
rnd-4_family-1473	Asue_scaffold1	8638595	8638596	1	1	1	1	1	1	1	1	1	0	1	0	0	1	0	1	0	0	1	1	1	1	1	1	1	1	1	1	1	1	1	1	1	26	12	15	0.666666666666667	1	RM_As_0556	RC_Helitron	no
rnd-5_family-4044	Asue_scaffold1	8638812	8638813	0	0	0	0	0	0	0	0	0	0	0	0	0	0	0	0	0	0	0	1	0	0	0	1	0	0	0	1	0	1	1	1	1	6	0	7	0	0.466666666666667	RM_As_0675	RC_Helitron	no
rnd-5_family-2313	Asue_scaffold1	8643831	8643832	0	0	0	0	0	0	0	0	0	0	1	0	0	0	0	0	0	0	0	0	0	0	0	0	0	0	0	0	0	0	0	0	0	1	1	0	0.0555555555555556	0	RM_As_0605	LTR_Gypsy	no
rnd-1_family-14	Asue_scaffold1	8649276	8649277	0	0	0	0	0	0	0	0	0	0	0	0	0	0	0	0	0	0	0	0	1	0	0	0	0	0	0	0	0	0	0	0	0	1	0	1	0	0.0666666666666667	RM_As_0029	rRNA	no
rnd-1_family-289	Asue_scaffold1	8658793	8658794	0	0	0	0	0	0	0	0	0	0	0	0	0	0	0	0	0	0	0	0	0	0	0	0	0	0	0	0	0	0	0	1	0	1	0	1	0	0.0666666666666667	RM_As_0302	DNA_hAT	no
BRODYAGA2	Asue_scaffold1	8658820	8658821	0	0	0	0	0	0	0	0	0	0	0	0	0	0	0	0	0	0	0	0	0	1	0	0	0	0	0	0	0	0	0	0	0	1	0	1	0	0.0666666666666667	RM_As_0235	DNA_MuDR	no
BRODYAGA2	Asue_scaffold1	8658820	8658821	0	0	0	0	0	0	0	0	0	0	0	0	0	0	0	0	0	0	0	0	0	1	0	0	0	0	0	0	0	0	0	0	0	1	0	1	0	0.0666666666666667	RM_As_0892	DNA_MuDR	no
rnd-5_family-3286	Asue_scaffold1	8666299	8666300	0	0	0	0	0	0	0	0	0	0	0	0	0	0	0	0	0	0	0	0	0	0	0	0	0	0	0	0	0	0	0	1	0	1	0	1	0	0.0666666666666667	RM_As_0591	Satellite	no
rnd-6_family-3354	Asue_scaffold1	8674485	8674486	0	0	0	0	0	0	0	0	0	0	1	0	0	0	0	0	0	0	0	0	0	0	0	0	0	0	0	0	0	0	0	0	0	1	1	0	0.0555555555555556	0	RM_As_1131	Unknown	no
rnd-6_family-10500	Asue_scaffold1	8675430	8675431	0	0	0	0	0	0	0	0	0	0	1	0	0	0	0	0	0	0	0	0	0	0	0	0	0	0	0	0	0	0	0	0	0	1	1	0	0.0555555555555556	0	RM_As_1028	Unknown	no
HELITRONY3	Asue_scaffold1	8688392	8688393	0	0	0	0	0	0	0	0	0	0	0	0	0	0	0	0	0	0	0	0	0	0	0	0	0	0	0	0	0	1	0	0	0	1	0	1	0	0.0666666666666667	RM_As_0612	RC_Helitron	no
HELITRONY3	Asue_scaffold1	8688392	8688393	0	0	0	0	0	0	0	0	0	0	0	0	0	0	0	0	0	0	0	0	0	0	0	0	0	0	0	0	0	1	0	0	0	1	0	1	0	0.0666666666666667	RM_As_0681	RC_Helitron	no
HELITRONY3	Asue_scaffold1	8688392	8688393	0	0	0	0	0	0	0	0	0	0	0	0	0	0	0	0	0	0	0	0	0	0	0	0	0	0	0	0	0	1	0	0	0	1	0	1	0	0.0666666666666667	RM_As_0626	RC_Helitron	no
HELITRONY3	Asue_scaffold1	8688392	8688393	0	0	0	0	0	0	0	0	0	0	0	0	0	0	0	0	0	0	0	0	0	0	0	0	0	0	0	0	0	1	0	0	0	1	0	1	0	0.0666666666666667	RM_As_1071	RC_Helitron	no
HELITRONY3	Asue_scaffold1	8688392	8688393	0	0	0	0	0	0	0	0	0	0	0	0	0	0	0	0	0	0	0	0	0	0	0	0	0	0	0	0	0	1	0	0	0	1	0	1	0	0.0666666666666667	RM_As_0597	RC_Helitron	no
HELITRONY3	Asue_scaffold1	8688392	8688393	0	0	0	0	0	0	0	0	0	0	0	0	0	0	0	0	0	0	0	0	0	0	0	0	0	0	0	0	0	1	0	0	0	1	0	1	0	0.0666666666666667	RM_As_0760	RC_Helitron	no
HELITRONY3	Asue_scaffold1	8688392	8688393	0	0	0	0	0	0	0	0	0	0	0	0	0	0	0	0	0	0	0	0	0	0	0	0	0	0	0	0	0	1	0	0	0	1	0	1	0	0.0666666666666667	RM_As_0993	RC_Helitron	no
HELITRONY3	Asue_scaffold1	8688392	8688393	0	0	0	0	0	0	0	0	0	0	0	0	0	0	0	0	0	0	0	0	0	0	0	0	0	0	0	0	0	1	0	0	0	1	0	1	0	0.0666666666666667	RM_As_0261	RC_Helitron	yes_fromAA
rnd-6_family-3014	Asue_scaffold1	8698638	8698639	1	1	1	1	1	1	1	1	1	0	1	1	1	1	1	1	0	1	1	1	1	1	1	1	1	1	1	1	1	1	1	1	1	30	16	15	0.888888888888889	1	RM_As_0920	LINE	no
rnd-1_family-166	Asue_scaffold1	8705952	8705953	1	0	0	0	0	0	0	0	0	0	1	0	1	0	0	0	0	0	0	0	0	0	0	0	0	0	0	0	0	0	0	0	0	3	3	0	0.166666666666667	0	RM_As_0161	RC_Helitron	no
rnd-5_family-3389	Asue_scaffold1	8712636	8712637	0	0	0	0	1	0	0	0	0	0	0	0	0	0	0	0	0	0	0	0	0	0	0	0	0	0	0	0	0	0	0	0	0	1	1	0	0.0555555555555556	0	RM_As_0654	DNA_Pogo	no
rnd-5_family-3277	Asue_scaffold1	8712773	8712774	0	0	0	0	1	0	0	0	0	0	0	0	0	0	0	0	0	0	0	0	0	0	0	0	0	0	0	0	0	0	0	0	0	1	1	0	0.0555555555555556	0	RM_As_0775	DNA_Pogo	no
rnd-5_family-3286	Asue_scaffold1	8718874	8718875	0	0	0	0	0	0	0	0	0	0	0	0	0	0	0	0	0	0	0	0	0	0	0	0	0	0	0	0	0	1	0	0	0	1	0	1	0	0.0666666666666667	RM_As_0591	Satellite	no
rnd-1_family-2	Asue_scaffold1	8732059	8732060	0	0	0	0	0	0	0	0	0	0	0	0	0	0	0	0	0	0	0	0	0	0	0	0	0	0	0	0	0	1	0	0	0	1	0	1	0	0.0666666666666667	RM_As_0005	LTR	yes_fromAA
rnd-1_family-6	Asue_scaffold1	8732592	8732593	0	0	0	0	0	0	0	0	0	0	0	0	0	0	0	0	0	0	0	1	1	0	1	1	0	1	0	0	0	0	1	1	0	7	0	7	0	0.466666666666667	RM_As_0055	RC_Helitron	no
rnd-4_family-1373	Asue_scaffold1	8778010	8778011	0	0	1	1	0	0	0	0	0	0	0	0	0	0	0	0	0	0	0	0	0	0	0	0	0	0	0	0	0	0	0	0	0	2	2	0	0.111111111111111	0	RM_As_0553	DNA_hAT	no
rnd-1_family-295	Asue_scaffold1	8778043	8778044	0	0	1	1	0	0	0	0	0	0	0	0	0	0	0	0	0	0	0	0	0	0	0	0	0	0	0	0	0	0	0	0	0	2	2	0	0.111111111111111	0	RM_As_0293	DNA_hAT	no
rnd-1_family-0	Asue_scaffold1	8786360	8786361	0	0	0	0	0	0	0	0	0	0	0	0	0	0	0	0	0	0	0	0	0	1	0	0	0	0	0	0	0	0	0	0	0	1	0	1	0	0.0666666666666667	RM_As_0097	LINE	no
rnd-6_family-9970	Asue_scaffold1	8787190	8787191	0	0	0	0	0	0	0	0	0	1	0	0	0	0	0	0	0	0	0	0	0	0	0	0	0	0	0	0	0	0	0	0	0	1	1	0	0.0555555555555556	0	RM_As_1086	DNA_MuDR	no
rnd-6_family-6639	Asue_scaffold1	8788553	8788554	0	0	0	0	0	0	0	0	0	1	0	0	0	0	0	1	0	0	0	1	0	0	0	1	0	0	0	0	0	0	0	1	0	5	2	3	0.111111111111111	0.2	RM_As_0927	Unknown	no
rnd-5_family-7491	Asue_scaffold1	8801942	8801943	0	0	1	1	1	0	0	0	0	0	0	0	1	0	0	0	0	0	1	1	1	1	1	1	1	1	1	1	1	1	1	1	1	18	4	15	0.222222222222222	1	RM_As_0846	Unknown	no
rnd-5_family-560	Asue_scaffold1	8805768	8805769	1	0	0	0	0	0	0	0	0	0	0	0	0	0	0	0	0	0	0	0	0	0	0	0	0	0	0	0	0	0	0	0	0	1	1	0	0.0555555555555556	0	RM_As_0604	RC_Helitron	no
rnd-1_family-6	Asue_scaffold1	8815473	8815474	0	0	0	0	0	0	0	0	0	0	0	0	0	0	0	0	0	0	1	1	1	1	1	1	0	0	1	0	0	1	1	1	0	10	0	10	0	0.666666666666667	RM_As_0055	RC_Helitron	no
rnd-5_family-590	Asue_scaffold1	8832268	8832269	0	1	0	0	0	1	1	1	0	0	1	0	0	0	1	1	0	0	0	0	0	0	0	1	0	0	0	0	0	0	1	1	0	10	7	3	0.388888888888889	0.2	RM_As_0769	DNA_MuDR	no
rnd-5_family-1517	Asue_scaffold1	8833357	8833358	0	0	0	0	0	0	0	0	0	0	0	0	0	0	0	0	0	0	0	0	0	0	0	0	0	0	0	0	0	0	0	1	0	1	0	1	0	0.0666666666666667	RM_As_0653	LTR_Copia	yes_fromAA
rnd-1_family-14	Asue_scaffold1	8837882	8837883	0	0	0	0	0	0	0	0	0	0	0	0	0	0	0	0	0	0	0	0	0	0	0	0	0	0	0	0	0	0	0	1	0	1	0	1	0	0.0666666666666667	RM_As_0029	rRNA	no
rnd-1_family-25	Asue_scaffold1	8848041	8848042	0	0	0	0	0	0	0	0	0	0	0	0	0	0	0	0	0	0	0	0	0	0	0	0	0	0	0	0	0	1	0	0	0	1	0	1	0	0.0666666666666667	RM_As_0078	LTR_Gypsy	no
rnd-6_family-11685	Asue_scaffold1	8848501	8848502	0	0	0	0	0	0	0	0	0	0	1	0	0	0	0	0	0	0	0	0	0	0	0	0	0	0	0	0	0	0	0	0	0	1	1	0	0.0555555555555556	0	RM_As_0972	Unknown	no
rnd-1_family-6	Asue_scaffold1	8848728	8848729	0	0	1	0	0	0	0	0	0	0	0	0	0	0	0	0	0	0	0	1	1	1	1	1	0	0	0	0	0	0	1	1	0	8	1	7	0.0555555555555556	0.466666666666667	RM_As_0055	RC_Helitron	no
rnd-1_family-14	Asue_scaffold1	8852748	8852749	0	0	0	0	0	0	0	0	0	0	1	0	0	0	0	0	0	0	0	0	0	0	0	0	0	0	0	0	0	0	0	0	0	1	1	0	0.0555555555555556	0	RM_As_0029	rRNA	no
rnd-5_family-3286	Asue_scaffold1	8853771	8853772	0	0	0	0	0	0	0	0	0	0	0	0	0	0	0	0	0	0	0	0	0	0	0	0	0	0	0	0	0	0	0	1	0	1	0	1	0	0.0666666666666667	RM_As_0591	Satellite	no
rnd-5_family-2630	Asue_scaffold1	8880347	8880348	0	0	0	0	0	0	0	0	0	0	0	0	0	0	0	0	0	0	0	0	0	0	0	0	0	0	0	0	1	0	0	0	0	1	0	1	0	0.0666666666666667	RM_As_0664	Unknown	yes_fromAA
rnd-5_family-1783	Asue_scaffold1	8885938	8885939	0	0	0	0	0	0	0	0	0	0	0	0	0	0	0	0	0	0	0	0	0	1	1	0	0	0	0	0	0	0	0	0	0	2	0	2	0	0.133333333333333	RM_As_0635	Unknown	no
rnd-1_family-237	Asue_scaffold1	8885960	8885961	0	0	0	0	0	0	0	0	0	0	0	0	0	0	0	0	0	0	0	0	1	1	1	0	0	0	0	0	0	0	0	0	0	3	0	3	0	0.2	RM_As_0236	Unknown	no
rnd-1_family-223	Asue_scaffold1	8887714	8887715	0	0	0	0	0	0	0	0	0	0	0	0	0	0	0	0	0	0	0	0	0	0	0	0	0	0	0	0	0	1	0	0	0	1	0	1	0	0.0666666666666667	RM_As_0220	DNA_MuDR	no
rnd-1_family-117	Asue_scaffold1	8902521	8902522	0	0	0	0	0	0	0	0	0	0	0	0	0	0	0	0	0	0	0	0	0	0	0	0	0	0	0	1	0	0	0	0	0	1	0	1	0	0.0666666666666667	RM_As_0113	DNA_MuDR	yes_fromAA
rnd-1_family-33	Asue_scaffold1	8907456	8907457	0	0	0	0	0	0	0	0	0	0	0	0	0	0	0	0	0	0	0	0	0	0	0	0	0	0	0	0	0	1	0	0	0	1	0	1	0	0.0666666666666667	RM_As_0075	Unknown	no
rnd-5_family-2569	Asue_scaffold1	8917038	8917039	0	0	0	0	0	0	0	0	1	0	0	0	0	0	0	0	0	0	0	0	0	0	0	0	0	0	0	0	0	0	0	0	0	1	1	0	0.0555555555555556	0	RM_As_0682	LTR_Gypsy	no
rnd-1_family-21	Asue_scaffold1	8921537	8921538	0	0	0	0	0	0	0	0	0	0	0	0	0	0	0	0	0	0	0	0	0	1	0	0	0	0	0	0	0	0	0	0	0	1	0	1	0	0.0666666666666667	RM_As_0039	LTR_Gypsy	no
rnd-5_family-3277	Asue_scaffold1	8924794	8924795	0	0	0	0	0	0	0	0	0	0	0	0	0	0	0	0	0	0	0	0	0	0	0	0	0	0	0	0	0	0	1	0	0	1	0	1	0	0.0666666666666667	RM_As_0775	DNA_Pogo	no
rnd-6_family-13961	Asue_scaffold1	8940244	8940245	0	0	1	1	0	0	0	0	0	0	1	0	0	1	0	0	0	0	0	0	0	0	0	0	0	0	0	0	0	0	0	0	0	4	4	0	0.222222222222222	0	RM_As_1140	LTR_Gypsy	no
rnd-5_family-1517	Asue_scaffold1	8948516	8948517	0	0	0	0	0	0	0	0	0	0	0	0	0	0	0	0	0	0	0	0	0	0	0	0	0	0	0	0	0	1	0	0	0	1	0	1	0	0.0666666666666667	RM_As_0653	LTR_Copia	yes_fromAA
rnd-1_family-14	Asue_scaffold1	8949369	8949370	0	0	0	0	0	0	0	1	0	0	0	0	0	0	0	0	0	0	0	0	0	1	0	0	0	0	0	0	0	1	0	0	0	3	1	2	0.0555555555555556	0.133333333333333	RM_As_0029	rRNA	no
rnd-1_family-135	Asue_scaffold1	8949963	8949964	0	0	0	0	0	0	0	0	0	0	0	0	0	0	0	0	0	0	0	0	0	0	0	0	0	0	0	0	1	0	0	0	0	1	0	1	0	0.0666666666666667	RM_As_0127	RC_Helitron	no
rnd-6_family-5368	Asue_scaffold1	8949963	8949964	0	0	0	0	0	0	0	0	0	0	0	0	0	0	0	0	0	0	0	0	0	0	0	0	0	0	0	0	1	0	0	0	0	1	0	1	0	0.0666666666666667	RM_As_0954	Unknown	no
rnd-5_family-4011	Asue_scaffold1	8950479	8950480	0	0	0	0	0	0	0	0	0	0	0	0	0	0	0	0	0	0	0	0	0	0	0	0	0	0	0	0	0	1	0	0	0	1	0	1	0	0.0666666666666667	RM_As_0648	LTR_Gypsy	no
rnd-1_family-308	Asue_scaffold1	8958658	8958659	0	0	0	0	0	0	0	1	0	0	0	0	0	0	0	0	0	0	0	0	0	0	0	0	0	0	0	0	0	0	0	0	0	1	1	0	0.0555555555555556	0	RM_As_0306	LTR_Gypsy	no
rnd-6_family-10313	Asue_scaffold1	8976055	8976056	0	0	0	0	0	0	0	0	1	0	0	0	0	0	1	0	0	0	0	0	0	0	0	0	0	0	0	0	0	0	1	0	0	3	2	1	0.111111111111111	0.0666666666666667	RM_As_1186	SINE	no
rnd-1_family-14	Asue_scaffold1	9004311	9004312	0	0	0	0	0	0	0	0	0	0	0	0	0	0	0	0	0	0	0	0	0	0	0	0	0	0	0	0	0	0	0	1	0	1	0	1	0	0.0666666666666667	RM_As_0029	rRNA	no
rnd-1_family-301	Asue_scaffold1	9007115	9007116	0	0	0	0	0	0	0	0	0	0	0	0	0	0	0	0	0	0	0	0	0	0	0	0	0	0	0	0	1	0	0	0	0	1	0	1	0	0.0666666666666667	RM_As_0298	DNA_MuDR	yes_fromAA
rnd-1_family-0	Asue_scaffold1	9015244	9015245	0	0	0	0	0	0	0	1	1	0	0	0	0	1	0	0	0	0	0	0	0	0	0	0	0	0	0	0	0	0	0	1	0	4	3	1	0.166666666666667	0.0666666666666667	RM_As_0097	LINE	no
rnd-1_family-1	Asue_scaffold1	9015713	9015714	0	0	0	0	0	0	0	0	0	0	1	0	0	0	0	0	0	0	0	0	0	0	0	0	0	0	0	0	0	0	0	0	0	1	1	0	0.0555555555555556	0	RM_As_0061	LINE	no
rnd-1_family-120	Asue_scaffold1	9029928	9029929	0	0	0	0	0	0	0	0	0	1	0	0	0	0	0	0	0	0	0	0	0	0	0	0	0	0	0	0	0	0	0	0	0	1	1	0	0.0555555555555556	0	RM_As_0115	SINE	no
rnd-6_family-4972	Asue_scaffold1	9029929	9029930	0	0	0	0	0	0	0	0	0	1	0	0	0	0	0	0	0	0	0	0	0	0	0	0	0	0	0	0	0	0	0	0	0	1	1	0	0.0555555555555556	0	RM_As_0987	SINE	no
rnd-1_family-0	Asue_scaffold1	9041325	9041326	0	0	0	0	0	0	0	0	0	0	0	0	0	0	0	0	0	0	0	0	0	0	0	0	0	0	0	0	0	1	1	0	0	2	0	2	0	0.133333333333333	RM_As_0097	LINE	no
rnd-6_family-7913_AT1G49730	Asue_scaffold1	9058026	9058027	0	0	0	0	0	0	0	0	0	0	0	0	0	0	0	0	0	0	0	0	0	0	0	0	0	0	0	0	0	1	0	0	0	1	0	1	0	0.0666666666666667	RM_As_1048	Unknown	no
rnd-1_family-14	Asue_scaffold1	9067247	9067248	0	0	0	0	0	0	0	0	0	0	0	0	0	0	0	0	0	0	0	0	0	0	0	0	0	0	0	0	0	0	0	1	0	1	0	1	0	0.0666666666666667	RM_As_0029	rRNA	no
rnd-1_family-197	Asue_scaffold1	9085450	9085451	0	0	0	0	0	0	0	0	0	0	0	0	0	0	0	0	0	0	0	0	0	0	0	0	1	0	0	0	0	0	0	0	0	1	0	1	0	0.0666666666666667	RM_As_0194	DNA_hAT	no
rnd-1_family-259	Asue_scaffold1	9085532	9085533	0	0	0	0	0	0	0	0	0	0	0	0	0	0	0	0	0	0	0	0	0	0	0	0	1	0	0	0	0	0	0	0	0	1	0	1	0	0.0666666666666667	RM_As_0258	DNA_hAT	no
rnd-5_family-2730	Asue_scaffold1	9088232	9088233	1	1	1	1	1	1	1	1	1	1	1	1	1	1	1	1	0	1	1	1	1	1	1	1	1	1	1	1	1	1	1	1	1	31	17	15	0.944444444444444	1	RM_As_0641	RC_Helitron	no
rnd-1_family-362	Asue_scaffold1	9093947	9093948	1	1	1	1	1	1	1	1	1	1	1	1	1	1	1	1	0	1	1	1	1	1	1	1	1	1	1	1	1	1	1	1	1	31	17	15	0.944444444444444	1	RM_As_0361	SINE	no
rnd-6_family-17530	Asue_scaffold1	9096806	9096807	1	1	1	1	1	1	1	1	1	0	1	1	1	1	0	0	1	0	0	0	0	0	0	0	0	0	0	0	0	0	0	0	0	14	14	0	0.777777777777778	0	RM_As_1221	DNA_MuDR	no
HELITRONY3	Asue_scaffold1	9097012	9097013	1	1	1	1	1	1	1	1	1	1	1	1	1	1	1	1	1	0	1	1	1	1	1	1	1	1	1	1	1	1	1	1	1	31	17	15	0.944444444444444	1	RM_As_0612	RC_Helitron	no
HELITRONY3	Asue_scaffold1	9097012	9097013	1	1	1	1	1	1	1	1	1	1	1	1	1	1	1	1	1	0	1	1	1	1	1	1	1	1	1	1	1	1	1	1	1	31	17	15	0.944444444444444	1	RM_As_0681	RC_Helitron	no
HELITRONY3	Asue_scaffold1	9097012	9097013	1	1	1	1	1	1	1	1	1	1	1	1	1	1	1	1	1	0	1	1	1	1	1	1	1	1	1	1	1	1	1	1	1	31	17	15	0.944444444444444	1	RM_As_0626	RC_Helitron	no
HELITRONY3	Asue_scaffold1	9097012	9097013	1	1	1	1	1	1	1	1	1	1	1	1	1	1	1	1	1	0	1	1	1	1	1	1	1	1	1	1	1	1	1	1	1	31	17	15	0.944444444444444	1	RM_As_1071	RC_Helitron	no
HELITRONY3	Asue_scaffold1	9097012	9097013	1	1	1	1	1	1	1	1	1	1	1	1	1	1	1	1	1	0	1	1	1	1	1	1	1	1	1	1	1	1	1	1	1	31	17	15	0.944444444444444	1	RM_As_0597	RC_Helitron	no
HELITRONY3	Asue_scaffold1	9097012	9097013	1	1	1	1	1	1	1	1	1	1	1	1	1	1	1	1	1	0	1	1	1	1	1	1	1	1	1	1	1	1	1	1	1	31	17	15	0.944444444444444	1	RM_As_0760	RC_Helitron	no
HELITRONY3	Asue_scaffold1	9097012	9097013	1	1	1	1	1	1	1	1	1	1	1	1	1	1	1	1	1	0	1	1	1	1	1	1	1	1	1	1	1	1	1	1	1	31	17	15	0.944444444444444	1	RM_As_0993	RC_Helitron	no
rnd-5_family-3286	Asue_scaffold1	9102866	9102867	0	0	0	0	0	0	0	0	0	0	1	0	0	0	0	0	0	0	0	0	0	0	0	0	0	0	0	0	0	0	0	0	0	1	1	0	0.0555555555555556	0	RM_As_0591	Satellite	no
rnd-1_family-519	Asue_scaffold1	9108226	9108227	1	1	1	1	1	1	1	1	1	1	1	1	1	1	1	1	1	1	1	1	1	1	1	1	1	1	1	1	1	1	1	1	1	32	18	15	1	1	RM_As_0519	SINE	no
rnd-1_family-169	Asue_scaffold1	9108947	9108948	0	0	0	0	0	0	0	0	0	0	0	0	0	0	0	0	0	0	0	0	0	0	0	1	0	0	0	0	0	0	0	0	0	1	0	1	0	0.0666666666666667	RM_As_0165	DNA_MuDR	no
rnd-1_family-197	Asue_scaffold1	9111686	9111687	0	0	0	0	0	0	0	0	0	0	0	0	0	0	0	0	0	0	0	0	0	0	0	0	0	0	0	0	0	0	0	1	0	1	0	1	0	0.0666666666666667	RM_As_0194	DNA_hAT	no
rnd-6_family-5713	Asue_scaffold1	9121317	9121318	1	1	1	1	1	1	1	1	1	1	1	1	1	1	1	1	1	1	1	1	1	1	1	1	1	1	1	1	1	1	1	1	1	32	18	15	1	1	RM_As_1108	Unknown	no
rnd-1_family-169	Asue_scaffold1	9138557	9138558	1	1	1	1	1	1	1	1	1	1	1	1	1	1	1	1	1	1	1	1	1	1	1	1	1	1	1	1	1	1	1	1	1	32	18	15	1	1	RM_As_0165	DNA_MuDR	no
rnd-1_family-20	Asue_scaffold1	9155916	9155917	0	0	0	0	0	0	0	0	0	0	0	0	0	0	0	0	0	0	0	0	0	0	0	0	0	0	0	0	1	0	0	0	0	1	0	1	0	0.0666666666666667	RM_As_0072	DNA_MuDR	no
rnd-5_family-1013	Asue_scaffold1	9171065	9171066	0	0	0	0	0	0	0	0	0	0	0	0	0	0	0	0	0	0	0	0	0	0	0	0	0	0	0	0	0	1	0	0	0	1	0	1	0	0.0666666666666667	RM_As_0592	LTR_Gypsy	no
rnd-4_family-96	Asue_scaffold1	9187128	9187129	0	0	0	0	1	0	0	0	0	0	1	0	0	1	0	0	0	0	1	1	1	1	1	1	1	1	1	1	1	1	1	1	1	17	3	15	0.166666666666667	1	RM_As_0537	RC_Helitron	no
rnd-6_family-12789	Asue_scaffold1	9192271	9192272	1	1	1	1	1	1	1	1	1	1	1	1	1	1	1	1	1	1	1	1	1	1	1	1	1	1	1	1	1	1	1	1	1	32	18	15	1	1	RM_As_1178	Unknown	no
rnd-6_family-12789	Asue_scaffold1	9192979	9192980	1	1	1	1	1	1	1	1	1	1	1	1	1	1	1	1	1	1	1	1	1	1	1	1	1	1	1	1	1	1	1	1	1	32	18	15	1	1	RM_As_1178	Unknown	no
rnd-6_family-12789	Asue_scaffold1	9194867	9194868	1	1	1	1	1	1	1	1	1	1	1	1	1	1	1	1	1	1	1	1	1	1	1	1	1	1	1	1	1	1	1	1	1	32	18	15	1	1	RM_As_1178	Unknown	no
rnd-1_family-6	Asue_scaffold1	9209110	9209111	1	0	0	0	0	0	0	0	0	0	0	0	0	0	0	0	0	0	1	1	1	1	1	1	1	1	1	0	1	1	1	1	0	14	1	13	0.0555555555555556	0.866666666666667	RM_As_0055	RC_Helitron	no
rnd-6_family-9360	Asue_scaffold1	9213939	9213940	0	0	0	0	0	0	0	0	0	0	0	0	0	0	0	0	0	0	0	0	0	0	1	0	0	0	0	0	0	1	0	0	0	2	0	2	0	0.133333333333333	RM_As_1184	LTR	yes_fromAA
rnd-5_family-9576	Asue_scaffold1	9245320	9245321	0	0	0	0	0	0	0	0	0	0	0	0	0	0	0	0	0	0	0	0	0	0	0	0	0	0	0	0	0	0	1	0	0	1	0	1	0	0.0666666666666667	RM_As_0610	LTR	yes_fromAA
rnd-1_family-57	Asue_scaffold1	9255811	9255812	0	0	0	0	0	0	0	0	0	1	1	0	0	1	0	0	0	0	0	0	0	0	0	0	0	0	0	0	0	0	0	0	0	3	3	0	0.166666666666667	0	RM_As_0037	LINE	no
rnd-1_family-394	Asue_scaffold1	9259579	9259580	0	0	0	0	0	0	0	0	0	0	0	0	0	0	0	0	0	0	0	0	0	1	0	0	0	0	0	0	0	0	0	0	0	1	0	1	0	0.0666666666666667	RM_As_0391	DNA_MuDR	no
ATREP10D	Asue_scaffold1	9272463	9272464	0	0	0	0	0	0	0	0	0	0	1	0	0	0	0	0	0	0	0	0	0	0	0	0	0	0	0	0	0	0	0	0	0	1	1	0	0.0555555555555556	0	RM_As_0368	RC_Helitron	no
ATREP10D	Asue_scaffold1	9272463	9272464	0	0	0	0	0	0	0	0	0	0	1	0	0	0	0	0	0	0	0	0	0	0	0	0	0	0	0	0	0	0	0	0	0	1	1	0	0.0555555555555556	0	RM_As_0452	RC_Helitron	no
ATREP10D	Asue_scaffold1	9272463	9272464	0	0	0	0	0	0	0	0	0	0	1	0	0	0	0	0	0	0	0	0	0	0	0	0	0	0	0	0	0	0	0	0	0	1	1	0	0.0555555555555556	0	RM_As_1050	RC_Helitron	no
ATREP10D	Asue_scaffold1	9272463	9272464	0	0	0	0	0	0	0	0	0	0	1	0	0	0	0	0	0	0	0	0	0	0	0	0	0	0	0	0	0	0	0	0	0	1	1	0	0.0555555555555556	0	RM_As_0691	RC_Helitron	no
ATREP10D	Asue_scaffold1	9272463	9272464	0	0	0	0	0	0	0	0	0	0	1	0	0	0	0	0	0	0	0	0	0	0	0	0	0	0	0	0	0	0	0	0	0	1	1	0	0.0555555555555556	0	RM_As_1162	RC_Helitron	no
ATREP10D	Asue_scaffold1	9272463	9272464	0	0	0	0	0	0	0	0	0	0	1	0	0	0	0	0	0	0	0	0	0	0	0	0	0	0	0	0	0	0	0	0	0	1	1	0	0.0555555555555556	0	RM_As_0606	RC_Helitron	no
ATREP10D	Asue_scaffold1	9272463	9272464	0	0	0	0	0	0	0	0	0	0	1	0	0	0	0	0	0	0	0	0	0	0	0	0	0	0	0	0	0	0	0	0	0	1	1	0	0.0555555555555556	0	RM_As_1164	RC_Helitron	no
ATREP10D	Asue_scaffold1	9272463	9272464	0	0	0	0	0	0	0	0	0	0	1	0	0	0	0	0	0	0	0	0	0	0	0	0	0	0	0	0	0	0	0	0	0	1	1	0	0.0555555555555556	0	RM_As_0808	RC_Helitron	no
ATREP10D	Asue_scaffold1	9272463	9272464	0	0	0	0	0	0	0	0	0	0	1	0	0	0	0	0	0	0	0	0	0	0	0	0	0	0	0	0	0	0	0	0	0	1	1	0	0.0555555555555556	0	RM_As_0417	RC_Helitron	no
ATREP10D	Asue_scaffold1	9272463	9272464	0	0	0	0	0	0	0	0	0	0	1	0	0	0	0	0	0	0	0	0	0	0	0	0	0	0	0	0	0	0	0	0	0	1	1	0	0.0555555555555556	0	RM_As_0728	RC_Helitron	no
ATREP10D	Asue_scaffold1	9272463	9272464	0	0	0	0	0	0	0	0	0	0	1	0	0	0	0	0	0	0	0	0	0	0	0	0	0	0	0	0	0	0	0	0	0	1	1	0	0.0555555555555556	0	RM_As_0919	RC_Helitron	no
ATREP10D	Asue_scaffold1	9272463	9272464	0	0	0	0	0	0	0	0	0	0	1	0	0	0	0	0	0	0	0	0	0	0	0	0	0	0	0	0	0	0	0	0	0	1	1	0	0.0555555555555556	0	RM_As_0891	RC_Helitron	no
rnd-6_family-5233	Asue_scaffold1	9286568	9286569	0	0	0	0	0	0	0	0	0	0	0	0	0	0	0	0	0	0	0	0	0	1	0	0	0	0	0	0	0	0	0	0	0	1	0	1	0	0.0666666666666667	RM_As_0953	LTR_Copia	no
rnd-6_family-452	Asue_scaffold1	9296159	9296160	0	1	0	1	1	1	1	1	1	0	0	0	0	0	0	0	0	0	0	0	0	1	1	1	1	0	1	1	0	1	1	1	1	16	7	10	0.388888888888889	0.666666666666667	RM_As_0918	LTR_Gypsy	no
rnd-6_family-12732	Asue_scaffold1	9298302	9298303	0	0	0	0	0	0	0	0	0	0	0	0	0	0	0	0	0	0	1	1	1	1	1	1	1	1	1	1	1	1	1	1	1	14	0	15	0	1	RM_As_1020	RC_Helitron	no
rnd-1_family-6	Asue_scaffold1	9300674	9300675	0	0	1	0	0	0	0	0	0	0	0	0	0	0	0	0	0	0	1	1	1	1	1	1	1	0	1	0	1	1	1	1	0	13	1	12	0.0555555555555556	0.8	RM_As_0055	RC_Helitron	no
rnd-1_family-189	Asue_scaffold1	9304047	9304048	0	0	0	0	0	0	0	0	0	0	0	0	0	0	0	0	0	0	0	0	0	0	0	0	0	0	0	0	0	1	0	0	0	1	0	1	0	0.0666666666666667	RM_As_0187	Unknown	no
rnd-1_family-4	Asue_scaffold1	9306038	9306039	0	0	0	0	0	0	0	0	0	0	0	0	0	0	0	0	0	0	0	0	0	0	0	0	0	0	0	0	0	1	0	0	0	1	0	1	0	0.0666666666666667	RM_As_0065	LINE	no
rnd-6_family-3014	Asue_scaffold1	9308701	9308702	1	1	1	1	1	1	1	1	1	1	1	1	1	1	1	1	1	1	1	1	1	1	1	1	1	1	1	1	1	1	1	1	1	32	18	15	1	1	RM_As_0920	LINE	no
rnd-1_family-141	Asue_scaffold1	9318080	9318081	0	0	0	0	1	0	0	0	0	0	1	0	1	1	0	1	0	0	1	1	1	1	1	1	1	1	1	1	1	1	1	1	1	19	5	15	0.277777777777778	1	RM_As_0134	RC_Helitron	no
rnd-6_family-31979	Asue_scaffold1	9324622	9324623	1	1	1	1	1	1	1	1	1	1	1	1	0	1	0	1	0	0	1	1	1	1	1	1	0	1	0	0	0	1	1	1	1	24	14	11	0.777777777777778	0.733333333333333	RM_As_1052	Unknown	no
rnd-4_family-1473	Asue_scaffold1	9329647	9329648	0	0	0	1	0	0	0	0	0	0	0	1	0	0	0	0	0	0	0	0	0	0	0	0	0	0	0	0	0	0	0	0	0	2	2	0	0.111111111111111	0	RM_As_0556	RC_Helitron	no
rnd-1_family-10	Asue_scaffold1	9330230	9330231	0	0	0	0	0	0	0	0	0	0	0	0	0	0	0	0	0	0	1	0	0	0	0	0	0	0	1	0	0	1	0	0	0	3	0	3	0	0.2	RM_As_0089	LTR_Gypsy	no
rnd-1_family-259	Asue_scaffold1	9330280	9330281	0	0	0	0	0	0	0	0	0	0	0	0	0	0	0	0	0	0	1	0	0	0	0	0	1	0	1	0	0	1	0	0	0	4	0	4	0	0.266666666666667	RM_As_0258	DNA_hAT	no
rnd-1_family-16	Asue_scaffold1	9330297	9330298	0	0	0	0	0	0	0	0	0	0	0	0	0	0	0	0	0	0	1	0	0	0	0	0	1	0	1	0	0	1	0	0	0	4	0	4	0	0.266666666666667	RM_As_0021	DNA_hAT	no
rnd-1_family-197	Asue_scaffold1	9330362	9330363	0	0	0	0	0	0	0	0	0	0	0	0	0	0	0	0	0	0	1	0	0	0	0	0	1	0	1	0	0	1	0	0	0	4	0	4	0	0.266666666666667	RM_As_0194	DNA_hAT	no
rnd-1_family-278	Asue_scaffold1	9338650	9338651	0	0	0	0	0	0	0	0	0	1	0	0	0	0	0	0	0	0	0	0	0	0	0	0	0	0	0	0	0	0	0	0	0	1	1	0	0.0555555555555556	0	RM_As_0278	LTR_Gypsy	no
rnd-5_family-3286	Asue_scaffold1	9339154	9339155	0	0	0	0	0	0	0	0	0	0	1	0	0	0	0	0	0	0	0	0	0	0	0	0	0	0	0	0	0	0	0	0	0	1	1	0	0.0555555555555556	0	RM_As_0591	Satellite	no
rnd-1_family-16	Asue_scaffold1	9342877	9342878	0	0	0	0	0	0	0	0	0	0	0	0	0	0	0	0	0	0	0	0	0	0	0	0	0	0	0	0	0	0	0	1	0	1	0	1	0	0.0666666666666667	RM_As_0021	DNA_hAT	no
rnd-5_family-2780	Asue_scaffold1	9345005	9345006	1	1	1	1	1	1	0	0	1	1	1	0	1	1	0	0	1	1	1	1	1	1	1	1	1	1	1	1	1	1	1	1	1	27	13	15	0.722222222222222	1	RM_As_0834	RC_Helitron	no
rnd-5_family-3286	Asue_scaffold1	9351811	9351812	0	0	0	0	0	0	0	0	0	0	0	0	0	0	0	0	0	0	0	0	0	0	0	0	0	0	0	0	0	1	0	0	0	1	0	1	0	0.0666666666666667	RM_As_0591	Satellite	no
rnd-1_family-182	Asue_scaffold1	9353583	9353584	1	1	1	1	0	1	1	1	1	0	0	1	0	0	0	0	0	0	0	0	0	0	0	0	0	0	0	0	0	0	0	0	0	9	9	0	0.5	0	RM_As_0184	RC_Helitron	no
rnd-1_family-209	Asue_scaffold1	9353644	9353645	1	1	0	0	0	1	1	1	1	0	0	0	0	0	0	1	0	0	0	0	0	0	0	0	0	0	0	0	0	0	0	0	0	7	7	0	0.388888888888889	0	RM_As_0207	RC_Helitron	no
rnd-1_family-14	Asue_scaffold1	9355620	9355621	0	0	0	0	0	0	0	0	0	0	1	0	0	0	0	0	0	0	0	0	1	0	0	0	0	0	0	0	0	0	0	0	0	2	1	1	0.0555555555555556	0.0666666666666667	RM_As_0029	rRNA	no
rnd-1_family-14	Asue_scaffold1	9366990	9366991	0	0	0	0	0	0	0	0	0	0	0	0	0	0	0	0	0	0	0	0	0	0	0	0	0	0	0	0	0	1	0	0	0	1	0	1	0	0.0666666666666667	RM_As_0029	rRNA	no
rnd-5_family-8441	Asue_scaffold1	9368527	9368528	1	1	1	0	1	1	1	0	0	0	0	0	0	0	0	0	0	0	0	1	0	0	1	1	0	0	0	1	0	1	1	1	0	13	6	7	0.333333333333333	0.466666666666667	RM_As_0722	Composite	no
rnd-4_family-1473	Asue_scaffold1	9369829	9369830	0	0	1	1	1	0	0	0	0	1	0	0	0	0	0	1	1	0	1	1	1	1	1	1	1	1	1	1	1	1	1	1	1	20	6	15	0.333333333333333	1	RM_As_0556	RC_Helitron	no
rnd-5_family-4044	Asue_scaffold1	9369847	9369848	0	1	0	0	0	1	0	1	1	0	0	0	0	0	0	0	0	0	0	0	0	0	0	0	0	0	0	0	0	0	0	0	0	4	4	0	0.222222222222222	0	RM_As_0675	RC_Helitron	no
rnd-1_family-24	Asue_scaffold1	9369857	9369858	1	1	1	1	1	1	1	1	1	1	0	0	0	0	0	1	0	0	1	1	1	1	1	1	1	0	1	1	0	1	1	1	1	23	11	13	0.611111111111111	0.866666666666667	RM_As_0010	RC_Helitron	no
rnd-5_family-504	Asue_scaffold1	9370762	9370763	1	1	1	1	1	1	1	1	1	1	1	0	1	1	1	1	0	1	1	1	1	1	1	1	1	1	1	1	1	1	1	1	1	30	16	15	0.888888888888889	1	RM_As_0623	RC_Helitron	no
rnd-1_family-16	Asue_scaffold1	9371310	9371311	0	0	0	0	0	0	0	0	0	0	0	0	0	0	0	0	0	0	0	0	1	0	0	1	0	0	1	1	0	0	0	1	1	5	0	6	0	0.4	RM_As_0021	DNA_hAT	no
rnd-1_family-259	Asue_scaffold1	9372305	9372306	0	0	0	0	0	0	0	0	0	0	0	0	0	0	0	0	0	0	0	0	1	0	0	1	0	0	1	1	0	0	0	1	1	5	0	6	0	0.4	RM_As_0258	DNA_hAT	no
rnd-1_family-197	Asue_scaffold1	9372407	9372408	0	0	0	0	0	0	0	0	0	0	0	0	0	0	0	0	0	0	0	0	1	0	0	1	0	0	1	1	0	0	0	1	1	5	0	6	0	0.4	RM_As_0194	DNA_hAT	no
rnd-6_family-5687	Asue_scaffold1	9381684	9381685	0	0	0	0	0	0	0	0	0	0	0	0	0	0	0	0	0	0	0	0	0	0	0	0	0	0	0	0	0	1	0	0	0	1	0	1	0	0.0666666666666667	RM_As_0862	LTR_Gypsy	no
rnd-5_family-3286	Asue_scaffold1	9383382	9383383	0	0	0	0	0	0	0	1	0	0	0	0	0	0	0	0	0	0	0	0	0	0	0	0	0	0	0	0	0	1	0	1	0	3	1	2	0.0555555555555556	0.133333333333333	RM_As_0591	Satellite	no
rnd-6_family-1410	Asue_scaffold1	9385156	9385157	1	1	1	1	1	1	1	1	1	0	1	1	1	1	1	1	0	1	1	1	1	1	1	1	1	1	1	1	1	1	1	1	1	30	16	15	0.888888888888889	1	RM_As_0857	DNA	no
rnd-6_family-11933	Asue_scaffold1	9389219	9389220	0	0	0	0	0	0	0	0	0	0	0	0	0	0	0	0	0	0	0	0	0	0	0	0	0	0	0	0	0	1	0	0	0	1	0	1	0	0.0666666666666667	RM_As_0922	Satellite	no
rnd-4_family-18	Asue_scaffold1	9411921	9411922	0	0	0	0	0	0	0	0	0	0	0	0	0	0	0	0	0	0	0	0	0	1	0	0	1	0	1	0	0	0	0	0	0	3	0	3	0	0.2	RM_As_0541	RC_Helitron	no
rnd-1_family-6	Asue_scaffold1	9418386	9418387	1	1	0	0	0	1	1	0	0	0	0	0	0	0	0	0	0	0	0	0	0	0	0	0	0	0	0	0	0	0	0	0	0	4	4	0	0.222222222222222	0	RM_As_0055	RC_Helitron	no
rnd-1_family-32	Asue_scaffold1	9419093	9419094	0	0	0	0	0	0	0	0	0	0	0	0	0	0	0	0	0	0	0	0	0	0	0	0	0	0	0	0	0	0	0	1	0	1	0	1	0	0.0666666666666667	RM_As_0022	RC_Helitron	no
rnd-1_family-341	Asue_scaffold1	9422922	9422923	1	1	1	1	1	1	1	1	1	1	1	1	1	1	1	1	1	1	1	1	1	1	1	1	1	1	1	1	1	1	1	1	1	32	18	15	1	1	RM_As_0339	Unknown	no
rnd-1_family-339	Asue_scaffold1	9423109	9423110	0	0	1	1	1	0	0	1	0	0	1	1	0	1	1	0	0	0	1	1	1	1	1	1	1	1	1	1	1	1	1	1	1	22	8	15	0.444444444444444	1	RM_As_0338	Unknown	no
rnd-1_family-400	Asue_scaffold1	9423307	9423308	0	0	1	0	0	0	0	0	0	0	1	0	0	1	0	0	0	0	0	0	0	0	0	0	0	0	0	0	0	0	0	0	0	3	3	0	0.166666666666667	0	RM_As_0396	Unknown	no
rnd-1_family-424	Asue_scaffold1	9423491	9423492	1	1	1	1	1	1	1	1	1	1	1	1	1	1	1	1	1	1	1	1	1	1	1	1	1	1	1	1	1	1	1	1	1	32	18	15	1	1	RM_As_0422	Unknown	no
rnd-1_family-341	Asue_scaffold1	9425194	9425195	1	1	1	1	1	1	1	1	1	1	1	1	1	1	1	1	1	1	1	1	1	1	1	1	1	1	1	1	1	1	1	1	1	32	18	15	1	1	RM_As_0339	Unknown	no
rnd-1_family-400	Asue_scaffold1	9425699	9425700	0	0	0	0	0	0	0	0	0	0	1	0	0	0	0	0	0	0	0	0	0	0	0	0	0	0	0	0	0	0	0	0	0	1	1	0	0.0555555555555556	0	RM_As_0396	Unknown	no
rnd-1_family-424	Asue_scaffold1	9425814	9425815	1	1	1	1	1	1	1	1	1	1	1	1	1	1	1	1	1	1	1	1	1	1	1	1	1	1	1	1	1	1	1	1	1	32	18	15	1	1	RM_As_0422	Unknown	no
rnd-1_family-341	Asue_scaffold1	9427079	9427080	1	1	1	1	1	1	1	1	0	1	1	1	1	1	1	1	0	1	1	1	1	1	1	1	1	1	1	1	1	1	1	1	1	30	16	15	0.888888888888889	1	RM_As_0339	Unknown	no
rnd-1_family-241	Asue_scaffold1	9435218	9435219	0	0	0	0	0	0	0	0	0	0	1	0	0	0	0	0	0	0	0	0	0	0	0	0	0	0	0	0	0	0	0	0	0	1	1	0	0.0555555555555556	0	RM_As_0240	DNA_EnSPM	no
rnd-4_family-571	Asue_scaffold1	9458176	9458177	0	0	0	0	0	0	0	0	0	0	0	0	0	0	0	0	0	0	0	0	0	0	0	0	0	0	0	0	0	1	0	0	0	1	0	1	0	0.0666666666666667	RM_As_0539	Unknown	no
rnd-5_family-2569	Asue_scaffold1	9475525	9475526	0	0	0	0	0	0	0	0	0	0	0	0	0	0	0	0	0	0	0	1	0	0	0	0	0	0	0	0	0	0	0	0	0	1	0	1	0	0.0666666666666667	RM_As_0682	LTR_Gypsy	no
rnd-5_family-701	Asue_scaffold1	9476915	9476916	0	0	0	0	0	0	0	0	0	0	0	0	0	0	0	0	0	0	0	1	0	0	0	0	0	1	0	1	0	0	1	0	0	4	0	4	0	0.266666666666667	RM_As_0794	DNA_Mariner	no
rnd-1_family-131	Asue_scaffold1	9495943	9495944	0	0	0	0	1	0	0	0	0	1	0	0	0	0	0	0	0	0	0	0	0	0	0	0	0	0	0	0	0	0	0	0	0	2	2	0	0.111111111111111	0	RM_As_0129	DNA_MuDR	no
rnd-5_family-3167	Asue_scaffold1	9502428	9502429	0	0	0	0	0	0	0	0	0	0	1	0	0	0	0	1	0	0	0	0	0	0	0	0	0	0	0	0	0	0	0	0	0	2	2	0	0.111111111111111	0	RM_As_0700	Unknown	no
ATREP10D	Asue_scaffold1	9506920	9506921	0	0	0	0	0	0	0	0	0	0	0	0	0	0	0	0	0	0	0	0	0	0	0	0	0	0	0	0	0	0	0	1	0	1	0	1	0	0.0666666666666667	RM_As_0368	RC_Helitron	no
ATREP10D	Asue_scaffold1	9506920	9506921	0	0	0	0	0	0	0	0	0	0	0	0	0	0	0	0	0	0	0	0	0	0	0	0	0	0	0	0	0	0	0	1	0	1	0	1	0	0.0666666666666667	RM_As_0452	RC_Helitron	no
ATREP10D	Asue_scaffold1	9506920	9506921	0	0	0	0	0	0	0	0	0	0	0	0	0	0	0	0	0	0	0	0	0	0	0	0	0	0	0	0	0	0	0	1	0	1	0	1	0	0.0666666666666667	RM_As_1050	RC_Helitron	no
ATREP10D	Asue_scaffold1	9506920	9506921	0	0	0	0	0	0	0	0	0	0	0	0	0	0	0	0	0	0	0	0	0	0	0	0	0	0	0	0	0	0	0	1	0	1	0	1	0	0.0666666666666667	RM_As_0691	RC_Helitron	no
ATREP10D	Asue_scaffold1	9506920	9506921	0	0	0	0	0	0	0	0	0	0	0	0	0	0	0	0	0	0	0	0	0	0	0	0	0	0	0	0	0	0	0	1	0	1	0	1	0	0.0666666666666667	RM_As_1162	RC_Helitron	no
ATREP10D	Asue_scaffold1	9506920	9506921	0	0	0	0	0	0	0	0	0	0	0	0	0	0	0	0	0	0	0	0	0	0	0	0	0	0	0	0	0	0	0	1	0	1	0	1	0	0.0666666666666667	RM_As_0606	RC_Helitron	no
ATREP10D	Asue_scaffold1	9506920	9506921	0	0	0	0	0	0	0	0	0	0	0	0	0	0	0	0	0	0	0	0	0	0	0	0	0	0	0	0	0	0	0	1	0	1	0	1	0	0.0666666666666667	RM_As_1164	RC_Helitron	no
ATREP10D	Asue_scaffold1	9506920	9506921	0	0	0	0	0	0	0	0	0	0	0	0	0	0	0	0	0	0	0	0	0	0	0	0	0	0	0	0	0	0	0	1	0	1	0	1	0	0.0666666666666667	RM_As_0808	RC_Helitron	no
ATREP10D	Asue_scaffold1	9506920	9506921	0	0	0	0	0	0	0	0	0	0	0	0	0	0	0	0	0	0	0	0	0	0	0	0	0	0	0	0	0	0	0	1	0	1	0	1	0	0.0666666666666667	RM_As_0417	RC_Helitron	no
ATREP10D	Asue_scaffold1	9506920	9506921	0	0	0	0	0	0	0	0	0	0	0	0	0	0	0	0	0	0	0	0	0	0	0	0	0	0	0	0	0	0	0	1	0	1	0	1	0	0.0666666666666667	RM_As_0728	RC_Helitron	no
ATREP10D	Asue_scaffold1	9506920	9506921	0	0	0	0	0	0	0	0	0	0	0	0	0	0	0	0	0	0	0	0	0	0	0	0	0	0	0	0	0	0	0	1	0	1	0	1	0	0.0666666666666667	RM_As_0919	RC_Helitron	no
ATREP10D	Asue_scaffold1	9506920	9506921	0	0	0	0	0	0	0	0	0	0	0	0	0	0	0	0	0	0	0	0	0	0	0	0	0	0	0	0	0	0	0	1	0	1	0	1	0	0.0666666666666667	RM_As_0891	RC_Helitron	no
ATREP10D	Asue_scaffold1	9506920	9506921	0	0	0	0	0	0	0	0	0	0	0	0	0	0	0	0	0	0	0	0	0	0	0	0	0	0	0	0	0	0	0	1	0	1	0	1	0	0.0666666666666667	RM_As_1019	RC_Helitron	yes_fromAA
ATREP10D	Asue_scaffold1	9506920	9506921	0	0	0	0	0	0	0	0	0	0	0	0	0	0	0	0	0	0	0	0	0	0	0	0	0	0	0	0	0	0	0	1	0	1	0	1	0	0.0666666666666667	RM_As_0272	RC_Helitron	yes_fromAA
rnd-6_family-12719	Asue_scaffold1	9507224	9507225	0	0	0	0	0	0	0	0	0	0	0	0	0	0	0	0	0	0	0	0	0	0	0	0	0	0	0	0	0	0	0	1	0	1	0	1	0	0.0666666666666667	RM_As_0989	DNA_MuDR	no
rnd-6_family-171	Asue_scaffold1	9519678	9519679	1	1	1	1	1	1	1	1	1	1	1	1	1	1	1	1	1	1	1	1	1	1	1	1	1	1	1	1	1	1	1	1	1	32	18	15	1	1	RM_As_1087	Unknown	no
rnd-5_family-3286	Asue_scaffold1	9533541	9533542	0	0	0	0	0	0	0	0	0	0	0	0	0	0	0	0	0	0	0	0	0	0	0	0	0	0	0	0	0	1	0	0	0	1	0	1	0	0.0666666666666667	RM_As_0591	Satellite	no
rnd-1_family-81	Asue_scaffold1	9554915	9554916	0	0	0	0	0	0	0	0	0	0	0	0	0	0	0	0	0	0	0	0	0	0	0	0	0	0	0	0	0	0	1	0	0	1	0	1	0	0.0666666666666667	RM_As_0011	LTR_Copia	no
ATCOPIA78_I	Asue_scaffold1	9560889	9560890	0	0	0	0	0	0	0	1	0	0	0	0	0	0	0	0	0	0	0	0	0	0	0	0	0	0	0	0	0	0	0	0	0	1	1	0	0.0555555555555556	0	RM_As_0657	LTR_Copia	no
rnd-6_family-3020	Asue_scaffold1	9560943	9560944	0	0	0	0	0	0	0	1	0	0	0	0	0	0	0	0	0	0	0	0	0	0	0	0	0	0	0	0	0	0	0	0	0	1	1	0	0.0555555555555556	0	RM_As_0969	LTR_Copia	no
rnd-6_family-9360	Asue_scaffold1	9563502	9563503	0	0	0	0	0	0	0	0	0	0	0	0	0	0	0	0	0	0	0	0	0	0	0	0	0	0	0	0	0	0	1	0	0	1	0	1	0	0.0666666666666667	RM_As_1184	LTR	yes_fromAA
rnd-1_family-40	Asue_scaffold1	9570117	9570118	0	0	0	0	0	0	0	0	0	0	0	0	0	0	0	0	0	0	0	0	0	0	0	0	0	0	0	0	0	0	0	1	0	1	0	1	0	0.0666666666666667	RM_As_0040	RC_Helitron	no
rnd-1_family-14	Asue_scaffold1	9575999	9576000	0	0	0	0	0	0	0	0	0	0	0	0	0	0	0	0	0	0	0	0	0	0	0	0	0	0	0	0	0	0	0	1	0	1	0	1	0	0.0666666666666667	RM_As_0029	rRNA	no
rnd-4_family-51	Asue_scaffold1	9579567	9579568	0	0	0	0	0	0	0	0	0	0	0	0	0	0	0	0	0	0	0	0	0	0	0	0	0	0	0	0	0	0	0	1	0	1	0	1	0	0.0666666666666667	RM_As_0548	RC_Helitron	no
rnd-1_family-69	Asue_scaffold1	9587769	9587770	0	0	0	0	0	0	0	0	0	0	0	0	0	0	0	0	0	0	0	0	0	0	0	0	0	0	0	0	0	1	0	0	0	1	0	1	0	0.0666666666666667	RM_As_0052	LTR_Gypsy	no
rnd-1_family-0	Asue_scaffold1	9633136	9633137	0	0	0	0	0	0	0	0	0	0	1	0	0	0	0	0	0	0	0	0	0	0	0	0	0	0	0	0	0	0	0	0	0	1	1	0	0.0555555555555556	0	RM_As_0097	LINE	no
rnd-1_family-141	Asue_scaffold1	9637178	9637179	0	0	0	0	0	0	0	0	0	0	1	0	0	0	0	0	0	0	0	0	0	0	0	0	0	0	0	0	0	0	0	0	0	1	1	0	0.0555555555555556	0	RM_As_0134	RC_Helitron	no
rnd-6_family-5713	Asue_scaffold1	9637848	9637849	0	0	0	0	0	0	0	0	0	0	0	0	0	0	0	0	0	0	0	0	0	0	0	0	0	0	0	0	0	0	0	1	0	1	0	1	0	0.0666666666666667	RM_As_1108	Unknown	no
rnd-1_family-1	Asue_scaffold1	9645512	9645513	0	0	0	0	0	0	0	0	0	0	0	0	0	0	0	0	0	0	0	0	0	0	0	0	0	0	0	0	0	1	0	0	0	1	0	1	0	0.0666666666666667	RM_As_0061	LINE	no
rnd-5_family-2630	Asue_scaffold1	9646244	9646245	0	0	0	0	0	0	0	0	0	0	0	0	0	0	0	0	0	0	0	0	1	0	0	1	0	0	1	1	0	0	0	1	1	5	0	6	0	0.4	RM_As_0664	Unknown	yes_fromAA
rnd-1_family-330	Asue_scaffold1	9657445	9657446	1	1	1	1	1	1	1	1	1	1	1	1	1	1	1	1	1	1	1	1	1	1	1	1	1	1	1	1	1	1	1	1	1	32	18	15	1	1	RM_As_0336	DNA_MuDR	no
rnd-5_family-138	Asue_scaffold1	9664916	9664917	0	0	0	0	0	0	0	0	0	0	0	0	0	0	0	0	0	0	0	0	0	0	0	0	0	0	0	0	0	0	0	1	0	1	0	1	0	0.0666666666666667	RM_As_0673	LTR_Gypsy	no
rnd-1_family-0	Asue_scaffold1	9678980	9678981	0	0	0	0	0	0	0	0	0	0	0	0	0	0	0	0	0	0	0	0	0	0	0	0	0	0	0	0	0	0	0	1	0	1	0	1	0	0.0666666666666667	RM_As_0097	LINE	no
rnd-6_family-20	Asue_scaffold1	9696009	9696010	0	0	0	0	0	0	0	0	0	1	0	0	0	0	0	0	0	0	0	0	0	0	0	0	0	0	0	0	0	0	0	0	0	1	1	0	0.0555555555555556	0	RM_As_0907	Unknown	no
rnd-1_family-50	Asue_scaffold1	9698472	9698473	0	0	1	1	0	0	0	0	0	0	0	0	0	0	0	0	0	0	0	0	0	0	0	0	0	0	0	0	0	0	0	0	0	2	2	0	0.111111111111111	0	RM_As_0032	DNA	no
rnd-1_family-50	Asue_scaffold1	9705314	9705315	0	0	1	1	0	0	0	0	0	1	0	0	0	0	0	0	0	0	0	0	0	0	0	0	0	0	0	0	0	0	0	0	0	3	3	0	0.166666666666667	0	RM_As_0032	DNA	no
rnd-5_family-2730	Asue_scaffold1	9709052	9709053	0	0	0	0	0	0	0	0	0	0	1	0	0	0	0	0	0	0	0	0	0	0	0	0	0	0	0	0	0	0	0	0	0	1	1	0	0.0555555555555556	0	RM_As_0641	RC_Helitron	no
rnd-1_family-14	Asue_scaffold1	9714676	9714677	0	0	0	0	0	0	0	0	0	0	1	0	0	0	0	0	0	0	0	0	0	0	0	0	0	0	0	0	0	0	0	0	0	1	1	0	0.0555555555555556	0	RM_As_0029	rRNA	no
rnd-5_family-2569	Asue_scaffold1	9718124	9718125	1	0	0	1	0	0	0	0	0	1	1	0	0	1	0	0	0	0	0	0	0	1	0	1	0	0	1	0	0	0	1	1	0	10	5	5	0.277777777777778	0.333333333333333	RM_As_0682	LTR_Gypsy	no
rnd-1_family-2	Asue_scaffold1	9719598	9719599	0	0	0	0	0	0	0	0	0	0	0	0	0	0	0	0	0	0	0	0	0	0	0	0	0	0	0	0	0	0	0	1	0	1	0	1	0	0.0666666666666667	RM_As_0005	LTR	yes_fromAA
rnd-1_family-182	Asue_scaffold1	9728481	9728482	1	1	1	1	1	1	1	1	1	1	1	0	1	1	1	1	1	1	1	1	1	1	1	1	1	1	1	1	1	1	1	1	1	31	17	15	0.944444444444444	1	RM_As_0184	RC_Helitron	no
rnd-1_family-32	Asue_scaffold1	9728549	9728550	1	1	1	1	1	1	1	1	1	1	0	0	0	0	0	0	1	0	1	1	1	1	1	1	1	1	1	1	0	1	1	1	1	24	11	14	0.611111111111111	0.933333333333333	RM_As_0022	RC_Helitron	no
rnd-1_family-6	Asue_scaffold1	9733744	9733745	1	1	0	0	0	0	0	0	0	0	1	0	0	0	0	0	0	0	0	0	0	0	0	0	0	0	0	0	0	0	0	0	0	3	3	0	0.166666666666667	0	RM_As_0055	RC_Helitron	no
rnd-1_family-11	Asue_scaffold1	9742546	9742547	0	0	0	0	0	0	0	0	0	0	0	0	0	0	0	0	0	0	0	0	0	0	0	0	0	0	0	0	0	1	0	0	0	1	0	1	0	0.0666666666666667	RM_As_0087	rRNA	no
rnd-4_family-782	Asue_scaffold1	9744499	9744500	0	0	0	0	0	0	0	0	0	0	1	0	0	0	0	0	0	0	0	0	0	0	0	0	0	0	0	0	0	0	0	0	0	1	1	0	0.0555555555555556	0	RM_As_0540	LTR_Gypsy	no
rnd-5_family-3471	Asue_scaffold1	9748974	9748975	0	0	0	0	0	0	1	0	0	0	0	0	0	0	0	1	0	0	0	1	0	0	1	1	0	0	0	1	0	1	1	1	1	9	2	8	0.111111111111111	0.533333333333333	RM_As_0651	RC_Helitron	no
rnd-1_family-0	Asue_scaffold1	9753689	9753690	0	0	0	0	0	0	0	0	0	0	0	0	0	0	0	0	0	0	0	0	0	0	0	0	0	0	0	0	0	1	0	0	0	1	0	1	0	0.0666666666666667	RM_As_0097	LINE	no
rnd-1_family-6	Asue_scaffold1	9755305	9755306	0	1	0	0	0	1	1	0	1	0	0	0	0	0	0	0	0	0	0	1	1	0	0	1	0	1	1	1	1	0	1	1	0	13	4	9	0.222222222222222	0.6	RM_As_0055	RC_Helitron	no
rnd-4_family-1201	Asue_scaffold1	9757508	9757509	0	0	0	0	1	0	0	0	0	1	0	0	0	0	0	0	0	0	0	0	0	0	0	0	0	0	0	0	0	0	0	0	0	2	2	0	0.111111111111111	0	RM_As_0545	LINE	no
rnd-1_family-14	Asue_scaffold1	9758014	9758015	0	0	0	0	0	0	0	0	0	0	1	0	0	0	0	0	0	0	0	0	0	0	0	0	0	0	0	0	0	0	0	1	0	2	1	1	0.0555555555555556	0.0666666666666667	RM_As_0029	rRNA	no
rnd-1_family-14	Asue_scaffold1	9758454	9758455	0	0	0	0	0	0	0	0	0	0	1	0	0	0	0	0	0	0	0	0	0	0	0	0	0	0	0	0	0	0	0	0	0	1	1	0	0.0555555555555556	0	RM_As_0029	rRNA	no
rnd-1_family-348	Asue_scaffold1	9775952	9775953	1	1	1	1	1	1	1	1	1	0	1	1	1	1	0	1	0	0	1	1	1	1	1	1	1	1	1	1	1	1	1	1	1	28	14	15	0.777777777777778	1	RM_As_0345	RC_Helitron	no
rnd-1_family-473	Asue_scaffold1	9798670	9798671	0	0	0	0	0	0	0	0	0	1	0	0	0	0	1	1	0	1	1	1	1	1	1	1	1	1	1	1	1	1	1	1	1	18	4	15	0.222222222222222	1	RM_As_0471	LINE	no
rnd-1_family-321	Asue_scaffold1	9798766	9798767	0	0	0	0	0	0	0	0	0	1	0	0	0	0	1	1	0	0	1	1	1	1	1	1	1	1	1	1	1	1	1	1	1	17	3	15	0.166666666666667	1	RM_As_0321	LINE	no
ATCOPIA78_I	Asue_scaffold1	9823338	9823339	1	1	1	1	1	1	1	1	1	0	1	0	1	1	0	0	1	0	0	0	0	0	0	0	0	0	0	0	0	0	0	0	0	13	13	0	0.722222222222222	0	RM_As_0657	LTR_Copia	no
rnd-6_family-3020	Asue_scaffold1	9823366	9823367	1	1	1	1	0	1	1	1	1	0	1	0	1	1	0	0	1	0	0	0	0	0	0	0	0	0	0	0	0	0	0	0	0	12	12	0	0.666666666666667	0	RM_As_0969	LTR_Copia	no
rnd-5_family-1166	Asue_scaffold1	9834567	9834568	0	0	0	0	0	0	0	0	0	0	1	0	0	0	0	0	0	0	0	0	0	0	0	0	0	0	0	0	0	0	0	0	0	1	1	0	0.0555555555555556	0	RM_As_0767	DNA_MuDR	no
rnd-1_family-14	Asue_scaffold1	9835410	9835411	0	0	0	0	0	0	0	0	0	0	0	0	0	0	0	0	0	0	0	0	0	0	0	0	0	0	0	0	0	0	0	1	0	1	0	1	0	0.0666666666666667	RM_As_0029	rRNA	no
rnd-5_family-8000	Asue_scaffold1	9844201	9844202	0	0	0	0	0	0	0	0	0	0	1	0	0	0	1	0	0	0	0	0	0	0	0	0	0	0	0	0	0	0	0	0	0	2	2	0	0.111111111111111	0	RM_As_0848	LTR_Copia	no
rnd-1_family-75	Asue_scaffold1	9864277	9864278	0	0	0	0	0	0	0	0	0	0	0	0	0	0	0	0	0	0	0	0	0	0	0	0	0	0	0	0	0	0	0	1	0	1	0	1	0	0.0666666666666667	RM_As_0105	DNA_MuDR	no
rnd-6_family-9360	Asue_scaffold1	9870927	9870928	0	0	0	0	0	0	0	0	0	0	0	0	0	0	0	0	0	0	0	0	0	0	0	0	0	0	0	0	0	0	0	1	0	1	0	1	0	0.0666666666666667	RM_As_1184	LTR	yes_fromAA
rnd-6_family-2196	Asue_scaffold1	9875661	9875662	0	0	0	0	0	0	0	0	0	0	0	0	0	0	0	0	0	0	0	0	0	0	0	0	0	0	0	0	0	0	0	1	0	1	0	1	0	0.0666666666666667	RM_As_1075	LINE	no
rnd-1_family-11	Asue_scaffold1	9904241	9904242	0	0	0	0	0	0	0	0	0	0	0	0	0	0	0	0	0	0	0	0	0	0	0	0	0	0	0	0	0	1	0	0	0	1	0	1	0	0.0666666666666667	RM_As_0087	rRNA	no
rnd-5_family-504	Asue_scaffold1	9915940	9915941	0	0	0	0	1	0	0	0	0	0	0	0	0	0	0	0	0	0	0	0	0	0	0	0	0	0	0	0	0	0	0	0	0	1	1	0	0.0555555555555556	0	RM_As_0623	RC_Helitron	no
rnd-4_family-51	Asue_scaffold1	9916012	9916013	0	0	0	0	1	0	0	0	0	0	0	0	0	0	0	0	0	0	0	0	0	0	0	0	0	0	0	0	0	0	0	0	0	1	1	0	0.0555555555555556	0	RM_As_0548	RC_Helitron	no
rnd-1_family-141	Asue_scaffold1	9916015	9916016	0	0	0	0	1	0	0	0	0	0	0	0	0	0	0	0	0	0	0	0	0	0	0	0	0	0	0	0	0	0	0	0	0	1	1	0	0.0555555555555556	0	RM_As_0134	RC_Helitron	no
rnd-5_family-4044	Asue_scaffold1	9916055	9916056	0	0	0	0	1	0	0	0	0	0	0	0	0	0	0	0	0	0	0	0	0	0	0	0	0	0	0	0	0	0	0	0	0	1	1	0	0.0555555555555556	0	RM_As_0675	RC_Helitron	no
rnd-5_family-2569	Asue_scaffold1	9920997	9920998	0	0	0	0	1	0	0	0	0	0	0	1	0	0	0	1	0	0	0	0	0	0	0	1	0	0	0	0	0	0	0	0	0	4	3	1	0.166666666666667	0.0666666666666667	RM_As_0682	LTR_Gypsy	no
rnd-6_family-10261	Asue_scaffold1	9922914	9922915	0	0	0	0	0	0	0	0	0	0	0	0	0	0	1	1	0	0	0	0	0	0	0	0	0	0	0	0	0	0	0	0	0	2	2	0	0.111111111111111	0	RM_As_1067	Unknown	no
rnd-5_family-3286	Asue_scaffold1	9926774	9926775	1	0	0	0	0	0	0	0	0	0	0	0	0	0	0	0	0	0	0	0	0	0	0	0	0	0	0	0	0	0	0	1	0	2	1	1	0.0555555555555556	0.0666666666666667	RM_As_0591	Satellite	no
rnd-5_family-3409	Asue_scaffold1	9926797	9926798	0	0	0	0	0	0	0	0	0	0	0	0	0	0	0	0	0	0	0	0	0	0	0	0	1	0	0	0	0	0	0	0	0	1	0	1	0	0.0666666666666667	RM_As_0815	Unknown	yes_fromAA
rnd-5_family-2730	Asue_scaffold1	9931197	9931198	0	0	0	0	1	0	0	0	0	1	0	0	0	0	0	0	0	0	0	1	1	1	1	1	0	1	1	1	1	1	1	1	1	14	2	13	0.111111111111111	0.866666666666667	RM_As_0641	RC_Helitron	no
rnd-1_family-473	Asue_scaffold1	9932471	9932472	0	0	0	0	1	0	0	0	0	0	0	0	0	0	0	0	0	0	0	0	0	0	0	0	0	0	0	0	0	0	0	0	0	1	1	0	0.0555555555555556	0	RM_As_0471	LINE	no
rnd-1_family-321	Asue_scaffold1	9932563	9932564	0	0	0	0	1	0	0	0	0	0	0	0	0	0	0	0	0	0	0	0	0	0	0	0	0	0	0	0	0	0	0	0	0	1	1	0	0.0555555555555556	0	RM_As_0321	LINE	no
rnd-1_family-1	Asue_scaffold1	9947030	9947031	0	0	0	0	0	0	0	0	0	0	1	0	0	0	0	0	0	0	0	0	0	0	0	0	0	0	0	0	0	0	0	0	0	1	1	0	0.0555555555555556	0	RM_As_0061	LINE	no
rnd-6_family-10140	Asue_scaffold1	9947425	9947426	1	1	1	1	1	1	1	1	1	1	1	1	1	1	1	1	1	1	1	1	1	1	1	1	1	1	1	1	1	1	1	1	1	32	18	15	1	1	RM_As_1125	Unknown	no
rnd-6_family-10140	Asue_scaffold1	9949348	9949349	1	1	1	1	1	1	1	1	1	1	1	1	1	1	1	1	1	1	1	1	1	1	1	1	1	1	1	1	1	1	1	1	1	32	18	15	1	1	RM_As_1125	Unknown	no
rnd-1_family-6	Asue_scaffold1	9978260	9978261	1	1	0	0	0	1	0	0	0	0	0	0	0	0	0	0	0	0	1	1	0	1	1	1	0	1	0	0	0	0	1	1	0	11	3	8	0.166666666666667	0.533333333333333	RM_As_0055	RC_Helitron	no
rnd-4_family-1472	Asue_scaffold1	9993439	9993440	0	0	0	0	0	0	0	0	0	0	0	0	0	1	0	0	0	0	0	0	0	0	0	0	0	0	0	0	0	0	0	0	0	1	1	0	0.0555555555555556	0	RM_As_0561	Unknown	no
rnd-1_family-396	Asue_scaffold1	10005292	10005293	1	1	1	1	1	1	1	1	1	1	1	1	1	1	1	1	1	1	1	1	1	1	1	1	1	1	1	1	1	1	1	1	1	32	18	15	1	1	RM_As_0393	SINE	no
rnd-5_family-5669	Asue_scaffold1	10005612	10005613	1	1	1	1	1	1	1	1	1	1	1	1	1	1	1	1	0	1	1	1	1	1	1	1	1	1	1	1	1	1	1	1	1	31	17	15	0.944444444444444	1	RM_As_0696	Unknown	no
rnd-1_family-396	Asue_scaffold1	10007989	10007990	1	1	1	1	1	1	1	1	1	1	1	1	1	1	1	1	1	1	1	1	1	1	1	1	1	1	1	1	1	1	1	1	1	32	18	15	1	1	RM_As_0393	SINE	no
rnd-1_family-396	Asue_scaffold1	10008549	10008550	1	1	1	1	1	1	1	1	1	1	1	1	1	1	1	1	1	1	1	1	1	1	1	1	1	1	1	1	1	1	1	1	1	32	18	15	1	1	RM_As_0393	SINE	no
rnd-5_family-5669	Asue_scaffold1	10010391	10010392	0	0	1	0	1	1	1	1	0	1	0	0	0	0	0	1	0	0	0	1	0	0	1	1	0	0	0	1	0	1	1	1	1	14	7	8	0.388888888888889	0.533333333333333	RM_As_0696	Unknown	no
rnd-1_family-396	Asue_scaffold1	10010639	10010640	1	1	1	1	1	1	1	1	1	1	1	1	1	1	1	1	1	1	1	1	1	1	1	1	1	1	1	1	1	1	1	1	1	32	18	15	1	1	RM_As_0393	SINE	no
rnd-1_family-396	Asue_scaffold1	10013255	10013256	1	1	1	1	1	1	1	1	1	1	1	1	1	1	1	1	1	1	1	1	1	1	1	1	1	1	1	1	1	1	1	1	1	32	18	15	1	1	RM_As_0393	SINE	no
rnd-1_family-396	Asue_scaffold1	10014085	10014086	1	1	1	1	1	1	1	1	1	1	1	1	1	1	1	1	1	1	1	1	1	1	1	1	1	1	1	1	1	1	1	1	1	32	18	15	1	1	RM_As_0393	SINE	no
rnd-1_family-396	Asue_scaffold1	10016569	10016570	1	1	1	1	1	1	1	1	1	1	1	1	1	1	1	1	1	1	1	1	1	1	1	1	1	1	1	1	1	1	1	1	1	32	18	15	1	1	RM_As_0393	SINE	no
rnd-5_family-5669	Asue_scaffold1	10016619	10016620	1	1	1	1	1	1	1	1	1	1	1	1	1	1	1	1	1	0	1	1	1	1	1	1	1	1	1	1	1	1	1	1	1	31	17	15	0.944444444444444	1	RM_As_0696	Unknown	no
rnd-1_family-25	Asue_scaffold1	10020081	10020082	0	0	0	0	0	0	0	0	0	1	0	0	0	0	0	0	0	0	0	0	0	0	0	0	0	0	0	0	0	0	0	0	0	1	1	0	0.0555555555555556	0	RM_As_0078	LTR_Gypsy	no
rnd-1_family-26	Asue_scaffold1	10020081	10020082	0	0	0	0	0	0	0	0	0	1	0	0	0	0	0	0	0	0	0	0	0	0	0	0	0	0	0	0	0	0	0	0	0	1	1	0	0.0555555555555556	0	RM_As_0084	LTR_Gypsy	no
rnd-1_family-28	Asue_scaffold1	10020081	10020082	0	0	0	0	0	0	0	0	0	1	0	0	0	0	0	0	0	0	0	0	0	0	0	0	0	0	0	0	0	0	0	0	0	1	1	0	0.0555555555555556	0	RM_As_0017	LTR_Gypsy	no
rnd-1_family-396	Asue_scaffold1	10022972	10022973	1	1	1	1	1	1	1	1	0	1	1	1	1	1	1	1	1	0	1	1	1	1	1	1	1	1	1	1	1	1	1	1	1	30	16	15	0.888888888888889	1	RM_As_0393	SINE	no
rnd-5_family-5669	Asue_scaffold1	10023116	10023117	1	1	1	1	1	1	1	1	1	0	1	1	1	1	1	1	1	1	1	1	1	1	1	1	1	1	1	1	0	1	1	1	1	30	17	14	0.944444444444444	0.933333333333333	RM_As_0696	Unknown	no
rnd-1_family-396	Asue_scaffold1	10024322	10024323	1	1	1	1	1	1	1	1	1	1	1	0	0	1	0	1	0	0	1	1	1	1	1	1	1	1	1	1	1	1	1	1	1	27	13	15	0.722222222222222	1	RM_As_0393	SINE	no
rnd-1_family-124	Asue_scaffold1	10030370	10030371	0	0	0	0	0	0	0	0	0	1	0	0	0	1	0	0	0	0	0	0	0	0	0	0	0	0	0	0	0	0	0	0	0	2	2	0	0.111111111111111	0	RM_As_0119	Satellite	no
rnd-1_family-278	Asue_scaffold1	10033948	10033949	0	0	0	0	0	0	0	0	0	0	1	0	0	0	0	0	0	0	0	0	0	0	0	0	0	0	0	0	0	0	0	0	0	1	1	0	0.0555555555555556	0	RM_As_0278	LTR_Gypsy	no
rnd-6_family-649	Asue_scaffold1	10038310	10038311	0	0	0	0	0	0	0	0	0	0	0	0	0	0	0	0	0	0	0	0	0	0	0	0	0	0	0	0	0	0	0	1	0	1	0	1	0	0.0666666666666667	RM_As_0932	Unknown	no
rnd-4_family-107	Asue_scaffold1	10039130	10039131	0	0	1	0	1	0	0	0	0	0	0	1	0	0	0	0	0	0	1	0	0	0	0	0	1	0	0	0	0	1	0	0	0	6	3	3	0.166666666666667	0.2	RM_As_0535	DNA_Pogo	no
rnd-5_family-3277	Asue_scaffold1	10039301	10039302	1	1	0	1	1	1	1	1	1	0	0	0	1	1	0	1	0	1	1	1	1	1	1	1	0	0	0	1	0	1	1	1	1	22	12	11	0.666666666666667	0.733333333333333	RM_As_0775	DNA_Pogo	no
rnd-1_family-0	Asue_scaffold1	10047452	10047453	0	0	0	0	0	0	0	0	0	0	0	0	0	0	0	0	0	0	0	0	0	0	0	0	0	0	0	0	0	0	0	1	0	1	0	1	0	0.0666666666666667	RM_As_0097	LINE	no
rnd-5_family-3874	Asue_scaffold1	10049175	10049176	0	0	0	0	0	0	0	0	0	0	0	0	0	0	0	0	0	0	1	0	0	0	0	0	0	0	0	0	0	1	0	0	0	2	0	2	0	0.133333333333333	RM_As_0710	Unknown	yes_fromAA
rnd-6_family-9269	Asue_scaffold1	10049291	10049292	0	0	0	0	0	0	0	0	0	0	0	0	0	0	0	0	0	0	0	0	0	0	0	0	0	0	0	0	1	0	0	0	0	1	0	1	0	0.0666666666666667	RM_As_0930	DNA_MuDR	yes_fromAA
rnd-1_family-2	Asue_scaffold1	10056251	10056252	0	0	0	0	0	0	0	0	0	0	0	0	0	0	0	0	0	0	0	0	0	0	0	0	0	0	0	0	0	0	0	1	0	1	0	1	0	0.0666666666666667	RM_As_0005	LTR	yes_fromAA
rnd-5_family-9576	Asue_scaffold1	10066673	10066674	0	0	0	0	0	0	0	0	0	0	0	0	0	0	0	0	0	0	0	0	0	0	0	0	0	0	0	0	0	1	0	0	0	1	0	1	0	0.0666666666666667	RM_As_0610	LTR	yes_fromAA
rnd-4_family-666	Asue_scaffold1	10071010	10071011	1	1	1	1	1	1	1	1	1	1	0	1	1	1	0	1	0	0	1	1	1	1	1	1	1	1	1	1	1	1	1	1	1	28	14	15	0.777777777777778	1	RM_As_0549	RC_Helitron	no
rnd-1_family-14	Asue_scaffold1	10074272	10074273	0	0	0	0	0	0	0	0	0	0	0	0	0	0	0	0	0	0	0	0	0	1	0	0	0	0	0	0	0	0	0	0	0	1	0	1	0	0.0666666666666667	RM_As_0029	rRNA	no
rnd-1_family-6	Asue_scaffold1	10078301	10078302	1	1	0	0	0	0	0	0	0	0	1	0	0	0	0	0	0	0	0	0	0	0	0	0	0	0	0	0	0	0	0	0	0	3	3	0	0.166666666666667	0	RM_As_0055	RC_Helitron	no
rnd-5_family-313	Asue_scaffold1	10083888	10083889	0	0	0	0	0	0	0	0	0	0	1	0	0	0	0	0	0	0	0	0	0	0	0	0	0	0	0	0	0	0	0	0	0	1	1	0	0.0555555555555556	0	RM_As_0855	Unknown	no
rnd-5_family-9576	Asue_scaffold1	10087225	10087226	0	0	0	0	0	0	0	0	0	0	0	0	0	0	0	0	0	0	0	0	0	0	0	0	0	0	1	0	0	0	0	0	0	1	0	1	0	0.0666666666666667	RM_As_0610	LTR	yes_fromAA
rnd-6_family-9360	Asue_scaffold1	10088048	10088049	0	0	0	0	0	0	0	0	0	0	0	0	0	0	0	0	0	0	0	0	0	0	0	0	0	0	1	0	0	0	0	0	1	1	0	2	0	0.133333333333333	RM_As_1184	LTR	yes_fromAA
rnd-5_family-9576	Asue_scaffold1	10088112	10088113	0	0	0	0	0	0	0	0	0	0	0	0	0	0	0	0	0	0	0	0	0	0	0	0	0	0	1	0	0	0	0	0	0	1	0	1	0	0.0666666666666667	RM_As_0610	LTR	yes_fromAA
rnd-1_family-2	Asue_scaffold1	10106859	10106860	0	0	0	0	0	0	0	0	0	0	0	0	0	0	0	0	0	0	0	0	0	0	0	0	0	0	0	0	0	0	0	1	0	1	0	1	0	0.0666666666666667	RM_As_0005	LTR	yes_fromAA
ARNOLDY1	Asue_scaffold1	10108003	10108004	1	1	1	1	1	1	1	1	1	1	1	1	1	0	1	1	0	0	1	1	1	1	1	1	1	1	1	1	1	1	1	1	1	29	15	15	0.833333333333333	1	RM_As_0875	DNA_MuDR	no
rnd-5_family-3277	Asue_scaffold1	10115142	10115143	0	0	0	0	0	0	0	0	0	0	0	0	0	0	0	0	0	0	0	1	0	0	0	0	0	0	0	0	0	0	0	0	0	1	0	1	0	0.0666666666666667	RM_As_0775	DNA_Pogo	no
rnd-1_family-274	Asue_scaffold1	10117994	10117995	0	0	0	0	0	0	0	0	0	0	0	0	0	0	0	0	0	0	0	0	0	0	0	0	0	0	0	0	0	1	0	0	0	1	0	1	0	0.0666666666666667	RM_As_0274	DNA_MuDR	no
rnd-1_family-23	Asue_scaffold1	10120421	10120422	0	0	0	0	0	0	0	0	0	0	0	0	0	0	0	0	0	0	0	0	0	0	0	0	0	0	0	0	0	0	0	1	0	1	0	1	0	0.0666666666666667	RM_As_0012	DNA_MuDR	no
rnd-4_family-18	Asue_scaffold1	10125986	10125987	0	0	0	0	0	0	0	0	0	0	0	0	0	0	0	0	0	0	1	0	0	0	0	0	0	0	0	0	0	0	0	0	0	1	0	1	0	0.0666666666666667	RM_As_0541	RC_Helitron	no
rnd-6_family-12732	Asue_scaffold1	10133959	10133960	1	1	1	1	1	1	1	1	1	1	1	0	0	1	1	1	1	1	1	1	1	1	1	1	1	1	1	1	1	1	1	1	1	30	16	15	0.888888888888889	1	RM_As_1020	RC_Helitron	no
rnd-1_family-2	Asue_scaffold1	10137100	10137101	0	0	0	0	0	0	0	0	0	0	0	0	0	0	0	0	0	0	0	0	0	0	0	0	0	0	0	0	0	0	0	1	0	1	0	1	0	0.0666666666666667	RM_As_0005	LTR	yes_fromAA
rnd-1_family-2	Asue_scaffold1	10139540	10139541	0	0	0	0	0	0	0	0	0	0	0	0	0	0	0	0	0	0	0	0	0	0	0	0	0	0	0	0	0	0	0	1	0	1	0	1	0	0.0666666666666667	RM_As_0005	LTR	yes_fromAA
rnd-1_family-14	Asue_scaffold1	10139663	10139664	0	0	0	0	0	0	0	0	0	0	0	0	0	0	0	0	0	0	0	0	0	0	0	0	0	0	0	0	0	0	0	1	0	1	0	1	0	0.0666666666666667	RM_As_0029	rRNA	no
rnd-1_family-6	Asue_scaffold1	10141125	10141126	0	0	0	0	0	0	0	0	0	0	0	0	0	0	0	0	0	0	0	0	1	0	0	1	1	0	1	0	1	0	0	1	0	6	0	6	0	0.4	RM_As_0055	RC_Helitron	no
rnd-1_family-6	Asue_scaffold1	10146638	10146639	0	0	0	0	0	0	0	0	0	0	0	0	0	0	0	0	0	0	0	1	0	0	1	1	0	0	0	0	0	0	1	1	0	5	0	5	0	0.333333333333333	RM_As_0055	RC_Helitron	no
rnd-1_family-6	Asue_scaffold1	10147504	10147505	1	0	0	0	1	1	0	0	0	0	0	0	0	0	0	0	0	0	1	1	1	1	1	1	0	1	1	0	1	1	1	1	1	15	3	13	0.166666666666667	0.866666666666667	RM_As_0055	RC_Helitron	no
rnd-5_family-504	Asue_scaffold1	10151217	10151218	1	1	1	1	1	1	1	1	1	1	1	1	1	1	0	1	1	1	1	1	1	1	1	1	1	1	1	1	1	1	1	1	1	31	17	15	0.944444444444444	1	RM_As_0623	RC_Helitron	no
rnd-1_family-24	Asue_scaffold1	10152108	10152109	0	1	0	0	1	0	0	0	0	0	0	0	0	0	0	0	0	0	0	1	1	0	0	1	0	0	0	1	0	1	0	1	0	8	2	6	0.111111111111111	0.4	RM_As_0010	RC_Helitron	no
rnd-4_family-1473	Asue_scaffold1	10152149	10152150	1	1	0	0	0	0	0	0	1	0	0	0	0	1	0	0	0	0	1	0	0	0	1	1	0	0	0	0	0	1	0	0	0	8	4	4	0.222222222222222	0.266666666666667	RM_As_0556	RC_Helitron	no
rnd-5_family-3874	Asue_scaffold1	10175468	10175469	0	0	0	0	0	0	0	0	0	0	0	0	0	0	0	0	0	0	1	0	0	0	0	0	0	0	0	0	0	1	0	0	0	2	0	2	0	0.133333333333333	RM_As_0710	Unknown	yes_fromAA
rnd-1_family-411	Asue_scaffold1	10187979	10187980	0	0	0	0	0	0	0	0	0	0	0	0	0	0	0	1	0	0	0	1	0	0	0	1	0	0	0	0	0	0	0	1	1	4	1	4	0.0555555555555556	0.266666666666667	RM_As_0434	LINE	no
rnd-1_family-411	Asue_scaffold1	10188407	10188408	0	0	0	0	1	1	1	0	0	0	0	0	0	0	0	1	0	0	0	1	0	1	1	1	0	0	0	1	0	1	1	1	1	12	4	9	0.222222222222222	0.6	RM_As_0434	LINE	no
rnd-1_family-6	Asue_scaffold1	10201166	10201167	0	0	0	0	0	1	0	0	0	0	0	0	0	0	0	0	0	0	1	1	1	1	1	1	1	1	1	0	1	1	1	1	0	14	1	13	0.0555555555555556	0.866666666666667	RM_As_0055	RC_Helitron	no
rnd-1_family-201	Asue_scaffold1	10205092	10205093	0	0	0	0	0	0	0	0	0	0	0	0	0	0	0	0	0	0	0	0	1	0	0	0	0	0	0	0	0	0	0	0	0	1	0	1	0	0.0666666666666667	RM_As_0199	LTR_Gypsy	no
rnd-1_family-145	Asue_scaffold1	10210791	10210792	0	0	0	0	0	0	0	0	0	0	0	0	0	0	0	0	0	0	0	0	0	0	0	0	0	0	0	0	0	0	0	1	0	1	0	1	0	0.0666666666666667	RM_As_0137	LTR_Gypsy	no
rnd-1_family-2	Asue_scaffold1	10224622	10224623	0	0	0	0	0	0	0	0	0	0	0	0	0	0	0	0	0	0	0	0	0	0	0	0	0	0	0	0	0	1	0	0	0	1	0	1	0	0.0666666666666667	RM_As_0005	LTR	yes_fromAA
rnd-1_family-305	Asue_scaffold1	10227452	10227453	0	0	0	0	0	0	0	0	0	0	0	0	0	0	0	0	0	0	0	1	1	0	1	1	0	0	0	1	0	1	1	1	1	8	0	9	0	0.6	RM_As_0303	DNA_MuDR	no
rnd-4_family-107	Asue_scaffold1	10231687	10231688	1	1	1	1	1	1	1	1	1	1	0	0	0	0	0	1	0	0	1	1	1	1	1	1	1	1	0	1	0	1	1	1	1	23	11	13	0.611111111111111	0.866666666666667	RM_As_0535	DNA_Pogo	no
rnd-1_family-14	Asue_scaffold1	10239737	10239738	0	0	0	0	0	0	0	0	0	0	1	0	0	0	0	0	0	0	0	0	0	0	0	0	0	1	0	0	0	0	0	1	0	3	1	2	0.0555555555555556	0.133333333333333	RM_As_0029	rRNA	no
rnd-5_family-3286	Asue_scaffold1	10243373	10243374	0	0	0	0	0	0	0	0	1	0	0	0	0	0	0	0	0	0	0	0	0	0	0	0	0	0	0	0	0	1	0	0	0	2	1	1	0.0555555555555556	0.0666666666666667	RM_As_0591	Satellite	no
rnd-1_family-0	Asue_scaffold1	10263141	10263142	0	0	0	0	0	0	0	0	0	0	1	0	0	0	0	0	0	0	0	0	0	0	0	0	0	0	0	0	0	0	0	0	0	1	1	0	0.0555555555555556	0	RM_As_0097	LINE	no
rnd-4_family-391	Asue_scaffold1	10282914	10282915	0	0	0	0	0	0	0	0	0	0	0	0	0	0	0	0	0	0	0	0	0	0	0	0	0	0	0	0	0	1	0	0	0	1	0	1	0	0.0666666666666667	RM_As_0586	Unknown	no
rnd-1_family-139	Asue_scaffold1	10283511	10283512	0	0	0	0	0	0	0	0	0	0	0	0	0	0	0	0	0	0	0	0	0	0	0	1	0	0	0	0	0	0	0	0	0	1	0	1	0	0.0666666666666667	RM_As_0136	DNA_MuDR	no
rnd-1_family-11	Asue_scaffold1	10292760	10292761	0	0	0	0	0	0	0	0	0	0	1	0	0	0	0	0	0	0	0	0	0	0	0	0	0	0	0	0	0	0	0	0	0	1	1	0	0.0555555555555556	0	RM_As_0087	rRNA	no
rnd-1_family-7	Asue_scaffold1	10321956	10321957	0	0	0	0	0	0	0	0	0	0	0	0	0	0	0	0	0	0	0	0	0	0	0	0	0	0	0	0	0	0	0	1	0	1	0	1	0	0.0666666666666667	RM_As_0013	DNA_MuDR	no
rnd-1_family-47	Asue_scaffold1	10332220	10332221	0	0	0	0	0	0	0	0	0	0	0	0	0	0	0	0	0	0	0	0	0	0	0	0	0	0	0	0	0	0	0	1	0	1	0	1	0	0.0666666666666667	RM_As_0042	LTR_Gypsy	no
rnd-6_family-9360	Asue_scaffold1	10341973	10341974	0	0	0	0	0	0	0	0	0	0	0	0	0	0	0	0	0	0	0	0	0	0	0	0	0	0	0	0	0	0	0	1	0	1	0	1	0	0.0666666666666667	RM_As_1184	LTR	yes_fromAA
HELITRONY3	Asue_scaffold1	10358361	10358362	1	1	1	1	1	1	1	1	1	1	1	1	1	1	1	1	1	1	1	1	1	1	1	1	1	1	1	1	1	1	1	1	1	32	18	15	1	1	RM_As_0612	RC_Helitron	no
HELITRONY3	Asue_scaffold1	10358361	10358362	1	1	1	1	1	1	1	1	1	1	1	1	1	1	1	1	1	1	1	1	1	1	1	1	1	1	1	1	1	1	1	1	1	32	18	15	1	1	RM_As_0681	RC_Helitron	no
HELITRONY3	Asue_scaffold1	10358361	10358362	1	1	1	1	1	1	1	1	1	1	1	1	1	1	1	1	1	1	1	1	1	1	1	1	1	1	1	1	1	1	1	1	1	32	18	15	1	1	RM_As_0626	RC_Helitron	no
HELITRONY3	Asue_scaffold1	10358361	10358362	1	1	1	1	1	1	1	1	1	1	1	1	1	1	1	1	1	1	1	1	1	1	1	1	1	1	1	1	1	1	1	1	1	32	18	15	1	1	RM_As_1071	RC_Helitron	no
HELITRONY3	Asue_scaffold1	10358361	10358362	1	1	1	1	1	1	1	1	1	1	1	1	1	1	1	1	1	1	1	1	1	1	1	1	1	1	1	1	1	1	1	1	1	32	18	15	1	1	RM_As_0597	RC_Helitron	no
HELITRONY3	Asue_scaffold1	10358361	10358362	1	1	1	1	1	1	1	1	1	1	1	1	1	1	1	1	1	1	1	1	1	1	1	1	1	1	1	1	1	1	1	1	1	32	18	15	1	1	RM_As_0760	RC_Helitron	no
HELITRONY3	Asue_scaffold1	10358361	10358362	1	1	1	1	1	1	1	1	1	1	1	1	1	1	1	1	1	1	1	1	1	1	1	1	1	1	1	1	1	1	1	1	1	32	18	15	1	1	RM_As_0993	RC_Helitron	no
rnd-1_family-120	Asue_scaffold1	10359036	10359037	1	1	1	0	0	0	1	1	1	1	0	0	0	0	0	0	0	0	0	0	0	0	0	0	0	0	0	0	0	0	0	0	0	7	7	0	0.388888888888889	0	RM_As_0115	SINE	no
rnd-1_family-14	Asue_scaffold1	10362508	10362509	0	0	0	0	0	0	0	0	0	0	1	0	0	1	0	0	0	0	0	0	0	0	0	0	0	0	0	0	0	0	0	1	0	3	2	1	0.111111111111111	0.0666666666666667	RM_As_0029	rRNA	no
rnd-5_family-3286	Asue_scaffold1	10367177	10367178	0	0	0	0	0	0	0	0	0	0	1	0	0	0	0	0	0	0	0	0	0	0	0	0	0	0	0	0	0	0	0	0	0	1	1	0	0.0555555555555556	0	RM_As_0591	Satellite	no
rnd-6_family-9360	Asue_scaffold1	10370865	10370866	0	0	0	0	0	0	0	0	0	0	0	0	0	0	0	0	0	0	0	0	0	1	0	0	0	0	0	0	0	0	0	0	0	1	0	1	0	0.0666666666666667	RM_As_1184	LTR	yes_fromAA
rnd-1_family-476	Asue_scaffold1	10383839	10383840	1	1	1	1	1	0	1	1	0	0	0	0	0	0	0	0	0	0	0	0	0	0	0	0	0	0	0	0	0	0	0	0	0	7	7	0	0.388888888888889	0	RM_As_0475	LTR_Gypsy	no
rnd-4_family-782	Asue_scaffold1	10384209	10384210	1	1	0	1	0	1	0	0	0	0	0	0	0	0	0	0	0	0	0	0	0	0	0	0	0	0	0	0	0	0	0	0	0	4	4	0	0.222222222222222	0	RM_As_0540	LTR_Gypsy	no
rnd-6_family-5462	Asue_scaffold1	10384355	10384356	1	1	0	1	0	1	0	0	0	0	0	0	0	0	0	0	0	0	0	0	0	0	0	0	0	0	0	0	0	0	0	0	0	4	4	0	0.222222222222222	0	RM_As_0858	LTR_Gypsy	no
rnd-6_family-5687	Asue_scaffold1	10384371	10384372	1	1	0	1	1	1	0	0	0	0	0	0	0	0	0	0	0	0	0	0	0	0	0	0	0	0	0	0	0	0	0	0	0	5	5	0	0.277777777777778	0	RM_As_0862	LTR_Gypsy	no
rnd-6_family-452	Asue_scaffold1	10389168	10389169	0	0	0	0	0	1	0	0	0	0	0	0	0	0	0	0	0	0	1	0	0	0	0	0	0	1	0	0	0	1	0	0	0	4	1	3	0.0555555555555556	0.2	RM_As_0918	LTR_Gypsy	no
rnd-1_family-6	Asue_scaffold1	10391519	10391520	0	0	0	0	1	1	0	0	0	0	1	0	0	0	0	0	0	0	1	1	1	1	1	1	1	1	1	1	1	1	1	1	0	17	3	14	0.166666666666667	0.933333333333333	RM_As_0055	RC_Helitron	no
rnd-1_family-426	Asue_scaffold1	10394242	10394243	0	0	0	0	0	0	0	0	0	1	0	0	0	0	0	0	0	0	0	0	0	0	0	0	0	0	0	0	0	0	0	0	0	1	1	0	0.0555555555555556	0	RM_As_0424	DNA_Mariner	no
rnd-5_family-8515	Asue_scaffold1	10407323	10407324	0	0	0	0	0	0	0	0	0	0	1	0	0	0	0	0	0	0	0	0	0	0	0	0	0	0	0	0	0	0	0	0	0	1	1	0	0.0555555555555556	0	RM_As_0792	Unknown	no
rnd-1_family-14	Asue_scaffold1	10407857	10407858	0	0	0	0	0	0	0	0	0	0	1	0	0	0	0	0	0	0	0	0	0	0	0	0	0	0	0	0	0	0	1	0	0	2	1	1	0.0555555555555556	0.0666666666666667	RM_As_0029	rRNA	no
ATREP11	Asue_scaffold1	10444230	10444231	0	0	0	0	0	0	0	0	0	0	0	0	0	0	0	0	0	0	0	0	0	0	0	0	0	0	0	0	0	1	0	0	0	1	0	1	0	0.0666666666666667	RM_As_0038	RC_Helitron	no
ATREP11	Asue_scaffold1	10444230	10444231	0	0	0	0	0	0	0	0	0	0	0	0	0	0	0	0	0	0	0	0	0	0	0	0	0	0	0	0	0	1	0	0	0	1	0	1	0	0.0666666666666667	RM_As_0913	RC_Helitron	no
rnd-4_family-51	Asue_scaffold1	10453113	10453114	0	0	0	0	0	0	1	1	1	1	0	0	1	0	0	1	0	0	0	0	0	0	0	0	0	0	0	0	0	0	0	0	0	6	6	0	0.333333333333333	0	RM_As_0548	RC_Helitron	no
rnd-1_family-10	Asue_scaffold1	10454450	10454451	0	0	0	0	1	1	0	1	0	0	0	1	0	0	0	0	0	0	0	0	0	0	0	0	0	0	0	0	0	0	0	0	0	4	4	0	0.222222222222222	0	RM_As_0089	LTR_Gypsy	no
rnd-5_family-2846_AT1G60800	Asue_scaffold1	10468875	10468876	1	1	1	1	1	1	1	1	1	1	1	1	0	1	1	1	0	0	1	1	1	1	1	1	1	1	1	1	1	1	1	1	1	29	15	15	0.833333333333333	1	RM_As_0819	Unknown	no
rnd-5_family-3716	Asue_scaffold1	10472717	10472718	0	1	1	1	0	0	0	0	0	0	0	0	0	0	0	0	0	0	0	0	0	0	0	0	0	0	0	0	0	0	0	0	0	3	3	0	0.166666666666667	0	RM_As_0693	LTR_Copia	no
rnd-5_family-3389	Asue_scaffold1	10477473	10477474	1	1	1	1	1	1	1	1	1	1	1	1	0	1	0	1	1	0	1	1	1	1	1	1	1	1	1	1	1	1	1	1	1	29	15	15	0.833333333333333	1	RM_As_0654	DNA_Pogo	no
rnd-5_family-3277	Asue_scaffold1	10477764	10477765	1	1	1	1	1	1	1	1	1	1	1	1	1	1	1	1	1	0	1	1	1	1	1	1	1	1	1	1	1	1	1	1	1	31	17	15	0.944444444444444	1	RM_As_0775	DNA_Pogo	no
rnd-4_family-571	Asue_scaffold1	10494119	10494120	0	0	0	0	0	0	1	0	0	0	0	0	0	0	0	0	0	0	0	0	0	0	0	0	0	0	0	0	0	0	0	0	0	1	1	0	0.0555555555555556	0	RM_As_0539	Unknown	no
rnd-1_family-0	Asue_scaffold1	10499754	10499755	0	0	0	0	0	0	0	0	0	0	0	0	0	0	0	0	0	0	0	0	0	1	0	0	0	0	0	0	0	0	0	1	0	2	0	2	0	0.133333333333333	RM_As_0097	LINE	no
rnd-5_family-2780	Asue_scaffold1	10502335	10502336	0	0	0	0	1	1	0	1	0	0	0	1	1	0	1	1	1	1	1	1	1	1	1	1	1	1	1	1	1	1	1	1	1	23	9	15	0.5	1	RM_As_0834	RC_Helitron	no
rnd-5_family-504	Asue_scaffold1	10502338	10502339	1	1	1	1	0	0	1	0	1	1	0	0	0	0	0	0	0	0	0	0	0	0	0	0	0	0	0	0	0	0	0	0	0	7	7	0	0.388888888888889	0	RM_As_0623	RC_Helitron	no
rnd-1_family-6	Asue_scaffold1	10517490	10517491	1	0	0	0	0	1	0	0	0	0	0	0	0	0	0	0	0	0	1	1	1	1	1	0	1	1	1	0	1	1	1	1	0	14	2	12	0.111111111111111	0.8	RM_As_0055	RC_Helitron	no
rnd-1_family-24	Asue_scaffold1	10517575	10517576	1	1	0	1	0	0	1	0	0	0	0	0	0	0	0	0	0	0	0	0	0	1	0	1	0	0	0	0	0	0	0	1	0	7	4	3	0.222222222222222	0.2	RM_As_0010	RC_Helitron	no
rnd-5_family-493	Asue_scaffold1	10517627	10517628	0	0	0	0	0	0	0	0	0	0	0	0	0	0	0	0	0	0	0	0	0	0	0	1	0	0	0	0	0	0	0	0	0	1	0	1	0	0.0666666666666667	RM_As_0599	RC_Helitron	no
rnd-1_family-197	Asue_scaffold1	10520931	10520932	0	0	0	0	0	0	0	0	0	0	0	0	0	0	0	0	0	0	1	0	0	0	0	0	1	0	0	0	0	1	0	0	0	3	0	3	0	0.2	RM_As_0194	DNA_hAT	no
rnd-1_family-16	Asue_scaffold1	10520993	10520994	0	0	0	0	0	0	0	0	0	0	0	0	0	0	0	0	0	0	1	0	0	0	0	0	1	0	0	0	0	1	0	0	0	3	0	3	0	0.2	RM_As_0021	DNA_hAT	no
rnd-1_family-259	Asue_scaffold1	10520998	10520999	0	0	0	0	0	0	0	0	0	0	0	0	0	0	0	0	0	0	1	0	0	0	0	0	1	0	0	0	0	1	0	0	0	3	0	3	0	0.2	RM_As_0258	DNA_hAT	no
rnd-6_family-3462	Asue_scaffold1	10523698	10523699	1	1	1	1	0	0	1	1	1	1	1	0	0	1	0	0	0	1	0	0	0	0	0	0	0	0	0	0	0	0	0	0	0	11	11	0	0.611111111111111	0	RM_As_1037	DNA_Harbinger	no
rnd-1_family-166	Asue_scaffold1	10523744	10523745	0	0	0	0	0	0	0	0	0	1	0	0	0	0	0	0	0	0	0	0	0	0	0	0	0	0	0	0	0	0	0	0	0	1	1	0	0.0555555555555556	0	RM_As_0161	RC_Helitron	no
rnd-5_family-8626	Asue_scaffold1	10525673	10525674	0	0	0	0	0	0	0	0	0	0	0	0	0	0	0	0	0	0	0	0	0	1	0	0	0	0	0	0	0	0	0	0	0	1	0	1	0	0.0666666666666667	RM_As_0773	RC_Helitron	no
rnd-6_family-692	Asue_scaffold1	10534419	10534420	1	1	1	1	1	1	1	1	1	1	0	1	0	1	0	0	0	0	1	1	1	1	1	1	1	1	1	1	1	1	1	1	1	26	12	15	0.666666666666667	1	RM_As_0888	LTR_Copia	no
rnd-4_family-668	Asue_scaffold1	10543012	10543013	0	0	0	0	0	0	0	0	0	0	0	0	0	0	0	0	0	0	0	0	0	0	0	0	0	0	0	0	0	0	0	1	0	1	0	1	0	0.0666666666666667	RM_As_0536	Unknown	no
rnd-1_family-0	Asue_scaffold1	10547246	10547247	0	0	0	0	0	0	0	0	0	0	0	0	0	0	0	0	0	0	0	0	0	1	0	0	0	0	0	0	0	0	0	0	0	1	0	1	0	0.0666666666666667	RM_As_0097	LINE	no
ATREP5	Asue_scaffold1	10548361	10548362	1	1	1	1	1	1	1	1	1	1	1	1	1	1	1	1	0	1	1	1	1	1	1	1	1	1	1	1	1	1	1	1	1	31	17	15	0.944444444444444	1	RM_As_1198	RC_Helitron	no
rnd-1_family-323	Asue_scaffold1	10560288	10560289	0	1	1	1	1	1	0	1	0	1	0	0	0	0	0	0	0	1	1	1	1	1	1	1	1	1	1	1	1	1	1	1	1	22	8	15	0.444444444444444	1	RM_As_0322	DNA	no
rnd-1_family-209	Asue_scaffold1	10560985	10560986	0	0	0	0	0	0	0	0	0	1	0	0	0	0	0	0	0	0	0	0	0	0	0	0	0	0	0	0	0	0	0	0	0	1	1	0	0.0555555555555556	0	RM_As_0207	RC_Helitron	no
rnd-1_family-32	Asue_scaffold1	10560998	10560999	0	0	0	0	0	0	0	0	0	1	0	0	0	0	0	0	0	1	0	0	0	0	0	0	0	0	0	0	0	0	0	0	0	2	2	0	0.111111111111111	0	RM_As_0022	RC_Helitron	no
rnd-1_family-182	Asue_scaffold1	10561011	10561012	0	0	0	0	0	0	0	0	0	1	0	0	0	0	0	0	0	0	0	0	0	0	0	0	0	0	0	0	0	0	0	0	0	1	1	0	0.0555555555555556	0	RM_As_0184	RC_Helitron	no
rnd-6_family-10486	Asue_scaffold1	10562908	10562909	1	1	1	1	1	1	1	1	1	1	1	1	1	1	1	1	0	0	1	1	1	1	1	1	1	1	1	1	1	1	1	1	1	30	16	15	0.888888888888889	1	RM_As_0977	Unknown	no
rnd-6_family-10486	Asue_scaffold1	10567241	10567242	1	1	1	1	1	1	1	1	1	1	1	1	1	1	1	1	1	1	1	1	1	1	1	1	1	1	1	1	1	1	1	1	1	32	18	15	1	1	RM_As_0977	Unknown	no
rnd-6_family-10486	Asue_scaffold1	10570276	10570277	1	1	1	1	1	1	1	1	1	1	1	1	1	1	1	1	1	1	1	1	1	1	1	1	1	1	1	1	1	1	1	1	1	32	18	15	1	1	RM_As_0977	Unknown	no
rnd-4_family-1373	Asue_scaffold1	10570292	10570293	0	1	0	1	0	0	0	0	0	0	0	0	0	0	0	0	0	0	0	0	0	0	0	0	0	0	0	0	0	0	0	0	0	2	2	0	0.111111111111111	0	RM_As_0553	DNA_hAT	no
rnd-5_family-504	Asue_scaffold1	10570392	10570393	0	0	0	0	0	0	0	0	0	1	0	0	0	0	0	0	0	0	0	0	0	0	0	0	0	0	0	0	0	0	0	0	0	1	1	0	0.0555555555555556	0	RM_As_0623	RC_Helitron	no
rnd-1_family-295	Asue_scaffold1	10570415	10570416	0	1	0	1	0	0	0	0	0	0	0	0	0	0	0	0	0	0	0	0	0	0	0	0	0	0	0	0	0	0	0	0	0	2	2	0	0.111111111111111	0	RM_As_0293	DNA_hAT	no
rnd-6_family-9360	Asue_scaffold1	10571702	10571703	0	0	0	0	0	0	0	0	0	0	0	0	0	0	0	0	0	0	0	0	0	0	0	0	0	0	0	0	0	0	1	0	0	1	0	1	0	0.0666666666666667	RM_As_1184	LTR	yes_fromAA
rnd-1_family-426	Asue_scaffold1	10578619	10578620	0	0	0	0	0	0	0	0	0	1	1	0	0	0	0	1	0	0	0	0	0	0	0	0	0	0	0	0	0	0	0	0	0	3	3	0	0.166666666666667	0	RM_As_0424	DNA_Mariner	no
rnd-1_family-6	Asue_scaffold1	10583661	10583662	0	0	0	0	0	1	0	0	0	0	0	0	0	0	0	0	0	0	1	1	1	1	1	1	0	1	1	0	1	1	1	1	0	13	1	12	0.0555555555555556	0.8	RM_As_0055	RC_Helitron	no
rnd-5_family-3286	Asue_scaffold1	10589320	10589321	0	0	0	0	0	0	0	0	0	0	1	0	0	0	0	0	0	0	0	0	0	1	0	0	0	0	0	0	0	0	0	0	0	2	1	1	0.0555555555555556	0.0666666666666667	RM_As_0591	Satellite	no
rnd-5_family-3286	Asue_scaffold1	10630085	10630086	0	0	0	0	0	0	0	1	0	0	0	0	0	0	0	0	0	0	0	0	0	0	0	0	0	0	0	0	0	1	0	0	0	2	1	1	0.0555555555555556	0.0666666666666667	RM_As_0591	Satellite	no
ATREP15	Asue_scaffold1	10632306	10632307	1	1	1	1	1	1	1	1	1	1	1	1	1	1	1	1	1	0	1	1	1	1	1	1	1	1	1	1	1	1	1	1	1	31	17	15	0.944444444444444	1	RM_As_1218	RC_Helitron	no
ATREP15	Asue_scaffold1	10632306	10632307	1	1	1	1	1	1	1	1	1	1	1	1	1	1	1	1	1	0	1	1	1	1	1	1	1	1	1	1	1	1	1	1	1	31	17	15	0.944444444444444	1	RM_As_0717	RC_Helitron	no
ATREP15	Asue_scaffold1	10632306	10632307	1	1	1	1	1	1	1	1	1	1	1	1	1	1	1	1	1	0	1	1	1	1	1	1	1	1	1	1	1	1	1	1	1	31	17	15	0.944444444444444	1	RM_As_1152	RC_Helitron	no
ATREP15	Asue_scaffold1	10632306	10632307	1	1	1	1	1	1	1	1	1	1	1	1	1	1	1	1	1	0	1	1	1	1	1	1	1	1	1	1	1	1	1	1	1	31	17	15	0.944444444444444	1	RM_As_0733	RC_Helitron	no
ATREP15	Asue_scaffold1	10632306	10632307	1	1	1	1	1	1	1	1	1	1	1	1	1	1	1	1	1	0	1	1	1	1	1	1	1	1	1	1	1	1	1	1	1	31	17	15	0.944444444444444	1	RM_As_0896	RC_Helitron	no
rnd-1_family-6	Asue_scaffold1	10632717	10632718	1	0	0	0	1	0	1	0	0	0	0	0	0	0	0	0	0	0	1	1	1	1	1	1	0	1	1	0	1	1	1	1	0	15	3	12	0.166666666666667	0.8	RM_As_0055	RC_Helitron	no
rnd-1_family-417	Asue_scaffold1	10634335	10634336	0	0	0	0	0	0	0	0	0	0	0	0	0	0	0	0	0	0	0	0	0	0	0	0	0	1	0	0	0	0	0	0	0	1	0	1	0	0.0666666666666667	RM_As_0414	DNA_MuDR	no
rnd-4_family-435	Asue_scaffold1	10635102	10635103	0	0	0	0	0	0	0	0	0	0	0	0	0	0	0	0	0	0	0	0	0	0	0	0	0	0	0	0	0	0	0	1	0	1	0	1	0	0.0666666666666667	RM_As_0568	RC_Helitron	no
ARNOLDY1	Asue_scaffold1	10636199	10636200	0	0	0	0	0	0	0	0	0	0	0	0	0	0	0	0	0	0	0	1	0	0	0	0	0	0	0	0	0	0	0	0	0	1	0	1	0	0.0666666666666667	RM_As_0875	DNA_MuDR	no
rnd-5_family-504	Asue_scaffold1	10636555	10636556	0	0	0	0	0	0	0	0	0	0	1	0	0	1	0	0	0	0	0	0	0	0	0	0	0	0	0	0	0	0	0	0	0	2	2	0	0.111111111111111	0	RM_As_0623	RC_Helitron	no
rnd-4_family-1473	Asue_scaffold1	10636556	10636557	0	0	0	0	0	0	0	0	0	0	0	0	0	1	0	0	0	0	0	0	0	0	0	0	0	0	0	0	0	0	0	0	0	1	1	0	0.0555555555555556	0	RM_As_0556	RC_Helitron	no
rnd-6_family-13961	Asue_scaffold1	10644913	10644914	0	0	0	0	0	0	0	0	0	1	0	0	0	0	0	0	0	0	0	0	0	0	0	0	0	0	0	0	0	0	0	0	0	1	1	0	0.0555555555555556	0	RM_As_1140	LTR_Gypsy	no
rnd-5_family-3286	Asue_scaffold1	10662307	10662308	0	0	0	0	0	0	0	0	0	0	1	0	0	0	0	0	0	0	0	0	0	0	0	0	0	0	0	0	0	0	0	0	0	1	1	0	0.0555555555555556	0	RM_As_0591	Satellite	no
rnd-1_family-144	Asue_scaffold1	10662948	10662949	0	0	0	0	0	0	0	0	0	0	0	0	0	0	0	0	0	0	0	0	0	0	0	0	0	0	0	0	0	0	0	1	0	1	0	1	0	0.0666666666666667	RM_As_0141	LTR_Gypsy	no
rnd-6_family-13180	Asue_scaffold1	10663480	10663481	1	1	1	1	1	1	1	1	1	1	1	1	1	1	1	1	1	1	1	1	1	1	1	1	1	1	1	0	1	1	1	1	1	31	18	14	1	0.933333333333333	RM_As_0900	Unknown	no
rnd-1_family-2	Asue_scaffold1	10668766	10668767	0	0	0	0	0	0	0	0	0	0	0	0	0	0	0	0	0	0	0	0	0	0	0	0	0	0	0	0	0	0	0	1	0	1	0	1	0	0.0666666666666667	RM_As_0005	LTR	yes_fromAA
rnd-6_family-13180	Asue_scaffold1	10673111	10673112	0	1	1	1	1	1	1	1	1	0	1	1	1	1	0	1	1	1	1	1	1	1	1	1	1	1	1	0	1	1	1	1	0	28	15	13	0.833333333333333	0.866666666666667	RM_As_0900	Unknown	no
rnd-6_family-13180	Asue_scaffold1	10673616	10673617	0	1	1	1	1	1	1	1	1	0	1	1	1	1	0	1	1	1	1	1	1	1	1	1	1	1	1	0	1	1	1	1	0	28	15	13	0.833333333333333	0.866666666666667	RM_As_0900	Unknown	no
rnd-1_family-308	Asue_scaffold1	10691500	10691501	0	0	0	0	0	0	0	0	0	0	1	0	0	0	0	0	0	0	0	0	0	0	0	0	0	0	0	0	0	0	0	0	0	1	1	0	0.0555555555555556	0	RM_As_0306	LTR_Gypsy	no
rnd-1_family-24	Asue_scaffold1	10693490	10693491	0	0	0	0	0	0	0	0	0	0	1	0	0	0	0	0	0	0	0	0	0	0	0	0	0	0	0	0	0	0	0	0	0	1	1	0	0.0555555555555556	0	RM_As_0010	RC_Helitron	no
rnd-4_family-1300	Asue_scaffold1	10699677	10699678	0	0	0	0	0	0	0	0	0	0	0	0	0	0	0	0	0	0	0	0	0	0	0	0	0	0	0	0	0	1	0	0	0	1	0	1	0	0.0666666666666667	RM_As_0577	LTR_Gypsy	no
rnd-6_family-10486	Asue_scaffold1	10704434	10704435	1	1	1	1	1	1	1	1	1	1	1	1	1	1	1	1	1	1	1	1	1	1	1	1	1	1	1	1	1	1	1	1	1	32	18	15	1	1	RM_As_0977	Unknown	no
rnd-1_family-354	Asue_scaffold1	10707542	10707543	0	0	0	0	0	0	0	0	0	0	0	0	0	0	0	0	0	0	0	0	0	0	0	1	0	0	0	0	0	0	0	0	0	1	0	1	0	0.0666666666666667	RM_As_0353	DNA_MuDR	no
rnd-1_family-11	Asue_scaffold1	10714624	10714625	0	0	0	0	0	0	0	0	0	0	0	0	0	0	0	0	0	0	0	0	0	0	0	0	0	0	0	0	0	1	0	0	0	1	0	1	0	0.0666666666666667	RM_As_0087	rRNA	no
rnd-5_family-1013	Asue_scaffold1	10725390	10725391	0	0	0	0	0	0	0	0	0	0	0	0	0	0	0	0	0	0	0	0	0	0	0	0	0	0	0	0	0	1	0	0	0	1	0	1	0	0.0666666666666667	RM_As_0592	LTR_Gypsy	no
rnd-1_family-1	Asue_scaffold1	10729544	10729545	0	0	0	0	0	0	0	0	0	0	1	0	0	0	0	0	0	0	0	0	0	0	0	0	0	0	0	0	0	0	0	0	0	1	1	0	0.0555555555555556	0	RM_As_0061	LINE	no
rnd-5_family-3277	Asue_scaffold1	10736159	10736160	0	1	0	1	0	0	0	0	0	0	1	0	0	1	0	0	0	0	0	0	0	1	0	0	0	0	0	0	0	0	1	0	0	6	4	2	0.222222222222222	0.133333333333333	RM_As_0775	DNA_Pogo	no
rnd-5_family-3286	Asue_scaffold1	10737991	10737992	0	0	0	0	0	0	0	0	1	0	0	0	0	0	0	0	0	0	0	0	0	0	0	0	0	0	0	0	0	1	0	0	0	2	1	1	0.0555555555555556	0.0666666666666667	RM_As_0591	Satellite	no
rnd-1_family-145	Asue_scaffold1	10740550	10740551	0	0	0	0	0	0	0	0	0	0	0	0	0	0	0	0	0	0	0	0	0	0	0	0	0	0	0	0	0	1	0	0	0	1	0	1	0	0.0666666666666667	RM_As_0137	LTR_Gypsy	no
rnd-1_family-58	Asue_scaffold1	10741817	10741818	0	0	0	0	0	0	0	0	0	0	0	0	0	0	0	0	0	0	0	0	0	0	0	0	0	0	0	0	0	1	0	0	0	1	0	1	0	0.0666666666666667	RM_As_0031	Unknown	no
rnd-5_family-12601	Asue_scaffold1	10774182	10774183	1	1	1	1	1	1	1	1	1	1	1	1	1	1	1	1	0	1	1	1	1	1	1	1	1	1	1	1	1	1	1	1	1	31	17	15	0.944444444444444	1	RM_As_0771	Unknown	no
rnd-5_family-504	Asue_scaffold1	10782296	10782297	0	0	1	0	0	0	0	0	0	0	0	0	0	0	0	0	0	0	0	0	0	0	0	0	0	0	0	0	0	0	0	0	0	1	1	0	0.0555555555555556	0	RM_As_0623	RC_Helitron	no
rnd-4_family-51	Asue_scaffold1	10783584	10783585	1	1	1	1	1	1	1	1	1	1	1	1	0	1	0	0	0	0	1	1	1	1	1	1	1	1	1	1	1	1	1	1	1	27	13	15	0.722222222222222	1	RM_As_0548	RC_Helitron	no
rnd-4_family-1473	Asue_scaffold1	10783654	10783655	0	0	0	0	0	0	0	0	0	0	0	0	0	0	0	0	0	0	0	0	0	0	0	0	0	0	0	0	1	0	0	0	0	1	0	1	0	0.0666666666666667	RM_As_0556	RC_Helitron	no
rnd-1_family-24	Asue_scaffold1	10783689	10783690	1	1	1	1	1	1	1	1	1	1	1	0	0	0	0	1	0	0	1	1	1	1	1	1	1	1	1	1	0	1	1	1	1	25	12	14	0.666666666666667	0.933333333333333	RM_As_0010	RC_Helitron	no
rnd-5_family-3745	Asue_scaffold1	10785895	10785896	0	0	0	0	0	0	0	0	0	0	0	0	0	0	1	0	0	0	0	0	0	0	0	0	0	0	0	0	0	0	0	0	0	1	1	0	0.0555555555555556	0	RM_As_0718	Unknown	no
rnd-1_family-348	Asue_scaffold1	10798081	10798082	1	1	1	1	1	1	1	1	1	0	1	0	1	1	1	1	0	1	1	1	1	1	1	1	0	1	1	1	1	1	1	1	1	28	15	14	0.833333333333333	0.933333333333333	RM_As_0345	RC_Helitron	no
rnd-5_family-3286	Asue_scaffold1	10812937	10812938	0	0	0	0	0	0	0	0	1	0	0	0	0	0	0	0	0	0	0	0	0	0	0	0	0	0	0	0	0	0	0	1	0	2	1	1	0.0555555555555556	0.0666666666666667	RM_As_0591	Satellite	no
rnd-6_family-18874	Asue_scaffold1	10816137	10816138	0	0	0	0	0	0	0	0	0	0	0	0	0	0	0	0	0	0	0	0	0	0	0	0	0	0	0	0	0	0	0	1	0	1	0	1	0	0.0666666666666667	RM_As_0868	Unknown	no
rnd-4_family-179	Asue_scaffold1	10818653	10818654	0	0	0	0	0	0	0	0	0	0	0	0	0	0	0	0	0	0	0	0	0	0	0	0	0	0	0	0	0	0	0	1	0	1	0	1	0	0.0666666666666667	RM_As_0543	LTR_Copia	no
rnd-1_family-24	Asue_scaffold1	10828591	10828592	1	1	1	1	1	1	0	1	0	0	1	0	0	1	0	1	0	0	1	1	1	1	1	1	0	1	0	1	0	1	1	1	1	21	10	12	0.555555555555556	0.8	RM_As_0010	RC_Helitron	no
rnd-1_family-0	Asue_scaffold1	10834259	10834260	0	0	0	0	0	0	0	0	0	0	0	0	0	0	0	0	0	0	0	0	0	1	0	0	0	0	0	0	0	0	0	0	0	1	0	1	0	0.0666666666666667	RM_As_0097	LINE	no
rnd-5_family-3286	Asue_scaffold1	10842251	10842252	0	0	0	0	0	0	0	0	0	0	0	0	0	0	0	0	0	0	0	0	0	0	0	0	0	0	0	0	0	0	0	1	0	1	0	1	0	0.0666666666666667	RM_As_0591	Satellite	no
rnd-1_family-6	Asue_scaffold1	10843621	10843622	0	0	0	0	0	0	0	0	0	0	0	0	0	0	0	1	0	0	1	1	1	1	1	1	1	1	1	1	1	1	1	1	0	15	1	14	0.0555555555555556	0.933333333333333	RM_As_0055	RC_Helitron	no
rnd-1_family-488	Asue_scaffold1	10846976	10846977	1	1	1	1	1	1	1	1	1	0	1	1	1	1	0	1	1	0	1	1	1	1	1	1	1	1	1	1	0	1	1	1	1	28	15	14	0.833333333333333	0.933333333333333	RM_As_0488	LTR_Copia	no
rnd-6_family-2510	Asue_scaffold1	10854892	10854893	1	1	1	0	1	1	0	1	1	0	0	1	1	1	1	1	0	0	1	1	1	1	1	1	1	1	1	0	0	1	1	1	0	24	12	12	0.666666666666667	0.8	RM_As_1107	LTR_Copia	no
rnd-5_family-3347	Asue_scaffold1	10863303	10863304	0	1	0	1	1	1	1	1	1	0	1	0	1	1	0	1	0	0	1	1	1	1	1	1	1	1	1	1	1	1	1	1	1	25	11	15	0.611111111111111	1	RM_As_0780	DNA	no
rnd-6_family-2510	Asue_scaffold1	10864102	10864103	0	0	0	0	0	0	0	0	0	0	0	0	0	0	0	1	0	0	0	0	0	0	0	0	0	0	0	0	0	0	0	0	0	1	1	0	0.0555555555555556	0	RM_As_1107	LTR_Copia	no
rnd-6_family-2510	Asue_scaffold1	10865051	10865052	1	1	1	1	1	1	1	1	1	1	1	1	1	1	1	1	1	1	1	1	1	1	1	1	1	1	1	1	0	1	1	1	1	31	18	14	1	0.933333333333333	RM_As_1107	LTR_Copia	no
ATREP10D	Asue_scaffold1	10874588	10874589	0	0	0	0	0	0	0	0	0	0	0	0	0	0	0	0	0	0	0	0	0	0	0	0	0	0	0	0	0	0	0	1	0	1	0	1	0	0.0666666666666667	RM_As_0368	RC_Helitron	no
ATREP10D	Asue_scaffold1	10874588	10874589	0	0	0	0	0	0	0	0	0	0	0	0	0	0	0	0	0	0	0	0	0	0	0	0	0	0	0	0	0	0	0	1	0	1	0	1	0	0.0666666666666667	RM_As_0452	RC_Helitron	no
ATREP10D	Asue_scaffold1	10874588	10874589	0	0	0	0	0	0	0	0	0	0	0	0	0	0	0	0	0	0	0	0	0	0	0	0	0	0	0	0	0	0	0	1	0	1	0	1	0	0.0666666666666667	RM_As_1050	RC_Helitron	no
ATREP10D	Asue_scaffold1	10874588	10874589	0	0	0	0	0	0	0	0	0	0	0	0	0	0	0	0	0	0	0	0	0	0	0	0	0	0	0	0	0	0	0	1	0	1	0	1	0	0.0666666666666667	RM_As_0691	RC_Helitron	no
ATREP10D	Asue_scaffold1	10874588	10874589	0	0	0	0	0	0	0	0	0	0	0	0	0	0	0	0	0	0	0	0	0	0	0	0	0	0	0	0	0	0	0	1	0	1	0	1	0	0.0666666666666667	RM_As_1162	RC_Helitron	no
ATREP10D	Asue_scaffold1	10874588	10874589	0	0	0	0	0	0	0	0	0	0	0	0	0	0	0	0	0	0	0	0	0	0	0	0	0	0	0	0	0	0	0	1	0	1	0	1	0	0.0666666666666667	RM_As_0606	RC_Helitron	no
ATREP10D	Asue_scaffold1	10874588	10874589	0	0	0	0	0	0	0	0	0	0	0	0	0	0	0	0	0	0	0	0	0	0	0	0	0	0	0	0	0	0	0	1	0	1	0	1	0	0.0666666666666667	RM_As_1164	RC_Helitron	no
ATREP10D	Asue_scaffold1	10874588	10874589	0	0	0	0	0	0	0	0	0	0	0	0	0	0	0	0	0	0	0	0	0	0	0	0	0	0	0	0	0	0	0	1	0	1	0	1	0	0.0666666666666667	RM_As_0808	RC_Helitron	no
ATREP10D	Asue_scaffold1	10874588	10874589	0	0	0	0	0	0	0	0	0	0	0	0	0	0	0	0	0	0	0	0	0	0	0	0	0	0	0	0	0	0	0	1	0	1	0	1	0	0.0666666666666667	RM_As_0417	RC_Helitron	no
ATREP10D	Asue_scaffold1	10874588	10874589	0	0	0	0	0	0	0	0	0	0	0	0	0	0	0	0	0	0	0	0	0	0	0	0	0	0	0	0	0	0	0	1	0	1	0	1	0	0.0666666666666667	RM_As_0728	RC_Helitron	no
ATREP10D	Asue_scaffold1	10874588	10874589	0	0	0	0	0	0	0	0	0	0	0	0	0	0	0	0	0	0	0	0	0	0	0	0	0	0	0	0	0	0	0	1	0	1	0	1	0	0.0666666666666667	RM_As_0919	RC_Helitron	no
ATREP10D	Asue_scaffold1	10874588	10874589	0	0	0	0	0	0	0	0	0	0	0	0	0	0	0	0	0	0	0	0	0	0	0	0	0	0	0	0	0	0	0	1	0	1	0	1	0	0.0666666666666667	RM_As_0891	RC_Helitron	no
ATREP10D	Asue_scaffold1	10874588	10874589	0	0	0	0	0	0	0	0	0	0	0	0	0	0	0	0	0	0	0	0	0	0	0	0	0	0	0	0	0	0	0	1	0	1	0	1	0	0.0666666666666667	RM_As_1019	RC_Helitron	yes_fromAA
ATREP10D	Asue_scaffold1	10874588	10874589	0	0	0	0	0	0	0	0	0	0	0	0	0	0	0	0	0	0	0	0	0	0	0	0	0	0	0	0	0	0	0	1	0	1	0	1	0	0.0666666666666667	RM_As_0272	RC_Helitron	yes_fromAA
rnd-5_family-3032	Asue_scaffold1	10875394	10875395	0	0	0	0	0	0	0	0	0	0	1	0	0	0	1	0	0	0	0	0	0	0	0	0	0	0	0	0	0	0	0	0	0	2	2	0	0.111111111111111	0	RM_As_0725	Unknown	no
rnd-1_family-195	Asue_scaffold1	10884152	10884153	0	0	0	0	0	0	0	0	0	0	0	0	0	0	0	0	0	0	0	0	0	0	0	0	0	0	0	0	0	1	0	0	0	1	0	1	0	0.0666666666666667	RM_As_0192	LTR_Gypsy	no
rnd-5_family-1135	Asue_scaffold1	10887719	10887720	0	0	0	0	0	0	0	0	0	0	0	0	0	0	0	0	0	0	0	1	0	0	0	0	0	0	0	0	0	1	0	0	0	2	0	2	0	0.133333333333333	RM_As_0594	RC_Helitron	no
rnd-6_family-4082	Asue_scaffold1	10896732	10896733	0	0	0	0	0	0	0	0	0	0	1	0	0	1	0	0	0	0	0	0	0	0	0	0	0	0	0	0	0	0	0	0	0	2	2	0	0.111111111111111	0	RM_As_1014	SINE	no
rnd-6_family-4082	Asue_scaffold1	10898016	10898017	0	1	1	1	0	0	1	1	0	1	0	0	0	0	0	1	0	0	0	0	0	0	0	0	0	0	0	0	0	0	0	0	0	7	7	0	0.388888888888889	0	RM_As_1014	SINE	no
rnd-5_family-5562	Asue_scaffold1	10906580	10906581	0	0	0	0	0	0	0	0	0	0	0	0	0	0	0	0	0	0	0	0	0	0	0	0	0	0	0	0	0	1	0	0	0	1	0	1	0	0.0666666666666667	RM_As_0842	Unknown	no
rnd-1_family-182	Asue_scaffold1	10909489	10909490	1	1	1	1	1	1	0	1	1	0	0	0	0	0	0	0	0	1	1	1	1	1	1	1	1	1	1	1	1	1	1	1	1	23	9	15	0.5	1	RM_As_0184	RC_Helitron	no
rnd-1_family-32	Asue_scaffold1	10909571	10909572	1	1	1	1	1	1	0	1	0	0	0	0	0	0	0	0	0	1	1	1	1	1	1	1	1	1	1	1	1	1	1	1	1	22	8	15	0.444444444444444	1	RM_As_0022	RC_Helitron	no
rnd-4_family-51	Asue_scaffold1	10911369	10911370	1	1	1	1	1	1	0	1	0	0	0	0	0	0	0	0	0	1	1	1	1	1	1	1	1	1	1	1	1	1	1	1	1	22	8	15	0.444444444444444	1	RM_As_0548	RC_Helitron	no
rnd-1_family-182	Asue_scaffold1	10913848	10913849	0	0	0	0	0	0	1	0	1	0	0	0	0	0	0	0	0	0	0	0	0	0	0	0	0	0	0	0	0	0	0	0	0	2	2	0	0.111111111111111	0	RM_As_0184	RC_Helitron	no
rnd-1_family-209	Asue_scaffold1	10913861	10913862	0	0	0	0	0	0	1	0	1	0	0	0	0	0	0	0	0	0	0	0	0	0	0	0	0	0	0	0	0	0	0	0	0	2	2	0	0.111111111111111	0	RM_As_0207	RC_Helitron	no
rnd-1_family-32	Asue_scaffold1	10913913	10913914	0	0	0	0	0	0	1	0	1	0	0	0	0	0	0	0	0	0	0	0	0	0	0	0	0	0	0	0	0	0	0	0	0	2	2	0	0.111111111111111	0	RM_As_0022	RC_Helitron	no
rnd-5_family-1013	Asue_scaffold1	10923241	10923242	0	0	0	0	0	0	0	0	0	0	0	0	0	0	0	0	0	0	0	0	0	0	0	0	0	0	0	0	0	0	0	1	0	1	0	1	0	0.0666666666666667	RM_As_0592	LTR_Gypsy	no
rnd-5_family-3286	Asue_scaffold1	10932939	10932940	0	0	0	0	0	0	0	0	0	0	0	0	0	0	0	0	0	0	0	0	0	0	0	0	0	0	0	0	0	1	0	0	0	1	0	1	0	0.0666666666666667	RM_As_0591	Satellite	no
rnd-4_family-1206	Asue_scaffold1	10936225	10936226	1	1	1	1	1	1	1	1	0	0	1	1	0	0	1	0	0	0	1	1	1	1	1	1	1	1	1	0	1	1	1	1	1	24	11	14	0.611111111111111	0.933333333333333	RM_As_0547	Unknown	no
rnd-1_family-326	Asue_scaffold1	10937294	10937295	0	0	1	1	1	1	1	1	0	0	0	0	0	1	0	0	0	0	0	0	0	0	1	1	0	1	0	0	0	0	1	1	1	12	7	6	0.388888888888889	0.4	RM_As_0325	Unknown	no
rnd-1_family-11	Asue_scaffold1	10937295	10937296	0	0	0	0	0	0	0	0	0	0	0	0	0	0	0	0	0	0	0	0	0	0	0	0	0	0	0	0	0	0	0	1	0	1	0	1	0	0.0666666666666667	RM_As_0087	rRNA	no
rnd-1_family-29	Asue_scaffold1	10937499	10937500	0	0	0	0	0	0	0	0	0	0	1	0	0	0	0	0	0	0	0	0	0	0	0	0	0	0	0	0	0	0	0	0	0	1	1	0	0.0555555555555556	0	RM_As_0094	DNA	no
rnd-6_family-1715	Asue_scaffold1	10937633	10937634	1	1	1	1	1	1	1	1	1	0	1	1	1	1	0	1	0	0	1	1	1	1	1	1	1	1	1	1	1	1	1	1	1	28	14	15	0.777777777777778	1	RM_As_1190	Unknown	no
rnd-4_family-682	Asue_scaffold1	10938116	10938117	0	0	0	0	1	0	1	0	1	0	0	0	0	0	1	1	0	1	0	0	0	0	0	0	0	0	0	0	0	0	0	0	0	6	6	0	0.333333333333333	0	RM_As_0570	RC_Helitron	no
rnd-5_family-3277	Asue_scaffold1	10938243	10938244	1	1	1	1	1	1	0	1	0	1	1	1	1	1	0	0	1	0	1	1	1	1	1	1	1	1	1	1	1	1	1	1	1	27	13	15	0.722222222222222	1	RM_As_0775	DNA_Pogo	no
rnd-1_family-6	Asue_scaffold1	10938343	10938344	1	0	0	0	0	1	0	0	0	0	0	0	0	0	0	0	0	0	1	1	0	1	1	1	0	1	0	1	0	1	1	1	0	12	2	10	0.111111111111111	0.666666666666667	RM_As_0055	RC_Helitron	no
rnd-5_family-26	Asue_scaffold1	10938356	10938357	1	1	1	0	0	1	0	1	0	1	0	0	0	0	0	0	0	0	0	0	0	0	0	1	0	0	0	0	0	0	1	0	0	8	6	2	0.333333333333333	0.133333333333333	RM_As_0813	DNA_Pogo	no
rnd-4_family-1206	Asue_scaffold1	10939149	10939150	1	1	1	1	1	1	1	1	1	1	1	1	1	1	1	1	1	1	1	1	1	1	1	1	1	1	1	1	0	1	1	1	1	31	18	14	1	0.933333333333333	RM_As_0547	Unknown	no
rnd-4_family-1206	Asue_scaffold1	10943397	10943398	1	1	1	1	1	1	1	1	1	1	1	0	1	1	0	1	0	0	1	1	1	1	1	1	1	1	1	1	1	1	1	1	1	28	14	15	0.777777777777778	1	RM_As_0547	Unknown	no
rnd-4_family-1206	Asue_scaffold1	10946842	10946843	1	1	1	1	1	1	1	1	1	1	1	1	1	1	0	1	1	0	1	1	1	1	1	1	1	1	1	1	1	1	1	1	1	30	16	15	0.888888888888889	1	RM_As_0547	Unknown	no
rnd-4_family-682	Asue_scaffold1	10948279	10948280	1	1	1	1	1	1	1	1	1	1	1	1	1	1	1	1	1	1	1	1	1	1	1	1	1	1	1	1	1	1	1	1	1	32	18	15	1	1	RM_As_0570	RC_Helitron	no
rnd-4_family-1206	Asue_scaffold1	10949629	10949630	1	1	1	1	1	1	1	1	1	1	0	1	1	1	1	1	1	1	1	1	1	1	1	1	1	1	1	1	1	1	1	1	1	31	17	15	0.944444444444444	1	RM_As_0547	Unknown	no
HELITRONY3	Asue_scaffold1	10953569	10953570	0	0	1	1	0	1	0	0	0	0	1	0	0	1	0	1	0	0	0	0	0	0	0	0	0	0	0	0	0	0	0	0	0	6	6	0	0.333333333333333	0	RM_As_0612	RC_Helitron	no
HELITRONY3	Asue_scaffold1	10953569	10953570	0	0	1	1	0	1	0	0	0	0	1	0	0	1	0	1	0	0	0	0	0	0	0	0	0	0	0	0	0	0	0	0	0	6	6	0	0.333333333333333	0	RM_As_0681	RC_Helitron	no
HELITRONY3	Asue_scaffold1	10953569	10953570	0	0	1	1	0	1	0	0	0	0	1	0	0	1	0	1	0	0	0	0	0	0	0	0	0	0	0	0	0	0	0	0	0	6	6	0	0.333333333333333	0	RM_As_0626	RC_Helitron	no
HELITRONY3	Asue_scaffold1	10953569	10953570	0	0	1	1	0	1	0	0	0	0	1	0	0	1	0	1	0	0	0	0	0	0	0	0	0	0	0	0	0	0	0	0	0	6	6	0	0.333333333333333	0	RM_As_1071	RC_Helitron	no
HELITRONY3	Asue_scaffold1	10953569	10953570	0	0	1	1	0	1	0	0	0	0	1	0	0	1	0	1	0	0	0	0	0	0	0	0	0	0	0	0	0	0	0	0	0	6	6	0	0.333333333333333	0	RM_As_0597	RC_Helitron	no
HELITRONY3	Asue_scaffold1	10953569	10953570	0	0	1	1	0	1	0	0	0	0	1	0	0	1	0	1	0	0	0	0	0	0	0	0	0	0	0	0	0	0	0	0	0	6	6	0	0.333333333333333	0	RM_As_0760	RC_Helitron	no
HELITRONY3	Asue_scaffold1	10953569	10953570	0	0	1	1	0	1	0	0	0	0	1	0	0	1	0	1	0	0	0	0	0	0	0	0	0	0	0	0	0	0	0	0	0	6	6	0	0.333333333333333	0	RM_As_0993	RC_Helitron	no
rnd-4_family-107	Asue_scaffold1	10954706	10954707	1	0	1	0	1	1	0	1	1	1	0	1	0	0	0	1	1	1	1	0	1	1	1	1	1	0	0	0	0	1	1	1	1	20	11	10	0.611111111111111	0.666666666666667	RM_As_0535	DNA_Pogo	no
rnd-5_family-3389	Asue_scaffold1	10954714	10954715	0	1	1	1	0	1	0	1	0	1	1	0	0	1	0	0	0	0	0	0	1	0	1	1	1	1	1	1	1	1	1	1	1	19	8	12	0.444444444444444	0.8	RM_As_0654	DNA_Pogo	no
rnd-5_family-3277	Asue_scaffold1	10954993	10954994	1	1	1	1	1	1	1	1	1	1	1	1	1	1	1	1	1	0	1	1	1	1	1	1	1	1	1	1	1	1	1	1	1	31	17	15	0.944444444444444	1	RM_As_0775	DNA_Pogo	no
rnd-4_family-1206	Asue_scaffold1	10961473	10961474	1	1	1	1	1	1	1	1	1	1	1	1	1	1	1	1	1	1	1	1	1	1	1	1	1	1	1	1	1	1	1	1	1	32	18	15	1	1	RM_As_0547	Unknown	no
rnd-6_family-9970	Asue_scaffold1	10962615	10962616	0	0	0	0	0	0	0	0	0	1	0	0	0	0	0	0	0	0	0	0	0	0	0	0	0	0	0	0	0	0	0	0	0	1	1	0	0.0555555555555556	0	RM_As_1086	DNA_MuDR	no
rnd-5_family-3277	Asue_scaffold1	10962833	10962834	1	1	1	1	1	1	1	1	1	0	1	1	1	1	0	1	0	0	1	1	1	1	1	1	1	1	1	1	0	1	1	1	1	27	14	14	0.777777777777778	0.933333333333333	RM_As_0775	DNA_Pogo	no
rnd-6_family-547	Asue_scaffold1	10963064	10963065	0	0	0	0	0	0	0	0	0	1	0	0	0	0	0	0	0	0	0	0	0	0	0	0	0	0	0	0	0	0	0	1	0	2	1	1	0.0555555555555556	0.0666666666666667	RM_As_0898	DNA_Pogo	no
ATREP3	Asue_scaffold1	10964168	10964169	0	0	0	0	0	0	0	0	0	0	0	0	0	0	0	1	0	0	0	0	0	0	0	0	0	0	0	0	0	0	0	0	0	1	1	0	0.0555555555555556	0	RM_As_1209	RC_Helitron	no
ATREP3	Asue_scaffold1	10964168	10964169	0	0	0	0	0	0	0	0	0	0	0	0	0	0	0	1	0	0	0	0	0	0	0	0	0	0	0	0	0	0	0	0	0	1	1	0	0.0555555555555556	0	RM_As_0968	RC_Helitron	no
ATREP3	Asue_scaffold1	10964168	10964169	0	0	0	0	0	0	0	0	0	0	0	0	0	0	0	1	0	0	0	0	0	0	0	0	0	0	0	0	0	0	0	0	0	1	1	0	0.0555555555555556	0	RM_As_1110	RC_Helitron	no
ATREP3	Asue_scaffold1	10964168	10964169	0	0	0	0	0	0	0	0	0	0	0	0	0	0	0	1	0	0	0	0	0	0	0	0	0	0	0	0	0	0	0	0	0	1	1	0	0.0555555555555556	0	RM_As_0992	RC_Helitron	no
ATREP3	Asue_scaffold1	10964168	10964169	0	0	0	0	0	0	0	0	0	0	0	0	0	0	0	1	0	0	0	0	0	0	0	0	0	0	0	0	0	0	0	0	0	1	1	0	0.0555555555555556	0	RM_As_0627	RC_Helitron	no
rnd-5_family-3277	Asue_scaffold1	10965360	10965361	0	0	0	0	0	0	0	1	0	0	0	0	0	0	0	0	0	0	0	0	0	0	0	0	0	0	0	0	0	0	0	0	0	1	1	0	0.0555555555555556	0	RM_As_0775	DNA_Pogo	no
[truncated: 22,571 more rows]

## Sheet: Aarenosa subgenome
Supplementary Data 1. PopoolationTE2 calls for A. suecica and the ancestral species for the subgenomes of A. suecica
TE	chr	start	end	Aarenosaarenosa1	Aarenosaarenosa2	Aarenosaarenosa3	Aarenosaarenosa4	Aarenosaarenosa5	Aarenosaarenosa6	Aarenosaarenosa7	Aarenosaarenosa8	Aarenosaarenosa9	AS120	AS150	AS354	AS370	AS380	AS459	AS460	AS476	AS510	AS530	AS570	AS90a	ASO5	ASS3a	AsuePut4	count	aa_count	as_count	aa_sfs	as_sfs	Element	order	crossjump
ATREP13	Asue_scaffold10	19504	19505	1	0	1	1	1	1	1	1	1	1	1	1	0	0	1	1	1	1	0	1	1	1	1	1	20	8	12	0.888888888888889	0.8	RM_As_0768	RC_Helitron	no
rnd-6_family-2035	Asue_scaffold10	19550	19551	0	0	1	1	1	1	0	1	1	0	0	0	0	0	0	0	0	0	0	0	0	0	0	0	6	6	0	0.666666666666667	0	RM_As_0866	DNA_hAT	no
rnd-1_family-6	Asue_scaffold10	28014	28015	0	0	0	0	0	0	0	0	0	1	1	1	0	0	1	1	1	1	0	1	1	1	1	0	11	0	11	0	0.733333333333333	RM_As_0055	RC_Helitron	no
rnd-1_family-195	Asue_scaffold10	30903	30904	1	1	1	1	1	1	1	1	1	1	1	1	1	1	1	1	1	1	1	0	1	1	1	1	23	9	14	1	0.933333333333333	RM_As_0192	LTR_Gypsy	no
rnd-5_family-9115	Asue_scaffold10	32175	32176	0	1	0	0	0	0	0	0	0	0	0	0	0	1	1	0	0	0	1	0	0	0	0	0	4	1	3	0.111111111111111	0.2	RM_As_0730	LTR_Gypsy	no
rnd-1_family-37	Asue_scaffold10	32190	32191	1	1	1	1	1	1	1	1	1	1	1	1	1	1	1	1	1	1	1	1	1	1	1	1	24	9	15	1	1	RM_As_0043	LTR	no
rnd-1_family-17	Asue_scaffold10	32334	32335	0	0	0	0	0	1	1	1	0	0	0	0	0	0	0	0	0	0	0	0	0	0	0	0	3	3	0	0.333333333333333	0	RM_As_0059	LTR_Gypsy	no
rnd-1_family-4	Asue_scaffold10	41052	41053	0	1	0	0	0	0	0	0	0	1	0	1	1	1	1	1	0	1	1	0	1	0	1	1	12	1	11	0.111111111111111	0.733333333333333	RM_As_0065	LINE	no
rnd-1_family-306	Asue_scaffold10	42018	42019	0	0	0	0	0	0	0	0	0	1	0	1	1	1	1	1	0	1	1	0	1	0	1	1	11	0	11	0	0.733333333333333	RM_As_0304	SINE	no
rnd-5_family-1013	Asue_scaffold10	42543	42544	0	0	0	0	0	0	0	0	0	0	0	0	0	0	0	0	0	0	0	0	0	0	1	0	1	0	1	0	0.0666666666666667	RM_As_0592	LTR_Gypsy	no
rnd-5_family-3277	Asue_scaffold10	43649	43650	0	0	0	1	0	0	0	1	0	0	0	0	0	0	0	0	0	0	0	0	0	0	0	0	2	2	0	0.222222222222222	0	RM_As_0775	DNA_Pogo	no
rnd-1_family-6	Asue_scaffold10	49304	49305	0	0	0	0	0	0	1	1	0	0	0	0	0	0	0	0	0	0	0	0	0	0	0	0	2	2	0	0.222222222222222	0	RM_As_0055	RC_Helitron	no
rnd-4_family-323	Asue_scaffold10	51346	51347	0	1	1	1	1	1	1	1	0	1	1	1	1	1	1	1	1	1	1	1	1	1	1	1	22	7	15	0.777777777777778	1	RM_As_0558	DNA_hAT-Ac	no
rnd-1_family-190	Asue_scaffold10	51492	51493	1	1	1	1	1	0	1	1	1	1	1	1	1	0	1	0	1	0	1	1	1	1	1	1	20	8	12	0.888888888888889	0.8	RM_As_0191	DNA_hAT-Ac	no
rnd-1_family-60	Asue_scaffold10	51799	51800	1	1	1	1	1	1	1	1	1	1	1	1	1	1	1	1	1	1	1	1	1	1	1	1	24	9	15	1	1	RM_As_0024	DNA_hAT-Ac	no
rnd-4_family-107	Asue_scaffold10	53510	53511	0	1	0	0	0	0	0	0	0	0	0	0	0	0	0	0	0	0	0	0	0	0	0	0	1	1	0	0.111111111111111	0	RM_As_0535	DNA_Pogo	no
rnd-4_family-3619	Asue_scaffold10	53721	53722	0	1	0	0	0	0	0	0	0	0	0	0	0	0	0	0	0	0	0	0	0	0	0	0	1	1	0	0.111111111111111	0	RM_As_0565	Unknown	no
rnd-5_family-3286	Asue_scaffold10	53722	53723	0	0	0	0	0	1	0	0	0	0	0	0	0	0	0	0	0	0	0	0	0	0	0	0	1	1	0	0.111111111111111	0	RM_As_0591	Satellite	no
rnd-1_family-4	Asue_scaffold10	56026	56027	0	0	0	0	0	0	0	0	0	1	0	0	0	0	0	1	0	0	0	0	1	0	0	0	3	0	3	0	0.2	RM_As_0065	LINE	no
rnd-1_family-3	Asue_scaffold10	56038	56039	0	0	0	0	0	0	0	0	0	1	0	0	0	0	0	1	0	0	0	0	1	0	0	0	3	0	3	0	0.2	RM_As_0054	Simple_repeat	no
rnd-5_family-1135	Asue_scaffold10	60356	60357	0	0	1	0	0	0	0	0	0	0	0	0	0	0	0	0	0	0	0	0	0	0	0	0	1	1	0	0.111111111111111	0	RM_As_0594	RC_Helitron	no
rnd-4_family-320	Asue_scaffold10	60371	60372	1	0	1	0	0	0	0	0	0	0	0	0	0	0	0	0	0	0	0	0	0	0	0	0	2	2	0	0.222222222222222	0	RM_As_0550	RC_Helitron	no
rnd-1_family-14	Asue_scaffold10	62841	62842	0	0	0	0	0	0	0	0	0	0	0	0	0	0	0	0	0	0	0	0	0	0	1	0	1	0	1	0	0.0666666666666667	RM_As_0029	rRNA	no
rnd-1_family-209	Asue_scaffold10	68452	68453	0	0	0	0	0	0	0	0	0	0	0	0	0	0	0	0	0	0	0	0	1	0	0	0	1	0	1	0	0.0666666666666667	RM_As_0207	RC_Helitron	no
rnd-1_family-0	Asue_scaffold10	70171	70172	0	0	0	0	0	0	0	0	0	1	0	0	0	0	0	0	0	0	0	0	1	0	0	0	2	0	2	0	0.133333333333333	RM_As_0097	LINE	no
rnd-1_family-4	Asue_scaffold10	70221	70222	0	0	0	0	0	0	0	0	0	1	0	0	0	0	0	1	0	0	0	0	1	0	0	0	3	0	3	0	0.2	RM_As_0065	LINE	no
rnd-1_family-1	Asue_scaffold10	70234	70235	0	0	0	0	0	0	0	0	0	1	0	0	0	0	0	1	0	0	0	0	1	0	0	0	3	0	3	0	0.2	RM_As_0061	LINE	no
rnd-1_family-79	Asue_scaffold10	75134	75135	0	1	0	0	0	0	1	0	0	1	0	1	1	1	1	1	0	1	1	0	1	0	1	1	13	2	11	0.222222222222222	0.733333333333333	RM_As_0093	DNA_MuDR	no
rnd-5_family-1864	Asue_scaffold10	75753	75754	0	0	0	0	0	1	0	0	0	0	0	0	0	0	0	0	0	0	0	0	0	0	0	0	1	1	0	0.111111111111111	0	RM_As_0781	RC_Helitron	no
rnd-4_family-830	Asue_scaffold10	76982	76983	0	1	0	1	0	1	1	1	0	0	0	0	0	0	0	0	0	0	0	0	0	0	0	0	5	5	0	0.555555555555556	0	RM_As_0585	Unknown	no
rnd-5_family-1458	Asue_scaffold10	78181	78182	0	0	1	0	1	1	1	1	1	0	0	0	0	0	0	0	0	0	0	0	0	0	0	0	6	6	0	0.666666666666667	0	RM_As_0660	LINE	no
rnd-1_family-362	Asue_scaffold10	78904	78905	1	1	1	1	1	1	1	1	1	1	1	1	1	1	1	1	1	1	1	1	1	1	1	1	24	9	15	1	1	RM_As_0361	SINE	no
rnd-1_family-135	Asue_scaffold10	84229	84230	0	1	0	1	0	0	1	0	0	0	0	0	0	0	0	0	0	0	0	0	0	0	0	0	3	3	0	0.333333333333333	0	RM_As_0127	RC_Helitron	no
rnd-6_family-8382	Asue_scaffold10	84295	84296	1	0	0	0	0	0	0	0	0	0	0	0	0	0	0	0	0	0	0	0	0	0	0	0	1	1	0	0.111111111111111	0	RM_As_1163	LTR_Gypsy	no
HELITRONY3	Asue_scaffold10	84328	84329	0	1	0	0	0	0	1	1	0	0	1	0	0	0	0	0	1	0	0	1	0	1	0	0	7	3	4	0.333333333333333	0.266666666666667	RM_As_0760	RC_Helitron	no
HELITRONY3	Asue_scaffold10	84328	84329	0	1	0	0	0	0	1	1	0	0	1	0	0	0	0	0	1	0	0	1	0	1	0	0	7	3	4	0.333333333333333	0.266666666666667	RM_As_0612	RC_Helitron	no
HELITRONY3	Asue_scaffold10	84328	84329	0	1	0	0	0	0	1	1	0	0	1	0	0	0	0	0	1	0	0	1	0	1	0	0	7	3	4	0.333333333333333	0.266666666666667	RM_As_0597	RC_Helitron	no
HELITRONY3	Asue_scaffold10	84328	84329	0	1	0	0	0	0	1	1	0	0	1	0	0	0	0	0	1	0	0	1	0	1	0	0	7	3	4	0.333333333333333	0.266666666666667	RM_As_1071	RC_Helitron	no
HELITRONY3	Asue_scaffold10	84328	84329	0	1	0	0	0	0	1	1	0	0	1	0	0	0	0	0	1	0	0	1	0	1	0	0	7	3	4	0.333333333333333	0.266666666666667	RM_As_0993	RC_Helitron	no
HELITRONY3	Asue_scaffold10	84328	84329	0	1	0	0	0	0	1	1	0	0	1	0	0	0	0	0	1	0	0	1	0	1	0	0	7	3	4	0.333333333333333	0.266666666666667	RM_As_0681	RC_Helitron	no
HELITRONY3	Asue_scaffold10	84328	84329	0	1	0	0	0	0	1	1	0	0	1	0	0	0	0	0	1	0	0	1	0	1	0	0	7	3	4	0.333333333333333	0.266666666666667	RM_As_0626	RC_Helitron	no
rnd-5_family-8626	Asue_scaffold10	84353	84354	0	1	0	1	0	1	1	1	0	0	0	0	0	0	0	0	0	0	0	0	0	0	0	0	5	5	0	0.555555555555556	0	RM_As_0773	RC_Helitron	no
rnd-5_family-3277	Asue_scaffold10	84378	84379	0	1	0	0	0	0	0	0	0	0	0	0	0	0	0	0	0	0	0	0	0	0	0	0	1	1	0	0.111111111111111	0	RM_As_0775	DNA_Pogo	no
rnd-6_family-3037	Asue_scaffold10	84464	84465	0	1	0	1	0	1	1	1	0	0	0	0	0	0	0	0	0	0	0	0	0	0	0	0	5	5	0	0.555555555555556	0	RM_As_0904	Unknown	no
rnd-1_family-468	Asue_scaffold10	84533	84534	0	1	0	0	0	0	1	1	0	0	0	0	0	0	0	0	0	0	0	0	0	0	0	0	3	3	0	0.333333333333333	0	RM_As_0466	Unknown	no
rnd-6_family-1850	Asue_scaffold10	84987	84988	1	0	0	1	1	1	1	0	1	0	0	0	0	0	0	0	0	0	0	0	0	0	0	0	6	6	0	0.666666666666667	0	RM_As_0931	DNA_hAT-Ac	no
rnd-4_family-196	Asue_scaffold10	85538	85539	1	0	0	0	0	0	0	0	0	0	0	0	0	0	0	0	0	0	0	0	0	0	0	0	1	1	0	0.111111111111111	0	RM_As_0529	LINE	no
rnd-4_family-571	Asue_scaffold10	85657	85658	1	0	0	1	1	0	1	0	1	0	0	0	0	0	0	0	0	0	0	0	0	0	0	0	5	5	0	0.555555555555556	0	RM_As_0539	Unknown	no
rnd-6_family-7366	Asue_scaffold10	89160	89161	1	1	1	0	0	1	0	0	1	0	1	0	0	0	0	0	0	0	0	0	0	1	0	0	7	5	2	0.555555555555556	0.133333333333333	RM_As_0950	RC_Helitron	no
rnd-4_family-560	Asue_scaffold10	89472	89473	1	1	0	1	0	1	1	0	1	1	0	1	1	1	1	1	0	1	1	0	1	0	1	1	17	6	11	0.666666666666667	0.733333333333333	RM_As_0559	RC_Helitron	no
rnd-5_family-3286	Asue_scaffold10	92564	92565	0	0	0	0	0	1	0	0	0	0	0	0	0	0	0	0	0	0	0	0	1	0	0	0	2	1	1	0.111111111111111	0.0666666666666667	RM_As_0591	Satellite	no
rnd-4_family-4079	Asue_scaffold10	95993	95994	0	1	0	1	0	0	0	0	0	0	0	0	0	0	0	0	0	0	0	0	0	0	0	0	2	2	0	0.222222222222222	0	RM_As_0566	RC_Helitron	no
rnd-5_family-4820	Asue_scaffold10	97312	97313	0	0	0	0	0	0	0	0	0	1	0	1	1	1	1	1	0	1	1	0	1	0	1	1	11	0	11	0	0.733333333333333	RM_As_0764	RC_Helitron	no
rnd-5_family-1135	Asue_scaffold10	97341	97342	0	0	0	0	0	0	0	0	0	0	0	0	0	1	1	0	0	0	0	0	1	0	1	1	5	0	5	0	0.333333333333333	RM_As_0594	RC_Helitron	no
rnd-5_family-3979	Asue_scaffold10	99936	99937	0	0	0	0	0	0	0	0	0	1	0	1	1	1	1	1	0	1	1	0	1	0	1	1	11	0	11	0	0.733333333333333	RM_As_0662	RC_Helitron	no
rnd-1_family-418	Asue_scaffold10	100000	100001	0	0	0	0	0	0	0	0	0	1	0	1	1	1	1	1	0	1	1	0	1	0	1	1	11	0	11	0	0.733333333333333	RM_As_0415	RC_Helitron	no
rnd-1_family-6	Asue_scaffold10	100411	100412	0	0	0	0	0	0	0	0	0	1	0	0	1	1	1	1	0	1	1	0	1	0	1	1	10	0	10	0	0.666666666666667	RM_As_0055	RC_Helitron	no
rnd-1_family-448	Asue_scaffold10	104774	104775	1	0	0	1	1	1	1	0	1	0	0	0	0	0	0	0	0	0	0	0	0	0	0	0	6	6	0	0.666666666666667	0	RM_As_0445	SINE	no
rnd-4_family-2338	Asue_scaffold10	105570	105571	0	0	0	0	0	0	0	0	0	1	0	1	1	1	1	1	0	1	1	0	1	0	1	1	11	0	11	0	0.733333333333333	RM_As_0583	DNA_Mariner	no
rnd-1_family-14	Asue_scaffold10	105683	105684	0	0	0	0	0	0	0	0	0	0	0	0	0	0	0	0	0	0	0	0	0	0	1	0	1	0	1	0	0.0666666666666667	RM_As_0029	rRNA	no
rnd-1_family-255	Asue_scaffold10	106300	106301	0	0	0	0	1	0	0	1	0	0	0	0	0	0	0	0	0	0	0	0	0	0	0	0	2	2	0	0.222222222222222	0	RM_As_0254	Composite	no
rnd-1_family-37	Asue_scaffold10	106433	106434	0	1	0	0	0	0	0	0	0	0	0	0	0	0	0	0	0	0	0	0	0	0	0	0	1	1	0	0.111111111111111	0	RM_As_0043	LTR	no
rnd-1_family-414	Asue_scaffold10	107083	107084	0	1	0	0	0	0	0	0	0	0	0	0	0	0	0	0	0	0	0	0	0	0	0	0	1	1	0	0.111111111111111	0	RM_As_0412	DNA	no
rnd-1_family-134	Asue_scaffold10	107882	107883	0	1	0	0	0	0	0	0	0	0	0	0	0	0	0	0	0	0	0	0	0	0	0	0	1	1	0	0.111111111111111	0	RM_As_0126	DNA_hAT-Ac	no
rnd-5_family-4449	Asue_scaffold10	110263	110264	0	1	0	1	0	0	0	1	1	0	0	0	0	0	0	0	0	0	0	0	0	0	0	0	4	4	0	0.444444444444444	0	RM_As_0608	RC_Helitron	no
rnd-1_family-7	Asue_scaffold10	110280	110281	1	0	1	0	0	0	0	0	1	0	0	0	0	0	0	0	0	0	0	0	0	0	0	0	3	3	0	0.333333333333333	0	RM_As_0013	DNA_MuDR	no
rnd-5_family-3277	Asue_scaffold10	111275	111276	1	1	1	1	1	1	1	1	1	1	1	1	1	1	1	1	1	1	1	1	1	1	1	1	24	9	15	1	1	RM_As_0775	DNA_Pogo	no
rnd-4_family-107	Asue_scaffold10	111331	111332	1	0	0	0	0	0	0	0	0	1	0	1	1	1	1	1	0	1	1	0	1	1	1	1	13	1	12	0.111111111111111	0.8	RM_As_0535	DNA_Pogo	no
BRODYAGA2	Asue_scaffold10	116673	116674	1	0	0	0	0	0	0	0	0	0	0	0	0	0	0	0	0	0	0	0	0	0	0	0	1	1	0	0.111111111111111	0	RM_As_0235	DNA_MuDR	no
BRODYAGA2	Asue_scaffold10	116673	116674	1	0	0	0	0	0	0	0	0	0	0	0	0	0	0	0	0	0	0	0	0	0	0	0	1	1	0	0.111111111111111	0	RM_As_0892	DNA_MuDR	no
rnd-5_family-4820	Asue_scaffold10	116986	116987	0	1	0	0	0	0	0	0	0	0	0	0	0	0	0	0	0	0	0	0	0	0	0	0	1	1	0	0.111111111111111	0	RM_As_0764	RC_Helitron	no
rnd-1_family-199	Asue_scaffold10	117124	117125	0	1	0	0	0	0	0	0	0	0	0	0	0	0	0	0	0	0	0	0	0	0	0	0	1	1	0	0.111111111111111	0	RM_As_0197	RC_Helitron	no
rnd-4_family-666	Asue_scaffold10	117203	117204	0	1	0	0	0	0	0	0	0	0	0	0	0	0	0	0	0	0	0	0	0	0	0	0	1	1	0	0.111111111111111	0	RM_As_0549	RC_Helitron	no
rnd-1_family-24	Asue_scaffold10	117270	117271	1	1	0	1	1	1	1	1	1	0	0	0	0	0	0	0	0	0	0	0	0	0	0	0	8	8	0	0.888888888888889	0	RM_As_0010	RC_Helitron	no
rnd-4_family-1473	Asue_scaffold10	117378	117379	1	1	0	1	1	1	1	1	1	0	0	0	0	0	0	0	0	0	0	0	0	0	0	0	8	8	0	0.888888888888889	0	RM_As_0556	RC_Helitron	no
rnd-1_family-197	Asue_scaffold10	120356	120357	0	0	0	0	0	0	0	0	0	0	0	0	0	0	0	0	0	0	0	0	1	0	0	0	1	0	1	0	0.0666666666666667	RM_As_0194	DNA_hAT	no
rnd-5_family-1458	Asue_scaffold10	125463	125464	0	1	0	0	0	0	0	0	0	0	0	0	0	0	0	0	0	0	0	0	0	0	0	0	1	1	0	0.111111111111111	0	RM_As_0660	LINE	no
rnd-4_family-1473	Asue_scaffold10	136973	136974	1	0	0	0	0	0	0	0	0	0	0	0	0	0	0	0	0	0	0	0	0	0	0	0	1	1	0	0.111111111111111	0	RM_As_0556	RC_Helitron	no
rnd-1_family-493	Asue_scaffold10	137878	137879	1	0	1	0	0	0	0	0	0	0	0	0	0	0	0	0	0	0	0	0	0	0	0	0	2	2	0	0.222222222222222	0	RM_As_0494	Unknown	no
rnd-5_family-6359	Asue_scaffold10	137985	137986	1	0	1	0	0	0	0	0	0	0	0	0	0	0	0	0	0	0	0	0	0	0	0	0	2	2	0	0.222222222222222	0	RM_As_0814	Unknown	no
rnd-1_family-418	Asue_scaffold10	138579	138580	0	0	0	0	0	0	0	0	0	0	1	0	0	0	0	0	1	0	0	1	0	1	0	0	4	0	4	0	0.266666666666667	RM_As_0415	RC_Helitron	no
rnd-4_family-748	Asue_scaffold10	140386	140387	1	0	1	0	0	0	0	0	0	0	0	0	0	0	0	0	0	0	0	0	0	0	0	0	2	2	0	0.222222222222222	0	RM_As_0554	DNA_hAT	no
rnd-6_family-8462	Asue_scaffold10	146716	146717	1	1	0	0	0	1	0	0	0	0	0	0	0	0	0	0	0	0	0	0	0	0	0	0	3	3	0	0.333333333333333	0	RM_As_0952	LINE	no
rnd-6_family-4555	Asue_scaffold10	148896	148897	0	0	0	0	0	0	0	0	0	1	0	0	0	0	0	0	0	0	0	0	0	0	0	0	1	0	1	0	0.0666666666666667	RM_As_0910	Unknown	no
rnd-4_family-554	Asue_scaffold10	152152	152153	1	1	0	1	1	1	1	1	1	0	0	0	0	0	0	0	0	0	0	0	0	0	0	0	8	8	0	0.888888888888889	0	RM_As_0578	SINE	no
rnd-1_family-199	Asue_scaffold10	152537	152538	0	1	0	0	0	0	0	0	0	0	0	0	0	0	0	0	0	0	0	0	0	0	0	0	1	1	0	0.111111111111111	0	RM_As_0197	RC_Helitron	no
rnd-6_family-4968	Asue_scaffold10	153410	153411	1	0	1	0	0	0	0	0	0	0	0	0	0	0	0	0	0	0	0	0	0	0	0	0	2	2	0	0.222222222222222	0	RM_As_1139	DNA	no
rnd-1_family-60	Asue_scaffold10	153526	153527	0	0	0	0	0	0	0	0	0	0	0	0	0	0	0	0	0	0	1	0	0	0	0	0	1	0	1	0	0.0666666666666667	RM_As_0024	DNA_hAT-Ac	no
rnd-4_family-136	Asue_scaffold10	160808	160809	0	0	0	0	0	0	0	0	0	1	0	1	1	1	1	1	0	1	1	1	1	0	1	1	12	0	12	0	0.8	RM_As_0534	DNA_Harbinger	no
rnd-6_family-4732	Asue_scaffold10	161098	161099	0	1	1	0	0	0	0	0	0	0	0	0	0	0	0	0	0	0	0	0	0	0	0	0	2	2	0	0.222222222222222	0	RM_As_0978	LTR_Gypsy	no
rnd-4_family-2338	Asue_scaffold10	161209	161210	1	0	1	0	0	0	0	0	1	0	1	0	0	0	0	0	1	0	0	0	0	1	0	0	6	3	3	0.333333333333333	0.2	RM_As_0583	DNA_Mariner	no
rnd-4_family-748	Asue_scaffold10	161511	161512	0	0	0	0	0	0	1	1	1	0	0	0	0	0	0	0	0	0	0	0	0	0	0	0	3	3	0	0.333333333333333	0	RM_As_0554	DNA_hAT	no
rnd-6_family-5925	Asue_scaffold10	165706	165707	0	0	0	0	0	1	0	1	1	0	0	0	0	0	0	0	0	0	0	0	0	0	0	0	3	3	0	0.333333333333333	0	RM_As_0860	RC_Helitron	no
rnd-6_family-778	Asue_scaffold10	166098	166099	1	0	0	0	1	0	0	0	1	0	0	0	0	0	0	0	0	0	0	0	0	0	0	0	3	3	0	0.333333333333333	0	RM_As_1029	LINE	no
rnd-1_family-448	Asue_scaffold10	170024	170025	0	1	0	1	0	0	1	0	0	0	0	0	0	0	0	0	0	0	0	0	0	0	0	0	3	3	0	0.333333333333333	0	RM_As_0445	SINE	no
rnd-1_family-58	Asue_scaffold10	170137	170138	1	1	0	1	0	0	1	1	0	0	0	0	0	0	0	0	0	0	0	0	0	0	0	0	5	5	0	0.555555555555556	0	RM_As_0031	Unknown	no
rnd-6_family-570	Asue_scaffold10	170211	170212	0	0	0	0	0	0	0	0	0	0	1	0	0	0	0	0	1	0	0	1	0	1	0	0	4	0	4	0	0.266666666666667	RM_As_0999	Unknown	no
rnd-5_family-1595	Asue_scaffold10	170288	170289	1	0	1	0	1	0	0	0	1	0	0	0	0	0	0	0	0	0	0	0	0	0	0	0	4	4	0	0.444444444444444	0	RM_As_0614	Unknown	no
rnd-1_family-210	Asue_scaffold10	171313	171314	0	1	0	0	0	0	0	0	0	0	0	0	0	0	0	0	0	0	0	0	0	0	0	0	1	1	0	0.111111111111111	0	RM_As_0208	DNA_hAT	no
rnd-5_family-8828	Asue_scaffold10	171664	171665	1	0	1	1	0	0	0	0	0	0	0	0	0	0	0	0	0	0	0	0	0	0	0	0	3	3	0	0.333333333333333	0	RM_As_0787	Unknown	no
rnd-1_family-24	Asue_scaffold10	176026	176027	1	0	0	1	0	1	1	1	1	0	0	0	0	0	0	0	0	0	0	0	0	0	0	0	6	6	0	0.666666666666667	0	RM_As_0010	RC_Helitron	no
rnd-4_family-1473	Asue_scaffold10	176368	176369	1	0	0	1	0	1	1	1	1	0	0	0	0	0	0	0	0	0	0	0	0	0	0	0	6	6	0	0.666666666666667	0	RM_As_0556	RC_Helitron	no
rnd-1_family-448	Asue_scaffold10	188165	188166	0	0	1	0	0	0	0	0	0	1	1	1	1	1	1	1	1	1	1	1	1	1	1	1	16	1	15	0.111111111111111	1	RM_As_0445	SINE	no
rnd-4_family-668	Asue_scaffold10	188176	188177	1	0	0	1	0	1	1	1	1	0	0	0	0	0	0	0	0	0	0	0	0	0	0	0	6	6	0	0.666666666666667	0	RM_As_0536	Unknown	no
rnd-1_family-33	Asue_scaffold10	188186	188187	1	0	0	0	0	1	0	0	1	0	0	0	0	0	0	0	0	0	0	0	0	0	0	0	3	3	0	0.333333333333333	0	RM_As_0075	Unknown	no
rnd-1_family-58	Asue_scaffold10	188228	188229	1	0	0	0	1	1	0	0	1	0	0	0	0	0	0	0	0	0	0	0	0	0	0	0	4	4	0	0.444444444444444	0	RM_As_0031	Unknown	no
rnd-1_family-32	Asue_scaffold10	188543	188544	1	0	0	1	0	1	1	1	1	0	0	0	0	0	0	0	0	0	0	0	0	0	0	0	6	6	0	0.666666666666667	0	RM_As_0022	RC_Helitron	no
rnd-1_family-174	Asue_scaffold10	188571	188572	0	1	0	1	0	0	1	0	0	0	0	0	0	0	0	0	0	0	0	0	0	0	0	0	3	3	0	0.333333333333333	0	RM_As_0169	LINE	no
rnd-1_family-253	Asue_scaffold10	188581	188582	1	0	0	0	1	0	0	0	1	0	0	0	0	0	0	0	0	0	0	0	0	0	0	0	3	3	0	0.333333333333333	0	RM_As_0252	Unknown	no
rnd-6_family-31979	Asue_scaffold10	188678	188679	0	0	1	1	0	1	0	0	0	0	0	0	0	0	0	0	0	0	0	0	0	0	0	0	3	3	0	0.333333333333333	0	RM_As_1052	Unknown	no
rnd-5_family-4090	Asue_scaffold10	188813	188814	1	0	0	0	0	1	0	0	1	0	0	0	0	0	0	0	0	0	0	0	0	0	0	0	3	3	0	0.333333333333333	0	RM_As_0830	Unknown	no
rnd-1_family-295	Asue_scaffold10	190115	190116	1	0	1	0	0	0	0	0	0	0	0	0	0	0	0	0	0	0	0	0	0	0	0	0	2	2	0	0.222222222222222	0	RM_As_0293	DNA_hAT	no
ATHPOGON3	Asue_scaffold10	190541	190542	0	1	0	0	0	0	0	0	0	0	0	0	0	0	0	0	0	0	0	0	0	0	0	0	1	1	0	0.111111111111111	0	RM_As_0756	DNA_Pogo	no
rnd-1_family-209	Asue_scaffold10	190595	190596	0	0	0	0	0	1	1	1	1	0	0	0	0	0	0	0	0	0	0	0	0	0	0	0	4	4	0	0.444444444444444	0	RM_As_0207	RC_Helitron	no
rnd-1_family-234_gi_312162740_gb_HQ379629	Asue_scaffold10	190868	190869	0	1	0	0	0	0	0	0	0	0	0	0	0	0	0	0	0	0	0	0	0	0	0	0	1	1	0	0.111111111111111	0	RM_As_0233	Unknown	no
rnd-4_family-136	Asue_scaffold10	196651	196652	0	0	0	0	0	0	0	0	0	0	0	0	0	0	0	0	0	0	0	0	1	0	0	0	1	0	1	0	0.0666666666666667	RM_As_0534	DNA_Harbinger	no
rnd-1_family-135	Asue_scaffold10	197138	197139	0	0	0	0	0	0	0	0	0	0	0	0	0	0	1	0	0	0	0	0	0	0	0	0	1	0	1	0	0.0666666666666667	RM_As_0127	RC_Helitron	no
rnd-5_family-1330	Asue_scaffold10	200406	200407	1	0	0	1	1	1	0	1	1	0	0	0	0	0	0	0	0	0	0	0	0	0	0	0	6	6	0	0.666666666666667	0	RM_As_0603	Unknown	no
rnd-5_family-4449	Asue_scaffold10	204580	204581	1	0	0	0	0	0	0	0	0	0	0	0	0	0	0	0	0	0	0	0	0	0	0	0	1	1	0	0.111111111111111	0	RM_As_0608	RC_Helitron	no
rnd-4_family-668	Asue_scaffold10	204930	204931	0	0	0	1	0	1	1	1	1	0	0	0	0	0	0	0	0	0	0	0	0	0	0	0	5	5	0	0.555555555555556	0	RM_As_0536	Unknown	no
rnd-1_family-32	Asue_scaffold10	204981	204982	1	0	0	1	0	1	1	1	1	0	0	0	0	0	0	0	0	0	0	0	0	0	0	0	6	6	0	0.666666666666667	0	RM_As_0022	RC_Helitron	no
rnd-6_family-3259	Asue_scaffold10	205215	205216	0	0	0	1	1	1	1	1	1	1	1	1	1	1	1	1	1	1	1	1	1	1	1	1	21	6	15	0.666666666666667	1	RM_As_1116	RC_Helitron	no
rnd-1_family-209	Asue_scaffold10	205226	205227	0	0	0	1	1	1	1	1	1	1	1	1	1	1	1	1	1	1	1	1	1	1	1	1	21	6	15	0.666666666666667	1	RM_As_0207	RC_Helitron	no
rnd-5_family-6353	Asue_scaffold10	205312	205313	0	0	0	0	0	1	1	1	1	1	1	0	1	1	1	0	1	0	0	0	1	1	1	1	14	4	10	0.444444444444444	0.666666666666667	RM_As_0645	Unknown	no
rnd-5_family-1864	Asue_scaffold10	207467	207468	0	0	0	1	1	1	1	1	1	1	1	1	1	1	1	1	1	1	1	1	1	1	1	1	21	6	15	0.666666666666667	1	RM_As_0781	RC_Helitron	no
rnd-6_family-10486	Asue_scaffold10	208743	208744	1	0	1	1	1	1	1	1	1	1	1	1	1	1	1	1	1	1	1	1	1	1	1	1	23	8	15	0.888888888888889	1	RM_As_0977	Unknown	no
rnd-1_family-14	Asue_scaffold10	213579	213580	0	0	0	0	0	0	0	0	0	0	0	0	1	0	0	0	0	0	0	0	0	0	0	0	1	0	1	0	0.0666666666666667	RM_As_0029	rRNA	no
rnd-1_family-98	Asue_scaffold10	214126	214127	0	0	0	0	0	0	0	0	0	0	0	0	0	0	0	0	0	0	0	0	1	0	0	0	1	0	1	0	0.0666666666666667	RM_As_0096	DNA_MuDR	yes_fromAT
rnd-4_family-18	Asue_scaffold10	214458	214459	0	0	0	0	0	0	0	0	0	0	0	0	0	0	0	0	0	0	0	0	1	0	0	0	1	0	1	0	0.0666666666666667	RM_As_0541	RC_Helitron	no
rnd-6_family-6384	Asue_scaffold10	215294	215295	0	0	1	0	0	0	0	0	0	0	0	0	0	0	0	0	0	0	0	0	0	0	0	0	1	1	0	0.111111111111111	0	RM_As_0957	LTR_Copia	no
rnd-4_family-3467	Asue_scaffold10	219795	219796	1	0	0	1	0	1	0	0	0	0	0	0	0	0	0	0	0	0	0	0	0	0	0	0	3	3	0	0.333333333333333	0	RM_As_0573	LINE	no
rnd-5_family-701	Asue_scaffold10	220312	220313	1	1	1	1	0	1	0	0	0	0	0	0	0	0	0	0	0	0	0	0	0	0	0	0	5	5	0	0.555555555555556	0	RM_As_0794	DNA_Mariner	no
rnd-4_family-2338	Asue_scaffold10	220688	220689	0	1	1	0	0	0	0	0	0	0	0	0	0	0	0	0	0	0	0	0	0	0	0	0	2	2	0	0.222222222222222	0	RM_As_0583	DNA_Mariner	no
rnd-1_family-1	Asue_scaffold10	220992	220993	1	1	1	0	0	0	1	0	0	0	0	0	0	0	0	0	0	0	0	0	0	0	0	0	4	4	0	0.444444444444444	0	RM_As_0061	LINE	no
rnd-6_family-452	Asue_scaffold10	221519	221520	0	0	0	0	0	0	0	1	0	1	0	1	1	1	1	0	0	0	1	0	1	1	1	0	10	1	9	0.111111111111111	0.6	RM_As_0918	LTR_Gypsy	no
rnd-6_family-1299	Asue_scaffold10	221736	221737	0	0	0	0	0	0	0	0	0	1	1	1	1	1	1	0	1	1	0	1	1	1	1	1	13	0	13	0	0.866666666666667	RM_As_1060	LINE	no
rnd-1_family-448	Asue_scaffold10	226031	226032	0	1	1	0	0	0	0	0	0	0	0	0	0	0	0	0	0	0	0	0	0	0	0	0	2	2	0	0.222222222222222	0	RM_As_0445	SINE	no
rnd-6_family-2981	Asue_scaffold10	226261	226262	0	0	0	0	0	0	1	1	1	0	0	0	0	0	0	0	0	0	0	0	0	0	0	0	3	3	0	0.333333333333333	0	RM_As_1059	Unknown	no
rnd-1_family-227	Asue_scaffold10	226268	226269	1	0	0	0	0	0	0	0	0	0	0	0	0	0	0	0	0	0	0	0	0	0	0	0	1	1	0	0.111111111111111	0	RM_As_0225	SINE	no
rnd-5_family-201	Asue_scaffold10	226330	226331	0	0	0	1	1	1	1	1	1	1	1	1	1	1	1	1	1	1	1	1	1	1	1	1	21	6	15	0.666666666666667	1	RM_As_0727	LTR_Copia	no
rnd-5_family-201	Asue_scaffold10	231784	231785	0	0	0	1	1	1	1	1	1	1	1	1	1	1	1	1	1	1	1	1	1	1	1	1	21	6	15	0.666666666666667	1	RM_As_0727	LTR_Copia	no
rnd-5_family-3277	Asue_scaffold10	231944	231945	0	0	1	0	1	0	0	0	0	0	0	0	0	0	0	0	0	0	0	0	0	0	0	0	2	2	0	0.222222222222222	0	RM_As_0775	DNA_Pogo	no
rnd-5_family-8828	Asue_scaffold10	232591	232592	0	0	1	0	0	0	0	0	0	0	0	0	0	0	0	0	0	0	0	0	0	0	0	0	1	1	0	0.111111111111111	0	RM_As_0787	Unknown	no
rnd-6_family-3037	Asue_scaffold10	232596	232597	0	1	0	0	0	0	0	0	0	0	0	0	0	0	0	0	0	0	0	0	0	0	0	0	1	1	0	0.111111111111111	0	RM_As_0904	Unknown	no
rnd-4_family-18	Asue_scaffold10	232606	232607	0	0	0	1	1	1	1	1	1	0	0	0	0	0	0	0	0	0	0	0	0	0	0	0	6	6	0	0.666666666666667	0	RM_As_0541	RC_Helitron	no
rnd-1_family-448	Asue_scaffold10	235371	235372	1	1	0	0	0	0	0	0	0	0	0	0	0	0	0	0	0	0	0	0	0	0	0	0	2	2	0	0.222222222222222	0	RM_As_0445	SINE	no
rnd-5_family-701	Asue_scaffold10	241337	241338	1	1	1	1	1	1	1	1	1	1	1	1	1	1	1	1	1	1	1	1	1	1	1	1	24	9	15	1	1	RM_As_0794	DNA_Mariner	no
rnd-6_family-8720	Asue_scaffold10	242659	242660	0	0	0	0	0	1	0	0	0	0	0	0	0	0	0	0	0	0	0	0	0	0	0	0	1	1	0	0.111111111111111	0	RM_As_0897	DNA_hAT-Ac	no
rnd-4_family-391	Asue_scaffold10	244047	244048	1	0	0	1	0	0	1	1	0	0	0	0	0	0	0	0	0	0	0	0	0	0	0	0	4	4	0	0.444444444444444	0	RM_As_0586	Unknown	no
rnd-1_family-38	Asue_scaffold10	245910	245911	0	0	0	1	0	1	1	1	1	0	0	0	0	0	0	0	0	0	0	0	0	0	0	0	5	5	0	0.555555555555556	0	RM_As_0056	DNA_hAT-Ac	no
rnd-5_family-1135	Asue_scaffold10	246204	246205	0	0	0	1	1	1	1	1	1	0	0	0	0	0	0	0	0	0	0	0	0	0	0	0	6	6	0	0.666666666666667	0	RM_As_0594	RC_Helitron	no
rnd-5_family-1864	Asue_scaffold10	246225	246226	0	0	0	1	1	1	1	1	1	0	0	0	0	0	0	0	0	0	0	0	0	0	0	0	6	6	0	0.666666666666667	0	RM_As_0781	RC_Helitron	no
rnd-4_family-668	Asue_scaffold10	246237	246238	1	1	0	1	1	1	1	1	1	0	0	0	0	0	0	0	0	0	0	0	0	0	0	0	8	8	0	0.888888888888889	0	RM_As_0536	Unknown	no
rnd-4_family-1473	Asue_scaffold10	246345	246346	0	0	0	0	1	1	1	1	0	0	0	0	0	0	0	0	0	0	0	0	0	0	0	0	4	4	0	0.444444444444444	0	RM_As_0556	RC_Helitron	no
rnd-1_family-6	Asue_scaffold10	246483	246484	0	0	1	0	1	1	1	1	1	0	0	0	0	0	0	0	0	0	0	0	0	0	0	0	6	6	0	0.666666666666667	0	RM_As_0055	RC_Helitron	no
rnd-1_family-32	Asue_scaffold10	246633	246634	1	1	0	1	1	1	1	1	1	0	0	0	0	0	0	0	0	0	0	0	0	0	0	0	8	8	0	0.888888888888889	0	RM_As_0022	RC_Helitron	no
rnd-1_family-179	Asue_scaffold10	247095	247096	1	1	0	1	1	1	0	1	1	0	0	0	0	0	0	0	0	0	0	0	0	0	0	0	7	7	0	0.777777777777778	0	RM_As_0175	SINE	no
rnd-1_family-179	Asue_scaffold10	248004	248005	1	1	0	1	1	1	1	0	1	0	0	0	0	0	0	0	0	0	0	0	0	0	0	0	7	7	0	0.777777777777778	0	RM_As_0175	SINE	no
rnd-4_family-554	Asue_scaffold10	248096	248097	1	1	0	1	1	1	0	1	1	0	0	0	0	0	0	0	0	0	0	0	0	0	0	0	7	7	0	0.777777777777778	0	RM_As_0578	SINE	no
rnd-1_family-134	Asue_scaffold10	248188	248189	0	0	0	0	0	1	1	1	1	0	0	0	0	0	0	0	0	0	0	0	0	0	0	0	4	4	0	0.444444444444444	0	RM_As_0126	DNA_hAT-Ac	no
rnd-5_family-4820	Asue_scaffold10	249335	249336	0	1	0	0	0	0	0	0	0	0	0	0	0	0	0	0	0	0	0	0	0	0	0	0	1	1	0	0.111111111111111	0	RM_As_0764	RC_Helitron	no
rnd-1_family-57	Asue_scaffold10	249399	249400	1	1	0	1	1	1	1	1	1	0	0	0	0	0	0	0	0	0	0	0	0	0	0	0	8	8	0	0.888888888888889	0	RM_As_0037	LINE	no
rnd-1_family-368	Asue_scaffold10	249406	249407	0	0	0	0	0	0	0	0	0	1	1	1	1	1	1	1	1	1	1	1	1	1	1	1	15	0	15	0	1	RM_As_0365	DNA	no
rnd-4_family-320	Asue_scaffold10	249705	249706	0	1	0	0	0	0	0	0	0	0	0	0	0	0	0	0	0	0	0	0	0	0	0	0	1	1	0	0.111111111111111	0	RM_As_0550	RC_Helitron	no
rnd-1_family-289	Asue_scaffold10	252254	252255	0	0	0	1	0	1	1	1	1	0	0	0	0	0	0	0	0	0	0	0	0	0	0	0	5	5	0	0.555555555555556	0	RM_As_0302	DNA_hAT	no
ATREP13	Asue_scaffold10	253491	253492	1	0	0	0	0	0	0	0	0	0	0	0	0	0	0	0	0	0	0	0	0	0	0	0	1	1	0	0.111111111111111	0	RM_As_0768	RC_Helitron	no
rnd-4_family-666	Asue_scaffold10	253836	253837	0	1	0	0	0	0	0	0	0	0	0	0	0	0	0	0	0	0	0	0	0	0	0	0	1	1	0	0.111111111111111	0	RM_As_0549	RC_Helitron	no
ATREP10D	Asue_scaffold10	255741	255742	0	0	1	0	0	0	0	0	0	0	0	0	0	0	0	0	0	0	0	0	0	0	0	0	1	1	0	0.111111111111111	0	RM_As_0919	RC_Helitron	no
ATREP10D	Asue_scaffold10	255741	255742	0	0	1	0	0	0	0	0	0	0	0	0	0	0	0	0	0	0	0	0	0	0	0	0	1	1	0	0.111111111111111	0	RM_As_0728	RC_Helitron	no
ATREP10D	Asue_scaffold10	255741	255742	0	0	1	0	0	0	0	0	0	0	0	0	0	0	0	0	0	0	0	0	0	0	0	0	1	1	0	0.111111111111111	0	RM_As_0891	RC_Helitron	no
ATREP10D	Asue_scaffold10	255741	255742	0	0	1	0	0	0	0	0	0	0	0	0	0	0	0	0	0	0	0	0	0	0	0	0	1	1	0	0.111111111111111	0	RM_As_0606	RC_Helitron	no
ATREP10D	Asue_scaffold10	255741	255742	0	0	1	0	0	0	0	0	0	0	0	0	0	0	0	0	0	0	0	0	0	0	0	0	1	1	0	0.111111111111111	0	RM_As_0417	RC_Helitron	no
ATREP10D	Asue_scaffold10	255741	255742	0	0	1	0	0	0	0	0	0	0	0	0	0	0	0	0	0	0	0	0	0	0	0	0	1	1	0	0.111111111111111	0	RM_As_1164	RC_Helitron	no
ATREP10D	Asue_scaffold10	255741	255742	0	0	1	0	0	0	0	0	0	0	0	0	0	0	0	0	0	0	0	0	0	0	0	0	1	1	0	0.111111111111111	0	RM_As_0452	RC_Helitron	no
ATREP10D	Asue_scaffold10	255741	255742	0	0	1	0	0	0	0	0	0	0	0	0	0	0	0	0	0	0	0	0	0	0	0	0	1	1	0	0.111111111111111	0	RM_As_0691	RC_Helitron	no
ATREP10D	Asue_scaffold10	255741	255742	0	0	1	0	0	0	0	0	0	0	0	0	0	0	0	0	0	0	0	0	0	0	0	0	1	1	0	0.111111111111111	0	RM_As_1162	RC_Helitron	no
ATREP10D	Asue_scaffold10	255741	255742	0	0	1	0	0	0	0	0	0	0	0	0	0	0	0	0	0	0	0	0	0	0	0	0	1	1	0	0.111111111111111	0	RM_As_0368	RC_Helitron	no
ATREP10D	Asue_scaffold10	255741	255742	0	0	1	0	0	0	0	0	0	0	0	0	0	0	0	0	0	0	0	0	0	0	0	0	1	1	0	0.111111111111111	0	RM_As_1050	RC_Helitron	no
ATREP10D	Asue_scaffold10	255741	255742	0	0	1	0	0	0	0	0	0	0	0	0	0	0	0	0	0	0	0	0	0	0	0	0	1	1	0	0.111111111111111	0	RM_As_0808	RC_Helitron	no
rnd-5_family-3032	Asue_scaffold10	256077	256078	1	0	0	1	1	1	0	1	1	0	0	0	0	0	0	0	0	0	0	0	0	0	0	0	6	6	0	0.666666666666667	0	RM_As_0725	Unknown	no
rnd-5_family-4011	Asue_scaffold10	256448	256449	0	0	0	0	0	0	0	0	0	0	0	0	0	0	0	0	0	0	0	0	1	0	0	0	1	0	1	0	0.0666666666666667	RM_As_0648	LTR_Gypsy	no
rnd-6_family-31979	Asue_scaffold10	256894	256895	0	0	1	0	0	0	0	0	0	0	0	0	0	0	0	0	0	0	0	0	0	0	0	0	1	1	0	0.111111111111111	0	RM_As_1052	Unknown	no
rnd-1_family-448	Asue_scaffold10	257832	257833	0	1	0	1	0	1	1	0	0	0	0	0	0	0	0	0	0	0	0	0	0	0	0	0	4	4	0	0.444444444444444	0	RM_As_0445	SINE	no
rnd-1_family-267	Asue_scaffold10	258490	258491	1	0	0	0	0	0	0	0	0	0	0	0	0	0	0	0	0	0	0	0	0	0	0	0	1	1	0	0.111111111111111	0	RM_As_0266	DNA_hAT	no
rnd-1_family-227	Asue_scaffold10	260218	260219	0	0	1	0	0	0	0	0	0	1	1	1	1	1	1	0	0	0	1	1	1	1	1	1	13	1	12	0.111111111111111	0.8	RM_As_0225	SINE	no
rnd-6_family-31979	Asue_scaffold10	260506	260507	0	0	0	0	0	0	0	0	0	0	0	1	1	0	1	0	0	1	1	0	1	1	1	1	9	0	9	0	0.6	RM_As_1052	Unknown	no
rnd-5_family-2569	Asue_scaffold10	260541	260542	0	0	0	0	0	0	0	0	0	0	1	0	0	1	1	0	0	1	1	0	1	1	1	1	9	0	9	0	0.6	RM_As_0682	LTR_Gypsy	no
BRODYAGA1_gi_656991467_gb_KJ772401	Asue_scaffold10	260622	260623	0	0	1	0	0	0	0	0	0	0	0	0	0	0	0	0	0	0	0	0	0	0	0	0	1	1	0	0.111111111111111	0	RM_As_0277	DNA_MuDR	no
BRODYAGA1_gi_656991467_gb_KJ772401	Asue_scaffold10	260622	260623	0	0	1	0	0	0	0	0	0	0	0	0	0	0	0	0	0	0	0	0	0	0	0	0	1	1	0	0.111111111111111	0	RM_As_0150	DNA_MuDR	no
ATREP3_HapA_Chr4_11357268_11388924	Asue_scaffold10	262201	262202	1	0	0	0	0	0	0	1	1	0	0	0	0	0	0	0	0	0	0	0	0	0	0	0	3	3	0	0.333333333333333	0	RM_As_0944	RC_Helitron	no
rnd-1_family-0	Asue_scaffold10	262305	262306	0	0	0	0	0	0	0	0	0	0	0	0	0	0	0	0	0	0	0	0	0	0	1	0	1	0	1	0	0.0666666666666667	RM_As_0097	LINE	no
rnd-4_family-136	Asue_scaffold10	266554	266555	0	0	0	1	1	1	1	1	1	0	0	0	0	0	0	0	0	0	0	0	0	0	0	0	6	6	0	0.666666666666667	0	RM_As_0534	DNA_Harbinger	no
rnd-5_family-2569	Asue_scaffold10	267784	267785	0	0	0	0	0	0	0	0	0	1	1	1	1	1	1	1	1	1	0	0	1	1	1	1	13	0	13	0	0.866666666666667	RM_As_0682	LTR_Gypsy	no
rnd-6_family-15598	Asue_scaffold10	268206	268207	1	1	1	1	1	1	1	1	1	0	0	0	0	0	0	0	0	0	0	0	0	0	0	0	9	9	0	1	0	RM_As_0967	LTR	no
rnd-5_family-6359	Asue_scaffold10	268800	268801	0	0	0	0	0	0	0	0	0	0	0	0	0	0	0	0	1	0	0	0	0	0	0	0	1	0	1	0	0.0666666666666667	RM_As_0814	Unknown	no
rnd-1_family-227	Asue_scaffold10	270482	270483	1	1	1	1	1	1	1	1	1	0	0	0	0	0	0	0	0	0	0	0	0	0	0	0	9	9	0	1	0	RM_As_0225	SINE	no
rnd-1_family-5	Asue_scaffold10	271136	271137	0	0	1	0	0	0	0	0	0	0	0	0	0	0	0	0	0	0	0	0	0	0	0	0	1	1	0	0.111111111111111	0	RM_As_0016	LINE	no
rnd-1_family-493	Asue_scaffold10	272994	272995	0	0	0	0	0	0	0	0	0	1	1	1	1	1	1	1	1	1	1	1	1	1	1	1	15	0	15	0	1	RM_As_0494	Unknown	no
rnd-5_family-6359	Asue_scaffold10	274622	274623	0	0	0	0	0	0	0	0	0	1	1	1	1	1	1	1	1	1	1	1	1	1	1	1	15	0	15	0	1	RM_As_0814	Unknown	no
rnd-1_family-159	Asue_scaffold10	276152	276153	0	1	0	0	0	1	0	1	0	0	0	0	0	0	0	0	0	0	0	0	0	0	0	0	3	3	0	0.333333333333333	0	RM_As_0153	DNA_MuDR	no
rnd-4_family-2338	Asue_scaffold10	276527	276528	1	0	0	0	0	0	0	0	0	0	0	0	0	0	0	0	0	0	0	0	0	0	0	0	1	1	0	0.111111111111111	0	RM_As_0583	DNA_Mariner	no
rnd-1_family-7	Asue_scaffold10	276582	276583	1	0	0	0	0	1	0	0	0	0	0	0	0	0	0	0	0	0	0	0	0	0	0	0	2	2	0	0.222222222222222	0	RM_As_0013	DNA_MuDR	no
rnd-4_family-2338	Asue_scaffold10	277202	277203	1	0	0	0	0	0	0	0	0	0	0	0	0	0	0	0	0	0	0	0	0	0	0	0	1	1	0	0.111111111111111	0	RM_As_0583	DNA_Mariner	no
rnd-1_family-60	Asue_scaffold10	286670	286671	1	0	0	0	0	0	1	0	0	0	0	0	0	0	0	0	0	0	0	0	0	0	0	0	2	2	0	0.222222222222222	0	RM_As_0024	DNA_hAT-Ac	no
rnd-1_family-442	Asue_scaffold10	286848	286849	0	1	1	0	0	0	0	0	0	0	0	0	0	0	0	0	0	0	0	0	0	0	0	0	2	2	0	0.222222222222222	0	RM_As_0440	SINE	no
rnd-4_family-323	Asue_scaffold10	287072	287073	1	0	0	0	0	0	0	0	0	0	0	0	0	0	0	0	0	0	0	0	0	0	0	0	1	1	0	0.111111111111111	0	RM_As_0558	DNA_hAT-Ac	no
rnd-4_family-782	Asue_scaffold10	288619	288620	0	0	0	0	0	0	0	0	0	0	0	0	0	0	0	0	0	0	0	0	1	0	0	0	1	0	1	0	0.0666666666666667	RM_As_0540	LTR_Gypsy	no
rnd-1_family-6	Asue_scaffold10	289366	289367	0	0	0	1	0	1	0	0	0	0	0	1	1	1	1	0	0	1	0	1	0	0	1	0	9	2	7	0.222222222222222	0.466666666666667	RM_As_0055	RC_Helitron	no
rnd-1_family-155	Asue_scaffold10	291659	291660	0	1	1	0	0	0	0	1	0	0	0	0	0	0	0	0	0	0	0	0	0	0	0	0	3	3	0	0.333333333333333	0	RM_As_0149	RC_Helitron	no
rnd-1_family-7	Asue_scaffold10	292098	292099	1	0	0	1	1	1	0	1	0	0	1	0	0	0	0	0	1	0	0	0	0	1	0	0	8	5	3	0.555555555555556	0.2	RM_As_0013	DNA_MuDR	no
HELITRONY1D_gi_312162753_gb_HQ379630	Asue_scaffold10	292136	292137	1	0	0	1	1	1	0	0	1	0	0	0	0	0	0	0	0	0	0	0	0	0	0	0	5	5	0	0.555555555555556	0	RM_As_0210	RC_Helitron	no
rnd-1_family-24	Asue_scaffold10	292262	292263	0	0	0	0	0	0	0	0	0	0	0	0	0	0	0	0	0	0	0	0	0	0	1	0	1	0	1	0	0.0666666666666667	RM_As_0010	RC_Helitron	no
rnd-1_family-40	Asue_scaffold10	292295	292296	0	0	0	0	0	0	0	0	0	0	1	0	0	0	0	0	1	0	0	0	0	1	0	0	3	0	3	0	0.2	RM_As_0040	RC_Helitron	no
rnd-1_family-41	Asue_scaffold10	292320	292321	0	0	0	0	0	0	0	0	0	0	1	0	0	0	0	0	1	0	0	0	0	1	0	0	3	0	3	0	0.2	RM_As_0020	DNA_MuDR	no
rnd-1_family-88	Asue_scaffold10	293427	293428	0	0	0	1	0	0	0	0	0	0	0	0	0	0	0	0	0	0	0	0	0	0	0	0	1	1	0	0.111111111111111	0	RM_As_0104	DNA_hAT-Ac	no
rnd-5_family-8441	Asue_scaffold10	293636	293637	0	1	0	0	0	1	0	1	0	0	0	0	0	0	0	0	0	0	0	0	0	0	0	0	3	3	0	0.333333333333333	0	RM_As_0722	Composite	no
rnd-1_family-255	Asue_scaffold10	293763	293764	0	1	0	0	0	1	0	1	0	0	0	0	0	0	0	0	0	0	0	0	0	0	0	0	3	3	0	0.333333333333333	0	RM_As_0254	Composite	no
rnd-4_family-107	Asue_scaffold10	295904	295905	0	0	0	1	0	0	1	0	0	0	0	0	0	0	0	0	0	0	0	0	0	0	0	0	2	2	0	0.222222222222222	0	RM_As_0535	DNA_Pogo	no
rnd-5_family-3277	Asue_scaffold10	295998	295999	0	0	0	1	0	0	1	0	0	0	0	0	0	0	0	0	0	0	0	0	0	0	0	0	2	2	0	0.222222222222222	0	RM_As_0775	DNA_Pogo	no
rnd-4_family-2031	Asue_scaffold10	296502	296503	0	0	0	1	0	0	0	0	1	0	0	0	0	0	0	0	0	0	0	0	0	0	0	0	2	2	0	0.222222222222222	0	RM_As_0567	DNA_Harbinger	no
rnd-5_family-13632	Asue_scaffold10	297854	297855	1	0	0	1	1	1	0	1	1	0	0	0	0	0	0	0	0	0	0	0	0	0	0	0	6	6	0	0.666666666666667	0	RM_As_0749	Unknown	no
rnd-5_family-3277	Asue_scaffold10	298133	298134	0	0	0	1	0	0	1	0	0	0	0	0	0	0	0	0	0	0	0	0	0	0	0	0	2	2	0	0.222222222222222	0	RM_As_0775	DNA_Pogo	no
rnd-6_family-644	Asue_scaffold10	300114	300115	0	0	1	0	0	0	0	0	0	0	0	0	0	0	0	0	0	0	0	0	0	0	0	0	1	1	0	0.111111111111111	0	RM_As_0870	Unknown	no
rnd-1_family-368	Asue_scaffold10	301092	301093	0	0	0	1	1	1	1	1	1	0	0	0	0	0	0	0	0	0	0	0	0	0	0	0	6	6	0	0.666666666666667	0	RM_As_0365	DNA	no
rnd-4_family-18	Asue_scaffold10	301569	301570	0	0	0	1	0	1	1	1	1	0	0	0	0	0	0	0	0	0	0	0	0	0	0	0	5	5	0	0.555555555555556	0	RM_As_0541	RC_Helitron	no
rnd-5_family-1595	Asue_scaffold10	302645	302646	0	1	0	1	1	1	1	0	0	0	0	0	0	0	0	0	0	0	0	0	0	0	0	0	5	5	0	0.555555555555556	0	RM_As_0614	Unknown	no
rnd-1_family-267	Asue_scaffold10	302754	302755	0	1	0	0	0	0	0	0	0	0	0	0	0	0	0	0	0	0	0	0	0	0	0	0	1	1	0	0.111111111111111	0	RM_As_0266	DNA_hAT	no
rnd-4_family-554	Asue_scaffold10	310851	310852	0	1	0	1	0	0	1	1	1	0	0	0	0	0	0	0	0	0	0	0	0	0	0	0	5	5	0	0.555555555555556	0	RM_As_0578	SINE	no
rnd-6_family-652	Asue_scaffold10	310903	310904	1	0	0	0	1	1	0	0	0	0	0	0	0	0	0	0	0	0	0	0	0	0	0	0	3	3	0	0.333333333333333	0	RM_As_1026	Unknown	no
Helitron-N15_ALy_Alyrata	Asue_scaffold10	310938	310939	1	0	0	0	1	0	0	0	0	0	0	0	0	0	0	0	0	0	0	0	0	0	0	0	2	2	0	0.222222222222222	0	RM_As_1038	RC_Helitron	no
rnd-1_family-179	Asue_scaffold10	310966	310967	1	1	0	1	0	1	1	1	1	0	0	0	0	0	0	0	0	0	0	0	0	0	0	0	7	7	0	0.777777777777778	0	RM_As_0175	SINE	no
BRODYAGA2	Asue_scaffold10	311254	311255	0	1	0	0	0	0	0	0	0	0	0	0	0	0	0	0	0	0	0	0	0	0	0	0	1	1	0	0.111111111111111	0	RM_As_0235	DNA_MuDR	no
BRODYAGA2	Asue_scaffold10	311254	311255	0	1	0	0	0	0	0	0	0	0	0	0	0	0	0	0	0	0	0	0	0	0	0	0	1	1	0	0.111111111111111	0	RM_As_0892	DNA_MuDR	no
rnd-1_family-187	Asue_scaffold10	311273	311274	0	1	1	0	0	0	0	0	0	0	0	0	0	0	0	0	0	0	0	0	0	0	0	0	2	2	0	0.222222222222222	0	RM_As_0181	DNA_MuDR	no
rnd-5_family-3277	Asue_scaffold10	311501	311502	1	1	1	1	0	1	1	1	1	0	0	0	0	0	0	0	0	0	0	0	0	0	1	0	9	8	1	0.888888888888889	0.0666666666666667	RM_As_0775	DNA_Pogo	no
rnd-5_family-3389	Asue_scaffold10	311643	311644	1	1	1	1	1	1	1	1	1	0	0	0	0	0	0	0	0	0	0	0	0	0	0	0	9	9	0	1	0	RM_As_0654	DNA_Pogo	no
rnd-4_family-107	Asue_scaffold10	311648	311649	1	1	1	1	0	0	1	0	0	1	1	1	1	1	1	1	1	1	1	1	1	1	1	1	20	5	15	0.555555555555556	1	RM_As_0535	DNA_Pogo	no
rnd-1_family-41	Asue_scaffold10	312200	312201	1	0	1	0	0	1	0	0	0	0	0	0	0	0	0	0	0	0	0	0	0	0	0	0	3	3	0	0.333333333333333	0	RM_As_0020	DNA_MuDR	no
rnd-1_family-24	Asue_scaffold10	312284	312285	1	0	0	0	1	0	0	0	0	0	0	0	0	0	0	0	0	0	0	0	0	0	0	0	2	2	0	0.222222222222222	0	RM_As_0010	RC_Helitron	no
rnd-1_family-14	Asue_scaffold10	320023	320024	0	0	0	0	0	0	0	0	0	0	0	0	0	0	0	0	0	0	0	0	1	0	0	0	1	0	1	0	0.0666666666666667	RM_As_0029	rRNA	no
rnd-1_family-29	Asue_scaffold10	324844	324845	1	0	0	0	0	0	0	0	0	0	0	0	0	0	0	0	0	0	0	0	0	0	0	0	1	1	0	0.111111111111111	0	RM_As_0094	DNA	no
rnd-5_family-1864	Asue_scaffold10	325105	325106	1	0	0	0	0	0	0	0	0	0	0	0	0	0	0	0	0	0	0	0	0	0	0	0	1	1	0	0.111111111111111	0	RM_As_0781	RC_Helitron	no
rnd-5_family-4006	Asue_scaffold10	329136	329137	0	1	1	0	0	0	0	0	0	0	0	0	0	0	0	0	0	0	0	0	0	0	0	0	2	2	0	0.222222222222222	0	RM_As_0680	LTR_Copia	no
rnd-1_family-174	Asue_scaffold10	332235	332236	1	0	1	1	0	0	1	0	0	0	0	0	0	0	0	0	0	0	0	0	0	0	0	0	4	4	0	0.444444444444444	0	RM_As_0169	LINE	no
rnd-4_family-668	Asue_scaffold10	333285	333286	0	0	0	0	0	0	0	0	0	1	1	1	1	1	1	1	1	1	1	1	1	1	1	1	15	0	15	0	1	RM_As_0536	Unknown	no
rnd-1_family-32	Asue_scaffold10	334884	334885	0	0	0	0	0	0	0	0	0	1	1	1	1	1	1	1	1	1	1	1	1	1	1	1	15	0	15	0	1	RM_As_0022	RC_Helitron	no
rnd-1_family-267	Asue_scaffold10	336003	336004	0	1	0	1	0	1	1	0	1	0	0	0	0	0	0	0	0	0	0	0	0	0	0	0	5	5	0	0.555555555555556	0	RM_As_0266	DNA_hAT	no
rnd-5_family-1595	Asue_scaffold10	336038	336039	1	1	0	1	0	1	1	1	1	0	0	0	0	0	0	0	0	0	0	0	0	0	0	0	7	7	0	0.777777777777778	0	RM_As_0614	Unknown	no
rnd-1_family-41	Asue_scaffold10	359554	359555	0	1	0	1	0	1	1	0	0	0	0	0	0	0	0	0	0	0	0	0	0	0	0	0	4	4	0	0.444444444444444	0	RM_As_0020	DNA_MuDR	no
rnd-4_family-320	Asue_scaffold10	361542	361543	0	1	1	1	0	0	0	0	0	1	1	0	0	1	1	0	0	0	1	0	1	1	1	1	12	3	9	0.333333333333333	0.6	RM_As_0550	RC_Helitron	no
rnd-1_family-57	Asue_scaffold10	361563	361564	0	1	0	0	0	1	1	0	0	1	1	1	1	1	1	0	1	0	1	0	1	1	1	1	15	3	12	0.333333333333333	0.8	RM_As_0037	LINE	no
rnd-5_family-3979	Asue_scaffold10	367335	367336	0	1	0	0	0	0	0	0	0	0	0	0	0	0	0	0	0	0	0	0	0	0	0	0	1	1	0	0.111111111111111	0	RM_As_0662	RC_Helitron	no
HELITRONY3_gi_312162740_gb_HQ379629	Asue_scaffold10	368505	368506	0	0	0	0	0	0	0	0	1	1	1	1	1	1	1	1	1	1	1	1	1	1	1	1	16	1	15	0.111111111111111	1	RM_As_0157	RC_Helitron	no
HELITRONY3_gi_312162740_gb_HQ379629	Asue_scaffold10	368505	368506	0	0	0	0	0	0	0	0	1	1	1	1	1	1	1	1	1	1	1	1	1	1	1	1	16	1	15	0.111111111111111	1	RM_As_0209	RC_Helitron	no
rnd-4_family-2338	Asue_scaffold10	370824	370825	0	0	0	0	1	1	0	0	0	0	0	0	0	0	0	0	0	0	0	0	0	0	0	0	2	2	0	0.222222222222222	0	RM_As_0583	DNA_Mariner	no
rnd-1_family-38	Asue_scaffold10	384745	384746	0	1	0	0	0	0	0	0	0	0	0	0	0	0	0	0	0	0	0	0	0	0	0	0	1	1	0	0.111111111111111	0	RM_As_0056	DNA_hAT-Ac	no
rnd-1_family-219	Asue_scaffold10	384897	384898	0	1	0	0	0	0	0	0	0	0	0	0	0	0	0	0	0	0	0	0	0	0	0	0	1	1	0	0.111111111111111	0	RM_As_0216	DNA_hAT-Ac	no
rnd-5_family-3277	Asue_scaffold10	385886	385887	0	0	1	0	0	0	0	0	0	0	0	0	0	0	0	0	0	0	0	0	0	0	0	0	1	1	0	0.111111111111111	0	RM_As_0775	DNA_Pogo	no
rnd-5_family-4149	Asue_scaffold10	386011	386012	1	0	0	0	0	0	0	0	0	0	0	0	0	0	0	0	0	0	0	0	0	0	0	0	1	1	0	0.111111111111111	0	RM_As_0617	LTR_Copia	no
rnd-1_family-210	Asue_scaffold10	386479	386480	0	1	1	1	1	1	1	1	1	0	0	0	0	0	0	0	0	0	0	0	0	0	0	0	8	8	0	0.888888888888889	0	RM_As_0208	DNA_hAT	no
rnd-1_family-442	Asue_scaffold10	387237	387238	0	1	0	0	0	0	0	0	0	0	0	0	0	0	0	0	0	0	0	0	0	0	0	0	1	1	0	0.111111111111111	0	RM_As_0440	SINE	no
rnd-4_family-318	Asue_scaffold10	387803	387804	0	0	0	0	1	0	0	0	0	0	0	0	0	0	0	0	0	0	0	0	0	0	0	0	1	1	0	0.111111111111111	0	RM_As_0530	DNA	no
rnd-4_family-136	Asue_scaffold10	389089	389090	1	0	0	0	0	0	0	0	0	0	0	0	0	0	0	0	0	0	0	0	0	0	0	0	1	1	0	0.111111111111111	0	RM_As_0534	DNA_Harbinger	no
rnd-4_family-668	Asue_scaffold10	390478	390479	1	0	0	1	1	1	1	1	1	1	1	1	1	1	1	1	1	1	1	1	1	1	1	1	22	7	15	0.777777777777778	1	RM_As_0536	Unknown	no
rnd-1_family-32	Asue_scaffold10	392007	392008	1	0	0	0	1	0	1	1	1	1	1	1	1	1	1	1	1	1	1	1	1	1	1	1	20	5	15	0.555555555555556	1	RM_As_0022	RC_Helitron	no
rnd-1_family-323	Asue_scaffold10	392390	392391	1	0	0	1	1	1	1	1	1	1	1	1	1	1	1	1	1	1	1	1	1	1	1	1	22	7	15	0.777777777777778	1	RM_As_0322	DNA	no
rnd-1_family-135	Asue_scaffold10	393913	393914	1	0	0	0	0	1	1	1	1	1	1	1	1	1	1	1	1	1	1	1	1	1	1	1	20	5	15	0.555555555555556	1	RM_As_0127	RC_Helitron	no
rnd-4_family-18	Asue_scaffold10	393976	393977	1	0	0	1	1	1	1	1	1	1	1	1	1	1	1	1	1	1	1	1	1	1	1	1	22	7	15	0.777777777777778	1	RM_As_0541	RC_Helitron	no
rnd-1_family-311	Asue_scaffold10	396429	396430	0	0	0	1	0	0	0	0	0	0	0	0	0	0	0	0	0	0	0	0	0	0	0	0	1	1	0	0.111111111111111	0	RM_As_0309	DNA_MuDR	no
rnd-1_family-264	Asue_scaffold10	396553	396554	0	0	1	0	0	0	0	0	0	0	0	0	0	0	0	0	0	0	0	0	0	0	0	0	1	1	0	0.111111111111111	0	RM_As_0262	LINE	no
rnd-4_family-136	Asue_scaffold10	398100	398101	0	0	0	0	1	0	0	0	0	0	0	0	0	0	0	0	0	0	0	0	0	0	0	0	1	1	0	0.111111111111111	0	RM_As_0534	DNA_Harbinger	no
rnd-1_family-310	Asue_scaffold10	398725	398726	1	0	0	1	1	1	1	1	1	0	0	0	0	0	0	0	0	0	0	0	0	0	0	0	7	7	0	0.777777777777778	0	RM_As_0308	Unknown	no
rnd-1_family-187	Asue_scaffold10	399013	399014	0	0	0	0	1	1	0	0	0	0	0	0	0	0	0	0	0	0	0	0	0	0	0	0	2	2	0	0.222222222222222	0	RM_As_0181	DNA_MuDR	no
BRODYAGA2	Asue_scaffold10	399067	399068	0	0	0	0	1	1	0	0	0	0	0	0	0	0	0	0	0	0	0	0	0	0	0	0	2	2	0	0.222222222222222	0	RM_As_0235	DNA_MuDR	no
BRODYAGA2	Asue_scaffold10	399067	399068	0	0	0	0	1	1	0	0	0	0	0	0	0	0	0	0	0	0	0	0	0	0	0	0	2	2	0	0.222222222222222	0	RM_As_0892	DNA_MuDR	no
BRODYAGA1_gi_656991467_gb_KJ772401	Asue_scaffold10	399362	399363	1	0	0	0	0	0	0	0	0	0	0	0	0	0	0	0	0	0	0	0	0	0	0	0	1	1	0	0.111111111111111	0	RM_As_0277	DNA_MuDR	no
BRODYAGA1_gi_656991467_gb_KJ772401	Asue_scaffold10	399362	399363	1	0	0	0	0	0	0	0	0	0	0	0	0	0	0	0	0	0	0	0	0	0	0	0	1	1	0	0.111111111111111	0	RM_As_0150	DNA_MuDR	no
rnd-4_family-136	Asue_scaffold10	402058	402059	1	0	0	0	0	0	0	0	0	0	0	0	0	0	0	0	0	0	0	0	0	0	0	0	1	1	0	0.111111111111111	0	RM_As_0534	DNA_Harbinger	no
rnd-1_family-60	Asue_scaffold10	404749	404750	0	0	0	1	1	1	1	1	0	0	0	0	0	0	0	0	0	0	0	0	0	0	0	0	5	5	0	0.555555555555556	0	RM_As_0024	DNA_hAT-Ac	no
rnd-1_family-448	Asue_scaffold10	406025	406026	0	0	0	0	1	1	0	0	0	0	0	0	0	0	0	0	0	0	0	0	0	0	0	0	2	2	0	0.222222222222222	0	RM_As_0445	SINE	no
rnd-4_family-136	Asue_scaffold10	406365	406366	1	0	1	0	0	0	0	0	0	0	0	0	0	0	0	0	0	0	0	0	0	0	0	0	2	2	0	0.222222222222222	0	RM_As_0534	DNA_Harbinger	no
rnd-1_family-7	Asue_scaffold10	406507	406508	0	0	1	0	0	0	0	0	0	0	0	0	0	0	0	0	0	0	0	0	0	0	0	0	1	1	0	0.111111111111111	0	RM_As_0013	DNA_MuDR	no
rnd-4_family-668	Asue_scaffold10	406726	406727	0	0	1	0	0	0	0	0	0	0	0	0	0	0	0	0	0	0	0	0	0	0	0	0	1	1	0	0.111111111111111	0	RM_As_0536	Unknown	no
rnd-1_family-32	Asue_scaffold10	406761	406762	0	0	1	0	0	0	0	0	0	0	0	0	0	0	0	0	0	0	0	0	0	0	0	0	1	1	0	0.111111111111111	0	RM_As_0022	RC_Helitron	no
rnd-1_family-488	Asue_scaffold10	406950	406951	0	0	0	0	0	0	0	0	0	0	0	0	0	0	0	0	0	0	0	0	0	1	0	0	1	0	1	0	0.0666666666666667	RM_As_0488	LTR_Copia	no
rnd-6_family-3259	Asue_scaffold10	407580	407581	0	0	0	0	1	1	0	0	0	0	0	0	0	0	0	0	0	0	0	0	0	0	0	0	2	2	0	0.222222222222222	0	RM_As_1116	RC_Helitron	no
rnd-1_family-416	Asue_scaffold10	407907	407908	0	0	1	1	0	0	1	1	0	0	0	0	0	0	0	0	0	0	0	0	0	0	0	0	4	4	0	0.444444444444444	0	RM_As_0437	Simple_repeat	no
rnd-1_family-210	Asue_scaffold10	408971	408972	0	0	0	1	1	1	1	1	0	0	0	0	0	0	0	0	0	0	0	0	0	0	0	0	5	5	0	0.555555555555556	0	RM_As_0208	DNA_hAT	no
rnd-1_family-448	Asue_scaffold10	410580	410581	0	1	0	0	1	1	0	0	0	0	0	0	0	0	0	0	0	0	0	0	0	0	0	0	3	3	0	0.333333333333333	0	RM_As_0445	SINE	no
rnd-1_family-259	Asue_scaffold10	411251	411252	0	0	0	1	0	1	1	1	0	0	0	0	0	0	0	0	0	0	0	0	0	0	0	0	4	4	0	0.444444444444444	0	RM_As_0258	DNA_hAT	no
rnd-1_family-197	Asue_scaffold10	411263	411264	0	0	0	1	0	1	1	0	0	0	0	0	0	0	0	0	0	0	0	0	0	0	0	0	3	3	0	0.333333333333333	0	RM_As_0194	DNA_hAT	no
BRODYAGA2	Asue_scaffold10	411464	411465	0	0	0	0	1	1	0	0	0	0	0	0	0	0	0	0	0	0	0	0	0	0	0	0	2	2	0	0.222222222222222	0	RM_As_0235	DNA_MuDR	no
BRODYAGA2	Asue_scaffold10	411464	411465	0	0	0	0	1	1	0	0	0	0	0	0	0	0	0	0	0	0	0	0	0	0	0	0	2	2	0	0.222222222222222	0	RM_As_0892	DNA_MuDR	no
rnd-6_family-1741	Asue_scaffold10	411470	411471	1	0	0	0	0	0	0	0	0	0	0	0	0	0	0	0	0	0	0	0	0	0	0	0	1	1	0	0.111111111111111	0	RM_As_0991	DNA_EnSPM	no
rnd-1_family-448	Asue_scaffold10	418572	418573	0	1	0	0	0	0	1	1	0	0	0	0	0	0	0	0	0	0	0	0	0	0	0	0	3	3	0	0.333333333333333	0	RM_As_0445	SINE	no
rnd-1_family-24	Asue_scaffold10	418786	418787	1	1	1	1	0	1	1	1	1	0	0	0	0	0	0	0	0	0	0	0	0	0	0	0	8	8	0	0.888888888888889	0	RM_As_0010	RC_Helitron	no
BRODYAGA2	Asue_scaffold10	418915	418916	0	0	1	0	0	0	0	0	0	0	0	0	0	0	0	0	0	0	0	0	0	0	0	0	1	1	0	0.111111111111111	0	RM_As_0235	DNA_MuDR	no
BRODYAGA2	Asue_scaffold10	418915	418916	0	0	1	0	0	0	0	0	0	0	0	0	0	0	0	0	0	0	0	0	0	0	0	0	1	1	0	0.111111111111111	0	RM_As_0892	DNA_MuDR	no
BRODYAGA2	Asue_scaffold10	419690	419691	0	0	1	0	0	0	0	0	0	0	0	0	0	0	0	0	0	0	0	0	0	0	0	0	1	1	0	0.111111111111111	0	RM_As_0235	DNA_MuDR	no
BRODYAGA2	Asue_scaffold10	419690	419691	0	0	1	0	0	0	0	0	0	0	0	0	0	0	0	0	0	0	0	0	0	0	0	0	1	1	0	0.111111111111111	0	RM_As_0892	DNA_MuDR	no
ATREP10D	Asue_scaffold10	420224	420225	0	0	0	1	1	1	1	1	0	0	0	0	0	0	0	0	0	0	0	0	0	0	0	0	5	5	0	0.555555555555556	0	RM_As_0919	RC_Helitron	no
ATREP10D	Asue_scaffold10	420224	420225	0	0	0	1	1	1	1	1	0	0	0	0	0	0	0	0	0	0	0	0	0	0	0	0	5	5	0	0.555555555555556	0	RM_As_0728	RC_Helitron	no
ATREP10D	Asue_scaffold10	420224	420225	0	0	0	1	1	1	1	1	0	0	0	0	0	0	0	0	0	0	0	0	0	0	0	0	5	5	0	0.555555555555556	0	RM_As_0891	RC_Helitron	no
ATREP10D	Asue_scaffold10	420224	420225	0	0	0	1	1	1	1	1	0	0	0	0	0	0	0	0	0	0	0	0	0	0	0	0	5	5	0	0.555555555555556	0	RM_As_0606	RC_Helitron	no
ATREP10D	Asue_scaffold10	420224	420225	0	0	0	1	1	1	1	1	0	0	0	0	0	0	0	0	0	0	0	0	0	0	0	0	5	5	0	0.555555555555556	0	RM_As_0417	RC_Helitron	no
ATREP10D	Asue_scaffold10	420224	420225	0	0	0	1	1	1	1	1	0	0	0	0	0	0	0	0	0	0	0	0	0	0	0	0	5	5	0	0.555555555555556	0	RM_As_1164	RC_Helitron	no
ATREP10D	Asue_scaffold10	420224	420225	0	0	0	1	1	1	1	1	0	0	0	0	0	0	0	0	0	0	0	0	0	0	0	0	5	5	0	0.555555555555556	0	RM_As_0452	RC_Helitron	no
ATREP10D	Asue_scaffold10	420224	420225	0	0	0	1	1	1	1	1	0	0	0	0	0	0	0	0	0	0	0	0	0	0	0	0	5	5	0	0.555555555555556	0	RM_As_0691	RC_Helitron	no
ATREP10D	Asue_scaffold10	420224	420225	0	0	0	1	1	1	1	1	0	0	0	0	0	0	0	0	0	0	0	0	0	0	0	0	5	5	0	0.555555555555556	0	RM_As_1162	RC_Helitron	no
ATREP10D	Asue_scaffold10	420224	420225	0	0	0	1	1	1	1	1	0	0	0	0	0	0	0	0	0	0	0	0	0	0	0	0	5	5	0	0.555555555555556	0	RM_As_0368	RC_Helitron	no
ATREP10D	Asue_scaffold10	420224	420225	0	0	0	1	1	1	1	1	0	0	0	0	0	0	0	0	0	0	0	0	0	0	0	0	5	5	0	0.555555555555556	0	RM_As_1050	RC_Helitron	no
ATREP10D	Asue_scaffold10	420224	420225	0	0	0	1	1	1	1	1	0	0	0	0	0	0	0	0	0	0	0	0	0	0	0	0	5	5	0	0.555555555555556	0	RM_As_0808	RC_Helitron	no
rnd-1_family-38	Asue_scaffold10	420384	420385	1	0	0	0	0	0	0	0	0	0	0	0	0	0	0	0	0	0	0	0	0	0	0	0	1	1	0	0.111111111111111	0	RM_As_0056	DNA_hAT-Ac	no
ATREP3	Asue_scaffold10	421929	421930	1	1	1	1	1	1	1	1	1	1	1	1	1	1	1	1	1	1	1	1	1	1	1	1	24	9	15	1	1	RM_As_1209	RC_Helitron	no
ATREP3	Asue_scaffold10	421929	421930	1	1	1	1	1	1	1	1	1	1	1	1	1	1	1	1	1	1	1	1	1	1	1	1	24	9	15	1	1	RM_As_0968	RC_Helitron	no
ATREP3	Asue_scaffold10	421929	421930	1	1	1	1	1	1	1	1	1	1	1	1	1	1	1	1	1	1	1	1	1	1	1	1	24	9	15	1	1	RM_As_0627	RC_Helitron	no
ATREP3	Asue_scaffold10	421929	421930	1	1	1	1	1	1	1	1	1	1	1	1	1	1	1	1	1	1	1	1	1	1	1	1	24	9	15	1	1	RM_As_1110	RC_Helitron	no
ATREP3	Asue_scaffold10	421929	421930	1	1	1	1	1	1	1	1	1	1	1	1	1	1	1	1	1	1	1	1	1	1	1	1	24	9	15	1	1	RM_As_0992	RC_Helitron	no
rnd-1_family-58	Asue_scaffold10	422432	422433	1	0	0	0	0	0	0	0	0	0	0	0	0	0	0	0	0	0	0	0	0	0	0	0	1	1	0	0.111111111111111	0	RM_As_0031	Unknown	no
rnd-1_family-187	Asue_scaffold10	422526	422527	0	0	0	0	0	1	1	1	0	0	0	0	0	0	0	0	0	0	0	0	0	0	0	0	3	3	0	0.333333333333333	0	RM_As_0181	DNA_MuDR	no
rnd-1_family-33	Asue_scaffold10	422548	422549	1	0	0	0	0	0	0	0	0	0	0	0	0	0	0	0	0	0	0	0	0	0	0	0	1	1	0	0.111111111111111	0	RM_As_0075	Unknown	no
rnd-1_family-135	Asue_scaffold10	422700	422701	1	0	0	0	0	0	0	1	1	0	0	0	0	0	0	0	0	0	0	0	0	0	0	0	3	3	0	0.333333333333333	0	RM_As_0127	RC_Helitron	no
rnd-5_family-1330	Asue_scaffold10	423229	423230	0	0	0	1	1	1	1	1	0	0	0	0	0	0	0	0	0	0	0	0	0	0	0	0	5	5	0	0.555555555555556	0	RM_As_0603	Unknown	no
rnd-1_family-16	Asue_scaffold10	424482	424483	0	1	0	0	0	0	1	0	0	0	0	0	0	0	0	0	0	0	0	0	0	0	0	0	2	2	0	0.222222222222222	0	RM_As_0021	DNA_hAT	no
rnd-5_family-2569	Asue_scaffold10	426601	426602	0	0	0	0	0	1	0	0	0	0	0	0	0	0	0	0	0	0	0	0	0	0	0	0	1	1	0	0.111111111111111	0	RM_As_0682	LTR_Gypsy	no
rnd-1_family-6	Asue_scaffold10	427566	427567	0	0	0	0	0	1	0	0	1	0	0	0	0	0	0	0	0	0	0	0	0	0	0	0	2	2	0	0.222222222222222	0	RM_As_0055	RC_Helitron	no
rnd-1_family-289	Asue_scaffold10	432768	432769	1	0	0	1	0	0	0	0	0	0	0	0	0	0	0	0	0	0	0	0	0	0	0	0	2	2	0	0.222222222222222	0	RM_As_0302	DNA_hAT	no
rnd-1_family-257	Asue_scaffold10	432945	432946	0	1	0	0	0	0	0	0	0	0	0	0	0	0	0	0	0	0	0	0	0	0	0	0	1	1	0	0.111111111111111	0	RM_As_0256	Unknown	no
rnd-1_family-47	Asue_scaffold10	432969	432970	0	1	0	0	0	0	0	0	0	0	0	0	0	0	0	0	0	0	0	0	0	0	0	0	1	1	0	0.111111111111111	0	RM_As_0042	LTR_Gypsy	no
BRODYAGA2	Asue_scaffold10	433002	433003	0	1	0	0	0	0	0	0	0	0	0	0	0	0	0	0	0	0	0	0	0	0	0	0	1	1	0	0.111111111111111	0	RM_As_0235	DNA_MuDR	no
BRODYAGA2	Asue_scaffold10	433002	433003	0	1	0	0	0	0	0	0	0	0	0	0	0	0	0	0	0	0	0	0	0	0	0	0	1	1	0	0.111111111111111	0	RM_As_0892	DNA_MuDR	no
rnd-1_family-311	Asue_scaffold10	434257	434258	1	0	0	1	0	0	0	0	0	0	0	0	0	0	0	0	0	0	0	0	0	0	0	0	2	2	0	0.222222222222222	0	RM_As_0309	DNA_MuDR	no
rnd-1_family-305	Asue_scaffold10	434318	434319	1	0	0	1	0	0	0	0	0	0	0	0	0	0	0	0	0	0	0	0	0	0	0	0	2	2	0	0.222222222222222	0	RM_As_0303	DNA_MuDR	no
rnd-5_family-10055	Asue_scaffold10	434477	434478	0	0	0	1	0	0	0	0	0	0	0	0	0	0	0	0	0	0	0	0	0	0	0	0	1	1	0	0.111111111111111	0	RM_As_0843	RC_Helitron	no
rnd-5_family-1864	Asue_scaffold10	435968	435969	1	1	1	1	1	1	1	1	1	0	0	0	0	0	0	0	0	0	0	0	0	0	0	0	9	9	0	1	0	RM_As_0781	RC_Helitron	no
rnd-1_family-448	Asue_scaffold10	440418	440419	0	0	0	1	1	1	1	1	0	0	0	0	0	0	0	0	0	0	0	0	0	0	0	0	5	5	0	0.555555555555556	0	RM_As_0445	SINE	no
rnd-5_family-1733	Asue_scaffold10	440593	440594	0	0	1	0	0	0	0	0	0	0	0	0	0	0	0	0	0	0	0	0	0	0	0	0	1	1	0	0.111111111111111	0	RM_As_0611	DNA_hAT-Ac	no
rnd-1_family-32	Asue_scaffold10	442133	442134	0	0	0	0	0	1	1	0	0	0	0	0	0	0	0	0	0	0	0	0	0	0	0	0	2	2	0	0.222222222222222	0	RM_As_0022	RC_Helitron	no
rnd-1_family-120	Asue_scaffold10	443927	443928	0	0	0	0	1	1	0	0	0	0	0	0	0	0	0	0	0	0	0	0	0	0	0	0	2	2	0	0.222222222222222	0	RM_As_0115	SINE	no
rnd-6_family-1741	Asue_scaffold10	443949	443950	0	0	1	0	0	0	0	0	0	0	0	0	0	0	0	0	0	0	0	0	0	0	0	0	1	1	0	0.111111111111111	0	RM_As_0991	DNA_EnSPM	no
rnd-4_family-323	Asue_scaffold10	448990	448991	0	0	0	0	0	1	1	1	0	0	0	0	0	0	0	0	0	0	0	0	0	0	0	0	3	3	0	0.333333333333333	0	RM_As_0558	DNA_hAT-Ac	no
rnd-1_family-368	Asue_scaffold10	449077	449078	0	0	0	0	0	0	1	1	0	0	0	0	0	0	0	0	0	0	0	0	0	0	0	0	2	2	0	0.222222222222222	0	RM_As_0365	DNA	no
rnd-1_family-32	Asue_scaffold10	449600	449601	0	0	0	0	0	0	1	0	0	0	0	0	0	0	0	0	0	0	0	0	0	0	0	0	1	1	0	0.111111111111111	0	RM_As_0022	RC_Helitron	no
rnd-5_family-3277	Asue_scaffold10	450142	450143	1	0	0	0	0	0	0	0	0	0	0	0	0	0	0	0	0	0	0	0	0	0	0	0	1	1	0	0.111111111111111	0	RM_As_0775	DNA_Pogo	no
rnd-6_family-3037	Asue_scaffold10	450462	450463	1	0	0	0	1	1	1	1	1	0	0	0	0	0	0	0	0	0	0	0	0	0	0	0	6	6	0	0.666666666666667	0	RM_As_0904	Unknown	no
rnd-4_family-1732	Asue_scaffold10	451017	451018	1	0	0	1	0	0	0	0	0	0	0	0	0	0	0	0	0	0	0	0	0	0	0	0	2	2	0	0.222222222222222	0	RM_As_0575	Unknown	no
rnd-1_family-448	Asue_scaffold10	451020	451021	1	0	0	0	1	1	1	1	1	0	0	0	0	0	0	0	0	0	0	0	0	0	0	0	6	6	0	0.666666666666667	0	RM_As_0445	SINE	no
rnd-5_family-8828	Asue_scaffold10	451113	451114	0	0	0	0	1	1	1	1	1	0	0	0	0	0	0	0	0	0	0	0	0	0	0	0	5	5	0	0.555555555555556	0	RM_As_0787	Unknown	no
rnd-4_family-3619	Asue_scaffold10	457133	457134	0	1	1	1	0	0	1	1	0	0	0	0	0	0	0	0	0	0	0	0	0	0	0	0	5	5	0	0.555555555555556	0	RM_As_0565	Unknown	no
rnd-1_family-159	Asue_scaffold10	457400	457401	0	1	1	0	1	1	1	1	1	0	0	0	0	0	0	0	0	0	0	0	0	0	0	0	7	7	0	0.777777777777778	0	RM_As_0153	DNA_MuDR	no
rnd-4_family-2031	Asue_scaffold10	457474	457475	1	0	0	0	1	0	1	1	1	0	0	0	0	0	0	0	0	0	0	0	0	0	0	0	5	5	0	0.555555555555556	0	RM_As_0567	DNA_Harbinger	no
rnd-1_family-289	Asue_scaffold10	457523	457524	0	0	1	0	0	0	0	0	0	0	0	0	0	0	0	0	0	0	0	0	0	0	0	0	1	1	0	0.111111111111111	0	RM_As_0302	DNA_hAT	no
rnd-5_family-3286	Asue_scaffold10	459304	459305	0	0	0	0	0	0	0	0	0	0	0	0	0	0	0	0	0	0	0	0	1	0	0	0	1	0	1	0	0.0666666666666667	RM_As_0591	Satellite	no
rnd-6_family-8462	Asue_scaffold10	459553	459554	0	0	0	1	1	1	1	1	1	0	0	0	0	0	0	0	0	0	0	0	0	0	0	0	6	6	0	0.666666666666667	0	RM_As_0952	LINE	no
rnd-1_family-57	Asue_scaffold10	459605	459606	0	0	0	1	1	1	1	1	1	0	0	0	0	0	0	0	0	0	0	0	0	0	0	0	6	6	0	0.666666666666667	0	RM_As_0037	LINE	no
rnd-4_family-107	Asue_scaffold10	459667	459668	0	0	1	0	0	0	0	0	0	0	0	0	0	0	0	0	0	0	0	0	0	0	0	0	1	1	0	0.111111111111111	0	RM_As_0535	DNA_Pogo	no
HELITRONY3	Asue_scaffold10	462224	462225	0	0	0	0	0	1	0	0	0	0	0	0	0	0	0	0	0	0	0	0	0	0	0	0	1	1	0	0.111111111111111	0	RM_As_0760	RC_Helitron	no
HELITRONY3	Asue_scaffold10	462224	462225	0	0	0	0	0	1	0	0	0	0	0	0	0	0	0	0	0	0	0	0	0	0	0	0	1	1	0	0.111111111111111	0	RM_As_0612	RC_Helitron	no
HELITRONY3	Asue_scaffold10	462224	462225	0	0	0	0	0	1	0	0	0	0	0	0	0	0	0	0	0	0	0	0	0	0	0	0	1	1	0	0.111111111111111	0	RM_As_0597	RC_Helitron	no
HELITRONY3	Asue_scaffold10	462224	462225	0	0	0	0	0	1	0	0	0	0	0	0	0	0	0	0	0	0	0	0	0	0	0	0	1	1	0	0.111111111111111	0	RM_As_1071	RC_Helitron	no
HELITRONY3	Asue_scaffold10	462224	462225	0	0	0	0	0	1	0	0	0	0	0	0	0	0	0	0	0	0	0	0	0	0	0	0	1	1	0	0.111111111111111	0	RM_As_0993	RC_Helitron	no
HELITRONY3	Asue_scaffold10	462224	462225	0	0	0	0	0	1	0	0	0	0	0	0	0	0	0	0	0	0	0	0	0	0	0	0	1	1	0	0.111111111111111	0	RM_As_0681	RC_Helitron	no
HELITRONY3	Asue_scaffold10	462224	462225	0	0	0	0	0	1	0	0	0	0	0	0	0	0	0	0	0	0	0	0	0	0	0	0	1	1	0	0.111111111111111	0	RM_As_0626	RC_Helitron	no
rnd-6_family-3259	Asue_scaffold10	463735	463736	0	0	0	0	0	0	0	0	0	1	1	1	1	1	1	1	1	1	1	0	1	1	1	0	13	0	13	0	0.866666666666667	RM_As_1116	RC_Helitron	no
rnd-1_family-209	Asue_scaffold10	463831	463832	0	0	0	0	0	0	0	0	0	1	1	1	1	1	1	1	1	1	1	1	1	1	1	1	15	0	15	0	1	RM_As_0207	RC_Helitron	no
rnd-5_family-6353	Asue_scaffold10	463896	463897	0	0	0	0	0	0	0	0	0	0	1	0	1	1	1	0	1	0	1	0	1	1	1	1	10	0	10	0	0.666666666666667	RM_As_0645	Unknown	no
rnd-5_family-1864	Asue_scaffold10	466080	466081	0	0	0	0	0	0	0	0	0	1	1	1	1	1	1	1	1	1	1	1	1	1	1	1	15	0	15	0	1	RM_As_0781	RC_Helitron	no
rnd-1_family-11	Asue_scaffold10	466242	466243	0	0	0	0	0	0	0	0	0	0	0	0	0	0	0	0	0	0	0	0	1	0	0	0	1	0	1	0	0.0666666666666667	RM_As_0087	rRNA	no
BRODYAGA1_gi_656991467_gb_KJ772401	Asue_scaffold10	467050	467051	0	1	0	0	0	0	0	0	0	0	0	0	0	0	0	0	0	0	0	0	0	0	0	0	1	1	0	0.111111111111111	0	RM_As_0277	DNA_MuDR	no
BRODYAGA1_gi_656991467_gb_KJ772401	Asue_scaffold10	467050	467051	0	1	0	0	0	0	0	0	0	0	0	0	0	0	0	0	0	0	0	0	0	0	0	0	1	1	0	0.111111111111111	0	RM_As_0150	DNA_MuDR	no
rnd-4_family-668	Asue_scaffold10	467703	467704	1	0	0	0	0	0	0	0	0	0	0	0	0	0	0	0	0	0	0	0	0	0	0	0	1	1	0	0.111111111111111	0	RM_As_0536	Unknown	no
rnd-1_family-32	Asue_scaffold10	467821	467822	1	0	0	0	0	0	0	0	0	0	0	0	0	0	0	0	0	0	0	0	0	0	0	0	1	1	0	0.111111111111111	0	RM_As_0022	RC_Helitron	no
rnd-1_family-58	Asue_scaffold10	468573	468574	0	0	0	1	0	0	0	0	0	0	0	0	0	0	0	0	0	0	0	0	0	0	0	0	1	1	0	0.111111111111111	0	RM_As_0031	Unknown	no
rnd-1_family-443	Asue_scaffold10	469203	469204	0	1	0	1	0	0	1	1	0	0	0	0	0	0	0	0	0	0	0	0	0	0	0	0	4	4	0	0.444444444444444	0	RM_As_0441	LTR_Copia	no
rnd-1_family-478	Asue_scaffold10	469208	469209	0	1	0	1	0	0	1	1	0	0	0	0	0	0	0	0	0	0	0	0	0	0	0	0	4	4	0	0.444444444444444	0	RM_As_0477	LTR_Copia	no
rnd-5_family-4449	Asue_scaffold10	469285	469286	1	0	0	0	0	1	0	0	1	0	0	0	0	0	0	0	0	0	0	0	0	0	0	0	3	3	0	0.333333333333333	0	RM_As_0608	RC_Helitron	no
rnd-1_family-41	Asue_scaffold10	469347	469348	1	0	0	0	0	1	0	0	0	0	0	0	0	0	0	0	0	0	0	0	0	0	0	0	2	2	0	0.222222222222222	0	RM_As_0020	DNA_MuDR	no
rnd-1_family-259	Asue_scaffold10	469452	469453	0	0	0	0	0	1	0	0	1	0	0	0	0	0	0	0	0	0	0	0	0	0	0	0	2	2	0	0.222222222222222	0	RM_As_0258	DNA_hAT	no
rnd-6_family-17530	Asue_scaffold10	469513	469514	0	0	0	0	0	0	0	0	0	0	1	0	0	0	0	0	0	0	0	0	1	1	1	0	4	0	4	0	0.266666666666667	RM_As_1221	DNA_MuDR	no
rnd-5_family-264	Asue_scaffold10	469539	469540	0	0	0	0	0	0	0	0	0	0	0	0	1	0	1	0	1	0	0	0	1	1	1	0	6	0	6	0	0.4	RM_As_0785	RC_Helitron	no
rnd-6_family-8462	Asue_scaffold10	469645	469646	0	0	1	0	0	1	0	0	1	0	0	0	0	0	0	0	0	0	0	0	0	0	0	0	3	3	0	0.333333333333333	0	RM_As_0952	LINE	no
rnd-4_family-2338	Asue_scaffold10	469865	469866	1	0	0	0	0	0	0	0	0	0	0	0	0	0	0	0	0	0	0	0	0	0	0	0	1	1	0	0.111111111111111	0	RM_As_0583	DNA_Mariner	no
rnd-1_family-187	Asue_scaffold10	469916	469917	1	1	0	1	1	1	1	1	1	1	1	1	1	1	1	1	1	1	1	1	1	1	1	1	23	8	15	0.888888888888889	1	RM_As_0181	DNA_MuDR	no
BRODYAGA2	Asue_scaffold10	470027	470028	1	1	0	1	1	1	1	1	1	1	1	1	1	1	1	1	1	1	1	1	1	1	1	1	23	8	15	0.888888888888889	1	RM_As_0235	DNA_MuDR	no
BRODYAGA2	Asue_scaffold10	470027	470028	1	1	0	1	1	1	1	1	1	1	1	1	1	1	1	1	1	1	1	1	1	1	1	1	23	8	15	0.888888888888889	1	RM_As_0892	DNA_MuDR	no
rnd-5_family-2085	Asue_scaffold10	471420	471421	0	1	0	0	0	0	0	0	0	0	0	0	0	0	0	0	0	0	0	0	0	0	0	0	1	1	0	0.111111111111111	0	RM_As_0593	DNA_Harbinger	no
rnd-5_family-3480	Asue_scaffold10	472480	472481	1	0	0	1	0	0	0	0	0	0	0	0	0	0	0	0	0	0	0	0	0	0	0	0	2	2	0	0.222222222222222	0	RM_As_0600	Unknown	no
rnd-1_family-10	Asue_scaffold10	473024	473025	1	0	0	0	0	0	0	0	0	0	0	0	0	0	0	0	0	0	0	0	0	0	0	0	1	1	0	0.111111111111111	0	RM_As_0089	LTR_Gypsy	no
rnd-1_family-415	Asue_scaffold10	473132	473133	1	1	1	0	0	0	0	0	0	0	0	0	0	0	0	0	0	0	0	0	0	0	0	0	3	3	0	0.333333333333333	0	RM_As_0413	LTR_Gypsy	no
rnd-5_family-2351	Asue_scaffold10	473252	473253	0	0	0	0	0	1	0	0	1	0	0	0	0	0	0	0	0	0	0	0	0	0	0	0	2	2	0	0.222222222222222	0	RM_As_0642	LTR_Gypsy	no
rnd-1_family-210	Asue_scaffold10	473276	473277	0	1	1	1	0	0	1	1	0	0	0	0	0	0	0	0	0	0	0	0	0	0	0	0	5	5	0	0.555555555555556	0	RM_As_0208	DNA_hAT	no
rnd-1_family-6	Asue_scaffold10	477697	477698	0	0	0	0	0	1	1	0	1	0	0	0	0	0	0	0	0	0	0	0	0	0	0	0	3	3	0	0.333333333333333	0	RM_As_0055	RC_Helitron	no
ATREP13	Asue_scaffold10	479580	479581	1	1	1	1	1	1	1	1	1	1	1	1	1	1	1	1	1	1	1	1	1	1	1	1	24	9	15	1	1	RM_As_0768	RC_Helitron	no
rnd-4_family-4079	Asue_scaffold10	479668	479669	1	1	1	1	1	1	1	1	1	1	1	0	1	1	1	0	1	0	1	0	1	1	1	1	20	9	11	1	0.733333333333333	RM_As_0566	RC_Helitron	no
rnd-4_family-1732	Asue_scaffold10	480817	480818	0	0	1	0	0	0	0	0	0	0	0	0	0	0	0	0	0	0	0	0	0	0	0	0	1	1	0	0.111111111111111	0	RM_As_0575	Unknown	no
rnd-5_family-3220	Asue_scaffold10	481074	481075	1	0	0	0	0	0	0	0	0	0	0	0	0	0	0	0	0	0	0	0	0	0	0	0	1	1	0	0.111111111111111	0	RM_As_0650	DNA_hAT-Ac	no
rnd-1_family-32	Asue_scaffold10	481137	481138	0	0	0	0	0	1	1	0	0	0	0	0	0	0	0	0	0	0	0	0	0	0	0	0	2	2	0	0.222222222222222	0	RM_As_0022	RC_Helitron	no
rnd-4_family-668	Asue_scaffold10	481207	481208	0	0	0	0	0	1	1	0	0	0	0	0	0	0	0	0	0	0	0	0	0	0	0	0	2	2	0	0.222222222222222	0	RM_As_0536	Unknown	no
rnd-1_family-57	Asue_scaffold10	481640	481641	0	0	0	1	1	1	1	1	1	0	0	0	0	0	0	0	0	0	0	0	0	0	0	0	6	6	0	0.666666666666667	0	RM_As_0037	LINE	no
rnd-6_family-15598	Asue_scaffold10	481719	481720	0	0	1	0	0	1	0	1	1	0	0	0	0	0	0	0	0	0	0	0	0	0	0	0	4	4	0	0.444444444444444	0	RM_As_0967	LTR	no
rnd-4_family-2031	Asue_scaffold10	481871	481872	0	1	1	1	0	0	1	1	0	0	0	0	0	0	0	0	0	0	0	0	0	0	0	0	5	5	0	0.555555555555556	0	RM_As_0567	DNA_Harbinger	no
HELITRONY3_gi_312162740_gb_HQ379629	Asue_scaffold10	482191	482192	0	0	0	1	0	1	1	1	0	0	0	0	0	0	0	0	0	0	0	0	0	0	0	0	4	4	0	0.444444444444444	0	RM_As_0157	RC_Helitron	no
HELITRONY3_gi_312162740_gb_HQ379629	Asue_scaffold10	482191	482192	0	0	0	1	0	1	1	1	0	0	0	0	0	0	0	0	0	0	0	0	0	0	0	0	4	4	0	0.444444444444444	0	RM_As_0209	RC_Helitron	no
rnd-1_family-134	Asue_scaffold10	482359	482360	1	0	0	0	0	0	0	0	0	0	0	0	0	0	0	0	0	0	0	0	0	0	0	0	1	1	0	0.111111111111111	0	RM_As_0126	DNA_hAT-Ac	no
rnd-5_family-2769	Asue_scaffold10	482386	482387	0	1	0	0	0	1	1	0	0	0	0	0	0	0	0	0	0	0	0	0	0	0	0	0	3	3	0	0.333333333333333	0	RM_As_0788	Unknown	no
rnd-5_family-2858	Asue_scaffold10	482389	482390	0	0	0	1	1	1	1	1	1	0	0	0	0	0	0	0	0	0	0	0	0	0	0	0	6	6	0	0.666666666666667	0	RM_As_0638	DNA_MuDR	no
rnd-1_family-451	Asue_scaffold10	482401	482402	0	1	0	0	0	0	0	0	0	0	0	0	0	0	0	0	0	0	0	0	0	0	0	0	1	1	0	0.111111111111111	0	RM_As_0449	DNA_MuDR	no
rnd-1_family-88	Asue_scaffold10	482409	482410	0	1	0	0	0	1	1	0	0	0	0	0	0	0	0	0	0	0	0	0	0	0	0	0	3	3	0	0.333333333333333	0	RM_As_0104	DNA_hAT-Ac	no
rnd-5_family-4090	Asue_scaffold10	482452	482453	0	1	0	1	1	1	1	1	1	0	0	0	0	0	0	0	0	0	0	0	0	0	0	0	7	7	0	0.777777777777778	0	RM_As_0830	Unknown	no
BRODYAGA1	Asue_scaffold10	482516	482517	0	1	0	0	0	0	0	0	0	0	0	0	0	0	0	0	0	0	0	0	0	0	0	0	1	1	0	0.111111111111111	0	RM_As_0517	DNA_MuDR	no
rnd-1_family-14	Asue_scaffold10	486480	486481	0	0	0	0	0	1	0	0	0	0	0	0	0	0	0	0	0	0	0	0	0	0	0	0	1	1	0	0.111111111111111	0	RM_As_0029	rRNA	no
rnd-5_family-2858	Asue_scaffold10	488567	488568	1	0	0	0	0	1	0	0	1	0	0	0	0	0	0	0	0	0	0	0	0	0	0	0	3	3	0	0.333333333333333	0	RM_As_0638	DNA_MuDR	no
rnd-5_family-701	Asue_scaffold10	488882	488883	1	0	1	0	0	0	0	0	0	0	0	0	0	0	0	0	0	0	0	0	0	0	0	0	2	2	0	0.222222222222222	0	RM_As_0794	DNA_Mariner	no
HELITRONY3	Asue_scaffold10	489063	489064	1	0	0	1	0	0	0	0	0	0	0	0	0	0	0	0	0	0	0	0	0	0	0	0	2	2	0	0.222222222222222	0	RM_As_0760	RC_Helitron	no
HELITRONY3	Asue_scaffold10	489063	489064	1	0	0	1	0	0	0	0	0	0	0	0	0	0	0	0	0	0	0	0	0	0	0	0	2	2	0	0.222222222222222	0	RM_As_0612	RC_Helitron	no
HELITRONY3	Asue_scaffold10	489063	489064	1	0	0	1	0	0	0	0	0	0	0	0	0	0	0	0	0	0	0	0	0	0	0	0	2	2	0	0.222222222222222	0	RM_As_0597	RC_Helitron	no
HELITRONY3	Asue_scaffold10	489063	489064	1	0	0	1	0	0	0	0	0	0	0	0	0	0	0	0	0	0	0	0	0	0	0	0	2	2	0	0.222222222222222	0	RM_As_1071	RC_Helitron	no
HELITRONY3	Asue_scaffold10	489063	489064	1	0	0	1	0	0	0	0	0	0	0	0	0	0	0	0	0	0	0	0	0	0	0	0	2	2	0	0.222222222222222	0	RM_As_0993	RC_Helitron	no
HELITRONY3	Asue_scaffold10	489063	489064	1	0	0	1	0	0	0	0	0	0	0	0	0	0	0	0	0	0	0	0	0	0	0	0	2	2	0	0.222222222222222	0	RM_As_0681	RC_Helitron	no
HELITRONY3	Asue_scaffold10	489063	489064	1	0	0	1	0	0	0	0	0	0	0	0	0	0	0	0	0	0	0	0	0	0	0	0	2	2	0	0.222222222222222	0	RM_As_0626	RC_Helitron	no
rnd-1_family-32	Asue_scaffold10	489081	489082	0	0	0	1	1	1	1	1	1	0	0	0	0	0	0	0	0	0	0	0	0	0	0	0	6	6	0	0.666666666666667	0	RM_As_0022	RC_Helitron	no
rnd-4_family-668	Asue_scaffold10	489136	489137	0	0	0	1	1	1	1	1	1	0	0	0	0	0	0	0	0	0	0	0	0	0	0	0	6	6	0	0.666666666666667	0	RM_As_0536	Unknown	no
rnd-1_family-264	Asue_scaffold10	490118	490119	1	0	1	0	0	0	0	0	0	0	0	0	0	0	0	0	0	0	0	0	0	0	0	0	2	2	0	0.222222222222222	0	RM_As_0262	LINE	no
rnd-4_family-1732	Asue_scaffold10	490357	490358	1	0	1	0	0	0	0	0	0	0	0	0	0	0	0	0	0	0	0	0	0	0	0	0	2	2	0	0.222222222222222	0	RM_As_0575	Unknown	no
rnd-1_family-205	Asue_scaffold10	492308	492309	1	0	0	1	0	0	0	0	0	0	0	0	0	0	0	0	0	0	0	0	0	0	0	0	2	2	0	0.222222222222222	0	RM_As_0203	SINE	no
rnd-1_family-448	Asue_scaffold10	492331	492332	1	0	0	1	0	0	0	0	0	0	0	0	0	0	0	0	0	0	0	0	0	0	0	0	2	2	0	0.222222222222222	0	RM_As_0445	SINE	no
rnd-5_family-2569	Asue_scaffold10	492960	492961	0	0	1	0	1	0	0	0	0	0	0	0	0	0	0	0	0	0	0	0	0	0	0	0	2	2	0	0.222222222222222	0	RM_As_0682	LTR_Gypsy	no
rnd-1_family-0	Asue_scaffold10	493090	493091	0	0	0	0	0	1	0	0	0	0	0	0	0	0	0	0	0	0	0	0	0	0	0	0	1	1	0	0.111111111111111	0	RM_As_0097	LINE	no
rnd-1_family-289	Asue_scaffold10	493785	493786	0	0	0	0	0	0	0	0	0	1	1	1	1	1	1	1	1	1	1	1	1	1	1	1	15	0	15	0	1	RM_As_0302	DNA_hAT	no
rnd-5_family-1733	Asue_scaffold10	493979	493980	0	0	0	0	0	1	1	0	0	0	0	0	0	0	0	0	0	0	0	0	0	0	0	0	2	2	0	0.222222222222222	0	RM_As_0611	DNA_hAT-Ac	no
rnd-4_family-492	Asue_scaffold10	497023	497024	0	1	0	0	0	0	0	0	0	0	0	0	0	0	0	0	0	0	0	0	0	0	0	0	1	1	0	0.111111111111111	0	RM_As_0571	Unknown	no
rnd-6_family-2856	Asue_scaffold10	497068	497069	0	0	0	0	0	0	0	0	0	1	1	1	1	1	1	1	1	1	1	1	1	1	1	1	15	0	15	0	1	RM_As_1181	RC_Helitron	no
rnd-1_family-289	Asue_scaffold10	497423	497424	1	0	0	1	0	0	0	0	0	0	0	0	0	0	0	0	0	0	0	0	0	0	0	0	2	2	0	0.222222222222222	0	RM_As_0302	DNA_hAT	no
rnd-1_family-219	Asue_scaffold10	497646	497647	0	0	0	0	0	0	0	0	0	1	1	1	1	1	1	1	1	1	1	1	1	1	1	1	15	0	15	0	1	RM_As_0216	DNA_hAT-Ac	no
rnd-1_family-38	Asue_scaffold10	497988	497989	0	0	0	0	0	0	0	0	0	1	1	1	1	1	1	1	1	1	1	1	1	1	1	1	15	0	15	0	1	RM_As_0056	DNA_hAT-Ac	no
rnd-1_family-210	Asue_scaffold10	502567	502568	0	0	0	0	0	1	0	0	0	0	0	0	0	0	0	0	0	0	0	0	0	0	0	0	1	1	0	0.111111111111111	0	RM_As_0208	DNA_hAT	no
rnd-4_family-18	Asue_scaffold10	503346	503347	0	1	0	1	0	0	1	1	0	0	0	0	0	0	0	0	0	0	0	0	0	0	0	0	4	4	0	0.444444444444444	0	RM_As_0541	RC_Helitron	no
rnd-1_family-32	Asue_scaffold10	503369	503370	1	0	0	1	0	0	1	0	0	0	0	0	0	0	0	0	0	0	0	0	0	0	0	0	3	3	0	0.333333333333333	0	RM_As_0022	RC_Helitron	no
rnd-1_family-57	Asue_scaffold10	503442	503443	0	0	0	0	0	0	0	0	1	0	0	0	0	0	0	0	0	0	0	0	0	0	0	0	1	1	0	0.111111111111111	0	RM_As_0037	LINE	no
rnd-1_family-134	Asue_scaffold10	506501	506502	0	0	1	0	0	0	0	0	0	0	0	0	0	0	0	0	0	0	0	0	0	0	0	0	1	1	0	0.111111111111111	0	RM_As_0126	DNA_hAT-Ac	no
rnd-1_family-185	Asue_scaffold10	508162	508163	1	0	0	0	0	0	0	0	0	0	0	0	0	0	0	0	0	0	0	0	0	0	0	0	1	1	0	0.111111111111111	0	RM_As_0180	DNA_MuDR	no
rnd-1_family-179	Asue_scaffold10	511421	511422	0	0	0	1	1	1	1	1	1	0	0	0	0	0	0	0	0	0	0	0	0	0	0	0	6	6	0	0.666666666666667	0	RM_As_0175	SINE	no
rnd-1_family-33	Asue_scaffold10	511670	511671	0	0	0	0	0	1	1	0	0	0	0	0	0	0	0	0	0	0	0	0	0	0	0	0	2	2	0	0.222222222222222	0	RM_As_0075	Unknown	no
rnd-4_family-554	Asue_scaffold10	511791	511792	0	0	0	1	1	1	1	1	1	0	0	0	0	0	0	0	0	0	0	0	0	0	0	0	6	6	0	0.666666666666667	0	RM_As_0578	SINE	no
rnd-5_family-10055	Asue_scaffold10	512399	512400	0	0	0	1	1	1	1	1	1	0	0	0	0	0	0	0	0	0	0	0	0	0	0	0	6	6	0	0.666666666666667	0	RM_As_0843	RC_Helitron	no
HELITRONY3	Asue_scaffold10	512452	512453	1	0	0	0	0	0	0	0	0	0	0	0	0	0	0	0	0	0	0	0	0	0	0	0	1	1	0	0.111111111111111	0	RM_As_0760	RC_Helitron	no
HELITRONY3	Asue_scaffold10	512452	512453	1	0	0	0	0	0	0	0	0	0	0	0	0	0	0	0	0	0	0	0	0	0	0	0	1	1	0	0.111111111111111	0	RM_As_0612	RC_Helitron	no
HELITRONY3	Asue_scaffold10	512452	512453	1	0	0	0	0	0	0	0	0	0	0	0	0	0	0	0	0	0	0	0	0	0	0	0	1	1	0	0.111111111111111	0	RM_As_0597	RC_Helitron	no
HELITRONY3	Asue_scaffold10	512452	512453	1	0	0	0	0	0	0	0	0	0	0	0	0	0	0	0	0	0	0	0	0	0	0	0	1	1	0	0.111111111111111	0	RM_As_1071	RC_Helitron	no
HELITRONY3	Asue_scaffold10	512452	512453	1	0	0	0	0	0	0	0	0	0	0	0	0	0	0	0	0	0	0	0	0	0	0	0	1	1	0	0.111111111111111	0	RM_As_0993	RC_Helitron	no
HELITRONY3	Asue_scaffold10	512452	512453	1	0	0	0	0	0	0	0	0	0	0	0	0	0	0	0	0	0	0	0	0	0	0	0	1	1	0	0.111111111111111	0	RM_As_0681	RC_Helitron	no
HELITRONY3	Asue_scaffold10	512452	512453	1	0	0	0	0	0	0	0	0	0	0	0	0	0	0	0	0	0	0	0	0	0	0	0	1	1	0	0.111111111111111	0	RM_As_0626	RC_Helitron	no
rnd-5_family-1357	Asue_scaffold10	527011	527012	1	0	0	1	0	1	1	1	0	0	0	0	0	0	0	0	0	0	0	0	0	0	0	0	5	5	0	0.555555555555556	0	RM_As_0692	DNA_hAT	no
rnd-4_family-18	Asue_scaffold10	527140	527141	1	0	0	0	0	0	0	0	0	0	0	0	0	0	0	0	0	0	0	0	0	0	0	0	1	1	0	0.111111111111111	0	RM_As_0541	RC_Helitron	no
rnd-1_family-185	Asue_scaffold10	527198	527199	0	0	0	0	1	1	0	1	0	0	0	0	0	0	0	0	0	0	0	0	0	0	0	0	3	3	0	0.333333333333333	0	RM_As_0180	DNA_MuDR	no
rnd-1_family-135	Asue_scaffold10	527326	527327	1	0	0	0	0	0	0	0	0	0	0	0	0	0	0	0	0	0	0	0	0	0	0	0	1	1	0	0.111111111111111	0	RM_As_0127	RC_Helitron	no
rnd-5_family-3286	Asue_scaffold10	527541	527542	0	0	0	0	0	0	0	0	0	0	0	0	0	0	0	0	0	0	0	0	0	0	1	0	1	0	1	0	0.0666666666666667	RM_As_0591	Satellite	no
rnd-1_family-80	Asue_scaffold10	530214	530215	1	0	0	0	0	0	0	0	0	0	0	0	0	0	0	0	0	0	0	0	0	0	0	0	1	1	0	0.111111111111111	0	RM_As_0004	LTR_Copia	no
Helitron-N15_ALy_Alyrata	Asue_scaffold10	532157	532158	1	0	0	1	0	1	1	1	1	0	0	0	0	0	0	0	0	0	0	0	0	0	0	0	6	6	0	0.666666666666667	0	RM_As_1038	RC_Helitron	no
rnd-1_family-168	Asue_scaffold10	532174	532175	0	0	0	0	0	0	0	0	0	0	0	0	1	0	0	0	0	0	0	0	0	0	0	0	1	0	1	0	0.0666666666666667	RM_As_0164	LTR_Gypsy	no
rnd-6_family-3037	Asue_scaffold10	532332	532333	0	0	0	1	0	0	1	0	0	0	0	0	0	0	0	0	0	0	0	0	0	0	0	0	2	2	0	0.222222222222222	0	RM_As_0904	Unknown	no
rnd-4_family-435	Asue_scaffold10	534607	534608	0	0	0	0	0	0	0	0	0	0	0	0	0	1	1	0	0	0	1	0	0	0	1	1	5	0	5	0	0.333333333333333	RM_As_0568	RC_Helitron	no
rnd-1_family-186	Asue_scaffold10	534638	534639	0	0	0	1	0	0	1	0	0	0	0	0	0	0	0	0	0	0	0	0	0	0	0	0	2	2	0	0.222222222222222	0	RM_As_0183	DNA_hAT-Ac	no
[truncated: 114,873 more rows]
