# Supplementary material for: Gradual evolution of allopolyploidy in Arabidopsis suecica
Source: Nat Ecol Evol. 2021 Aug 19;5(10):1367–81. doi: 10.1038/s41559-021-01525-w (PMC8484011; doi:10.1038/s41559-021-01525-w)
Supplement: Supplementary file 5 — RNA-seq mapping statistics, DEGs, overlap with the CyMIRA and DAP-seq databases and gene evolutionary relationships in A. suecica. [file 41559_2021_1525_MOESM5_ESM.xlsx]

## Sheet: RNA-seq mapping statistics
Supplementary Data 2. RNA-seq mapping statistics, differentially expressed genes (DEGs), overlap with the CyMIRA and DAPseq databases and gene evolutionary relationships in A. suecica
individual	species	input	unique	mismatch
14312_rep1	At	10097186	7039834	0.39%
14312_rep2	At	15819089	13631885	0.38%
14312_rep3	At	3108711	1401147	0.29%
14313_rep1	At	13059327	10152753	0.42%
14313_rep2	At	13659475	11459423	0.39%
14313_rep3	At	39671655	30747500	0.41%
14314_rep1	At	10934127	8344198	0.40%
14314_rep2	At	10270988	8387205	0.38%
14314_rep3	At	3551494	2129060	0.39%
14315_rep1	At	12159552	9079963	0.42%
14315_rep2	At	4798293	3136722	0.39%
14315_rep3	At	3787351	2584303	0.38%
14318_rep1	At	15020831	12238361	0.40%
14318_rep2	At	10572319	7677836	0.37%
14318_rep3	At	7868565	6038584	0.39%
14319_rep1	At	7146726	5585738	0.37%
14319_rep2	At	9020922	4147524	0.31%
14319_rep3	At	5612451	3678180	0.35%
15560_rep2	At	6434090	4264698	0.41%
15560_rep3	At	28736273	22582762	0.37%
18694_rep1	At	4542314	3395959	0.37%
18694_rep3	At	7232737	3565058	0.25%
18696_rep1	At	14614438	10521012	0.40%
18696_rep3	At	2136818	1547581	0.38%
6978_rep1	At	10308016	7572234	0.41%	AT parent synthetic
6978_rep2	At	14958940	11502579	0.29%
6978_rep3	At	2857848	2188639	0.45%
7183_rep1	At	10969254	9558565	0.39%
7183_rep2	At	11989378	9084539	0.39%
7183_rep3	At	5448321	3888918	0.35%
7323_rep1	At	10281603	7723409	0.35%
7323_rep2	At	11470569	8648499	0.38%
7323_rep3	At	14010353	7403024	0.32%
763_rep1	At	12986719	9930166	0.39%
763_rep2	At	13417715	11248989	0.39%
763_rep3	At	15763954	10339654	0.36%
8424_rep2	At	8065411	6201505	0.36%
8424_rep3	At	12309556	6511951	0.30%
9130_rep1	At	8866470	7535960	0.36%
9130_rep2	At	9855387	8070754	0.37%
9130_rep3	At	9032516	6743332	0.36%
9131_rep1	At	14905408	10832768	0.50%
9131_rep2	At	11137168	9511144	0.39%
9131_rep3	At	14882220	7971671	0.33%
AS120_rep1	As	2900326	2281223	0.24%
AS120_rep2	As	12759755	8369636	0.21%
AS120_rep3	As	13117216	9295554	0.22%
AS150_rep1	As	9896896	7035154	0.32%
AS150_rep2	As	13303406	8502934	0.31%
AS150_rep3	As	3618437	2538998	0.27%
AS354_rep1	As	13163595	11261411	0.17%
AS354_rep3	As	13282121	10439437	0.18%
AS370_rep1	As	10036709	5612072	0.22%
AS370_rep2	As	9819728	6180036	0.22%
AS370_rep3	As	25243994	18172129	0.18%
AS380_rep1	As	6724452	5108789	0.23%
AS380_rep2	As	2596985	2172834	0.23%
AS380_rep3	As	2480297	1825389	0.18%
AS459_rep1	As	10478971	5791674	0.14%
AS459_rep2	As	9455489	6283814	0.19%
AS459_rep3	As	7226802	4121503	0.15%
AS460_rep1	As	7157761	4441820	0.22%
AS460_rep2	As	18027333	15235942	0.21%
AS460_rep3	As	5448068	3596228	0.18%
AS476_rep1	As	10919217	9000977	0.33%
AS476_rep3	As	9004875	6102490	0.30%
AS510_rep2	As	12436188	9644292	0.24%
AS510_rep3	As	8471482	5992638	0.24%
AS530_Flowerbuds_rep1	As	10227047	8835615	0.37%	Floral buds
AS530_Flowerbuds_rep2	As	5901374	5263097	0.39%
AS530_rep1	As	9480955	8059350	0.29%
AS530_rep2	As	1984645	1518478	0.31%
AS570_rep1	As	10239706	6732855	0.29%
AS570_rep2	As	22871114	16697798	0.29%
AS570_rep3	As	10693179	5502555	0.25%
AS90a_rep1	As	12629065	10085107	0.24%
AS90a_rep2	As	21226451	16953664	0.23%
AS90a_rep3	As	38088998	31557318	0.18%
ASO5_rep1	As	9180926	6779284	0.32%
ASO5_rep2	As	24919876	15584021	0.32%
ASO5_rep3	As	9477014	5332873	0.25%
ASS3_FB_rep1	As	8584264	7575406	0.16%	Floral buds
ASS3_FB_rep2	As	8879689	7854000	0.16%
ASS3_rep1	As	8243669	5455217	0.18%	reference
ASS3_rep2	As	4359012	2947973	0.18%
ASS3_rep3	As	6819435	4225702	0.14%
Aa14x3_rep1	Aa	7416834	3376925	1.47%
Aa14x3_rep2	Aa	6732469	5548493	1.51%
Aa1x3_rep1	Aa	12518438	9326645	1.45%
Aa1x3_rep2	Aa	10467097	7250684	1.44%
Aa1x3_rep3	Aa	9965741	6124681	1.40%
Aa4_S1_rep1	Aa	10451068	4977173	1.05%	AA parent synthetic
Aa4_S1_rep3	Aa	5864746	2604870	1.05%
Aa4_S3_FB_rep1	Aa	3241026	2593434	1.43%	Floral buds
Aa4_S3_FB_rep2	Aa	4031613	3206492	1.41%
Aa6x1_rep1	Aa	9096445	6032911	1.39%
Aa6x1_rep3	Aa	7750044	5352605	1.41%
Asa1_S2_rep1	Syn	8208224	3789132	0.83%	F2
Asa1_S2_rep3	Syn	9447340	4835327	0.74%	F2
Asa1_S3_rep1	Syn	9122085	3677080	0.64%	F3
Asa1_S3_rep3	Syn	12380796	7467465	0.91%	F3
AsuePut4_rep1	As	11001722	8147862	0.17%
AsuePut4_rep3	As	8424758	4679070	0.19%

## Sheet: DEGs
Supplementary Data 2. RNA-seq mapping statistics, differentially expressed genes (DEGs), overlap with the CyMIRA and DAPseq databases and gene evolutionary relationships in A. suecica
Genes up in A.th and synthetic A. sue and down in natural A.sue	Genes down in A.th and up in natural and synthetic A.sue	Genes up in natural A. sue and down in A.th and synthetic A.sue	Genes up in A. sue and down in A.arenosa and synthetic A.suecica	Genes down in AS530 and up in everyone else (Homeologous exchange)	Genes up in A. arenosa and synthetic A. suecica and down in natural A.suecica
A. thaliana cluster1	A. thaliana cluster2	A.thaliana cluster3	A. arenosa cluster1	A. arenosa cluster2	A. arenosa cluster3	Background
AsAt_g10006	AsAt_g10017	AsAt_g10034	AsAt_g10017	AsAt_g1002	AsAt_g100	AsAt_g1
AsAt_g10007	AsAt_g10023	AsAt_g10048	AsAt_g10031	AsAt_g1012	AsAt_g10000	AsAt_g10
AsAt_g10009	AsAt_g10024	AsAt_g10119	AsAt_g10036	AsAt_g1026	AsAt_g10002	AsAt_g100
AsAt_g1001	AsAt_g10032	AsAt_g1017	AsAt_g10051	AsAt_g1029	AsAt_g10006	AsAt_g10000
AsAt_g10015	AsAt_g10074	AsAt_g10190	AsAt_g10053	AsAt_g1031	AsAt_g10011	AsAt_g10001
AsAt_g10018	AsAt_g10085	AsAt_g10192	AsAt_g10064	AsAt_g1032	AsAt_g10014	AsAt_g10002
AsAt_g10025	AsAt_g10088	AsAt_g10313	AsAt_g10068	AsAt_g1034	AsAt_g10015	AsAt_g10003
AsAt_g10029	AsAt_g10127	AsAt_g1033	AsAt_g1008	AsAt_g1036	AsAt_g10030	AsAt_g10005
AsAt_g10044	AsAt_g10141	AsAt_g10336	AsAt_g10081	AsAt_g1041	AsAt_g10033	AsAt_g10006
AsAt_g10045	AsAt_g10149	AsAt_g10422	AsAt_g10090	AsAt_g1058	AsAt_g10034	AsAt_g10007
AsAt_g1005	AsAt_g1015	AsAt_g10468	AsAt_g10095	AsAt_g1061	AsAt_g10035	AsAt_g10008
AsAt_g10078	AsAt_g10163	AsAt_g10477	AsAt_g10131	AsAt_g1064	AsAt_g10041	AsAt_g10009
AsAt_g10080	AsAt_g10182	AsAt_g10482	AsAt_g10140	AsAt_g1068	AsAt_g10044	AsAt_g1001
AsAt_g10084	AsAt_g1020	AsAt_g10493	AsAt_g10146	AsAt_g1070	AsAt_g10047	AsAt_g10010
AsAt_g10097	AsAt_g10203	AsAt_g10508	AsAt_g1017	AsAt_g1071	AsAt_g10052	AsAt_g10011
AsAt_g10103	AsAt_g10213	AsAt_g10509	AsAt_g10182	AsAt_g1073	AsAt_g10059	AsAt_g10013
AsAt_g10108	AsAt_g10237	AsAt_g10551	AsAt_g10185	AsAt_g10765	AsAt_g10065	AsAt_g10014
AsAt_g10109	AsAt_g10238	AsAt_g10633	AsAt_g10186	AsAt_g1081	AsAt_g10070	AsAt_g10015
AsAt_g1012	AsAt_g10247	AsAt_g10659	AsAt_g10198	AsAt_g1082	AsAt_g10074	AsAt_g10016
AsAt_g10128	AsAt_g10249	AsAt_g108	AsAt_g10203	AsAt_g1084	AsAt_g10088	AsAt_g10017
AsAt_g10139	AsAt_g10253	AsAt_g10909	AsAt_g10208	AsAt_g1087	AsAt_g10096	AsAt_g10018
AsAt_g10155	AsAt_g10254	AsAt_g10918	AsAt_g10228	AsAt_g1092	AsAt_g10108	AsAt_g1002
AsAt_g10158	AsAt_g1026	AsAt_g11052	AsAt_g10238	AsAt_g1095	AsAt_g10119	AsAt_g10020
AsAt_g10188	AsAt_g10273	AsAt_g11172	AsAt_g10249	AsAt_g1110	AsAt_g10121	AsAt_g10021
AsAt_g10195	AsAt_g10278	AsAt_g11201	AsAt_g1027	AsAt_g1140	AsAt_g10122	AsAt_g10022
AsAt_g10204	AsAt_g1028	AsAt_g11351	AsAt_g10296	AsAt_g1145	AsAt_g10132	AsAt_g10023
AsAt_g10218	AsAt_g10283	AsAt_g11393	AsAt_g10306	AsAt_g11488	AsAt_g10143	AsAt_g10024
AsAt_g10220	AsAt_g10285	AsAt_g11433	AsAt_g10367	AsAt_g1149	AsAt_g10144	AsAt_g10025
AsAt_g10221	AsAt_g10291	AsAt_g11520	AsAt_g10373	AsAt_g1150	AsAt_g10147	AsAt_g10026
AsAt_g10230	AsAt_g10331	AsAt_g11527	AsAt_g10376	AsAt_g1156	AsAt_g10154	AsAt_g10028
AsAt_g10232	AsAt_g10332	AsAt_g11546	AsAt_g10378	AsAt_g1161	AsAt_g10155	AsAt_g10029
AsAt_g1024	AsAt_g10345	AsAt_g11583	AsAt_g10403	AsAt_g1165	AsAt_g10158	AsAt_g10030
AsAt_g10274	AsAt_g1035	AsAt_g11590	AsAt_g10419	AsAt_g1166	AsAt_g10160	AsAt_g10031
AsAt_g10276	AsAt_g10367	AsAt_g11670	AsAt_g10422	AsAt_g1168	AsAt_g10165	AsAt_g10032
AsAt_g10279	AsAt_g10377	AsAt_g11677	AsAt_g10507	AsAt_g1173	AsAt_g10171	AsAt_g10033
AsAt_g10281	AsAt_g10450	AsAt_g11776	AsAt_g10518	AsAt_g1185	AsAt_g10179	AsAt_g10034
AsAt_g1029	AsAt_g10496	AsAt_g11871	AsAt_g10519	AsAt_g1192	AsAt_g10190	AsAt_g10035
AsAt_g10292	AsAt_g10498	AsAt_g11931	AsAt_g10521	AsAt_g1194	AsAt_g102	AsAt_g10036
AsAt_g10301	AsAt_g10507	AsAt_g11940	AsAt_g10523	AsAt_g1201	AsAt_g10202	AsAt_g1004
AsAt_g10307	AsAt_g10525	AsAt_g11960	AsAt_g1053	AsAt_g1204	AsAt_g10204	AsAt_g10041
AsAt_g10322	AsAt_g10552	AsAt_g12006	AsAt_g10530	AsAt_g1263	AsAt_g10214	AsAt_g10044
AsAt_g1034	AsAt_g10567	AsAt_g12014	AsAt_g10541	AsAt_g13583	AsAt_g10218	AsAt_g10045
AsAt_g10342	AsAt_g1057	AsAt_g12103	AsAt_g10566	AsAt_g1693	AsAt_g10221	AsAt_g10047
AsAt_g10344	AsAt_g10572	AsAt_g12143	AsAt_g10568	AsAt_g20915	AsAt_g10225	AsAt_g10048
AsAt_g10365	AsAt_g10573	AsAt_g12145	AsAt_g10572	AsAt_g3634	AsAt_g10240	AsAt_g10049
AsAt_g10378	AsAt_g10594	AsAt_g12164	AsAt_g10577	AsAt_g6591	AsAt_g10241	AsAt_g1005
AsAt_g1038	AsAt_g10601	AsAt_g12174	AsAt_g10585	AsAt_g689	AsAt_g10244	AsAt_g10051
AsAt_g10381	AsAt_g10602	AsAt_g12260	AsAt_g10586	AsAt_g690	AsAt_g10247	AsAt_g10052
AsAt_g10396	AsAt_g10606	AsAt_g1227	AsAt_g10607	AsAt_g693	AsAt_g10250	AsAt_g10053
AsAt_g104	AsAt_g10623	AsAt_g12427	AsAt_g10608	AsAt_g697	AsAt_g10253	AsAt_g10055
AsAt_g10412	AsAt_g10639	AsAt_g12453	AsAt_g10633	AsAt_g698	AsAt_g10255	AsAt_g10056
AsAt_g10419	AsAt_g10658	AsAt_g12479	AsAt_g10635	AsAt_g705	AsAt_g10262	AsAt_g10058
AsAt_g10432	AsAt_g1067	AsAt_g1250	AsAt_g10643	AsAt_g711	AsAt_g10263	AsAt_g10059
AsAt_g10436	AsAt_g10674	AsAt_g12505	AsAt_g10650	AsAt_g716	AsAt_g10271	AsAt_g10061
AsAt_g10444	AsAt_g10676	AsAt_g12523	AsAt_g10666	AsAt_g717	AsAt_g10277	AsAt_g10063
AsAt_g10447	AsAt_g10678	AsAt_g12587	AsAt_g10669	AsAt_g721	AsAt_g10278	AsAt_g10064
AsAt_g10461	AsAt_g10687	AsAt_g12610	AsAt_g10670	AsAt_g724	AsAt_g10281	AsAt_g10065
AsAt_g10462	AsAt_g10688	AsAt_g12667	AsAt_g10682	AsAt_g739	AsAt_g10285	AsAt_g10066
AsAt_g10485	AsAt_g10691	AsAt_g12678	AsAt_g10723	AsAt_g755	AsAt_g10297	AsAt_g10068
AsAt_g10495	AsAt_g107	AsAt_g12704	AsAt_g10725	AsAt_g758	AsAt_g10300	AsAt_g10070
AsAt_g10502	AsAt_g10704	AsAt_g12716	AsAt_g10730	AsAt_g759	AsAt_g10312	AsAt_g10071
AsAt_g10503	AsAt_g10727	AsAt_g12728	AsAt_g10747	AsAt_g760	AsAt_g10329	AsAt_g10072
AsAt_g10511	AsAt_g10747	AsAt_g12772	AsAt_g10757	AsAt_g762	AsAt_g10331	AsAt_g10073
AsAt_g10518	AsAt_g10782	AsAt_g12808	AsAt_g10758	AsAt_g765	AsAt_g10335	AsAt_g10074
AsAt_g10538	AsAt_g10808	AsAt_g12809	AsAt_g10764	AsAt_g766	AsAt_g10336	AsAt_g10077
AsAt_g10547	AsAt_g10817	AsAt_g12830	AsAt_g10767	AsAt_g767	AsAt_g10342	AsAt_g10078
AsAt_g10556	AsAt_g10818	AsAt_g12845	AsAt_g10790	AsAt_g771	AsAt_g10345	AsAt_g10079
AsAt_g10571	AsAt_g10832	AsAt_g12864	AsAt_g10816	AsAt_g779	AsAt_g10353	AsAt_g1008
AsAt_g10576	AsAt_g10836	AsAt_g12918	AsAt_g10839	AsAt_g789	AsAt_g10363	AsAt_g10080
AsAt_g10586	AsAt_g10847	AsAt_g12982	AsAt_g10847	AsAt_g791	AsAt_g10366	AsAt_g10081
AsAt_g106	AsAt_g10848	AsAt_g13003	AsAt_g1086	AsAt_g801	AsAt_g10385	AsAt_g10082
AsAt_g10635	AsAt_g10859	AsAt_g13005	AsAt_g10877	AsAt_g808	AsAt_g10387	AsAt_g10083
AsAt_g10646	AsAt_g10881	AsAt_g13042	AsAt_g10891	AsAt_g818	AsAt_g1040	AsAt_g10084
AsAt_g10649	AsAt_g10895	AsAt_g13047	AsAt_g11011	AsAt_g819	AsAt_g10406	AsAt_g10085
AsAt_g10651	AsAt_g10932	AsAt_g1306	AsAt_g11190	AsAt_g820	AsAt_g1042	AsAt_g10088
AsAt_g10654	AsAt_g1095	AsAt_g13144	AsAt_g11194	AsAt_g821	AsAt_g10434	AsAt_g10090
AsAt_g10656	AsAt_g10964	AsAt_g1322	AsAt_g11211	AsAt_g824	AsAt_g10435	AsAt_g10092
AsAt_g10670	AsAt_g1099	AsAt_g13248	AsAt_g11217	AsAt_g826	AsAt_g10443	AsAt_g10093
AsAt_g10679	AsAt_g110	AsAt_g13285	AsAt_g11236	AsAt_g827	AsAt_g10444	AsAt_g10094
AsAt_g10680	AsAt_g1100	AsAt_g13321	AsAt_g11242	AsAt_g8332	AsAt_g10448	AsAt_g10095
AsAt_g10689	AsAt_g11031	AsAt_g13344	AsAt_g11260	AsAt_g834	AsAt_g10451	AsAt_g10096
AsAt_g10695	AsAt_g11063	AsAt_g13358	AsAt_g11309	AsAt_g835	AsAt_g10452	AsAt_g10097
AsAt_g10730	AsAt_g111	AsAt_g13359	AsAt_g11342	AsAt_g840	AsAt_g10456	AsAt_g10098
AsAt_g1077	AsAt_g11181	AsAt_g13360	AsAt_g11343	AsAt_g842	AsAt_g10474	AsAt_g10099
AsAt_g10772	AsAt_g112	AsAt_g13361	AsAt_g11346	AsAt_g849	AsAt_g10475	AsAt_g1010
AsAt_g10783	AsAt_g11223	AsAt_g13414	AsAt_g11351	AsAt_g856	AsAt_g10481	AsAt_g10100
AsAt_g10790	AsAt_g11236	AsAt_g13432	AsAt_g11356	AsAt_g857	AsAt_g10491	AsAt_g10101
AsAt_g10791	AsAt_g11242	AsAt_g13435	AsAt_g11367	AsAt_g858	AsAt_g10492	AsAt_g10102
AsAt_g10820	AsAt_g11260	AsAt_g13440	AsAt_g11404	AsAt_g8659	AsAt_g10493	AsAt_g10103
AsAt_g10883	AsAt_g11304	AsAt_g13494	AsAt_g11424	AsAt_g868	AsAt_g10496	AsAt_g10104
AsAt_g10921	AsAt_g11308	AsAt_g13512	AsAt_g11445	AsAt_g8704	AsAt_g10499	AsAt_g10105
AsAt_g10951	AsAt_g11309	AsAt_g13515	AsAt_g11454	AsAt_g878	AsAt_g10508	AsAt_g10106
AsAt_g1098	AsAt_g11324	AsAt_g13529	AsAt_g11458	AsAt_g881	AsAt_g10514	AsAt_g10108
AsAt_g11	AsAt_g11331	AsAt_g13544	AsAt_g11461	AsAt_g883	AsAt_g10526	AsAt_g10109
AsAt_g1116	AsAt_g11336	AsAt_g1355	AsAt_g11491	AsAt_g884	AsAt_g10534	AsAt_g10111
AsAt_g11168	AsAt_g11337	AsAt_g13558	AsAt_g11493	AsAt_g887	AsAt_g10548	AsAt_g10114
AsAt_g11185	AsAt_g11359	AsAt_g13610	AsAt_g11499	AsAt_g8879	AsAt_g10574	AsAt_g10115
AsAt_g11196	AsAt_g11362	AsAt_g1369	AsAt_g11512	AsAt_g889	AsAt_g10578	AsAt_g10117
AsAt_g11199	AsAt_g11365	AsAt_g13713	AsAt_g11518	AsAt_g893	AsAt_g10579	AsAt_g10118
AsAt_g11206	AsAt_g11367	AsAt_g13755	AsAt_g11573	AsAt_g903	AsAt_g10584	AsAt_g10119
AsAt_g11214	AsAt_g1137	AsAt_g13768	AsAt_g11574	AsAt_g916	AsAt_g10594	AsAt_g1012
AsAt_g11217	AsAt_g11372	AsAt_g13801	AsAt_g11591	AsAt_g917	AsAt_g10597	AsAt_g10120
AsAt_g11222	AsAt_g11387	AsAt_g13823	AsAt_g11610	AsAt_g9184	AsAt_g10598	AsAt_g10121
AsAt_g11239	AsAt_g114	AsAt_g13849	AsAt_g11622	AsAt_g9187	AsAt_g106	AsAt_g10122
AsAt_g11253	AsAt_g11402	AsAt_g13862	AsAt_g11629	AsAt_g9188	AsAt_g10600	AsAt_g10123
AsAt_g11256	AsAt_g11403	AsAt_g13866	AsAt_g11630	AsAt_g9192	AsAt_g10602	AsAt_g10124
AsAt_g11272	AsAt_g11419	AsAt_g13907	AsAt_g11639	AsAt_g9194	AsAt_g10605	AsAt_g10126
AsAt_g11281	AsAt_g11461	AsAt_g13954	AsAt_g11642	AsAt_g9195	AsAt_g10606	AsAt_g10127
AsAt_g11286	AsAt_g11468	AsAt_g1398	AsAt_g11677	AsAt_g9209	AsAt_g10609	AsAt_g10128
AsAt_g11303	AsAt_g11469	AsAt_g14017	AsAt_g11682	AsAt_g921	AsAt_g10612	AsAt_g10131
AsAt_g11312	AsAt_g11470	AsAt_g14022	AsAt_g11683	AsAt_g9218	AsAt_g10614	AsAt_g10132
AsAt_g11321	AsAt_g11475	AsAt_g14108	AsAt_g11684	AsAt_g9222	AsAt_g10624	AsAt_g10133
AsAt_g11323	AsAt_g11482	AsAt_g14115	AsAt_g11691	AsAt_g9228	AsAt_g10639	AsAt_g10134
AsAt_g11327	AsAt_g11487	AsAt_g14154	AsAt_g11751	AsAt_g9255	AsAt_g10646	AsAt_g10135
AsAt_g11345	AsAt_g1149	AsAt_g14194	AsAt_g11752	AsAt_g9265	AsAt_g10652	AsAt_g10136
AsAt_g11346	AsAt_g11491	AsAt_g1422	AsAt_g11768	AsAt_g9266	AsAt_g10654	AsAt_g10137
AsAt_g11375	AsAt_g11492	AsAt_g14281	AsAt_g1180	AsAt_g9274	AsAt_g10667	AsAt_g10138
AsAt_g11380	AsAt_g11499	AsAt_g14344	AsAt_g11810	AsAt_g928	AsAt_g10671	AsAt_g10139
AsAt_g11385	AsAt_g115	AsAt_g14374	AsAt_g11816	AsAt_g936	AsAt_g10674	AsAt_g10140
AsAt_g11394	AsAt_g1151	AsAt_g14455	AsAt_g11831	AsAt_g953	AsAt_g10678	AsAt_g10141
AsAt_g11400	AsAt_g11518	AsAt_g14514	AsAt_g11836	AsAt_g955	AsAt_g10689	AsAt_g10142
AsAt_g11418	AsAt_g11528	AsAt_g14518	AsAt_g11842	AsAt_g957	AsAt_g107	AsAt_g10143
AsAt_g11420	AsAt_g11541	AsAt_g14523	AsAt_g11848	AsAt_g959	AsAt_g10716	AsAt_g10144
AsAt_g11426	AsAt_g11547	AsAt_g14548	AsAt_g11850	AsAt_g964	AsAt_g10727	AsAt_g10145
AsAt_g11444	AsAt_g11567	AsAt_g14552	AsAt_g11863	AsAt_g968	AsAt_g10736	AsAt_g10146
AsAt_g11445	AsAt_g1157	AsAt_g14605	AsAt_g11864	AsAt_g994	AsAt_g10737	AsAt_g10147
AsAt_g11446	AsAt_g11573	AsAt_g14647	AsAt_g11868	AsAt_g998	AsAt_g10738	AsAt_g10148
AsAt_g1145	AsAt_g11585	AsAt_g14672	AsAt_g11930		AsAt_g10763	AsAt_g10149
AsAt_g11458	AsAt_g11623	AsAt_g14695	AsAt_g11931		AsAt_g10772	AsAt_g1015
AsAt_g11464	AsAt_g11637	AsAt_g14731	AsAt_g11933		AsAt_g10773	AsAt_g10151
AsAt_g11467	AsAt_g11641	AsAt_g14753	AsAt_g11934		AsAt_g10775	AsAt_g10152
AsAt_g11476	AsAt_g11648	AsAt_g1480	AsAt_g11945		AsAt_g10776	AsAt_g10154
AsAt_g11502	AsAt_g11662	AsAt_g14809	AsAt_g11956		AsAt_g108	AsAt_g10155
AsAt_g11505	AsAt_g11743	AsAt_g14819	AsAt_g11982		AsAt_g10801	AsAt_g10156
AsAt_g11507	AsAt_g11781	AsAt_g14837	AsAt_g12025		AsAt_g10803	AsAt_g10157
AsAt_g11509	AsAt_g11784	AsAt_g14858	AsAt_g12027		AsAt_g10818	AsAt_g10158
AsAt_g11513	AsAt_g118	AsAt_g14949	AsAt_g12071		AsAt_g10824	AsAt_g1016
AsAt_g11515	AsAt_g1181	AsAt_g14959	AsAt_g12072		AsAt_g10826	AsAt_g10160
AsAt_g1156	AsAt_g1182	AsAt_g1500	AsAt_g12081		AsAt_g10833	AsAt_g10163
AsAt_g11561	AsAt_g11826	AsAt_g15146	AsAt_g1212		AsAt_g10836	AsAt_g10164
AsAt_g11611	AsAt_g1185	AsAt_g15155	AsAt_g12121		AsAt_g10845	AsAt_g10165
AsAt_g11613	AsAt_g11857	AsAt_g15179	AsAt_g12130		AsAt_g10865	AsAt_g10168
AsAt_g11630	AsAt_g11869	AsAt_g15208	AsAt_g12134		AsAt_g10871	AsAt_g1017
AsAt_g11639	AsAt_g11879	AsAt_g15217	AsAt_g12153		AsAt_g10874	AsAt_g10171
AsAt_g11642	AsAt_g11921	AsAt_g15225	AsAt_g12185		AsAt_g10875	AsAt_g10172
AsAt_g1165	AsAt_g11927	AsAt_g15368	AsAt_g12211		AsAt_g10893	AsAt_g10173
AsAt_g11684	AsAt_g11950	AsAt_g15370	AsAt_g12254		AsAt_g10921	AsAt_g10179
AsAt_g11691	AsAt_g11957	AsAt_g15380	AsAt_g12261		AsAt_g10923	AsAt_g1018
AsAt_g11699	AsAt_g11959	AsAt_g15438	AsAt_g12268		AsAt_g10932	AsAt_g10180
AsAt_g11701	AsAt_g11968	AsAt_g15517	AsAt_g1229		AsAt_g10951	AsAt_g10181
AsAt_g11702	AsAt_g11972	AsAt_g15518	AsAt_g12305		AsAt_g10957	AsAt_g10182
AsAt_g11718	AsAt_g11976	AsAt_g15545	AsAt_g12317		AsAt_g10961	AsAt_g10185
AsAt_g11719	AsAt_g12025	AsAt_g15566	AsAt_g12340		AsAt_g10962	AsAt_g10186
AsAt_g11721	AsAt_g1204	AsAt_g15702	AsAt_g12358		AsAt_g10996	AsAt_g10187
AsAt_g11727	AsAt_g12041	AsAt_g15743	AsAt_g12367		AsAt_g11	AsAt_g10188
AsAt_g11731	AsAt_g12064	AsAt_g15748	AsAt_g12379		AsAt_g110	AsAt_g10189
AsAt_g11757	AsAt_g1208	AsAt_g15767	AsAt_g12386		AsAt_g11009	AsAt_g1019
AsAt_g11770	AsAt_g12086	AsAt_g15789	AsAt_g12427		AsAt_g11031	AsAt_g10190
AsAt_g11782	AsAt_g12091	AsAt_g15799	AsAt_g12447		AsAt_g11052	AsAt_g10191
AsAt_g11802	AsAt_g1210	AsAt_g15801	AsAt_g12456		AsAt_g11062	AsAt_g10192
AsAt_g11804	AsAt_g12150	AsAt_g15805	AsAt_g12475		AsAt_g11138	AsAt_g10193
AsAt_g11805	AsAt_g12151	AsAt_g15820	AsAt_g12476		AsAt_g11147	AsAt_g10194
AsAt_g11821	AsAt_g12162	AsAt_g15852	AsAt_g12501		AsAt_g11167	AsAt_g10195
AsAt_g11823	AsAt_g12173	AsAt_g15895	AsAt_g12502		AsAt_g11182	AsAt_g10198
AsAt_g11829	AsAt_g12187	AsAt_g15979	AsAt_g12512		AsAt_g11197	AsAt_g102
AsAt_g1184	AsAt_g12189	AsAt_g16149	AsAt_g1253		AsAt_g11238	AsAt_g1020
AsAt_g11861	AsAt_g12201	AsAt_g16180	AsAt_g12532		AsAt_g11256	AsAt_g10202
AsAt_g11864	AsAt_g12202	AsAt_g16201	AsAt_g12549		AsAt_g11261	AsAt_g10203
AsAt_g11873	AsAt_g12212	AsAt_g16203	AsAt_g12562		AsAt_g11281	AsAt_g10204
AsAt_g11874	AsAt_g12228	AsAt_g16279	AsAt_g12621		AsAt_g11287	AsAt_g10205
AsAt_g11882	AsAt_g12233	AsAt_g16334	AsAt_g12623		AsAt_g11300	AsAt_g10206
AsAt_g11896	AsAt_g12234	AsAt_g16384	AsAt_g12635		AsAt_g11301	AsAt_g10207
AsAt_g11936	AsAt_g12248	AsAt_g16425	AsAt_g12636		AsAt_g11312	AsAt_g10208
AsAt_g1195	AsAt_g12301	AsAt_g16455	AsAt_g12664		AsAt_g11313	AsAt_g10209
AsAt_g11952	AsAt_g12304	AsAt_g16532	AsAt_g12665		AsAt_g11318	AsAt_g1021
AsAt_g11953	AsAt_g12310	AsAt_g16688	AsAt_g12696		AsAt_g11321	AsAt_g10211
AsAt_g11954	AsAt_g12317	AsAt_g16703	AsAt_g12700		AsAt_g11323	AsAt_g10213
AsAt_g11958	AsAt_g1233	AsAt_g16940	AsAt_g12706		AsAt_g11333	AsAt_g10214
AsAt_g1196	AsAt_g12330	AsAt_g17080	AsAt_g12707		AsAt_g11334	AsAt_g10215
AsAt_g11963	AsAt_g12333	AsAt_g1713	AsAt_g1272		AsAt_g11347	AsAt_g10216
AsAt_g1198	AsAt_g12360	AsAt_g1719	AsAt_g12735		AsAt_g11349	AsAt_g10218
AsAt_g11982	AsAt_g12361	AsAt_g17377	AsAt_g12753		AsAt_g11353	AsAt_g10219
AsAt_g11994	AsAt_g12372	AsAt_g17406	AsAt_g12755		AsAt_g11355	AsAt_g1022
AsAt_g12003	AsAt_g12376	AsAt_g17456	AsAt_g12794		AsAt_g11358	AsAt_g10220
AsAt_g12017	AsAt_g1238	AsAt_g17493	AsAt_g12817		AsAt_g11375	AsAt_g10221
AsAt_g12018	AsAt_g12424	AsAt_g17539	AsAt_g12880		AsAt_g11380	AsAt_g10222
AsAt_g12028	AsAt_g12436	AsAt_g17560	AsAt_g12911		AsAt_g11382	AsAt_g10225
AsAt_g12042	AsAt_g1245	AsAt_g17669	AsAt_g12916		AsAt_g11384	AsAt_g10227
AsAt_g12049	AsAt_g12467	AsAt_g17708	AsAt_g12945		AsAt_g11387	AsAt_g10228
AsAt_g1206	AsAt_g12497	AsAt_g17757	AsAt_g12986		AsAt_g11388	AsAt_g10229
AsAt_g12072	AsAt_g12499	AsAt_g17836	AsAt_g13023		AsAt_g11394	AsAt_g1023
AsAt_g12082	AsAt_g12506	AsAt_g18037	AsAt_g13029		AsAt_g11396	AsAt_g10230
AsAt_g12092	AsAt_g12518	AsAt_g18109	AsAt_g13044		AsAt_g11402	AsAt_g10232
AsAt_g12102	AsAt_g12521	AsAt_g18157	AsAt_g13057		AsAt_g11420	AsAt_g10235
AsAt_g12107	AsAt_g12562	AsAt_g18177	AsAt_g13060		AsAt_g11422	AsAt_g10236
AsAt_g12130	AsAt_g1257	AsAt_g18185	AsAt_g13067		AsAt_g11426	AsAt_g10237
AsAt_g12144	AsAt_g12594	AsAt_g18193	AsAt_g13068		AsAt_g11433	AsAt_g10238
AsAt_g12171	AsAt_g12598	AsAt_g18208	AsAt_g13070		AsAt_g11435	AsAt_g1024
AsAt_g12191	AsAt_g12623	AsAt_g18222	AsAt_g13075		AsAt_g11437	AsAt_g10240
AsAt_g12192	AsAt_g12636	AsAt_g18232	AsAt_g13090		AsAt_g11441	AsAt_g10241
AsAt_g12195	AsAt_g12644	AsAt_g18273	AsAt_g13103		AsAt_g11442	AsAt_g10242
AsAt_g12200	AsAt_g12662	AsAt_g18312	AsAt_g13122		AsAt_g11444	AsAt_g10243
AsAt_g1221	AsAt_g12669	AsAt_g18319	AsAt_g13123		AsAt_g11462	AsAt_g10244
AsAt_g12213	AsAt_g12676	AsAt_g18332	AsAt_g13132		AsAt_g11467	AsAt_g10245
AsAt_g12236	AsAt_g12735	AsAt_g18411	AsAt_g13142		AsAt_g11479	AsAt_g10246
AsAt_g12237	AsAt_g12744	AsAt_g18427	AsAt_g13234		AsAt_g11483	AsAt_g10247
AsAt_g12241	AsAt_g12759	AsAt_g18455	AsAt_g13260		AsAt_g11487	AsAt_g10249
AsAt_g12252	AsAt_g12774	AsAt_g18551	AsAt_g13261		AsAt_g11505	AsAt_g1025
AsAt_g12256	AsAt_g12794	AsAt_g18682	AsAt_g13275		AsAt_g11506	AsAt_g10250
AsAt_g12257	AsAt_g12797	AsAt_g18716	AsAt_g13276		AsAt_g11507	AsAt_g10252
AsAt_g12259	AsAt_g12799	AsAt_g1880	AsAt_g13300		AsAt_g11514	AsAt_g10253
AsAt_g12264	AsAt_g12813	AsAt_g18808	AsAt_g13319		AsAt_g11515	AsAt_g10254
AsAt_g12267	AsAt_g12815	AsAt_g18845	AsAt_g13335		AsAt_g11527	AsAt_g10255
AsAt_g12274	AsAt_g12817	AsAt_g18891	AsAt_g13343		AsAt_g11536	AsAt_g10256
AsAt_g12282	AsAt_g12819	AsAt_g18981	AsAt_g13354		AsAt_g11539	AsAt_g10257
AsAt_g12292	AsAt_g12828	AsAt_g19064	AsAt_g13359		AsAt_g11540	AsAt_g10259
AsAt_g12295	AsAt_g12833	AsAt_g19169	AsAt_g13361		AsAt_g11542	AsAt_g1026
AsAt_g12296	AsAt_g12834	AsAt_g19234	AsAt_g13374		AsAt_g11550	AsAt_g10260
AsAt_g12308	AsAt_g12841	AsAt_g19245	AsAt_g13375		AsAt_g11552	AsAt_g10261
AsAt_g12313	AsAt_g12853	AsAt_g19257	AsAt_g13393		AsAt_g11561	AsAt_g10262
AsAt_g12348	AsAt_g12860	AsAt_g19282	AsAt_g13403		AsAt_g11586	AsAt_g10263
AsAt_g12349	AsAt_g12876	AsAt_g19374	AsAt_g13418		AsAt_g11590	AsAt_g10268
AsAt_g12371	AsAt_g12910	AsAt_g19417	AsAt_g13419		AsAt_g11615	AsAt_g10269
AsAt_g12378	AsAt_g12915	AsAt_g19430	AsAt_g13473		AsAt_g11620	AsAt_g1027
AsAt_g12394	AsAt_g12923	AsAt_g19457	AsAt_g13477		AsAt_g11623	AsAt_g10270
AsAt_g12396	AsAt_g12926	AsAt_g19488	AsAt_g13485		AsAt_g11634	AsAt_g10271
AsAt_g12400	AsAt_g12970	AsAt_g19599	AsAt_g13486		AsAt_g11651	AsAt_g10272
AsAt_g12402	AsAt_g12971	AsAt_g19618	AsAt_g13513		AsAt_g11656	AsAt_g10273
AsAt_g12405	AsAt_g12989	AsAt_g19698	AsAt_g13527		AsAt_g11657	AsAt_g10274
AsAt_g12417	AsAt_g12990	AsAt_g19780	AsAt_g13530		AsAt_g11669	AsAt_g10276
AsAt_g12440	AsAt_g13	AsAt_g19784	AsAt_g13552		AsAt_g11686	AsAt_g10277
AsAt_g12446	AsAt_g13002	AsAt_g19796	AsAt_g13572		AsAt_g11715	AsAt_g10278
AsAt_g12456	AsAt_g13016	AsAt_g19893	AsAt_g13599		AsAt_g11716	AsAt_g10279
AsAt_g12464	AsAt_g13021	AsAt_g19918	AsAt_g136		AsAt_g11722	AsAt_g1028
AsAt_g12468	AsAt_g13056	AsAt_g19953	AsAt_g13604		AsAt_g11723	AsAt_g10281
AsAt_g1247	AsAt_g1307	AsAt_g20088	AsAt_g13609		AsAt_g11734	AsAt_g10282
AsAt_g12470	AsAt_g13078	AsAt_g20111	AsAt_g13610		AsAt_g11750	AsAt_g10283
AsAt_g12475	AsAt_g13093	AsAt_g20112	AsAt_g13624		AsAt_g11753	AsAt_g10285
AsAt_g12486	AsAt_g13100	AsAt_g20123	AsAt_g13652		AsAt_g11760	AsAt_g10286
AsAt_g12495	AsAt_g13115	AsAt_g20144	AsAt_g13686		AsAt_g11773	AsAt_g10287
AsAt_g12513	AsAt_g13121	AsAt_g20152	AsAt_g13706		AsAt_g11776	AsAt_g10288
AsAt_g12516	AsAt_g13137	AsAt_g20195	AsAt_g13745		AsAt_g11778	AsAt_g10289
AsAt_g12520	AsAt_g1314	AsAt_g20306	AsAt_g13842		AsAt_g11781	AsAt_g1029
AsAt_g1253	AsAt_g1316	AsAt_g20307	AsAt_g13889		AsAt_g11783	AsAt_g10291
AsAt_g12530	AsAt_g13170	AsAt_g20370	AsAt_g13905		AsAt_g11786	AsAt_g10292
AsAt_g12532	AsAt_g1319	AsAt_g20392	AsAt_g13919		AsAt_g11791	AsAt_g10295
AsAt_g12539	AsAt_g13206	AsAt_g20429	AsAt_g13969		AsAt_g11796	AsAt_g10296
AsAt_g1255	AsAt_g13208	AsAt_g20448	AsAt_g13970		AsAt_g11802	AsAt_g10297
AsAt_g12563	AsAt_g13218	AsAt_g20461	AsAt_g14018		AsAt_g11809	AsAt_g103
AsAt_g12578	AsAt_g13225	AsAt_g20485	AsAt_g14043		AsAt_g11859	AsAt_g1030
AsAt_g1258	AsAt_g1323	AsAt_g20553	AsAt_g14050		AsAt_g11869	AsAt_g10300
AsAt_g12639	AsAt_g13250	AsAt_g20554	AsAt_g14073		AsAt_g11876	AsAt_g10301
AsAt_g12643	AsAt_g13273	AsAt_g20579	AsAt_g14106		AsAt_g11884	AsAt_g10302
AsAt_g1266	AsAt_g13287	AsAt_g2072	AsAt_g14116		AsAt_g11907	AsAt_g10304
AsAt_g12674	AsAt_g13309	AsAt_g20841	AsAt_g14181		AsAt_g11913	AsAt_g10305
AsAt_g12675	AsAt_g13314	AsAt_g20862	AsAt_g14183		AsAt_g11915	AsAt_g10306
AsAt_g1268	AsAt_g13319	AsAt_g20903	AsAt_g14186		AsAt_g11921	AsAt_g10307
AsAt_g12681	AsAt_g13324	AsAt_g2098	AsAt_g14250		AsAt_g11941	AsAt_g10308
AsAt_g1269	AsAt_g13340	AsAt_g21000	AsAt_g14260		AsAt_g11949	AsAt_g10309
AsAt_g12700	AsAt_g13342	AsAt_g21011	AsAt_g14280		AsAt_g11954	AsAt_g1031
AsAt_g12706	AsAt_g13366	AsAt_g21021	AsAt_g14288		AsAt_g11957	AsAt_g10311
AsAt_g12712	AsAt_g13384	AsAt_g21051	AsAt_g14295		AsAt_g11963	AsAt_g10312
AsAt_g12720	AsAt_g13391	AsAt_g21107	AsAt_g14308		AsAt_g11968	AsAt_g10313
AsAt_g12725	AsAt_g13418	AsAt_g2114	AsAt_g14352		AsAt_g11970	AsAt_g10315
AsAt_g12733	AsAt_g1344	AsAt_g21254	AsAt_g14397		AsAt_g11971	AsAt_g10316
AsAt_g12773	AsAt_g1347	AsAt_g21417	AsAt_g1444		AsAt_g11974	AsAt_g10317
AsAt_g12783	AsAt_g13479	AsAt_g21460	AsAt_g14448		AsAt_g11976	AsAt_g10319
AsAt_g12784	AsAt_g13482	AsAt_g21532	AsAt_g14449		AsAt_g11984	AsAt_g1032
AsAt_g12801	AsAt_g13491	AsAt_g21535	AsAt_g14450		AsAt_g11987	AsAt_g10320
AsAt_g12832	AsAt_g13509	AsAt_g21542	AsAt_g1447		AsAt_g11989	AsAt_g10321
AsAt_g12852	AsAt_g13514	AsAt_g21636	AsAt_g1449		AsAt_g11990	AsAt_g10322
AsAt_g12854	AsAt_g13519	AsAt_g21680	AsAt_g1451		AsAt_g11999	AsAt_g10326
AsAt_g12870	AsAt_g13536	AsAt_g21723	AsAt_g14537		AsAt_g12003	AsAt_g10329
AsAt_g12893	AsAt_g13537	AsAt_g21771	AsAt_g14550		AsAt_g12016	AsAt_g1033
AsAt_g1290	AsAt_g13542	AsAt_g21931	AsAt_g14581		AsAt_g12028	AsAt_g10330
AsAt_g12925	AsAt_g13555	AsAt_g22031	AsAt_g14601		AsAt_g12029	AsAt_g10331
AsAt_g12928	AsAt_g13577	AsAt_g22040	AsAt_g1463		AsAt_g12031	AsAt_g10332
AsAt_g12930	AsAt_g13588	AsAt_g22211	AsAt_g14634		AsAt_g12035	AsAt_g10333
AsAt_g12931	AsAt_g13608	AsAt_g2247	AsAt_g14656		AsAt_g12042	AsAt_g10335
AsAt_g12933	AsAt_g13618	AsAt_g2322	AsAt_g14659		AsAt_g12043	AsAt_g10336
AsAt_g12934	AsAt_g1362	AsAt_g2331	AsAt_g14662		AsAt_g12052	AsAt_g10337
AsAt_g12939	AsAt_g13629	AsAt_g2384	AsAt_g14671		AsAt_g12059	AsAt_g10338
AsAt_g12940	AsAt_g1363	AsAt_g2440	AsAt_g14689		AsAt_g12067	AsAt_g1034
AsAt_g12941	AsAt_g13645	AsAt_g2482	AsAt_g14696		AsAt_g12070	AsAt_g10342
AsAt_g12945	AsAt_g13651	AsAt_g2500	AsAt_g1475		AsAt_g12073	AsAt_g10343
AsAt_g12969	AsAt_g13658	AsAt_g253	AsAt_g14795		AsAt_g12086	AsAt_g10344
AsAt_g12977	AsAt_g13662	AsAt_g2532	AsAt_g14806		AsAt_g12087	AsAt_g10345
AsAt_g12979	AsAt_g13674	AsAt_g259	AsAt_g14807		AsAt_g12092	AsAt_g10346
AsAt_g12986	AsAt_g1370	AsAt_g26	AsAt_g14811		AsAt_g12095	AsAt_g10348
AsAt_g12998	AsAt_g13715	AsAt_g2602	AsAt_g14823		AsAt_g12105	AsAt_g10349
AsAt_g130	AsAt_g13719	AsAt_g2713	AsAt_g14826		AsAt_g12113	AsAt_g1035
AsAt_g13004	AsAt_g13735	AsAt_g2734	AsAt_g14827		AsAt_g12122	AsAt_g10352
AsAt_g13025	AsAt_g13736	AsAt_g276	AsAt_g14832		AsAt_g12125	AsAt_g10353
AsAt_g13029	AsAt_g13740	AsAt_g2764	AsAt_g14836		AsAt_g12129	AsAt_g10354
AsAt_g13036	AsAt_g13747	AsAt_g277	AsAt_g14870		AsAt_g12138	AsAt_g10357
AsAt_g13049	AsAt_g13756	AsAt_g282	AsAt_g14876		AsAt_g12143	AsAt_g1036
AsAt_g13052	AsAt_g1376	AsAt_g2954	AsAt_g14898		AsAt_g12144	AsAt_g10360
AsAt_g13066	AsAt_g13778	AsAt_g2966	AsAt_g14918		AsAt_g12145	AsAt_g10361
AsAt_g13070	AsAt_g13788	AsAt_g30	AsAt_g1492		AsAt_g12146	AsAt_g10363
AsAt_g13098	AsAt_g13797	AsAt_g3003	AsAt_g14949		AsAt_g12149	AsAt_g10364
AsAt_g13101	AsAt_g138	AsAt_g3024	AsAt_g14987		AsAt_g12151	AsAt_g10365
AsAt_g13107	AsAt_g13809	AsAt_g3069	AsAt_g15010		AsAt_g12155	AsAt_g10366
AsAt_g13119	AsAt_g13827	AsAt_g310	AsAt_g15024		AsAt_g12164	AsAt_g10367
AsAt_g13140	AsAt_g13829	AsAt_g3133	AsAt_g15025		AsAt_g12168	AsAt_g10369
AsAt_g13141	AsAt_g13831	AsAt_g3152	AsAt_g1505		AsAt_g12172	AsAt_g10370
AsAt_g13142	AsAt_g13855	AsAt_g3176	AsAt_g15086		AsAt_g12181	AsAt_g10372
AsAt_g13159	AsAt_g13870	AsAt_g323	AsAt_g1514		AsAt_g12182	AsAt_g10373
AsAt_g13172	AsAt_g13872	AsAt_g3237	AsAt_g15150		AsAt_g12190	AsAt_g10374
AsAt_g13176	AsAt_g13875	AsAt_g3276	AsAt_g15161		AsAt_g12193	AsAt_g10376
AsAt_g13180	AsAt_g13898	AsAt_g329	AsAt_g15206		AsAt_g12194	AsAt_g10377
AsAt_g13181	AsAt_g13899	AsAt_g331	AsAt_g1523		AsAt_g12202	AsAt_g10378
AsAt_g13184	AsAt_g1391	AsAt_g3341	AsAt_g15252		AsAt_g12204	AsAt_g10379
AsAt_g13189	AsAt_g13919	AsAt_g3343	AsAt_g15259		AsAt_g12213	AsAt_g1038
AsAt_g13199	AsAt_g13926	AsAt_g3372	AsAt_g15263		AsAt_g12214	AsAt_g10380
AsAt_g13205	AsAt_g13927	AsAt_g3380	AsAt_g15357		AsAt_g12216	AsAt_g10381
AsAt_g13212	AsAt_g13942	AsAt_g3384	AsAt_g15358		AsAt_g12229	AsAt_g10384
AsAt_g13213	AsAt_g13966	AsAt_g3392	AsAt_g15365		AsAt_g12236	AsAt_g10385
AsAt_g13214	AsAt_g13972	AsAt_g3396	AsAt_g15372		AsAt_g12237	AsAt_g10386
AsAt_g13229	AsAt_g13973	AsAt_g3452	AsAt_g15373		AsAt_g12241	AsAt_g10387
AsAt_g13239	AsAt_g13981	AsAt_g3454	AsAt_g15380		AsAt_g12252	AsAt_g10388
AsAt_g1324	AsAt_g1399	AsAt_g3462	AsAt_g15422		AsAt_g12253	AsAt_g10390
AsAt_g13243	AsAt_g13991	AsAt_g3498	AsAt_g15436		AsAt_g12257	AsAt_g10391
AsAt_g13256	AsAt_g13996	AsAt_g3531	AsAt_g15452		AsAt_g12258	AsAt_g10393
AsAt_g13261	AsAt_g13997	AsAt_g3562	AsAt_g15460		AsAt_g12259	AsAt_g10396
AsAt_g13272	AsAt_g14003	AsAt_g3618	AsAt_g15472		AsAt_g1226	AsAt_g10398
AsAt_g13275	AsAt_g14004	AsAt_g3621	AsAt_g15532		AsAt_g12266	AsAt_g104
AsAt_g13276	AsAt_g1402	AsAt_g3656	AsAt_g15535		AsAt_g1227	AsAt_g1040
AsAt_g13296	AsAt_g14028	AsAt_g3669	AsAt_g15537		AsAt_g12273	AsAt_g10400
AsAt_g13297	AsAt_g14034	AsAt_g3744	AsAt_g15565		AsAt_g12279	AsAt_g10403
AsAt_g13300	AsAt_g14036	AsAt_g3867	AsAt_g15574		AsAt_g1228	AsAt_g10406
AsAt_g13312	AsAt_g14037	AsAt_g3887	AsAt_g15582		AsAt_g12292	AsAt_g10407
AsAt_g13313	AsAt_g14077	AsAt_g4004	AsAt_g15668		AsAt_g12298	AsAt_g10408
AsAt_g13329	AsAt_g14116	AsAt_g4171	AsAt_g15677		AsAt_g12299	AsAt_g10409
AsAt_g1334	AsAt_g14147	AsAt_g4175	AsAt_g15682		AsAt_g12303	AsAt_g1041
AsAt_g13348	AsAt_g14221	AsAt_g4179	AsAt_g15683		AsAt_g12307	AsAt_g10412
AsAt_g13376	AsAt_g14233	AsAt_g4194	AsAt_g15690		AsAt_g12308	AsAt_g10414
AsAt_g13397	AsAt_g14239	AsAt_g4221	AsAt_g15695		AsAt_g12314	AsAt_g10415
AsAt_g1340	AsAt_g14242	AsAt_g4245	AsAt_g15721		AsAt_g12316	AsAt_g10416
AsAt_g13404	AsAt_g1425	AsAt_g4248	AsAt_g15762		AsAt_g12320	AsAt_g10419
AsAt_g13406	AsAt_g14274	AsAt_g4258	AsAt_g15767		AsAt_g12332	AsAt_g1042
AsAt_g1342	AsAt_g14279	AsAt_g4287	AsAt_g15772		AsAt_g12333	AsAt_g10422
AsAt_g13448	AsAt_g14297	AsAt_g4322	AsAt_g15802		AsAt_g12348	AsAt_g10429
AsAt_g13456	AsAt_g14298	AsAt_g4327	AsAt_g15816		AsAt_g1238	AsAt_g10430
AsAt_g13486	AsAt_g14300	AsAt_g4352	AsAt_g15825		AsAt_g12382	AsAt_g10432
AsAt_g13501	AsAt_g14301	AsAt_g4386	AsAt_g15826		AsAt_g12393	AsAt_g10434
AsAt_g13510	AsAt_g14302	AsAt_g4542	AsAt_g15827		AsAt_g12394	AsAt_g10435
AsAt_g13522	AsAt_g14304	AsAt_g467	AsAt_g15843		AsAt_g12401	AsAt_g10436
AsAt_g13526	AsAt_g14305	AsAt_g4710	AsAt_g15861		AsAt_g12405	AsAt_g10438
AsAt_g13552	AsAt_g14314	AsAt_g4716	AsAt_g15877		AsAt_g12412	AsAt_g10442
AsAt_g13561	AsAt_g14320	AsAt_g4772	AsAt_g15884		AsAt_g12420	AsAt_g10443
AsAt_g13565	AsAt_g14324	AsAt_g4795	AsAt_g15927		AsAt_g12422	AsAt_g10444
AsAt_g13582	AsAt_g14360	AsAt_g4863	AsAt_g1593		AsAt_g12425	AsAt_g10447
AsAt_g13584	AsAt_g14363	AsAt_g4933	AsAt_g1594		AsAt_g12428	AsAt_g10448
AsAt_g13596	AsAt_g14367	AsAt_g4953	AsAt_g15946		AsAt_g12430	AsAt_g10450
AsAt_g13620	AsAt_g14410	AsAt_g4971	AsAt_g15973		AsAt_g12436	AsAt_g10451
AsAt_g13627	AsAt_g14414	AsAt_g5000	AsAt_g15991		AsAt_g12448	AsAt_g10452
AsAt_g13639	AsAt_g1442	AsAt_g5008	AsAt_g15997		AsAt_g12450	AsAt_g10453
AsAt_g13647	AsAt_g1446	AsAt_g5140	AsAt_g16000		AsAt_g12453	AsAt_g10454
AsAt_g13655	AsAt_g14463	AsAt_g5224	AsAt_g16019		AsAt_g12464	AsAt_g10456
AsAt_g13673	AsAt_g14464	AsAt_g5256	AsAt_g16023		AsAt_g12470	AsAt_g10457
AsAt_g13686	AsAt_g14485	AsAt_g5306	AsAt_g16032		AsAt_g12474	AsAt_g10459
AsAt_g13691	AsAt_g145	AsAt_g5403	AsAt_g16036		AsAt_g12477	AsAt_g1046
AsAt_g13692	AsAt_g14507	AsAt_g5419	AsAt_g16052		AsAt_g12487	AsAt_g10460
AsAt_g13697	AsAt_g14522	AsAt_g5458	AsAt_g16054		AsAt_g1250	AsAt_g10461
AsAt_g13698	AsAt_g14526	AsAt_g5462	AsAt_g16064		AsAt_g1251	AsAt_g10462
AsAt_g13699	AsAt_g14536	AsAt_g5467	AsAt_g16075		AsAt_g12510	AsAt_g10465
AsAt_g13705	AsAt_g14562	AsAt_g5471	AsAt_g16076		AsAt_g12519	AsAt_g10466
AsAt_g13706	AsAt_g14595	AsAt_g5617	AsAt_g16078		AsAt_g12520	AsAt_g10467
AsAt_g13707	AsAt_g14617	AsAt_g5644	AsAt_g16085		AsAt_g12523	AsAt_g10468
AsAt_g13708	AsAt_g14646	AsAt_g5684	AsAt_g16090		AsAt_g12530	AsAt_g10469
AsAt_g13710	AsAt_g14653	AsAt_g5685	AsAt_g16093		AsAt_g12531	AsAt_g1047
AsAt_g13716	AsAt_g14673	AsAt_g5693	AsAt_g16095		AsAt_g12537	AsAt_g10470
AsAt_g13751	AsAt_g14682	AsAt_g5704	AsAt_g16108		AsAt_g12538	AsAt_g10473
AsAt_g13758	AsAt_g1469	AsAt_g5739	AsAt_g16111		AsAt_g12546	AsAt_g10474
AsAt_g13759	AsAt_g14698	AsAt_g5749	AsAt_g16124		AsAt_g12556	AsAt_g10475
AsAt_g13763	AsAt_g14706	AsAt_g5769	AsAt_g16130		AsAt_g12565	AsAt_g10476
AsAt_g13766	AsAt_g14708	AsAt_g5842	AsAt_g16163		AsAt_g1257	AsAt_g10477
AsAt_g13779	AsAt_g14740	AsAt_g5970	AsAt_g16167		AsAt_g1258	AsAt_g10481
AsAt_g13794	AsAt_g14743	AsAt_g60	AsAt_g16200		AsAt_g12581	AsAt_g10482
AsAt_g13795	AsAt_g14747	AsAt_g6084	AsAt_g16206		AsAt_g12583	AsAt_g10483
AsAt_g13798	AsAt_g14761	AsAt_g6114	AsAt_g1622		AsAt_g12587	AsAt_g10485
AsAt_g13804	AsAt_g14775	AsAt_g6353	AsAt_g16258		AsAt_g12596	AsAt_g10486
AsAt_g13805	AsAt_g14778	AsAt_g6383	AsAt_g16274		AsAt_g12597	AsAt_g10489
AsAt_g13806	AsAt_g14787	AsAt_g6518	AsAt_g16292		AsAt_g12601	AsAt_g10490
AsAt_g13811	AsAt_g14789	AsAt_g6586	AsAt_g16302		AsAt_g12602	AsAt_g10491
AsAt_g13818	AsAt_g14803	AsAt_g6618	AsAt_g16314		AsAt_g12634	AsAt_g10492
AsAt_g13830	AsAt_g14811	AsAt_g6634	AsAt_g16319		AsAt_g1264	AsAt_g10493
AsAt_g13844	AsAt_g1482	AsAt_g6663	AsAt_g16346		AsAt_g12640	AsAt_g10494
AsAt_g13850	AsAt_g14822	AsAt_g6671	AsAt_g16356		AsAt_g12646	AsAt_g10495
AsAt_g13852	AsAt_g14823	AsAt_g6680	AsAt_g16357		AsAt_g12648	AsAt_g10496
AsAt_g13883	AsAt_g14832	AsAt_g6700	AsAt_g16395		AsAt_g12649	AsAt_g10498
AsAt_g13885	AsAt_g14848	AsAt_g6710	AsAt_g1640		AsAt_g12652	AsAt_g10499
AsAt_g13892	AsAt_g14861	AsAt_g6730	AsAt_g16402		AsAt_g12654	AsAt_g105
AsAt_g13893	AsAt_g14877	AsAt_g6740	AsAt_g16415		AsAt_g12658	AsAt_g1050
AsAt_g139	AsAt_g14912	AsAt_g6758	AsAt_g16423		AsAt_g12667	AsAt_g10502
AsAt_g13904	AsAt_g14913	AsAt_g6771	AsAt_g16435		AsAt_g12668	AsAt_g10503
AsAt_g13906	AsAt_g14929	AsAt_g6806	AsAt_g16441		AsAt_g12673	AsAt_g10505
AsAt_g13913	AsAt_g14936	AsAt_g6855	AsAt_g16470		AsAt_g12677	AsAt_g10507
AsAt_g13914	AsAt_g14937	AsAt_g6856	AsAt_g16494		AsAt_g12678	AsAt_g10508
AsAt_g13916	AsAt_g14943	AsAt_g6927	AsAt_g16496		AsAt_g12681	AsAt_g10509
AsAt_g13918	AsAt_g14945	AsAt_g6941	AsAt_g16498		AsAt_g12682	AsAt_g10510
AsAt_g13922	AsAt_g14950	AsAt_g7148	AsAt_g16510		AsAt_g12685	AsAt_g10511
AsAt_g13932	AsAt_g14957	AsAt_g7154	AsAt_g16517		AsAt_g12686	AsAt_g10514
AsAt_g13947	AsAt_g14965	AsAt_g7245	AsAt_g1658		AsAt_g12688	AsAt_g10515
AsAt_g13974	AsAt_g14969	AsAt_g7252	AsAt_g16680		AsAt_g12690	AsAt_g10517
AsAt_g13977	AsAt_g1497	AsAt_g7284	AsAt_g16698		AsAt_g12697	AsAt_g10518
AsAt_g13978	AsAt_g1498	AsAt_g7313	AsAt_g16700		AsAt_g12704	AsAt_g10519
AsAt_g13995	AsAt_g15024	AsAt_g7391	AsAt_g16701		AsAt_g12730	AsAt_g1052
AsAt_g14008	AsAt_g15052	AsAt_g7557	AsAt_g16711		AsAt_g12744	AsAt_g10520
AsAt_g14011	AsAt_g15064	AsAt_g7582	AsAt_g16777		AsAt_g12751	AsAt_g10521
AsAt_g14012	AsAt_g15068	AsAt_g7612	AsAt_g16791		AsAt_g12765	AsAt_g10523
AsAt_g14014	AsAt_g15076	AsAt_g7622	AsAt_g16795		AsAt_g12777	AsAt_g10524
AsAt_g14015	AsAt_g15101	AsAt_g7623	AsAt_g16799		AsAt_g12782	AsAt_g10525
AsAt_g14019	AsAt_g15108	AsAt_g7659	AsAt_g16820		AsAt_g12783	AsAt_g10526
AsAt_g14021	AsAt_g15110	AsAt_g77	AsAt_g16847		AsAt_g12784	AsAt_g10528
AsAt_g14029	AsAt_g15118	AsAt_g774	AsAt_g16866		AsAt_g12799	AsAt_g10529
AsAt_g14057	AsAt_g15181	AsAt_g7758	AsAt_g16871		AsAt_g12808	AsAt_g1053
AsAt_g1406	AsAt_g1519	AsAt_g7775	AsAt_g16876		AsAt_g12809	AsAt_g10530
AsAt_g14072	AsAt_g15194	AsAt_g7803	AsAt_g16878		AsAt_g12813	AsAt_g10534
AsAt_g14073	AsAt_g1520	AsAt_g7871	AsAt_g16913		AsAt_g12814	AsAt_g10537
AsAt_g14112	AsAt_g15210	AsAt_g7908	AsAt_g16919		AsAt_g1282	AsAt_g10538
AsAt_g14117	AsAt_g15229	AsAt_g799	AsAt_g16920		AsAt_g12843	AsAt_g10539
AsAt_g14126	AsAt_g15254	AsAt_g8006	AsAt_g16959		AsAt_g12844	AsAt_g10540
AsAt_g14128	AsAt_g15255	AsAt_g8082	AsAt_g16966		AsAt_g12845	AsAt_g10541
AsAt_g14137	AsAt_g15268	AsAt_g8103	AsAt_g16980		AsAt_g12856	AsAt_g10542
AsAt_g14152	AsAt_g15275	AsAt_g8148	AsAt_g16993		AsAt_g12870	AsAt_g10543
AsAt_g14157	AsAt_g15282	AsAt_g815	AsAt_g17009		AsAt_g12876	AsAt_g10544
AsAt_g14179	AsAt_g15312	AsAt_g8153	AsAt_g1701		AsAt_g12878	AsAt_g10545
AsAt_g14224	AsAt_g15361	AsAt_g82	AsAt_g17010		AsAt_g12886	AsAt_g10547
AsAt_g14240	AsAt_g15373	AsAt_g821	AsAt_g17018		AsAt_g1289	AsAt_g10548
AsAt_g14245	AsAt_g15377	AsAt_g8315	AsAt_g17021		AsAt_g12892	AsAt_g10549
AsAt_g14246	AsAt_g15379	AsAt_g8316	AsAt_g17029		AsAt_g12893	AsAt_g1055
AsAt_g14248	AsAt_g15391	AsAt_g8344	AsAt_g17064		AsAt_g129	AsAt_g10550
AsAt_g14250	AsAt_g15405	AsAt_g84	AsAt_g17087		AsAt_g1290	AsAt_g10551
AsAt_g14271	AsAt_g15410	AsAt_g8424	AsAt_g17092		AsAt_g12907	AsAt_g10552
AsAt_g14273	AsAt_g15432	AsAt_g849	AsAt_g17093		AsAt_g12924	AsAt_g10553
AsAt_g14287	AsAt_g15446	AsAt_g8573	AsAt_g17103		AsAt_g1293	AsAt_g10554
AsAt_g14289	AsAt_g15450	AsAt_g8578	AsAt_g17115		AsAt_g12930	AsAt_g10556
AsAt_g14295	AsAt_g15452	AsAt_g8582	AsAt_g17151		AsAt_g12939	AsAt_g10557
AsAt_g14312	AsAt_g15462	AsAt_g8647	AsAt_g1718		AsAt_g12956	AsAt_g1056
AsAt_g14313	AsAt_g15466	AsAt_g8681	AsAt_g17214		AsAt_g12960	AsAt_g10561
AsAt_g14351	AsAt_g15498	AsAt_g8783	AsAt_g17215		AsAt_g12961	AsAt_g10563
AsAt_g14353	AsAt_g15499	AsAt_g8874	AsAt_g17257		AsAt_g12968	AsAt_g10564
AsAt_g14355	AsAt_g155	AsAt_g8990	AsAt_g17287		AsAt_g12975	AsAt_g10565
AsAt_g14361	AsAt_g15506	AsAt_g9029	AsAt_g17321		AsAt_g12980	AsAt_g10566
AsAt_g14369	AsAt_g15555	AsAt_g9055	AsAt_g17323		AsAt_g12981	AsAt_g10567
AsAt_g1437	AsAt_g15574	AsAt_g9127	AsAt_g17347		AsAt_g12982	AsAt_g10568
AsAt_g14371	AsAt_g15578	AsAt_g9140	AsAt_g17360		AsAt_g12983	AsAt_g1057
AsAt_g14376	AsAt_g15591	AsAt_g935	AsAt_g1737		AsAt_g12984	AsAt_g10570
AsAt_g1438	AsAt_g1561	AsAt_g9422	AsAt_g17414		AsAt_g12989	AsAt_g10571
AsAt_g14401	AsAt_g15611	AsAt_g9431	AsAt_g17418		AsAt_g13002	AsAt_g10572
AsAt_g14409	AsAt_g15645	AsAt_g9481	AsAt_g17444		AsAt_g13003	AsAt_g10573
AsAt_g14412	AsAt_g1566	AsAt_g9548	AsAt_g17447		AsAt_g13004	AsAt_g10574
AsAt_g14428	AsAt_g15666	AsAt_g9592	AsAt_g17449		AsAt_g13007	AsAt_g10575
AsAt_g14432	AsAt_g15670	AsAt_g9659	AsAt_g17503		AsAt_g13014	AsAt_g10576
AsAt_g1444	AsAt_g15677	AsAt_g9685	AsAt_g17510		AsAt_g13021	AsAt_g10577
AsAt_g14445	AsAt_g15683	AsAt_g9738	AsAt_g17583		AsAt_g13022	AsAt_g10578
AsAt_g14449	AsAt_g15699	AsAt_g9752	AsAt_g17612		AsAt_g1303	AsAt_g10579
AsAt_g14462	AsAt_g1572	AsAt_g9753	AsAt_g17616		AsAt_g13050	AsAt_g1058
AsAt_g1447	AsAt_g15727	AsAt_g9800	AsAt_g17634		AsAt_g1306	AsAt_g10580
AsAt_g14473	AsAt_g15730	AsAt_g9801	AsAt_g17698		AsAt_g13062	AsAt_g10581
AsAt_g14486	AsAt_g15737	AsAt_g9816	AsAt_g1770		AsAt_g1307	AsAt_g10583
AsAt_g14498	AsAt_g15741	AsAt_g9824	AsAt_g17707		AsAt_g13071	AsAt_g10584
AsAt_g14506	AsAt_g15746	AsAt_g9958	AsAt_g17718		AsAt_g13078	AsAt_g10585
AsAt_g14508	AsAt_g15753	AsAt_g9976	AsAt_g17738		AsAt_g1308	AsAt_g10586
AsAt_g14520	AsAt_g15759	AsAt_g9981	AsAt_g17741		AsAt_g13094	AsAt_g10591
AsAt_g14532	AsAt_g1576	AsAt_g9991	AsAt_g17756		AsAt_g13124	AsAt_g10594
AsAt_g14534	AsAt_g15778	AsAt_g9993	AsAt_g17762		AsAt_g13126	AsAt_g10595
AsAt_g14538	AsAt_g15792		AsAt_g17789		AsAt_g13134	AsAt_g10597
AsAt_g14539	AsAt_g15793		AsAt_g17809		AsAt_g13136	AsAt_g10598
AsAt_g1454	AsAt_g15796		AsAt_g17817		AsAt_g13138	AsAt_g106
AsAt_g14543	AsAt_g158		AsAt_g17835		AsAt_g13139	AsAt_g1060
AsAt_g14565	AsAt_g15825		AsAt_g17855		AsAt_g1314	AsAt_g10600
AsAt_g14577	AsAt_g15845		AsAt_g1789		AsAt_g13144	AsAt_g10601
AsAt_g14587	AsAt_g1585		AsAt_g17932		AsAt_g13147	AsAt_g10602
AsAt_g14590	AsAt_g15901		AsAt_g17938		AsAt_g13155	AsAt_g10603
AsAt_g14603	AsAt_g15902		AsAt_g17951		AsAt_g1316	AsAt_g10605
AsAt_g14619	AsAt_g15904		AsAt_g17955		AsAt_g13160	AsAt_g10606
AsAt_g14629	AsAt_g15924		AsAt_g17957		AsAt_g13161	AsAt_g10607
AsAt_g14638	AsAt_g15926		AsAt_g17959		AsAt_g13162	AsAt_g10608
AsAt_g14640	AsAt_g15929		AsAt_g17975		AsAt_g13165	AsAt_g10609
AsAt_g14684	AsAt_g15984		AsAt_g17977		AsAt_g13171	AsAt_g1061
AsAt_g14688	AsAt_g15987		AsAt_g17991		AsAt_g13189	AsAt_g10610
AsAt_g14690	AsAt_g15992		AsAt_g18003		AsAt_g1319	AsAt_g10611
AsAt_g14696	AsAt_g15997		AsAt_g18047		AsAt_g13194	AsAt_g10612
AsAt_g1470	AsAt_g16001		AsAt_g1806		AsAt_g13196	AsAt_g10613
AsAt_g14702	AsAt_g16003		AsAt_g18064		AsAt_g13203	AsAt_g10614
AsAt_g14725	AsAt_g16052		AsAt_g18077		AsAt_g13212	AsAt_g10616
AsAt_g14735	AsAt_g1606		AsAt_g18085		AsAt_g13227	AsAt_g10617
AsAt_g14736	AsAt_g16060		AsAt_g18101		AsAt_g13229	AsAt_g10618
AsAt_g14745	AsAt_g16061		AsAt_g18103		AsAt_g13238	AsAt_g1062
AsAt_g14749	AsAt_g16063		AsAt_g18136		AsAt_g13257	AsAt_g10622
AsAt_g14758	AsAt_g16069		AsAt_g18144		AsAt_g13259	AsAt_g10623
AsAt_g1476	AsAt_g16072		AsAt_g18148		AsAt_g13266	AsAt_g10624
AsAt_g14771	AsAt_g16073		AsAt_g18151		AsAt_g13273	AsAt_g10625
AsAt_g14781	AsAt_g16082		AsAt_g18177		AsAt_g13285	AsAt_g10627
AsAt_g14784	AsAt_g16083		AsAt_g18178		AsAt_g13288	AsAt_g10628
AsAt_g14785	AsAt_g16085		AsAt_g18187		AsAt_g1329	AsAt_g1063
AsAt_g14788	AsAt_g16109		AsAt_g18216		AsAt_g13314	AsAt_g10631
AsAt_g148	AsAt_g16110		AsAt_g18304		AsAt_g13318	AsAt_g10632
AsAt_g14802	AsAt_g16119		AsAt_g18305		AsAt_g13320	AsAt_g10633
AsAt_g14806	AsAt_g16124		AsAt_g18319		AsAt_g13325	AsAt_g10634
AsAt_g14807	AsAt_g16126		AsAt_g18321		AsAt_g13329	AsAt_g10635
AsAt_g14808	AsAt_g16163		AsAt_g18327		AsAt_g13344	AsAt_g10638
AsAt_g14821	AsAt_g16176		AsAt_g18331		AsAt_g13350	AsAt_g10639
AsAt_g14835	AsAt_g16199		AsAt_g18353		AsAt_g13351	AsAt_g1064
AsAt_g14836	AsAt_g16209		AsAt_g18365		AsAt_g13355	AsAt_g10643
AsAt_g14840	AsAt_g16212		AsAt_g18381		AsAt_g13358	AsAt_g10645
AsAt_g14841	AsAt_g16248		AsAt_g18396		AsAt_g13360	AsAt_g10646
AsAt_g14867	AsAt_g1626		AsAt_g18418		AsAt_g13370	AsAt_g10647
AsAt_g14872	AsAt_g16273		AsAt_g18419		AsAt_g13372	AsAt_g10648
AsAt_g14880	AsAt_g16298		AsAt_g1843		AsAt_g13373	AsAt_g10649
AsAt_g14881	AsAt_g1630		AsAt_g18433		AsAt_g13377	AsAt_g1065
AsAt_g14885	AsAt_g16302		AsAt_g18437		AsAt_g13387	AsAt_g10650
AsAt_g14904	AsAt_g16335		AsAt_g18451		AsAt_g13408	AsAt_g10651
AsAt_g14908	AsAt_g16343		AsAt_g18457		AsAt_g13413	AsAt_g10652
AsAt_g14946	AsAt_g16345		AsAt_g1848		AsAt_g13414	AsAt_g10653
AsAt_g14947	AsAt_g16352		AsAt_g18521		AsAt_g13423	AsAt_g10654
AsAt_g14981	AsAt_g16359		AsAt_g18539		AsAt_g13425	AsAt_g10655
AsAt_g14984	AsAt_g16363		AsAt_g18553		AsAt_g13426	AsAt_g10656
AsAt_g15010	AsAt_g16368		AsAt_g18565		AsAt_g13427	AsAt_g10657
AsAt_g15011	AsAt_g16383		AsAt_g18589		AsAt_g13431	AsAt_g10658
AsAt_g15013	AsAt_g16394		AsAt_g18615		AsAt_g13434	AsAt_g10659
AsAt_g15019	AsAt_g16398		AsAt_g18636		AsAt_g13439	AsAt_g10661
AsAt_g15020	AsAt_g16400		AsAt_g18639		AsAt_g13444	AsAt_g10662
AsAt_g15027	AsAt_g16446		AsAt_g18642		AsAt_g13458	AsAt_g10665
AsAt_g15048	AsAt_g16452		AsAt_g18643		AsAt_g13464	AsAt_g10666
AsAt_g15060	AsAt_g16465		AsAt_g18667		AsAt_g13470	AsAt_g10667
AsAt_g15079	AsAt_g16468		AsAt_g18682		AsAt_g1349	AsAt_g10669
AsAt_g15081	AsAt_g16479		AsAt_g18700		AsAt_g13493	AsAt_g1067
AsAt_g15104	AsAt_g16493		AsAt_g18750		AsAt_g13495	AsAt_g10670
AsAt_g15109	AsAt_g16494		AsAt_g18788		AsAt_g13502	AsAt_g10671
AsAt_g15112	AsAt_g16496		AsAt_g18799		AsAt_g13526	AsAt_g10674
AsAt_g15117	AsAt_g16524		AsAt_g188		AsAt_g13529	AsAt_g10676
AsAt_g15120	AsAt_g16538		AsAt_g18808		AsAt_g1353	AsAt_g10678
AsAt_g15125	AsAt_g16573		AsAt_g18818		AsAt_g13531	AsAt_g10679
AsAt_g15126	AsAt_g1661		AsAt_g18834		AsAt_g13532	AsAt_g1068
AsAt_g15135	AsAt_g16665		AsAt_g18844		AsAt_g13547	AsAt_g10680
AsAt_g15150	AsAt_g1670		AsAt_g18850		AsAt_g13561	AsAt_g10682
AsAt_g15151	AsAt_g16712		AsAt_g18892		AsAt_g13565	AsAt_g10683
AsAt_g15152	AsAt_g16730		AsAt_g18900		AsAt_g13567	AsAt_g10685
AsAt_g15153	AsAt_g16781		AsAt_g18906		AsAt_g13569	AsAt_g10686
AsAt_g15161	AsAt_g1683		AsAt_g18909		AsAt_g13578	AsAt_g10687
AsAt_g15162	AsAt_g16918		AsAt_g18920		AsAt_g13581	AsAt_g10688
AsAt_g15168	AsAt_g1692		AsAt_g18947		AsAt_g13586	AsAt_g10689
AsAt_g15169	AsAt_g16932		AsAt_g1895		AsAt_g1359	AsAt_g10690
AsAt_g15172	AsAt_g16949		AsAt_g18952		AsAt_g13601	AsAt_g10691
AsAt_g15176	AsAt_g1695		AsAt_g18954		AsAt_g13603	AsAt_g10692
AsAt_g1518	AsAt_g16956		AsAt_g18958		AsAt_g13608	AsAt_g10693
AsAt_g15188	AsAt_g1696		AsAt_g18959		AsAt_g13620	AsAt_g10695
AsAt_g15191	AsAt_g16964		AsAt_g18963		AsAt_g1363	AsAt_g10698
AsAt_g15200	AsAt_g16967		AsAt_g18964		AsAt_g13634	AsAt_g107
AsAt_g15203	AsAt_g16977		AsAt_g18969		AsAt_g13640	AsAt_g1070
AsAt_g15223	AsAt_g1699		AsAt_g1897		AsAt_g13648	AsAt_g10701
AsAt_g15237	AsAt_g1701		AsAt_g18988		AsAt_g13660	AsAt_g10704
AsAt_g15249	AsAt_g17011		AsAt_g18989		AsAt_g13661	AsAt_g10708
AsAt_g15261	AsAt_g17014		AsAt_g19005		AsAt_g1367	AsAt_g1071
AsAt_g15269	AsAt_g17027		AsAt_g19020		AsAt_g13687	AsAt_g10710
AsAt_g1527	AsAt_g17054		AsAt_g19031		AsAt_g13708	AsAt_g10711
AsAt_g15285	AsAt_g17055		AsAt_g19039		AsAt_g13719	AsAt_g10712
AsAt_g15302	AsAt_g17081		AsAt_g19041		AsAt_g13724	AsAt_g10713
AsAt_g1531	AsAt_g17091		AsAt_g19047		AsAt_g13728	AsAt_g10714
AsAt_g15332	AsAt_g17094		AsAt_g1905		AsAt_g13729	AsAt_g10715
AsAt_g15334	AsAt_g17095		AsAt_g19050		AsAt_g13731	AsAt_g10716
AsAt_g1534	AsAt_g17099		AsAt_g19057		AsAt_g13732	AsAt_g10717
AsAt_g15363	AsAt_g17124		AsAt_g19076		AsAt_g13733	AsAt_g10718
AsAt_g15378	AsAt_g17137		AsAt_g19103		AsAt_g13740	AsAt_g1072
AsAt_g15383	AsAt_g17143		AsAt_g19114		AsAt_g13741	AsAt_g10721
AsAt_g15387	AsAt_g17152		AsAt_g19164		AsAt_g13746	AsAt_g10723
AsAt_g15419	AsAt_g17157		AsAt_g19175		AsAt_g13751	AsAt_g10724
AsAt_g15427	AsAt_g17164		AsAt_g19182		AsAt_g13758	AsAt_g10725
AsAt_g15431	AsAt_g1717		AsAt_g19215		AsAt_g13768	AsAt_g10727
AsAt_g1544	AsAt_g17178		AsAt_g19225		AsAt_g13772	AsAt_g1073
AsAt_g15442	AsAt_g17192		AsAt_g19234		AsAt_g13773	AsAt_g10730
AsAt_g15448	AsAt_g17202		AsAt_g19264		AsAt_g13778	AsAt_g10736
AsAt_g15467	AsAt_g17205		AsAt_g19272		AsAt_g13797	AsAt_g10737
AsAt_g15471	AsAt_g17221		AsAt_g19322		AsAt_g13804	AsAt_g10738
AsAt_g15473	AsAt_g1723		AsAt_g1934		AsAt_g13805	AsAt_g10741
AsAt_g15493	AsAt_g17231		AsAt_g19393		AsAt_g13806	AsAt_g10747
AsAt_g15497	AsAt_g17245		AsAt_g19438		AsAt_g13809	AsAt_g10749
AsAt_g15502	AsAt_g17246		AsAt_g19455		AsAt_g1381	AsAt_g10752
AsAt_g15507	AsAt_g17255		AsAt_g19495		AsAt_g13812	AsAt_g10755
AsAt_g15512	AsAt_g17272		AsAt_g19500		AsAt_g13818	AsAt_g10756
AsAt_g15513	AsAt_g17283		AsAt_g19528		AsAt_g13819	AsAt_g10757
AsAt_g15526	AsAt_g17300		AsAt_g19600		AsAt_g13828	AsAt_g10758
AsAt_g15546	AsAt_g17310		AsAt_g19612		AsAt_g13830	AsAt_g10763
AsAt_g15572	AsAt_g17317		AsAt_g19617		AsAt_g13831	AsAt_g10764
AsAt_g15573	AsAt_g17342		AsAt_g19657		AsAt_g13833	AsAt_g10765
AsAt_g1562	AsAt_g17384		AsAt_g1966		AsAt_g13843	AsAt_g10767
AsAt_g15622	AsAt_g17418		AsAt_g19671		AsAt_g13844	AsAt_g10768
AsAt_g15646	AsAt_g1743		AsAt_g19676		AsAt_g13845	AsAt_g1077
AsAt_g15668	AsAt_g17451		AsAt_g19678		AsAt_g13851	AsAt_g10772
AsAt_g15682	AsAt_g1746		AsAt_g19682		AsAt_g13857	AsAt_g10773
AsAt_g15688	AsAt_g17477		AsAt_g19696		AsAt_g13859	AsAt_g10775
AsAt_g15691	AsAt_g17483		AsAt_g19716		AsAt_g13860	AsAt_g10776
AsAt_g15694	AsAt_g17504		AsAt_g19717		AsAt_g13873	AsAt_g10779
AsAt_g15695	AsAt_g17509		AsAt_g19745		AsAt_g13912	AsAt_g10780
AsAt_g15708	AsAt_g17546		AsAt_g19761		AsAt_g13924	AsAt_g10781
AsAt_g15716	AsAt_g17548		AsAt_g198		AsAt_g13927	AsAt_g10782
AsAt_g15717	AsAt_g17549		AsAt_g19800		AsAt_g13933	AsAt_g10783
AsAt_g15720	AsAt_g17552		AsAt_g19826		AsAt_g13943	AsAt_g10784
AsAt_g15724	AsAt_g17568		AsAt_g19862		AsAt_g13946	AsAt_g10787
AsAt_g15736	AsAt_g17585		AsAt_g19901		AsAt_g13950	AsAt_g1079
AsAt_g15747	AsAt_g17599		AsAt_g19936		AsAt_g13954	AsAt_g10790
AsAt_g15754	AsAt_g17608		AsAt_g20034		AsAt_g13955	AsAt_g10791
AsAt_g15763	AsAt_g17628		AsAt_g20060		AsAt_g13973	AsAt_g10795
AsAt_g15764	AsAt_g17629		AsAt_g20071		AsAt_g13975	AsAt_g10797
AsAt_g15769	AsAt_g17643		AsAt_g2008		AsAt_g13981	AsAt_g10798
AsAt_g15771	AsAt_g17661		AsAt_g20089		AsAt_g13985	AsAt_g108
AsAt_g15772	AsAt_g17675		AsAt_g20100		AsAt_g13987	AsAt_g1080
AsAt_g15788	AsAt_g17678		AsAt_g20101		AsAt_g13989	AsAt_g10801
AsAt_g15795	AsAt_g1770		AsAt_g20103		AsAt_g13994	AsAt_g10803
AsAt_g15803	AsAt_g17707		AsAt_g20107		AsAt_g13996	AsAt_g10806
AsAt_g15826	AsAt_g17709		AsAt_g20119		AsAt_g13997	AsAt_g10808
AsAt_g15827	AsAt_g1772		AsAt_g2017		AsAt_g14006	AsAt_g1081
AsAt_g15828	AsAt_g17735		AsAt_g20172		AsAt_g14011	AsAt_g10811
AsAt_g1584	AsAt_g17744		AsAt_g20173		AsAt_g14017	AsAt_g10812
AsAt_g15848	AsAt_g17762		AsAt_g2018		AsAt_g14034	AsAt_g10816
AsAt_g15861	AsAt_g17765		AsAt_g20182		AsAt_g14040	AsAt_g10817
AsAt_g15874	AsAt_g17769		AsAt_g2019		AsAt_g14051	AsAt_g10818
AsAt_g15876	AsAt_g17777		AsAt_g20233		AsAt_g14052	AsAt_g10819
AsAt_g15884	AsAt_g17778		AsAt_g20263		AsAt_g14058	AsAt_g1082
AsAt_g15905	AsAt_g17780		AsAt_g20265		AsAt_g14060	AsAt_g10820
AsAt_g15907	AsAt_g17781		AsAt_g2028		AsAt_g14076	AsAt_g10822
AsAt_g15932	AsAt_g17784		AsAt_g20305		AsAt_g1412	AsAt_g10824
AsAt_g15934	AsAt_g17790		AsAt_g20315		AsAt_g14120	AsAt_g10826
AsAt_g15935	AsAt_g1782		AsAt_g20369		AsAt_g1413	AsAt_g10832
AsAt_g15938	AsAt_g17848		AsAt_g20409		AsAt_g14130	AsAt_g10833
AsAt_g15947	AsAt_g17849		AsAt_g2042		AsAt_g14135	AsAt_g10836
AsAt_g1595	AsAt_g17854		AsAt_g20426		AsAt_g14136	AsAt_g10839
AsAt_g15970	AsAt_g17879		AsAt_g20430		AsAt_g14137	AsAt_g1084
AsAt_g15971	AsAt_g17893		AsAt_g20443		AsAt_g14159	AsAt_g10845
AsAt_g15977	AsAt_g17898		AsAt_g20446		AsAt_g14164	AsAt_g10847
AsAt_g15989	AsAt_g17903		AsAt_g20469		AsAt_g14167	AsAt_g10848
AsAt_g15995	AsAt_g17972		AsAt_g20480		AsAt_g14168	AsAt_g10849
AsAt_g15996	AsAt_g17983		AsAt_g20487		AsAt_g14170	AsAt_g10850
AsAt_g16	AsAt_g17984		AsAt_g20488		AsAt_g14173	AsAt_g10851
AsAt_g16018	AsAt_g18		AsAt_g20521		AsAt_g14175	AsAt_g10859
AsAt_g1602	AsAt_g18016		AsAt_g20535		AsAt_g14177	AsAt_g1086
AsAt_g16020	AsAt_g18044		AsAt_g20553		AsAt_g14184	AsAt_g10860
AsAt_g16036	AsAt_g18057		AsAt_g20581		AsAt_g14185	AsAt_g10861
AsAt_g16038	AsAt_g18096		AsAt_g20585		AsAt_g14187	AsAt_g10865
AsAt_g1604	AsAt_g18098		AsAt_g20593		AsAt_g14189	AsAt_g1087
AsAt_g16087	AsAt_g18122		AsAt_g20594		AsAt_g14190	AsAt_g10870
AsAt_g16105	AsAt_g18125		AsAt_g20596		AsAt_g14201	AsAt_g10871
AsAt_g16108	AsAt_g18134		AsAt_g20607		AsAt_g14204	AsAt_g10872
AsAt_g16113	AsAt_g18158		AsAt_g20608		AsAt_g14206	AsAt_g10873
AsAt_g16141	AsAt_g18165		AsAt_g2061		AsAt_g14213	AsAt_g10874
AsAt_g1616	AsAt_g18196		AsAt_g20611		AsAt_g1422	AsAt_g10875
AsAt_g16185	AsAt_g18199		AsAt_g2062		AsAt_g14223	AsAt_g10877
AsAt_g16191	AsAt_g18207		AsAt_g20620		AsAt_g14228	AsAt_g10878
AsAt_g16194	AsAt_g18221		AsAt_g20621		AsAt_g14240	AsAt_g10879
AsAt_g16197	AsAt_g18227		AsAt_g20625		AsAt_g14241	AsAt_g10881
AsAt_g16208	AsAt_g18258		AsAt_g20629		AsAt_g14247	AsAt_g10883
AsAt_g16237	AsAt_g18263		AsAt_g20635		AsAt_g14249	AsAt_g10886
AsAt_g16244	AsAt_g18266		AsAt_g2064		AsAt_g1425	AsAt_g10888
AsAt_g16257	AsAt_g18288		AsAt_g20642		AsAt_g14255	AsAt_g10889
AsAt_g16258	AsAt_g18291		AsAt_g20652		AsAt_g14271	AsAt_g1089
AsAt_g16261	AsAt_g18299		AsAt_g20667		AsAt_g14275	AsAt_g10891
AsAt_g16281	AsAt_g18303		AsAt_g20700		AsAt_g1428	AsAt_g10892
AsAt_g16292	AsAt_g18343		AsAt_g20708		AsAt_g14284	AsAt_g10893
AsAt_g16327	AsAt_g18360		AsAt_g20711		AsAt_g14298	AsAt_g10895
AsAt_g16329	AsAt_g1840		AsAt_g20712		AsAt_g14299	AsAt_g10896
AsAt_g16344	AsAt_g18405		AsAt_g20736		AsAt_g14316	AsAt_g10897
AsAt_g16360	AsAt_g18410		AsAt_g20740		AsAt_g14319	AsAt_g10900
AsAt_g16365	AsAt_g1844		AsAt_g20741		AsAt_g14328	AsAt_g10909
AsAt_g16371	AsAt_g18443		AsAt_g20763		AsAt_g14329	AsAt_g1091
AsAt_g16372	AsAt_g18457		AsAt_g20790		AsAt_g14330	AsAt_g10918
AsAt_g16396	AsAt_g18474		AsAt_g20798		AsAt_g14331	AsAt_g1092
AsAt_g16399	AsAt_g18490		AsAt_g20804		AsAt_g14341	AsAt_g10921
AsAt_g16417	AsAt_g1851		AsAt_g20819		AsAt_g14342	AsAt_g10923
AsAt_g16424	AsAt_g1852		AsAt_g20820		AsAt_g14344	AsAt_g10928
AsAt_g16426	AsAt_g18521		AsAt_g20823		AsAt_g14358	AsAt_g1093
AsAt_g16427	AsAt_g18565		AsAt_g20824		AsAt_g14359	AsAt_g10931
AsAt_g16428	AsAt_g18574		AsAt_g20828		AsAt_g1436	AsAt_g10932
AsAt_g1644	AsAt_g18583		AsAt_g20856		AsAt_g14360	AsAt_g10935
AsAt_g16442	AsAt_g18584		AsAt_g20862		AsAt_g14361	AsAt_g10937
AsAt_g16443	AsAt_g18587		AsAt_g20867		AsAt_g14365	AsAt_g10938
AsAt_g16449	AsAt_g18590		AsAt_g20894		AsAt_g14368	AsAt_g1094
AsAt_g1645	AsAt_g18591		AsAt_g20897		AsAt_g1437	AsAt_g10948
AsAt_g16470	AsAt_g18605		AsAt_g2091		AsAt_g14373	AsAt_g1095
AsAt_g16505	AsAt_g1862		AsAt_g20911		AsAt_g14374	AsAt_g10951
AsAt_g16507	AsAt_g18629		AsAt_g20939		AsAt_g14376	AsAt_g10957
AsAt_g16508	AsAt_g18667		AsAt_g20965		AsAt_g14378	AsAt_g10958
AsAt_g16514	AsAt_g18679		AsAt_g20966		AsAt_g14385	AsAt_g10961
AsAt_g16516	AsAt_g18695		AsAt_g20988		AsAt_g14387	AsAt_g10962
AsAt_g16519	AsAt_g18719		AsAt_g20993		AsAt_g1439	AsAt_g10963
AsAt_g1653	AsAt_g18755		AsAt_g21019		AsAt_g14399	AsAt_g10964
AsAt_g16558	AsAt_g18769		AsAt_g21041		AsAt_g14405	AsAt_g1097
AsAt_g16561	AsAt_g18796		AsAt_g21047		AsAt_g14406	AsAt_g10979
AsAt_g16562	AsAt_g18817		AsAt_g21064		AsAt_g14408	AsAt_g1098
AsAt_g16563	AsAt_g18819		AsAt_g21071		AsAt_g14410	AsAt_g1099
AsAt_g166	AsAt_g18831		AsAt_g21075		AsAt_g14415	AsAt_g10991
AsAt_g1663	AsAt_g18861		AsAt_g21081		AsAt_g14429	AsAt_g10996
AsAt_g16678	AsAt_g18865		AsAt_g2109		AsAt_g1443	AsAt_g10998
AsAt_g16680	AsAt_g18866		AsAt_g21107		AsAt_g14432	AsAt_g11
AsAt_g1669	AsAt_g18867		AsAt_g2112		AsAt_g14433	AsAt_g110
AsAt_g16690	AsAt_g18868		AsAt_g21135		AsAt_g14435	AsAt_g1100
AsAt_g16698	AsAt_g18892		AsAt_g21150		AsAt_g14436	AsAt_g11008
AsAt_g1671	AsAt_g18893		AsAt_g21156		AsAt_g14444	AsAt_g11009
AsAt_g16711	AsAt_g18935		AsAt_g21157		AsAt_g14459	AsAt_g11011
AsAt_g16713	AsAt_g18940		AsAt_g21160		AsAt_g1446	AsAt_g11031
AsAt_g16719	AsAt_g18960		AsAt_g21162		AsAt_g14471	AsAt_g1104
AsAt_g16722	AsAt_g18987		AsAt_g21164		AsAt_g14477	AsAt_g1105
AsAt_g16737	AsAt_g18999		AsAt_g21179		AsAt_g14482	AsAt_g11051
AsAt_g16753	AsAt_g19001		AsAt_g21199		AsAt_g14485	AsAt_g11052
AsAt_g16772	AsAt_g19013		AsAt_g21219		AsAt_g14486	AsAt_g11057
AsAt_g16780	AsAt_g19035		AsAt_g21234		AsAt_g14493	AsAt_g1106
AsAt_g16797	AsAt_g19036		AsAt_g21235		AsAt_g14494	AsAt_g11062
AsAt_g16810	AsAt_g19047		AsAt_g21246		AsAt_g14496	AsAt_g11063
AsAt_g16813	AsAt_g19076		AsAt_g21252		AsAt_g14515	AsAt_g1108
AsAt_g16818	AsAt_g19082		AsAt_g21259		AsAt_g1452	AsAt_g11083
AsAt_g16821	AsAt_g19093		AsAt_g2129		AsAt_g14523	AsAt_g1109
AsAt_g16852	AsAt_g19095		AsAt_g2131		AsAt_g14528	AsAt_g11094
AsAt_g16855	AsAt_g19110		AsAt_g21310		AsAt_g14529	AsAt_g111
AsAt_g16859	AsAt_g19113		AsAt_g21313		AsAt_g1453	AsAt_g1110
AsAt_g1686	AsAt_g19154		AsAt_g21338		AsAt_g14535	AsAt_g11121
AsAt_g16865	AsAt_g19181		AsAt_g21358		AsAt_g14543	AsAt_g11122
AsAt_g16875	AsAt_g19182		AsAt_g2137		AsAt_g14548	AsAt_g11128
AsAt_g16876	AsAt_g19237		AsAt_g21390		AsAt_g14549	AsAt_g11133
AsAt_g169	AsAt_g19238		AsAt_g21394		AsAt_g14558	AsAt_g11135
AsAt_g16900	AsAt_g19242		AsAt_g21410		AsAt_g14563	AsAt_g11138
AsAt_g16913	AsAt_g19243		AsAt_g21414		AsAt_g14564	AsAt_g11147
AsAt_g16916	AsAt_g19260		AsAt_g21415		AsAt_g14574	AsAt_g1115
AsAt_g16927	AsAt_g19319		AsAt_g21423		AsAt_g14583	AsAt_g11151
AsAt_g16946	AsAt_g19322		AsAt_g21449		AsAt_g14590	AsAt_g1116
AsAt_g16963	AsAt_g19323		AsAt_g21482		AsAt_g14591	AsAt_g11167
AsAt_g16970	AsAt_g19324		AsAt_g21500		AsAt_g14596	AsAt_g11168
AsAt_g16973	AsAt_g19333		AsAt_g21527		AsAt_g14610	AsAt_g1117
AsAt_g16978	AsAt_g19335		AsAt_g21552		AsAt_g14614	AsAt_g11171
AsAt_g17009	AsAt_g19339		AsAt_g21570		AsAt_g14615	AsAt_g11172
AsAt_g17030	AsAt_g19348		AsAt_g21577		AsAt_g14617	AsAt_g11175
AsAt_g17048	AsAt_g19351		AsAt_g2158		AsAt_g14619	AsAt_g11178
AsAt_g17059	AsAt_g1936		AsAt_g2165		AsAt_g14621	AsAt_g1118
AsAt_g17071	AsAt_g19360		AsAt_g21651		AsAt_g14638	AsAt_g11181
AsAt_g1710	AsAt_g19386		AsAt_g21655		AsAt_g14639	AsAt_g11182
AsAt_g17111	AsAt_g19389		AsAt_g21657		AsAt_g14643	AsAt_g11184
AsAt_g17119	AsAt_g19404		AsAt_g21682		AsAt_g14647	AsAt_g11185
AsAt_g1712	AsAt_g19407		AsAt_g21687		AsAt_g14651	AsAt_g11186
AsAt_g17127	AsAt_g19422		AsAt_g21720		AsAt_g14653	AsAt_g11190
AsAt_g17141	AsAt_g19426		AsAt_g21722		AsAt_g14670	AsAt_g11193
AsAt_g17142	AsAt_g19441		AsAt_g2174		AsAt_g14673	AsAt_g11194
AsAt_g17160	AsAt_g19494		AsAt_g21742		AsAt_g14682	AsAt_g11196
AsAt_g17162	AsAt_g19503		AsAt_g21750		AsAt_g14683	AsAt_g11197
AsAt_g17166	AsAt_g19536		AsAt_g21752		AsAt_g14687	AsAt_g11199
AsAt_g17168	AsAt_g19547		AsAt_g2176		AsAt_g14688	AsAt_g112
AsAt_g17174	AsAt_g19549		AsAt_g21790		AsAt_g14690	AsAt_g11201
AsAt_g17175	AsAt_g19554		AsAt_g21800		AsAt_g14694	AsAt_g11203
AsAt_g17176	AsAt_g1959		AsAt_g21807		AsAt_g1470	AsAt_g11206
AsAt_g17227	AsAt_g19611		AsAt_g21809		AsAt_g14701	AsAt_g11209
AsAt_g17229	AsAt_g19652		AsAt_g21829		AsAt_g14702	AsAt_g11211
AsAt_g17233	AsAt_g19667		AsAt_g2183		AsAt_g14707	AsAt_g11214
AsAt_g17264	AsAt_g19695		AsAt_g21854		AsAt_g14715	AsAt_g11215
AsAt_g17271	AsAt_g19696		AsAt_g2187		AsAt_g14716	AsAt_g11217
AsAt_g17281	AsAt_g19721		AsAt_g21891		AsAt_g14720	AsAt_g11219
AsAt_g17282	AsAt_g19723		AsAt_g21892		AsAt_g14730	AsAt_g11220
AsAt_g17302	AsAt_g19738		AsAt_g21895		AsAt_g14731	AsAt_g11222
AsAt_g17314	AsAt_g19766		AsAt_g21904		AsAt_g14735	AsAt_g11223
AsAt_g17320	AsAt_g19767		AsAt_g21924		AsAt_g14738	AsAt_g11226
AsAt_g17341	AsAt_g19777		AsAt_g2195		AsAt_g14741	AsAt_g11228
AsAt_g17361	AsAt_g19802		AsAt_g21973		AsAt_g14743	AsAt_g11236
AsAt_g17369	AsAt_g19818		AsAt_g21983		AsAt_g14745	AsAt_g11237
AsAt_g17374	AsAt_g19826		AsAt_g22		AsAt_g1476	AsAt_g11238
AsAt_g17380	AsAt_g19827		AsAt_g22023		AsAt_g14760	AsAt_g11239
AsAt_g17385	AsAt_g19840		AsAt_g22026		AsAt_g14761	AsAt_g11240
AsAt_g17386	AsAt_g19844		AsAt_g22032		AsAt_g14763	AsAt_g11241
AsAt_g17389	AsAt_g19847		AsAt_g22052		AsAt_g1477	AsAt_g11242
AsAt_g17397	AsAt_g19848		AsAt_g22059		AsAt_g14771	AsAt_g11244
AsAt_g17401	AsAt_g19881		AsAt_g22063		AsAt_g1478	AsAt_g11253
AsAt_g17409	AsAt_g19915		AsAt_g22079		AsAt_g14784	AsAt_g11256
AsAt_g17410	AsAt_g19929		AsAt_g22085		AsAt_g14785	AsAt_g11258
AsAt_g17411	AsAt_g19983		AsAt_g22096		AsAt_g14788	AsAt_g11260
AsAt_g17416	AsAt_g19993		AsAt_g22099		AsAt_g14794	AsAt_g11261
AsAt_g1742	AsAt_g20		AsAt_g22105		AsAt_g1480	AsAt_g11262
AsAt_g17420	AsAt_g200		AsAt_g22108		AsAt_g14808	AsAt_g11263
AsAt_g17428	AsAt_g2002		AsAt_g22113		AsAt_g14809	AsAt_g11268
AsAt_g17429	AsAt_g20034		AsAt_g22119		AsAt_g14818	AsAt_g1127
AsAt_g17438	AsAt_g20040		AsAt_g22126		AsAt_g14821	AsAt_g11272
AsAt_g17447	AsAt_g20045		AsAt_g22132		AsAt_g14822	AsAt_g11276
AsAt_g17454	AsAt_g20053		AsAt_g22139		AsAt_g1485	AsAt_g11279
AsAt_g17457	AsAt_g20057		AsAt_g22170		AsAt_g14860	AsAt_g1128
AsAt_g17465	AsAt_g20058		AsAt_g22174		AsAt_g14861	AsAt_g11281
AsAt_g17467	AsAt_g20067		AsAt_g22176		AsAt_g14868	AsAt_g11285
AsAt_g17475	AsAt_g20071		AsAt_g2219		AsAt_g1488	AsAt_g11286
AsAt_g17480	AsAt_g20073		AsAt_g22190		AsAt_g14899	AsAt_g11287
AsAt_g17485	AsAt_g20083		AsAt_g22194		AsAt_g14904	AsAt_g11289
AsAt_g1749	AsAt_g20087		AsAt_g22213		AsAt_g14906	AsAt_g1129
AsAt_g17490	AsAt_g20117		AsAt_g22223		AsAt_g14907	AsAt_g11290
AsAt_g17491	AsAt_g20139		AsAt_g22224		AsAt_g14908	AsAt_g11291
AsAt_g17496	AsAt_g20146		AsAt_g2270		AsAt_g14910	AsAt_g11295
AsAt_g17507	AsAt_g2015		AsAt_g2271		AsAt_g14915	AsAt_g11297
AsAt_g17525	AsAt_g20154		AsAt_g230		AsAt_g14923	AsAt_g11298
AsAt_g17535	AsAt_g20159		AsAt_g2306		AsAt_g14924	AsAt_g11300
AsAt_g17553	AsAt_g2017		AsAt_g2328		AsAt_g14927	AsAt_g11301
AsAt_g17554	AsAt_g20182		AsAt_g2329		AsAt_g14929	AsAt_g11303
AsAt_g17556	AsAt_g20189		AsAt_g2334		AsAt_g14940	AsAt_g11304
AsAt_g17571	AsAt_g20240		AsAt_g2337		AsAt_g14941	AsAt_g11308
AsAt_g17580	AsAt_g20247		AsAt_g2343		AsAt_g14943	AsAt_g11309
AsAt_g17593	AsAt_g20271		AsAt_g2348		AsAt_g14945	AsAt_g11312
AsAt_g17606	AsAt_g20302		AsAt_g2353		AsAt_g14946	AsAt_g11313
AsAt_g17626	AsAt_g20305		AsAt_g2387		AsAt_g14953	AsAt_g11314
AsAt_g17634	AsAt_g20308		AsAt_g2396		AsAt_g14954	AsAt_g11315
AsAt_g17651	AsAt_g20348		AsAt_g2399		AsAt_g14968	AsAt_g11318
AsAt_g17652	AsAt_g20381		AsAt_g240		AsAt_g14980	AsAt_g11321
AsAt_g17654	AsAt_g20389		AsAt_g2411		AsAt_g14983	AsAt_g11323
AsAt_g17668	AsAt_g20393		AsAt_g2417		AsAt_g14984	AsAt_g11324
AsAt_g17674	AsAt_g20402		AsAt_g2428		AsAt_g1499	AsAt_g11327
AsAt_g17683	AsAt_g20426		AsAt_g2432		AsAt_g14993	AsAt_g11330
AsAt_g17685	AsAt_g20437		AsAt_g2444		AsAt_g150	AsAt_g11331
AsAt_g17693	AsAt_g20442		AsAt_g2453		AsAt_g1500	AsAt_g11332
AsAt_g17718	AsAt_g20455		AsAt_g2465		AsAt_g15018	AsAt_g11333
AsAt_g17725	AsAt_g20462		AsAt_g2487		AsAt_g15021	AsAt_g11334
AsAt_g17729	AsAt_g205		AsAt_g2489		AsAt_g15026	AsAt_g11336
AsAt_g17732	AsAt_g20521		AsAt_g2512		AsAt_g15032	AsAt_g11337
AsAt_g17743	AsAt_g20539		AsAt_g2523		AsAt_g15034	AsAt_g11341
AsAt_g17753	AsAt_g20558		AsAt_g2572		AsAt_g15037	AsAt_g11342
AsAt_g1777	AsAt_g20567		AsAt_g2573		AsAt_g15048	AsAt_g11343
AsAt_g17774	AsAt_g20577		AsAt_g2613		AsAt_g15054	AsAt_g11345
AsAt_g17783	AsAt_g20603		AsAt_g2622		AsAt_g15056	AsAt_g11346
AsAt_g17792	AsAt_g20612		AsAt_g2623		AsAt_g15068	AsAt_g11347
AsAt_g17807	AsAt_g20621		AsAt_g2649		AsAt_g15072	AsAt_g11349
AsAt_g17809	AsAt_g20625		AsAt_g2711		AsAt_g1508	AsAt_g11350
AsAt_g17815	AsAt_g20627		AsAt_g2731		AsAt_g15092	AsAt_g11351
AsAt_g17872	AsAt_g20630		AsAt_g2762		AsAt_g15093	AsAt_g11352
AsAt_g17873	AsAt_g20648		AsAt_g2803		AsAt_g15097	AsAt_g11353
AsAt_g1789	AsAt_g20649		AsAt_g2816		AsAt_g1510	AsAt_g11355
AsAt_g17890	AsAt_g20655		AsAt_g2834		AsAt_g15101	AsAt_g11356
AsAt_g17897	AsAt_g20680		AsAt_g2835		AsAt_g15102	AsAt_g11357
AsAt_g17914	AsAt_g20718		AsAt_g2836		AsAt_g15104	AsAt_g11358
AsAt_g17917	AsAt_g20725		AsAt_g2877		AsAt_g15113	AsAt_g11359
AsAt_g17918	AsAt_g20751		AsAt_g2884		AsAt_g15117	AsAt_g11360
AsAt_g17939	AsAt_g20758		AsAt_g2955		AsAt_g15120	AsAt_g11362
AsAt_g17942	AsAt_g20761		AsAt_g3000		AsAt_g15123	AsAt_g11363
AsAt_g17944	AsAt_g20767		AsAt_g3012		AsAt_g15124	AsAt_g11364
AsAt_g17953	AsAt_g20798		AsAt_g3014		AsAt_g15125	AsAt_g11365
AsAt_g17959	AsAt_g20802		AsAt_g3018		AsAt_g15126	AsAt_g11367
AsAt_g17966	AsAt_g20804		AsAt_g3027		AsAt_g15127	AsAt_g11368
AsAt_g17978	AsAt_g20812		AsAt_g3058		AsAt_g1513	AsAt_g11369
AsAt_g1798	AsAt_g20820		AsAt_g3091		AsAt_g15133	AsAt_g1137
AsAt_g17991	AsAt_g20823		AsAt_g3092		AsAt_g15136	AsAt_g11370
AsAt_g18007	AsAt_g20856		AsAt_g3097		AsAt_g15142	AsAt_g11371
AsAt_g18010	AsAt_g20867		AsAt_g3104		AsAt_g15146	AsAt_g11372
AsAt_g18011	AsAt_g20875		AsAt_g3108		AsAt_g1515	AsAt_g11375
AsAt_g18024	AsAt_g2088		AsAt_g3115		AsAt_g15155	AsAt_g11377
AsAt_g18029	AsAt_g20881		AsAt_g3132		AsAt_g15164	AsAt_g11380
AsAt_g18047	AsAt_g2089		AsAt_g3140		AsAt_g15168	AsAt_g11381
AsAt_g18050	AsAt_g20894		AsAt_g315		AsAt_g1517	AsAt_g11382
AsAt_g18061	AsAt_g209		AsAt_g3179		AsAt_g15172	AsAt_g11383
AsAt_g18062	AsAt_g2090		AsAt_g3184		AsAt_g1518	AsAt_g11384
AsAt_g18064	AsAt_g20936		AsAt_g3200		AsAt_g15189	AsAt_g11385
AsAt_g18067	AsAt_g20945		AsAt_g3224		AsAt_g1519	AsAt_g11387
AsAt_g18072	AsAt_g20949		AsAt_g3230		AsAt_g15191	AsAt_g11388
AsAt_g18074	AsAt_g2101		AsAt_g3248		AsAt_g15199	AsAt_g11390
AsAt_g18084	AsAt_g21015		AsAt_g3261		AsAt_g15208	AsAt_g11391
AsAt_g18091	AsAt_g21040		AsAt_g3273		AsAt_g15209	AsAt_g11393
AsAt_g18103	AsAt_g21041		AsAt_g3356		AsAt_g15212	AsAt_g11394
AsAt_g18144	AsAt_g21088		AsAt_g3378		AsAt_g15217	AsAt_g11395
AsAt_g18147	AsAt_g21092		AsAt_g3401		AsAt_g15257	AsAt_g11396
AsAt_g18150	AsAt_g21101		AsAt_g3405		AsAt_g15262	AsAt_g11399
AsAt_g18186	AsAt_g21149		AsAt_g3467		AsAt_g15283	AsAt_g114
AsAt_g18187	AsAt_g21156		AsAt_g3469		AsAt_g15288	AsAt_g1140
AsAt_g18188	AsAt_g21158		AsAt_g3491		AsAt_g15305	AsAt_g11400
AsAt_g18189	AsAt_g21159		AsAt_g3499		AsAt_g15312	AsAt_g11402
AsAt_g18192	AsAt_g21169		AsAt_g3505		AsAt_g15322	AsAt_g11403
AsAt_g18212	AsAt_g21189		AsAt_g3506		AsAt_g15331	AsAt_g11404
AsAt_g18240	AsAt_g21190		AsAt_g3514		AsAt_g15332	AsAt_g11405
AsAt_g18243	AsAt_g21219		AsAt_g3531		AsAt_g15342	AsAt_g11406
AsAt_g18260	AsAt_g21225		AsAt_g3551		AsAt_g15345	AsAt_g11407
AsAt_g18280	AsAt_g21266		AsAt_g3563		AsAt_g15347	AsAt_g11408
AsAt_g18281	AsAt_g21275		AsAt_g3570		AsAt_g1535	AsAt_g11409
AsAt_g18283	AsAt_g2128		AsAt_g3584		AsAt_g15368	AsAt_g11410
AsAt_g18320	AsAt_g2131		AsAt_g3590		AsAt_g15370	AsAt_g11412
AsAt_g18324	AsAt_g21330		AsAt_g3625		AsAt_g15377	AsAt_g11418
AsAt_g18326	AsAt_g21332		AsAt_g3655		AsAt_g15378	AsAt_g11419
AsAt_g18327	AsAt_g21336		AsAt_g3672		AsAt_g15379	AsAt_g1142
AsAt_g1833	AsAt_g21363		AsAt_g3681		AsAt_g15385	AsAt_g11420
AsAt_g18333	AsAt_g21390		AsAt_g3683		AsAt_g15390	AsAt_g11421
AsAt_g18334	AsAt_g21432		AsAt_g3709		AsAt_g15391	AsAt_g11422
AsAt_g18335	AsAt_g2144		AsAt_g3712		AsAt_g15405	AsAt_g11423
AsAt_g18341	AsAt_g21447		AsAt_g3742		AsAt_g1541	AsAt_g11424
AsAt_g18345	AsAt_g2145		AsAt_g3768		AsAt_g15410	AsAt_g11426
AsAt_g18353	AsAt_g21451		AsAt_g3772		AsAt_g15419	AsAt_g11432
AsAt_g18361	AsAt_g21458		AsAt_g3795		AsAt_g15427	AsAt_g11433
AsAt_g18362	AsAt_g21464		AsAt_g3806		AsAt_g15442	AsAt_g11434
AsAt_g18365	AsAt_g21483		AsAt_g3813		AsAt_g15443	AsAt_g11435
AsAt_g18366	AsAt_g21503		AsAt_g3835		AsAt_g15445	AsAt_g11437
AsAt_g18375	AsAt_g21515		AsAt_g3857		AsAt_g15446	AsAt_g11438
AsAt_g18381	AsAt_g21521		AsAt_g3858		AsAt_g15451	AsAt_g11439
AsAt_g184	AsAt_g21523		AsAt_g3882		AsAt_g15471	AsAt_g1144
AsAt_g18404	AsAt_g21564		AsAt_g3923		AsAt_g15479	AsAt_g11441
AsAt_g18408	AsAt_g21565		AsAt_g3932		AsAt_g15486	AsAt_g11442
AsAt_g18409	AsAt_g2157		AsAt_g3937		AsAt_g15493	AsAt_g11444
AsAt_g1841	AsAt_g21570		AsAt_g3944		AsAt_g15497	AsAt_g11445
AsAt_g18412	AsAt_g21610		AsAt_g3974		AsAt_g15499	AsAt_g11446
AsAt_g18422	AsAt_g21630		AsAt_g3984		AsAt_g15510	AsAt_g1145
AsAt_g18425	AsAt_g2164		AsAt_g4004		AsAt_g15513	AsAt_g11450
AsAt_g18430	AsAt_g21649		AsAt_g4013		AsAt_g15517	AsAt_g11454
AsAt_g18436	AsAt_g2166		AsAt_g4021		AsAt_g15518	AsAt_g11456
AsAt_g18448	AsAt_g21663		AsAt_g4026		AsAt_g15545	AsAt_g11457
AsAt_g18451	AsAt_g21666		AsAt_g403		AsAt_g15555	AsAt_g11458
AsAt_g18459	AsAt_g21677		AsAt_g4036		AsAt_g15556	AsAt_g11460
AsAt_g18470	AsAt_g21692		AsAt_g4043		AsAt_g15560	AsAt_g11461
AsAt_g18494	AsAt_g21693		AsAt_g4055		AsAt_g15561	AsAt_g11462
AsAt_g18495	AsAt_g21701		AsAt_g4063		AsAt_g15569	AsAt_g11463
AsAt_g18523	AsAt_g21758		AsAt_g4071		AsAt_g15584	AsAt_g11464
AsAt_g18528	AsAt_g21761		AsAt_g4080		AsAt_g15593	AsAt_g11465
AsAt_g18538	AsAt_g21788		AsAt_g4104		AsAt_g15596	AsAt_g11467
AsAt_g18542	AsAt_g21824		AsAt_g4129		AsAt_g15597	AsAt_g11468
AsAt_g18546	AsAt_g2185		AsAt_g4154		AsAt_g15598	AsAt_g11469
AsAt_g18561	AsAt_g21857		AsAt_g4163		AsAt_g15616	AsAt_g1147
AsAt_g18580	AsAt_g2186		AsAt_g4169		AsAt_g15648	AsAt_g11470
AsAt_g18582	AsAt_g21895		AsAt_g4189		AsAt_g15655	AsAt_g11475
AsAt_g18597	AsAt_g21903		AsAt_g4204		AsAt_g1566	AsAt_g11476
AsAt_g18615	AsAt_g21912		AsAt_g4228		AsAt_g1567	AsAt_g11478
AsAt_g18622	AsAt_g21919		AsAt_g4231		AsAt_g15685	AsAt_g11479
AsAt_g18633	AsAt_g21924		AsAt_g4244		AsAt_g15702	AsAt_g1148
AsAt_g18643	AsAt_g21930		AsAt_g4264		AsAt_g15703	AsAt_g11480
AsAt_g18644	AsAt_g21963		AsAt_g4269		AsAt_g15710	AsAt_g11482
AsAt_g1865	AsAt_g21969		AsAt_g4278		AsAt_g15716	AsAt_g11483
AsAt_g18668	AsAt_g21971		AsAt_g4290		AsAt_g15727	AsAt_g11484
AsAt_g18686	AsAt_g21974		AsAt_g4305		AsAt_g15728	AsAt_g11487
AsAt_g18709	AsAt_g21986		AsAt_g4309		AsAt_g15738	AsAt_g11488
AsAt_g18710	AsAt_g21994		AsAt_g4313		AsAt_g15745	AsAt_g1149
AsAt_g18721	AsAt_g220		AsAt_g4320		AsAt_g15748	AsAt_g11490
AsAt_g18722	AsAt_g22065		AsAt_g4331		AsAt_g15749	AsAt_g11491
AsAt_g18728	AsAt_g22066		AsAt_g4368		AsAt_g15754	AsAt_g11492
AsAt_g18734	AsAt_g22085		AsAt_g4369		AsAt_g15759	AsAt_g11493
AsAt_g18735	AsAt_g22087		AsAt_g4373		AsAt_g1576	AsAt_g11496
AsAt_g18741	AsAt_g22093		AsAt_g4383		AsAt_g15765	AsAt_g11497
AsAt_g18747	AsAt_g22100		AsAt_g4384		AsAt_g15770	AsAt_g11498
AsAt_g18759	AsAt_g22113		AsAt_g4386		AsAt_g15779	AsAt_g11499
AsAt_g18761	AsAt_g22114		AsAt_g4433		AsAt_g15798	AsAt_g115
AsAt_g18766	AsAt_g22128		AsAt_g4437		AsAt_g15801	AsAt_g1150
AsAt_g1877	AsAt_g2214		AsAt_g4438		AsAt_g15811	AsAt_g11501
AsAt_g18775	AsAt_g22148		AsAt_g4480		AsAt_g15830	AsAt_g11502
AsAt_g18781	AsAt_g22174		AsAt_g4492		AsAt_g15831	AsAt_g11504
AsAt_g18788	AsAt_g22176		AsAt_g4573		AsAt_g15832	AsAt_g11505
AsAt_g1879	AsAt_g22177		AsAt_g4592		AsAt_g15833	AsAt_g11506
AsAt_g18790	AsAt_g22179		AsAt_g4595		AsAt_g1584	AsAt_g11507
AsAt_g18803	AsAt_g22186		AsAt_g4600		AsAt_g15840	AsAt_g11508
AsAt_g18813	AsAt_g2230		AsAt_g4606		AsAt_g15842	AsAt_g11509
AsAt_g18822	AsAt_g2234		AsAt_g4616		AsAt_g15848	AsAt_g1151
AsAt_g18826	AsAt_g2245		AsAt_g4672		AsAt_g15850	AsAt_g11511
AsAt_g18843	AsAt_g2256		AsAt_g4675		AsAt_g15852	AsAt_g11512
AsAt_g18844	AsAt_g2258		AsAt_g4713		AsAt_g15856	AsAt_g11513
AsAt_g18874	AsAt_g2275		AsAt_g4722		AsAt_g15871	AsAt_g11514
AsAt_g18875	AsAt_g2288		AsAt_g4746		AsAt_g15874	AsAt_g11515
AsAt_g1888	AsAt_g2289		AsAt_g4768		AsAt_g15876	AsAt_g11517
AsAt_g18896	AsAt_g2294		AsAt_g4785		AsAt_g15889	AsAt_g11518
AsAt_g18897	AsAt_g2298		AsAt_g4817		AsAt_g15891	AsAt_g11520
AsAt_g18898	AsAt_g23		AsAt_g4826		AsAt_g15898	AsAt_g11521
AsAt_g1891	AsAt_g2338		AsAt_g4863		AsAt_g15932	AsAt_g11522
AsAt_g18930	AsAt_g235		AsAt_g4866		AsAt_g15938	AsAt_g11527
AsAt_g18931	AsAt_g2353		AsAt_g4909		AsAt_g15948	AsAt_g11528
AsAt_g1894	AsAt_g2364		AsAt_g4929		AsAt_g15951	AsAt_g11529
AsAt_g18942	AsAt_g2374		AsAt_g4941		AsAt_g15970	AsAt_g11536
AsAt_g18946	AsAt_g2391		AsAt_g4953		AsAt_g15983	AsAt_g11537
AsAt_g18947	AsAt_g2400		AsAt_g4963		AsAt_g15986	AsAt_g11538
AsAt_g18949	AsAt_g2405		AsAt_g501		AsAt_g15994	AsAt_g11539
AsAt_g18957	AsAt_g2429		AsAt_g5026		AsAt_g15995	AsAt_g1154
AsAt_g18963	AsAt_g243		AsAt_g5031		AsAt_g15996	AsAt_g11540
AsAt_g18975	AsAt_g2436		AsAt_g5048		AsAt_g15999	AsAt_g11541
AsAt_g18995	AsAt_g245		AsAt_g5051		AsAt_g1601	AsAt_g11542
AsAt_g19011	AsAt_g2462		AsAt_g5070		AsAt_g16012	AsAt_g11543
AsAt_g19020	AsAt_g2467		AsAt_g5071		AsAt_g16016	AsAt_g11545
AsAt_g19023	AsAt_g2492		AsAt_g5076		AsAt_g1602	AsAt_g11546
AsAt_g19040	AsAt_g2498		AsAt_g5108		AsAt_g16027	AsAt_g11547
AsAt_g19075	AsAt_g2521		AsAt_g5122		AsAt_g16043	AsAt_g11548
AsAt_g19080	AsAt_g2528		AsAt_g5133		AsAt_g16045	AsAt_g1155
AsAt_g19081	AsAt_g2537		AsAt_g5139		AsAt_g16051	AsAt_g11550
AsAt_g1909	AsAt_g2540		AsAt_g5169		AsAt_g16053	AsAt_g11552
AsAt_g19098	AsAt_g2544		AsAt_g5187		AsAt_g16056	AsAt_g11554
AsAt_g19101	AsAt_g2545		AsAt_g5188		AsAt_g1606	AsAt_g11555
AsAt_g19153	AsAt_g2548		AsAt_g5198		AsAt_g16060	AsAt_g11556
AsAt_g19165	AsAt_g2568		AsAt_g5228		AsAt_g16066	AsAt_g11559
AsAt_g19175	AsAt_g2599		AsAt_g523		AsAt_g1607	AsAt_g1156
AsAt_g1919	AsAt_g262		AsAt_g5232		AsAt_g16077	AsAt_g11561
AsAt_g19196	AsAt_g2627		AsAt_g5253		AsAt_g16089	AsAt_g11562
AsAt_g19215	AsAt_g2643		AsAt_g5263		AsAt_g1609	AsAt_g11563
AsAt_g19223	AsAt_g2644		AsAt_g5270		AsAt_g16091	AsAt_g11566
AsAt_g19233	AsAt_g2646		AsAt_g5273		AsAt_g16096	AsAt_g11567
AsAt_g19235	AsAt_g2652		AsAt_g5297		AsAt_g1610	AsAt_g1157
AsAt_g19241	AsAt_g2656		AsAt_g531		AsAt_g16101	AsAt_g11570
AsAt_g19253	AsAt_g2659		AsAt_g5323		AsAt_g16104	AsAt_g11573
AsAt_g1927	AsAt_g2672		AsAt_g5324		AsAt_g16105	AsAt_g11574
AsAt_g19270	AsAt_g2691		AsAt_g5325		AsAt_g16106	AsAt_g11575
AsAt_g19275	AsAt_g2693		AsAt_g5328		AsAt_g16118	AsAt_g11576
AsAt_g1928	AsAt_g270		AsAt_g5333		AsAt_g1612	AsAt_g11579
AsAt_g19284	AsAt_g2718		AsAt_g5374		AsAt_g16123	AsAt_g1158
AsAt_g19297	AsAt_g272		AsAt_g5377		AsAt_g1613	AsAt_g11580
AsAt_g1930	AsAt_g2733		AsAt_g5380		AsAt_g16135	AsAt_g11581
AsAt_g19308	AsAt_g275		AsAt_g5387		AsAt_g16150	AsAt_g11582
AsAt_g19314	AsAt_g2773		AsAt_g539		AsAt_g1616	AsAt_g11583
AsAt_g1933	AsAt_g2777		AsAt_g5398		AsAt_g16180	AsAt_g11584
AsAt_g19338	AsAt_g2794		AsAt_g540		AsAt_g16181	AsAt_g11585
AsAt_g19342	AsAt_g2810		AsAt_g5408		AsAt_g16184	AsAt_g11586
AsAt_g19349	AsAt_g2931		AsAt_g5411		AsAt_g16191	AsAt_g11587
AsAt_g19350	AsAt_g2947		AsAt_g5434		AsAt_g16194	AsAt_g11590
AsAt_g19356	AsAt_g2971		AsAt_g5438		AsAt_g16199	AsAt_g11591
AsAt_g19357	AsAt_g2976		AsAt_g5454		AsAt_g16201	AsAt_g11592
AsAt_g19370	AsAt_g2990		AsAt_g5460		AsAt_g16207	AsAt_g11593
AsAt_g19385	AsAt_g2993		AsAt_g5481		AsAt_g16208	AsAt_g11594
AsAt_g19387	AsAt_g2994		AsAt_g5541		AsAt_g16209	AsAt_g11595
AsAt_g19393	AsAt_g3000		AsAt_g5542		AsAt_g16212	AsAt_g11597
AsAt_g19397	AsAt_g3005		AsAt_g5564		AsAt_g16279	AsAt_g11603
AsAt_g19409	AsAt_g3018		AsAt_g5580		AsAt_g16291	AsAt_g1161
AsAt_g19410	AsAt_g3025		AsAt_g5583		AsAt_g16300	AsAt_g11610
AsAt_g19425	AsAt_g3028		AsAt_g5585		AsAt_g16307	AsAt_g11611
AsAt_g1943	AsAt_g3046		AsAt_g5588		AsAt_g16317	AsAt_g11612
AsAt_g19431	AsAt_g3047		AsAt_g5662		AsAt_g16322	AsAt_g11613
AsAt_g19438	AsAt_g3065		AsAt_g5677		AsAt_g16323	AsAt_g11614
AsAt_g19439	AsAt_g3082		AsAt_g5701		AsAt_g16324	AsAt_g11615
AsAt_g19461	AsAt_g3091		AsAt_g5716		AsAt_g16328	AsAt_g11616
AsAt_g19466	AsAt_g3126		AsAt_g5717		AsAt_g16331	AsAt_g11618
AsAt_g19471	AsAt_g3128		AsAt_g5723		AsAt_g16335	AsAt_g11619
AsAt_g19493	AsAt_g313		AsAt_g5724		AsAt_g16342	AsAt_g11620
AsAt_g19499	AsAt_g3131		AsAt_g5732		AsAt_g16345	AsAt_g11622
AsAt_g19500	AsAt_g3132		AsAt_g5762		AsAt_g16349	AsAt_g11623
AsAt_g19514	AsAt_g3147		AsAt_g5764		AsAt_g16360	AsAt_g11628
AsAt_g19519	AsAt_g3177		AsAt_g5769		AsAt_g16365	AsAt_g11629
AsAt_g19523	AsAt_g3181		AsAt_g5831		AsAt_g16377	AsAt_g1163
AsAt_g19524	AsAt_g3200		AsAt_g5849		AsAt_g16383	AsAt_g11630
AsAt_g19530	AsAt_g322		AsAt_g5854		AsAt_g16394	AsAt_g11632
AsAt_g19535	AsAt_g3266		AsAt_g5857		AsAt_g16398	AsAt_g11634
AsAt_g19545	AsAt_g3278		AsAt_g5869		AsAt_g16403	AsAt_g11637
AsAt_g19561	AsAt_g3291		AsAt_g5886		AsAt_g16420	AsAt_g11639
AsAt_g1957	AsAt_g3308		AsAt_g5895		AsAt_g16421	AsAt_g11640
AsAt_g19578	AsAt_g3316		AsAt_g5921		AsAt_g16434	AsAt_g11641
AsAt_g19580	AsAt_g332		AsAt_g5923		AsAt_g1644	AsAt_g11642
AsAt_g19582	AsAt_g3339		AsAt_g5959		AsAt_g16442	AsAt_g11645
AsAt_g19589	AsAt_g3356		AsAt_g5963		AsAt_g16449	AsAt_g11646
AsAt_g19601	AsAt_g3358		AsAt_g5980		AsAt_g16467	AsAt_g11647
AsAt_g19610	AsAt_g3359		AsAt_g5999		AsAt_g16480	AsAt_g11648
AsAt_g19621	AsAt_g3361		AsAt_g6006		AsAt_g16484	AsAt_g11649
AsAt_g19628	AsAt_g3364		AsAt_g6018		AsAt_g1650	AsAt_g1165
AsAt_g19632	AsAt_g3386		AsAt_g6028		AsAt_g16516	AsAt_g11651
AsAt_g19636	AsAt_g341		AsAt_g6060		AsAt_g16525	AsAt_g11652
AsAt_g19639	AsAt_g342		AsAt_g6064		AsAt_g1653	AsAt_g11655
AsAt_g1964	AsAt_g3433		AsAt_g6068		AsAt_g16532	AsAt_g11656
AsAt_g19665	AsAt_g3442		AsAt_g6076		AsAt_g16542	AsAt_g11657
AsAt_g1967	AsAt_g3475		AsAt_g6090		AsAt_g16547	AsAt_g11659
AsAt_g19679	AsAt_g349		AsAt_g6098		AsAt_g16561	AsAt_g1166
AsAt_g19705	AsAt_g3511		AsAt_g6103		AsAt_g16567	AsAt_g11660
AsAt_g1972	AsAt_g3517		AsAt_g6137		AsAt_g16673	AsAt_g11661
AsAt_g19724	AsAt_g3527		AsAt_g6147		AsAt_g16703	AsAt_g11662
AsAt_g19730	AsAt_g354		AsAt_g6169		AsAt_g1674	AsAt_g11663
AsAt_g19736	AsAt_g3550		AsAt_g6190		AsAt_g16756	AsAt_g11665
AsAt_g19758	AsAt_g357		AsAt_g6204		AsAt_g16758	AsAt_g11667
AsAt_g19761	AsAt_g3577		AsAt_g6296		AsAt_g1676	AsAt_g11668
AsAt_g19768	AsAt_g3584		AsAt_g6316		AsAt_g16810	AsAt_g11669
AsAt_g19770	AsAt_g3612		AsAt_g6334		AsAt_g1682	AsAt_g1167
AsAt_g19782	AsAt_g3622		AsAt_g6347		AsAt_g16826	AsAt_g11670
AsAt_g19783	AsAt_g365		AsAt_g6357		AsAt_g1684	AsAt_g11671
AsAt_g19797	AsAt_g3681		AsAt_g6362		AsAt_g16853	AsAt_g11672
AsAt_g19804	AsAt_g3712		AsAt_g6370		AsAt_g16855	AsAt_g11674
AsAt_g19838	AsAt_g3713		AsAt_g6377		AsAt_g16865	AsAt_g11677
AsAt_g19843	AsAt_g3734		AsAt_g6392		AsAt_g16869	AsAt_g1168
AsAt_g19850	AsAt_g3778		AsAt_g6462		AsAt_g16879	AsAt_g11682
AsAt_g19865	AsAt_g3780		AsAt_g6515		AsAt_g16892	AsAt_g11683
AsAt_g1987	AsAt_g3789		AsAt_g6522		AsAt_g16901	AsAt_g11684
AsAt_g19898	AsAt_g3792		AsAt_g6536		AsAt_g16915	AsAt_g11685
AsAt_g19900	AsAt_g3855		AsAt_g6538		AsAt_g16917	AsAt_g11686
AsAt_g19911	AsAt_g3860		AsAt_g6551		AsAt_g16929	AsAt_g11688
AsAt_g19942	AsAt_g388		AsAt_g6552		AsAt_g16933	AsAt_g1169
AsAt_g20005	AsAt_g3906		AsAt_g6554		AsAt_g16940	AsAt_g11691
AsAt_g20014	AsAt_g3908		AsAt_g6583		AsAt_g16950	AsAt_g11692
AsAt_g20027	AsAt_g3915		AsAt_g659		AsAt_g16953	AsAt_g11694
AsAt_g20029	AsAt_g3932		AsAt_g6595		AsAt_g16961	AsAt_g11695
AsAt_g20049	AsAt_g3937		AsAt_g6605		AsAt_g16963	AsAt_g11697
AsAt_g2006	AsAt_g4013		AsAt_g6616		AsAt_g16971	AsAt_g11698
AsAt_g20066	AsAt_g4021		AsAt_g6621		AsAt_g16979	AsAt_g11699
AsAt_g20077	AsAt_g4040		AsAt_g6625		AsAt_g16987	AsAt_g1170
AsAt_g20108	AsAt_g4043		AsAt_g6645		AsAt_g17004	AsAt_g11701
AsAt_g20138	AsAt_g4070		AsAt_g6654		AsAt_g17012	AsAt_g11702
AsAt_g20145	AsAt_g4080		AsAt_g6655		AsAt_g1702	AsAt_g11707
AsAt_g20156	AsAt_g4091		AsAt_g6659		AsAt_g17022	AsAt_g11709
AsAt_g20172	AsAt_g4093		AsAt_g6663		AsAt_g17032	AsAt_g11710
AsAt_g20173	AsAt_g4112		AsAt_g6670		AsAt_g17043	AsAt_g11714
AsAt_g20178	AsAt_g4137		AsAt_g6671		AsAt_g17050	AsAt_g11715
AsAt_g2018	AsAt_g4142		AsAt_g6694		AsAt_g17059	AsAt_g11716
AsAt_g20185	AsAt_g4145		AsAt_g6703		AsAt_g17065	AsAt_g11718
AsAt_g2019	AsAt_g4147		AsAt_g6705		AsAt_g17066	AsAt_g11719
AsAt_g20197	AsAt_g4176		AsAt_g6803		AsAt_g17067	AsAt_g11720
AsAt_g20198	AsAt_g4177		AsAt_g6816		AsAt_g17069	AsAt_g11721
AsAt_g20200	AsAt_g4186		AsAt_g6833		AsAt_g17071	AsAt_g11722
AsAt_g20207	AsAt_g4193		AsAt_g6868		AsAt_g17079	AsAt_g11723
AsAt_g20208	AsAt_g4198		AsAt_g6914		AsAt_g17080	AsAt_g11724
AsAt_g2021	AsAt_g4203		AsAt_g6924		AsAt_g17083	AsAt_g11726
AsAt_g20210	AsAt_g4232		AsAt_g6927		AsAt_g17097	AsAt_g11727
AsAt_g20216	AsAt_g4233		AsAt_g6946		AsAt_g171	AsAt_g11728
AsAt_g20222	AsAt_g4244		AsAt_g6949		AsAt_g17104	AsAt_g11729
AsAt_g20223	AsAt_g4246		AsAt_g696		AsAt_g17107	AsAt_g1173
AsAt_g20228	AsAt_g4262		AsAt_g6975		AsAt_g1713	AsAt_g11731
AsAt_g20231	AsAt_g4263		AsAt_g6998		AsAt_g17130	AsAt_g11732
AsAt_g20237	AsAt_g4264		AsAt_g7000		AsAt_g17137	AsAt_g11733
AsAt_g2025	AsAt_g4269		AsAt_g7002		AsAt_g17140	AsAt_g11734
AsAt_g20257	AsAt_g4292		AsAt_g7004		AsAt_g17142	AsAt_g11736
AsAt_g20268	AsAt_g4293		AsAt_g7029		AsAt_g17152	AsAt_g11737
AsAt_g20274	AsAt_g4302		AsAt_g7040		AsAt_g17156	AsAt_g11740
AsAt_g20277	AsAt_g4304		AsAt_g7048		AsAt_g17161	AsAt_g11742
AsAt_g20284	AsAt_g4310		AsAt_g7068		AsAt_g17169	AsAt_g11743
AsAt_g20297	AsAt_g4315		AsAt_g7097		AsAt_g1717	AsAt_g11744
AsAt_g2031	AsAt_g4316		AsAt_g7103		AsAt_g17171	AsAt_g11745
AsAt_g20326	AsAt_g4320		AsAt_g7127		AsAt_g17175	AsAt_g11746
AsAt_g20329	AsAt_g4321		AsAt_g7151		AsAt_g17176	AsAt_g11747
AsAt_g20338	AsAt_g4330		AsAt_g7192		AsAt_g17177	AsAt_g11748
AsAt_g20347	AsAt_g4354		AsAt_g7197		AsAt_g17178	AsAt_g1175
AsAt_g20364	AsAt_g4366		AsAt_g7220		AsAt_g17184	AsAt_g11750
AsAt_g20378	AsAt_g4385		AsAt_g7279		AsAt_g17187	AsAt_g11751
AsAt_g20404	AsAt_g4403		AsAt_g7284		AsAt_g17188	AsAt_g11752
AsAt_g20409	AsAt_g4426		AsAt_g7290		AsAt_g17189	AsAt_g11753
AsAt_g20411	AsAt_g4445		AsAt_g7314		AsAt_g1719	AsAt_g11757
AsAt_g20425	AsAt_g445		AsAt_g7359		AsAt_g17190	AsAt_g11759
AsAt_g20443	AsAt_g4488		AsAt_g7363		AsAt_g17196	AsAt_g11760
AsAt_g20463	AsAt_g4492		AsAt_g7366		AsAt_g17199	AsAt_g11764
AsAt_g20474	AsAt_g4516		AsAt_g7373		AsAt_g17202	AsAt_g11767
AsAt_g20480	AsAt_g4537		AsAt_g7374		AsAt_g1722	AsAt_g11768
AsAt_g20481	AsAt_g4545		AsAt_g7394		AsAt_g17221	AsAt_g11769
AsAt_g20483	AsAt_g4576		AsAt_g742		AsAt_g17226	AsAt_g11770
AsAt_g20487	AsAt_g4579		AsAt_g7438		AsAt_g17231	AsAt_g11772
AsAt_g20488	AsAt_g4580		AsAt_g7458		AsAt_g17232	AsAt_g11773
AsAt_g20506	AsAt_g4581		AsAt_g7465		AsAt_g17233	AsAt_g11774
AsAt_g20518	AsAt_g4584		AsAt_g7473		AsAt_g17238	AsAt_g11776
AsAt_g20523	AsAt_g4591		AsAt_g7496		AsAt_g1724	AsAt_g11777
AsAt_g20527	AsAt_g4620		AsAt_g7504		AsAt_g17248	AsAt_g11778
AsAt_g20536	AsAt_g4636		AsAt_g7513		AsAt_g17250	AsAt_g11779
AsAt_g20548	AsAt_g466		AsAt_g7522		AsAt_g17253	AsAt_g11781
AsAt_g20559	AsAt_g4701		AsAt_g7539		AsAt_g17254	AsAt_g11782
AsAt_g20572	AsAt_g4711		AsAt_g7560		AsAt_g17267	AsAt_g11783
AsAt_g20573	AsAt_g4725		AsAt_g7569		AsAt_g17286	AsAt_g11784
AsAt_g20581	AsAt_g4726		AsAt_g7581		AsAt_g17290	AsAt_g11785
AsAt_g20584	AsAt_g4747		AsAt_g7583		AsAt_g17296	AsAt_g11786
AsAt_g20585	AsAt_g4751		AsAt_g7596		AsAt_g17300	AsAt_g11787
AsAt_g20599	AsAt_g4775		AsAt_g7618		AsAt_g17301	AsAt_g11788
AsAt_g20607	AsAt_g4778		AsAt_g7637		AsAt_g17303	AsAt_g11789
AsAt_g2061	AsAt_g4784		AsAt_g7662		AsAt_g17305	AsAt_g11790
AsAt_g20616	AsAt_g4789		AsAt_g7684		AsAt_g17311	AsAt_g11791
AsAt_g20617	AsAt_g4813		AsAt_g7691		AsAt_g17313	AsAt_g11792
AsAt_g20618	AsAt_g4826		AsAt_g7696		AsAt_g17319	AsAt_g11793
AsAt_g20623	AsAt_g4867		AsAt_g7700		AsAt_g17324	AsAt_g11796
AsAt_g20635	AsAt_g4869		AsAt_g7753		AsAt_g17332	AsAt_g11797
AsAt_g20636	AsAt_g4894		AsAt_g7754		AsAt_g17334	AsAt_g118
AsAt_g2064	AsAt_g4907		AsAt_g7758		AsAt_g17341	AsAt_g1180
AsAt_g20640	AsAt_g4912		AsAt_g7759		AsAt_g17351	AsAt_g11802
AsAt_g20642	AsAt_g4941		AsAt_g7772		AsAt_g17353	AsAt_g11804
AsAt_g20650	AsAt_g4984		AsAt_g7790		AsAt_g17358	AsAt_g11805
AsAt_g20653	AsAt_g4992		AsAt_g7858		AsAt_g17361	AsAt_g11809
AsAt_g20695	AsAt_g5003		AsAt_g7871		AsAt_g17362	AsAt_g1181
AsAt_g20700	AsAt_g501		AsAt_g7913		AsAt_g17365	AsAt_g11810
AsAt_g20701	AsAt_g5019		AsAt_g7969		AsAt_g17367	AsAt_g11812
AsAt_g20702	AsAt_g5030		AsAt_g7996		AsAt_g17374	AsAt_g11814
AsAt_g20715	AsAt_g5049		AsAt_g8008		AsAt_g17387	AsAt_g11816
AsAt_g20735	AsAt_g505		AsAt_g8011		AsAt_g17388	AsAt_g11817
AsAt_g2074	AsAt_g5054		AsAt_g806		AsAt_g17400	AsAt_g1182
AsAt_g20743	AsAt_g5056		AsAt_g8086		AsAt_g17401	AsAt_g11820
AsAt_g20750	AsAt_g5059		AsAt_g81		AsAt_g17409	AsAt_g11821
AsAt_g20752	AsAt_g5071		AsAt_g8107		AsAt_g1741	AsAt_g11823
AsAt_g20753	AsAt_g5090		AsAt_g8118		AsAt_g17410	AsAt_g11825
AsAt_g20763	AsAt_g5098		AsAt_g8121		AsAt_g17421	AsAt_g11826
AsAt_g2077	AsAt_g5108		AsAt_g8152		AsAt_g17429	AsAt_g11829
AsAt_g20773	AsAt_g5119		AsAt_g8153		AsAt_g17430	AsAt_g11831
AsAt_g20776	AsAt_g5144		AsAt_g8179		AsAt_g17435	AsAt_g11833
AsAt_g20778	AsAt_g5148		AsAt_g8189		AsAt_g17443	AsAt_g11834
AsAt_g20781	AsAt_g5149		AsAt_g8218		AsAt_g17451	AsAt_g11835
AsAt_g20783	AsAt_g5153		AsAt_g8231		AsAt_g17452	AsAt_g11836
AsAt_g20789	AsAt_g5184		AsAt_g8236		AsAt_g17457	AsAt_g11838
AsAt_g20790	AsAt_g521		AsAt_g8239		AsAt_g1746	AsAt_g1184
AsAt_g20791	AsAt_g5211		AsAt_g8254		AsAt_g17460	AsAt_g11840
AsAt_g20796	AsAt_g5235		AsAt_g8256		AsAt_g17469	AsAt_g11842
AsAt_g208	AsAt_g5237		AsAt_g8265		AsAt_g17472	AsAt_g11845
AsAt_g20805	AsAt_g5240		AsAt_g8267		AsAt_g17473	AsAt_g11847
AsAt_g20822	AsAt_g5245		AsAt_g8280		AsAt_g17475	AsAt_g11848
AsAt_g20829	AsAt_g5247		AsAt_g8322		AsAt_g17481	AsAt_g1185
AsAt_g20847	AsAt_g5251		AsAt_g8345		AsAt_g17488	AsAt_g11850
AsAt_g20854	AsAt_g5289		AsAt_g8348		AsAt_g1749	AsAt_g11852
AsAt_g20857	AsAt_g5316		AsAt_g8407		AsAt_g17491	AsAt_g11853
AsAt_g20906	AsAt_g5348		AsAt_g8456		AsAt_g17500	AsAt_g11854
AsAt_g20915	AsAt_g5349		AsAt_g8489		AsAt_g17504	AsAt_g11857
AsAt_g20916	AsAt_g535		AsAt_g8505		AsAt_g17505	AsAt_g11858
AsAt_g20917	AsAt_g5371		AsAt_g8509		AsAt_g17506	AsAt_g11859
AsAt_g20918	AsAt_g5380		AsAt_g8522		AsAt_g17512	AsAt_g11860
AsAt_g20927	AsAt_g5384		AsAt_g8529		AsAt_g17518	AsAt_g11861
AsAt_g20928	AsAt_g5392		AsAt_g8564		AsAt_g17519	AsAt_g11862
AsAt_g20931	AsAt_g5396		AsAt_g8565		AsAt_g17525	AsAt_g11863
AsAt_g20934	AsAt_g5411		AsAt_g8603		AsAt_g17534	AsAt_g11864
AsAt_g20955	AsAt_g5420		AsAt_g8607		AsAt_g17535	AsAt_g11865
AsAt_g20957	AsAt_g5426		AsAt_g8613		AsAt_g17538	AsAt_g11866
AsAt_g20960	AsAt_g543		AsAt_g8624		AsAt_g17539	AsAt_g11868
AsAt_g20961	AsAt_g5439		AsAt_g8626		AsAt_g17550	AsAt_g11869
AsAt_g20974	AsAt_g5441		AsAt_g8634		AsAt_g17554	AsAt_g1187
AsAt_g20981	AsAt_g5453		AsAt_g8661		AsAt_g17564	AsAt_g11871
AsAt_g21007	AsAt_g548		AsAt_g8675		AsAt_g17571	AsAt_g11872
AsAt_g21008	AsAt_g5485		AsAt_g8678		AsAt_g17579	AsAt_g11873
AsAt_g21018	AsAt_g5521		AsAt_g8696		AsAt_g17581	AsAt_g11874
AsAt_g21047	AsAt_g5525		AsAt_g8697		AsAt_g17584	AsAt_g11875
AsAt_g21054	AsAt_g5529		AsAt_g8748		AsAt_g17589	AsAt_g11876
AsAt_g21071	AsAt_g553		AsAt_g8752		AsAt_g17593	AsAt_g11878
AsAt_g21075	AsAt_g5558		AsAt_g8753		AsAt_g17602	AsAt_g11879
AsAt_g21079	AsAt_g5565		AsAt_g8755		AsAt_g17625	AsAt_g1188
AsAt_g21080	AsAt_g5567		AsAt_g8767		AsAt_g1763	AsAt_g11880
AsAt_g21081	AsAt_g557		AsAt_g8781		AsAt_g17630	AsAt_g11882
AsAt_g21090	AsAt_g5587		AsAt_g8789		AsAt_g17631	AsAt_g11884
AsAt_g21096	AsAt_g5605		AsAt_g8798		AsAt_g17638	AsAt_g1189
AsAt_g21100	AsAt_g5626		AsAt_g8807		AsAt_g1764	AsAt_g11894
AsAt_g21114	AsAt_g5634		AsAt_g8814		AsAt_g17640	AsAt_g11895
AsAt_g21139	AsAt_g5635		AsAt_g8821		AsAt_g17653	AsAt_g11896
AsAt_g21166	AsAt_g5636		AsAt_g8835		AsAt_g17667	AsAt_g1190
AsAt_g21167	AsAt_g5637		AsAt_g8845		AsAt_g17669	AsAt_g11905
AsAt_g21170	AsAt_g5638		AsAt_g8859		AsAt_g17678	AsAt_g11906
AsAt_g21177	AsAt_g5641		AsAt_g8860		AsAt_g17685	AsAt_g11907
AsAt_g21178	AsAt_g5647		AsAt_g8865		AsAt_g17686	AsAt_g11908
AsAt_g21179	AsAt_g5656		AsAt_g8873		AsAt_g17695	AsAt_g11909
AsAt_g2118	AsAt_g5675		AsAt_g8882		AsAt_g17705	AsAt_g1191
AsAt_g21183	AsAt_g5677		AsAt_g8885		AsAt_g17708	AsAt_g11910
AsAt_g21195	AsAt_g5687		AsAt_g8887		AsAt_g17709	AsAt_g11913
AsAt_g21211	AsAt_g5698		AsAt_g8896		AsAt_g17729	AsAt_g11915
AsAt_g21212	AsAt_g5722		AsAt_g8906		AsAt_g17734	AsAt_g11916
AsAt_g2122	AsAt_g5727		AsAt_g8915		AsAt_g17736	AsAt_g11918
AsAt_g2124	AsAt_g5732		AsAt_g8944		AsAt_g17745	AsAt_g1192
AsAt_g2126	AsAt_g5757		AsAt_g8949		AsAt_g17754	AsAt_g11920
AsAt_g21272	AsAt_g5768		AsAt_g9004		AsAt_g17759	AsAt_g11921
AsAt_g21280	AsAt_g5869		AsAt_g9005		AsAt_g17761	AsAt_g11922
AsAt_g21286	AsAt_g5914		AsAt_g9027		AsAt_g17767	AsAt_g11924
AsAt_g21294	AsAt_g5923		AsAt_g9053		AsAt_g17768	AsAt_g11927
AsAt_g21295	AsAt_g5924		AsAt_g9079		AsAt_g17774	AsAt_g11928
AsAt_g21301	AsAt_g5932		AsAt_g9083		AsAt_g17776	AsAt_g11930
AsAt_g21318	AsAt_g5937		AsAt_g9091		AsAt_g17777	AsAt_g11931
AsAt_g21327	AsAt_g5939		AsAt_g9111		AsAt_g17778	AsAt_g11933
AsAt_g21333	AsAt_g600		AsAt_g9127		AsAt_g17781	AsAt_g11934
AsAt_g21334	AsAt_g6003		AsAt_g9133		AsAt_g17782	AsAt_g11936
AsAt_g2135	AsAt_g6027		AsAt_g9138		AsAt_g1779	AsAt_g11937
AsAt_g21367	AsAt_g6042		AsAt_g9149		AsAt_g17790	AsAt_g11939
AsAt_g21376	AsAt_g6044		AsAt_g9154		AsAt_g17795	AsAt_g1194
AsAt_g21395	AsAt_g6080		AsAt_g9243		AsAt_g178	AsAt_g11940
AsAt_g21397	AsAt_g6086		AsAt_g9276		AsAt_g17810	AsAt_g11941
AsAt_g21398	AsAt_g6145		AsAt_g9336		AsAt_g17811	AsAt_g11942
AsAt_g21408	AsAt_g6153		AsAt_g9337		AsAt_g17813	AsAt_g11945
AsAt_g21410	AsAt_g6174		AsAt_g9363		AsAt_g17815	AsAt_g11949
AsAt_g21414	AsAt_g6204		AsAt_g9443		AsAt_g17819	AsAt_g1195
AsAt_g21415	AsAt_g6226		AsAt_g9452		AsAt_g17822	AsAt_g11950
AsAt_g21429	AsAt_g6260		AsAt_g9486		AsAt_g1783	AsAt_g11951
AsAt_g21452	AsAt_g628		AsAt_g9487		AsAt_g17832	AsAt_g11952
AsAt_g21462	AsAt_g631		AsAt_g9559		AsAt_g17834	AsAt_g11953
AsAt_g21473	AsAt_g6318		AsAt_g9575		AsAt_g1784	AsAt_g11954
AsAt_g21474	AsAt_g6323		AsAt_g9594		AsAt_g17841	AsAt_g11955
AsAt_g21500	AsAt_g6335		AsAt_g9601		AsAt_g17845	AsAt_g11956
AsAt_g21508	AsAt_g634		AsAt_g9602		AsAt_g17852	AsAt_g11957
AsAt_g21511	AsAt_g6340		AsAt_g9614		AsAt_g17853	AsAt_g11958
AsAt_g21524	AsAt_g635		AsAt_g9622		AsAt_g17863	AsAt_g11959
AsAt_g21527	AsAt_g6387		AsAt_g9627		AsAt_g17864	AsAt_g1196
AsAt_g21529	AsAt_g639		AsAt_g9648		AsAt_g17865	AsAt_g11960
AsAt_g21540	AsAt_g6399		AsAt_g9649		AsAt_g17872	AsAt_g11961
AsAt_g21541	AsAt_g64		AsAt_g9667		AsAt_g17873	AsAt_g11963
AsAt_g21546	AsAt_g6412		AsAt_g9668		AsAt_g17878	AsAt_g11966
AsAt_g21557	AsAt_g6414		AsAt_g9692		AsAt_g17884	AsAt_g11968
AsAt_g21568	AsAt_g6449		AsAt_g9721		AsAt_g17889	AsAt_g1197
AsAt_g21580	AsAt_g646		AsAt_g9744		AsAt_g17896	AsAt_g11970
AsAt_g21582	AsAt_g6460		AsAt_g9753		AsAt_g17903	AsAt_g11971
AsAt_g21589	AsAt_g6498		AsAt_g9767		AsAt_g17912	AsAt_g11972
AsAt_g21596	AsAt_g65		AsAt_g9793		AsAt_g17921	AsAt_g11973
AsAt_g216	AsAt_g6531		AsAt_g9830		AsAt_g17930	AsAt_g11974
AsAt_g21615	AsAt_g6535		AsAt_g9839		AsAt_g17942	AsAt_g11975
AsAt_g21619	AsAt_g6551		AsAt_g9840		AsAt_g17945	AsAt_g11976
AsAt_g21659	AsAt_g6553		AsAt_g9847		AsAt_g17947	AsAt_g11978
AsAt_g21672	AsAt_g6572		AsAt_g9855		AsAt_g17972	AsAt_g11979
AsAt_g21697	AsAt_g6578		AsAt_g9858		AsAt_g17987	AsAt_g1198
AsAt_g21713	AsAt_g6580		AsAt_g9865		AsAt_g17994	AsAt_g11980
AsAt_g21720	AsAt_g6589		AsAt_g9877		AsAt_g17995	AsAt_g11982
AsAt_g21737	AsAt_g6601		AsAt_g9909		AsAt_g17997	AsAt_g11984
AsAt_g21740	AsAt_g6603		AsAt_g9916		AsAt_g18000	AsAt_g11985
AsAt_g21742	AsAt_g6607		AsAt_g9923		AsAt_g18001	AsAt_g11986
AsAt_g21743	AsAt_g662		AsAt_g9925		AsAt_g18011	AsAt_g11987
AsAt_g21754	AsAt_g6624		AsAt_g9950		AsAt_g18012	AsAt_g11988
AsAt_g21757	AsAt_g663		AsAt_g9957		AsAt_g18017	AsAt_g11989
AsAt_g21760	AsAt_g6635		AsAt_g9972		AsAt_g18018	AsAt_g1199
AsAt_g2177	AsAt_g664		AsAt_g9973		AsAt_g18021	AsAt_g11990
AsAt_g21787	AsAt_g6646		AsAt_g9974		AsAt_g18034	AsAt_g11991
AsAt_g21789	AsAt_g665		AsAt_g9985		AsAt_g18036	AsAt_g11992
AsAt_g21792	AsAt_g6652				AsAt_g18038	AsAt_g11993
AsAt_g21793	AsAt_g6665				AsAt_g18041	AsAt_g11994
AsAt_g21799	AsAt_g6670				AsAt_g18042	AsAt_g11995
AsAt_g21808	AsAt_g670				AsAt_g18061	AsAt_g11996
AsAt_g21812	AsAt_g6719				AsAt_g18082	AsAt_g11997
AsAt_g21813	AsAt_g6728				AsAt_g18090	AsAt_g11999
AsAt_g21837	AsAt_g673				AsAt_g18100	AsAt_g120
AsAt_g21853	AsAt_g6741				AsAt_g18108	AsAt_g12000
AsAt_g21854	AsAt_g6761				AsAt_g18109	AsAt_g12003
AsAt_g21863	AsAt_g6768				AsAt_g18110	AsAt_g12004
AsAt_g21874	AsAt_g6773				AsAt_g18111	AsAt_g12006
AsAt_g21878	AsAt_g6792				AsAt_g18119	AsAt_g12007
AsAt_g21890	AsAt_g6796				AsAt_g18124	AsAt_g12008
AsAt_g21892	AsAt_g6800				AsAt_g18128	AsAt_g12009
AsAt_g21900	AsAt_g6808				AsAt_g18129	AsAt_g1201
AsAt_g21914	AsAt_g6824				AsAt_g18130	AsAt_g12014
AsAt_g21918	AsAt_g6831				AsAt_g18139	AsAt_g12015
AsAt_g21941	AsAt_g6833				AsAt_g18141	AsAt_g12016
AsAt_g21946	AsAt_g6851				AsAt_g18152	AsAt_g12017
AsAt_g21955	AsAt_g6853				AsAt_g18154	AsAt_g12018
AsAt_g21961	AsAt_g6864				AsAt_g18169	AsAt_g12019
AsAt_g22003	AsAt_g6876				AsAt_g18172	AsAt_g12022
AsAt_g22004	AsAt_g6886				AsAt_g18185	AsAt_g12025
AsAt_g22006	AsAt_g6887				AsAt_g18189	AsAt_g12026
AsAt_g22007	AsAt_g6889				AsAt_g18193	AsAt_g12027
AsAt_g22011	AsAt_g6897				AsAt_g18195	AsAt_g12028
AsAt_g2202	AsAt_g690				AsAt_g182	AsAt_g12029
AsAt_g22022	AsAt_g6911				AsAt_g1820	AsAt_g1203
AsAt_g22035	AsAt_g6914				AsAt_g18206	AsAt_g12031
AsAt_g2204	AsAt_g6924				AsAt_g18207	AsAt_g12033
AsAt_g22045	AsAt_g6935				AsAt_g18209	AsAt_g12034
AsAt_g22047	AsAt_g6937				AsAt_g1821	AsAt_g12035
AsAt_g2205	AsAt_g6958				AsAt_g18221	AsAt_g12037
AsAt_g22050	AsAt_g6967				AsAt_g18228	AsAt_g12038
AsAt_g22056	AsAt_g7				AsAt_g18232	AsAt_g1204
AsAt_g22068	AsAt_g7004				AsAt_g18234	AsAt_g12041
AsAt_g22075	AsAt_g7029				AsAt_g18235	AsAt_g12042
AsAt_g22089	AsAt_g7032				AsAt_g18236	AsAt_g12043
AsAt_g2209	AsAt_g7040				AsAt_g18237	AsAt_g12046
AsAt_g22099	AsAt_g7060				AsAt_g18239	AsAt_g12047
AsAt_g22107	AsAt_g7094				AsAt_g18245	AsAt_g12049
AsAt_g22112	AsAt_g710				AsAt_g18249	AsAt_g1205
AsAt_g22126	AsAt_g7123				AsAt_g18251	AsAt_g12050
AsAt_g22135	AsAt_g7134				AsAt_g18255	AsAt_g12052
AsAt_g22136	AsAt_g7139				AsAt_g18257	AsAt_g12055
AsAt_g22149	AsAt_g7149				AsAt_g18264	AsAt_g12057
AsAt_g22154	AsAt_g7151				AsAt_g18274	AsAt_g12058
AsAt_g22155	AsAt_g717				AsAt_g18276	AsAt_g12059
AsAt_g22156	AsAt_g7180				AsAt_g18281	AsAt_g1206
AsAt_g22157	AsAt_g7181				AsAt_g18283	AsAt_g12062
AsAt_g22159	AsAt_g7202				AsAt_g18286	AsAt_g12064
AsAt_g22175	AsAt_g7220				AsAt_g18288	AsAt_g12066
AsAt_g22184	AsAt_g7229				AsAt_g18291	AsAt_g12067
AsAt_g22190	AsAt_g725				AsAt_g18299	AsAt_g12068
AsAt_g22194	AsAt_g7265				AsAt_g18312	AsAt_g12069
AsAt_g22225	AsAt_g7277				AsAt_g18313	AsAt_g1207
AsAt_g22230	AsAt_g7281				AsAt_g18320	AsAt_g12070
AsAt_g2226	AsAt_g7292				AsAt_g18324	AsAt_g12071
AsAt_g2255	AsAt_g7298				AsAt_g1833	AsAt_g12072
AsAt_g2260	AsAt_g7310				AsAt_g1834	AsAt_g12073
AsAt_g2270	AsAt_g7326				AsAt_g18347	AsAt_g12074
AsAt_g2279	AsAt_g7328				AsAt_g18354	AsAt_g12076
AsAt_g229	AsAt_g7333				AsAt_g18360	AsAt_g12077
AsAt_g2293	AsAt_g7334				AsAt_g18363	AsAt_g12078
AsAt_g2296	AsAt_g7339				AsAt_g18370	AsAt_g12079
AsAt_g2302	AsAt_g7379				AsAt_g18383	AsAt_g1208
AsAt_g2307	AsAt_g7386				AsAt_g18386	AsAt_g12080
AsAt_g2309	AsAt_g739				AsAt_g18395	AsAt_g12081
AsAt_g231	AsAt_g7394				AsAt_g18405	AsAt_g12082
AsAt_g2349	AsAt_g7404				AsAt_g18417	AsAt_g12083
AsAt_g2356	AsAt_g744				AsAt_g1842	AsAt_g12085
AsAt_g2362	AsAt_g7448				AsAt_g18420	AsAt_g12086
AsAt_g2368	AsAt_g7461				AsAt_g18422	AsAt_g12087
AsAt_g2380	AsAt_g7486				AsAt_g18423	AsAt_g12089
AsAt_g2381	AsAt_g7502				AsAt_g18425	AsAt_g12090
AsAt_g2396	AsAt_g7504				AsAt_g18427	AsAt_g12091
AsAt_g2397	AsAt_g752				AsAt_g18438	AsAt_g12092
AsAt_g2399	AsAt_g7525				AsAt_g18449	AsAt_g12094
AsAt_g2404	AsAt_g7530				AsAt_g18469	AsAt_g12095
AsAt_g2413	AsAt_g7541				AsAt_g18472	AsAt_g12097
AsAt_g2421	AsAt_g7544				AsAt_g18475	AsAt_g12099
AsAt_g2439	AsAt_g7547				AsAt_g18480	AsAt_g121
AsAt_g2447	AsAt_g759				AsAt_g18491	AsAt_g1210
AsAt_g2461	AsAt_g7620				AsAt_g18495	AsAt_g12100
AsAt_g2463	AsAt_g7621				AsAt_g18529	AsAt_g12101
AsAt_g2466	AsAt_g7624				AsAt_g18532	AsAt_g12102
AsAt_g2470	AsAt_g7627				AsAt_g18533	AsAt_g12103
AsAt_g2473	AsAt_g7643				AsAt_g18542	AsAt_g12105
AsAt_g2490	AsAt_g765				AsAt_g18543	AsAt_g12107
AsAt_g2495	AsAt_g766				AsAt_g1855	AsAt_g12109
AsAt_g252	AsAt_g7671				AsAt_g18560	AsAt_g12110
AsAt_g2523	AsAt_g7673				AsAt_g18563	AsAt_g12112
AsAt_g258	AsAt_g7680				AsAt_g18570	AsAt_g12113
AsAt_g2600	AsAt_g770				AsAt_g18574	AsAt_g12115
AsAt_g261	AsAt_g771				AsAt_g18578	AsAt_g12119
AsAt_g264	AsAt_g7720				AsAt_g18588	AsAt_g1212
AsAt_g2642	AsAt_g7721				AsAt_g18597	AsAt_g12120
AsAt_g2647	AsAt_g7738				AsAt_g18599	AsAt_g12121
AsAt_g2667	AsAt_g7752				AsAt_g18608	AsAt_g12122
AsAt_g2670	AsAt_g776				AsAt_g18612	AsAt_g12124
AsAt_g2675	AsAt_g7760				AsAt_g18613	AsAt_g12125
AsAt_g2681	AsAt_g7772				AsAt_g18616	AsAt_g12126
AsAt_g269	AsAt_g7794				AsAt_g18619	AsAt_g12127
AsAt_g2694	AsAt_g7818				AsAt_g1862	AsAt_g12128
AsAt_g2695	AsAt_g782				AsAt_g18625	AsAt_g12129
AsAt_g2703	AsAt_g789				AsAt_g18626	AsAt_g12130
AsAt_g2704	AsAt_g7912				AsAt_g18633	AsAt_g12131
AsAt_g2757	AsAt_g7925				AsAt_g18638	AsAt_g12132
AsAt_g2762	AsAt_g7935				AsAt_g18640	AsAt_g12134
AsAt_g2767	AsAt_g7959				AsAt_g18645	AsAt_g12135
AsAt_g2776	AsAt_g7961				AsAt_g18647	AsAt_g12137
AsAt_g2828	AsAt_g7963				AsAt_g18649	AsAt_g12138
AsAt_g2829	AsAt_g7972				AsAt_g18655	AsAt_g12140
AsAt_g2842	AsAt_g7980				AsAt_g18668	AsAt_g12141
AsAt_g287	AsAt_g7992				AsAt_g18677	AsAt_g12143
AsAt_g2884	AsAt_g7993				AsAt_g187	AsAt_g12144
AsAt_g2890	AsAt_g8				AsAt_g18709	AsAt_g12145
AsAt_g2902	AsAt_g8007				AsAt_g18718	AsAt_g12146
AsAt_g291	AsAt_g8011				AsAt_g18719	AsAt_g12148
AsAt_g2911	AsAt_g8018				AsAt_g18722	AsAt_g12149
AsAt_g2922	AsAt_g8019				AsAt_g18724	AsAt_g12150
AsAt_g2944	AsAt_g8040				AsAt_g18729	AsAt_g12151
AsAt_g2955	AsAt_g8044				AsAt_g18736	AsAt_g12153
AsAt_g2969	AsAt_g8049				AsAt_g18743	AsAt_g12154
AsAt_g2973	AsAt_g8051				AsAt_g18752	AsAt_g12155
AsAt_g2986	AsAt_g8063				AsAt_g18755	AsAt_g12156
AsAt_g2997	AsAt_g8065				AsAt_g18764	AsAt_g12157
AsAt_g2999	AsAt_g8086				AsAt_g18765	AsAt_g12158
AsAt_g3019	AsAt_g810				AsAt_g18766	AsAt_g12159
AsAt_g3032	AsAt_g8108				AsAt_g1877	AsAt_g1216
AsAt_g3033	AsAt_g8128				AsAt_g18770	AsAt_g12160
AsAt_g3039	AsAt_g8129				AsAt_g18775	AsAt_g12161
AsAt_g3056	AsAt_g814				AsAt_g18780	AsAt_g12162
AsAt_g3057	AsAt_g8143				AsAt_g18789	AsAt_g12164
AsAt_g3063	AsAt_g8152				AsAt_g1879	AsAt_g12165
AsAt_g3124	AsAt_g8159				AsAt_g18795	AsAt_g12166
AsAt_g3127	AsAt_g8160				AsAt_g18797	AsAt_g12167
AsAt_g3138	AsAt_g8170				AsAt_g18798	AsAt_g12168
AsAt_g315	AsAt_g8180				AsAt_g1880	AsAt_g12169
AsAt_g3154	AsAt_g8184				AsAt_g18806	AsAt_g12170
AsAt_g3168	AsAt_g8187				AsAt_g18813	AsAt_g12171
AsAt_g317	AsAt_g8189				AsAt_g18815	AsAt_g12172
AsAt_g3171	AsAt_g8191				AsAt_g18832	AsAt_g12173
AsAt_g3172	AsAt_g8202				AsAt_g18842	AsAt_g12174
AsAt_g3187	AsAt_g8207				AsAt_g18853	AsAt_g12175
AsAt_g3197	AsAt_g8238				AsAt_g18858	AsAt_g12176
AsAt_g3203	AsAt_g8244				AsAt_g18859	AsAt_g12177
AsAt_g3207	AsAt_g8260				AsAt_g18868	AsAt_g12178
AsAt_g3211	AsAt_g8261				AsAt_g18878	AsAt_g12179
AsAt_g3218	AsAt_g8262				AsAt_g18885	AsAt_g1218
AsAt_g3234	AsAt_g8275				AsAt_g1889	AsAt_g12180
AsAt_g3252	AsAt_g8281				AsAt_g18894	AsAt_g12181
AsAt_g3257	AsAt_g8286				AsAt_g189	AsAt_g12182
AsAt_g3263	AsAt_g8288				AsAt_g18903	AsAt_g12185
AsAt_g3267	AsAt_g8297				AsAt_g18904	AsAt_g12186
AsAt_g3283	AsAt_g8308				AsAt_g18908	AsAt_g12187
AsAt_g3292	AsAt_g8309				AsAt_g18910	AsAt_g12189
AsAt_g3293	AsAt_g8312				AsAt_g18916	AsAt_g12190
AsAt_g3296	AsAt_g8324				AsAt_g1892	AsAt_g12191
AsAt_g3305	AsAt_g8353				AsAt_g18921	AsAt_g12192
AsAt_g3309	AsAt_g8360				AsAt_g18924	AsAt_g12193
AsAt_g3320	AsAt_g8372				AsAt_g18940	AsAt_g12194
AsAt_g3324	AsAt_g8376				AsAt_g18944	AsAt_g12195
AsAt_g3367	AsAt_g838				AsAt_g18946	AsAt_g12196
AsAt_g339	AsAt_g8386				AsAt_g18957	AsAt_g122
AsAt_g3407	AsAt_g8396				AsAt_g18960	AsAt_g12200
AsAt_g3414	AsAt_g8403				AsAt_g18972	AsAt_g12201
AsAt_g3435	AsAt_g8404				AsAt_g1898	AsAt_g12202
AsAt_g3451	AsAt_g8405				AsAt_g18981	AsAt_g12203
AsAt_g3469	AsAt_g8413				AsAt_g18986	AsAt_g12204
AsAt_g348	AsAt_g8415				AsAt_g1900	AsAt_g12205
AsAt_g3480	AsAt_g8418				AsAt_g19036	AsAt_g12206
AsAt_g3503	AsAt_g8422				AsAt_g19045	AsAt_g12207
AsAt_g3513	AsAt_g8423				AsAt_g19061	AsAt_g12208
AsAt_g3518	AsAt_g8443				AsAt_g19086	AsAt_g12209
AsAt_g3520	AsAt_g8447				AsAt_g1909	AsAt_g1221
AsAt_g3521	AsAt_g8448				AsAt_g19157	AsAt_g12210
AsAt_g3534	AsAt_g8452				AsAt_g19165	AsAt_g12211
AsAt_g3553	AsAt_g8456				AsAt_g19166	AsAt_g12212
AsAt_g3555	AsAt_g8459				AsAt_g19194	AsAt_g12213
AsAt_g3556	AsAt_g8462				AsAt_g19198	AsAt_g12214
AsAt_g3608	AsAt_g8467				AsAt_g19222	AsAt_g12215
AsAt_g3662	AsAt_g8469				AsAt_g19233	AsAt_g12216
AsAt_g3676	AsAt_g8494				AsAt_g1925	AsAt_g12217
AsAt_g3679	AsAt_g8535				AsAt_g19252	AsAt_g1222
AsAt_g3687	AsAt_g8536				AsAt_g19266	AsAt_g12220
AsAt_g37	AsAt_g8537				AsAt_g19270	AsAt_g12221
AsAt_g3720	AsAt_g8580				AsAt_g19275	AsAt_g12225
AsAt_g3724	AsAt_g8586				AsAt_g1928	AsAt_g12226
AsAt_g3742	AsAt_g8595				AsAt_g19281	AsAt_g12228
AsAt_g3753	AsAt_g8597				AsAt_g19286	AsAt_g12229
AsAt_g3755	AsAt_g8599				AsAt_g1931	AsAt_g1223
AsAt_g3760	AsAt_g8626				AsAt_g19314	AsAt_g12233
AsAt_g3764	AsAt_g8678				AsAt_g19319	AsAt_g12234
AsAt_g3777	AsAt_g872				AsAt_g19324	AsAt_g12236
AsAt_g378	AsAt_g8731				AsAt_g19325	AsAt_g12237
AsAt_g3787	AsAt_g8732				AsAt_g19329	AsAt_g12238
AsAt_g38	AsAt_g874				AsAt_g19331	AsAt_g1224
AsAt_g3806	AsAt_g8744				AsAt_g19338	AsAt_g12241
AsAt_g3807	AsAt_g8765				AsAt_g19341	AsAt_g12242
AsAt_g3823	AsAt_g8795				AsAt_g19343	AsAt_g12243
AsAt_g3839	AsAt_g8814				AsAt_g19358	AsAt_g12244
AsAt_g3844	AsAt_g8824				AsAt_g19362	AsAt_g12245
AsAt_g3876	AsAt_g8844				AsAt_g1937	AsAt_g12248
AsAt_g3903	AsAt_g8865				AsAt_g1938	AsAt_g12249
AsAt_g3910	AsAt_g8885				AsAt_g19382	AsAt_g12250
AsAt_g3911	AsAt_g8905				AsAt_g194	AsAt_g12251
AsAt_g3916	AsAt_g8936				AsAt_g19402	AsAt_g12252
AsAt_g3923	AsAt_g8943				AsAt_g19410	AsAt_g12253
AsAt_g3933	AsAt_g8949				AsAt_g19411	AsAt_g12254
AsAt_g3954	AsAt_g8957				AsAt_g19417	AsAt_g12255
AsAt_g3985	AsAt_g8958				AsAt_g19424	AsAt_g12256
AsAt_g3986	AsAt_g8962				AsAt_g19433	AsAt_g12257
AsAt_g3988	AsAt_g8968				AsAt_g19441	AsAt_g12258
AsAt_g40	AsAt_g8976				AsAt_g19444	AsAt_g12259
AsAt_g4014	AsAt_g8992				AsAt_g19454	AsAt_g1226
AsAt_g402	AsAt_g8994				AsAt_g19456	AsAt_g12260
AsAt_g4031	AsAt_g9050				AsAt_g19461	AsAt_g12261
AsAt_g4038	AsAt_g9083				AsAt_g19466	AsAt_g12262
AsAt_g406	AsAt_g9103				AsAt_g19467	AsAt_g12264
AsAt_g4065	AsAt_g9106				AsAt_g19474	AsAt_g12265
AsAt_g4085	AsAt_g9112				AsAt_g19488	AsAt_g12266
AsAt_g4086	AsAt_g912				AsAt_g19493	AsAt_g12267
AsAt_g4087	AsAt_g9123				AsAt_g1950	AsAt_g12268
AsAt_g4104	AsAt_g9124				AsAt_g1951	AsAt_g1227
AsAt_g4114	AsAt_g9126				AsAt_g19512	AsAt_g12273
AsAt_g4116	AsAt_g9131				AsAt_g19521	AsAt_g12274
AsAt_g4122	AsAt_g9148				AsAt_g19522	AsAt_g12275
AsAt_g4126	AsAt_g9158				AsAt_g19532	AsAt_g12277
AsAt_g4127	AsAt_g9186				AsAt_g1954	AsAt_g12278
AsAt_g4140	AsAt_g9187				AsAt_g19549	AsAt_g12279
AsAt_g415	AsAt_g9193				AsAt_g19552	AsAt_g1228
AsAt_g4151	AsAt_g9210				AsAt_g19556	AsAt_g12282
AsAt_g4164	AsAt_g9211				AsAt_g19563	AsAt_g12283
AsAt_g417	AsAt_g9218				AsAt_g1957	AsAt_g12284
AsAt_g4173	AsAt_g9219				AsAt_g19573	AsAt_g12285
AsAt_g4180	AsAt_g9223				AsAt_g19576	AsAt_g12286
AsAt_g4187	AsAt_g9274				AsAt_g19584	AsAt_g12287
AsAt_g4202	AsAt_g9276				AsAt_g19589	AsAt_g12288
AsAt_g4204	AsAt_g9278				AsAt_g19597	AsAt_g1229
AsAt_g4228	AsAt_g9279				AsAt_g196	AsAt_g12292
AsAt_g4237	AsAt_g9282				AsAt_g19611	AsAt_g12293
AsAt_g4250	AsAt_g9295				AsAt_g19633	AsAt_g12294
AsAt_g426	AsAt_g9306				AsAt_g19642	AsAt_g12295
AsAt_g4261	AsAt_g9308				AsAt_g19652	AsAt_g12296
AsAt_g4276	AsAt_g9310				AsAt_g19656	AsAt_g12298
AsAt_g4309	AsAt_g9311				AsAt_g19665	AsAt_g12299
AsAt_g4311	AsAt_g9314				AsAt_g19681	AsAt_g1230
AsAt_g4318	AsAt_g9329				AsAt_g19688	AsAt_g12301
AsAt_g4319	AsAt_g9378				AsAt_g19706	AsAt_g12303
AsAt_g4328	AsAt_g9396				AsAt_g19709	AsAt_g12304
AsAt_g4422	AsAt_g9397				AsAt_g19721	AsAt_g12305
AsAt_g4437	AsAt_g9400				AsAt_g19736	AsAt_g12306
AsAt_g4439	AsAt_g9402				AsAt_g19766	AsAt_g12307
AsAt_g4448	AsAt_g9416				AsAt_g19771	AsAt_g12308
AsAt_g4463	AsAt_g9418				AsAt_g19796	AsAt_g12310
AsAt_g4464	AsAt_g9429				AsAt_g19797	AsAt_g12313
AsAt_g4466	AsAt_g9435				AsAt_g19802	AsAt_g12314
AsAt_g4481	AsAt_g949				AsAt_g19804	AsAt_g12316
AsAt_g4485	AsAt_g9514				AsAt_g1981	AsAt_g12317
AsAt_g45	AsAt_g9516				AsAt_g19825	AsAt_g12318
AsAt_g4507	AsAt_g9517				AsAt_g19840	AsAt_g1232
AsAt_g4510	AsAt_g952				AsAt_g19864	AsAt_g12320
AsAt_g4511	AsAt_g953				AsAt_g19868	AsAt_g12321
AsAt_g4525	AsAt_g9546				AsAt_g19872	AsAt_g12322
AsAt_g4527	AsAt_g9558				AsAt_g19876	AsAt_g12323
AsAt_g455	AsAt_g9559				AsAt_g19904	AsAt_g12325
AsAt_g4551	AsAt_g9593				AsAt_g19906	AsAt_g12326
AsAt_g4560	AsAt_g9608				AsAt_g19908	AsAt_g12328
AsAt_g4562	AsAt_g9609				AsAt_g1992	AsAt_g12329
AsAt_g4568	AsAt_g9622				AsAt_g19920	AsAt_g1233
AsAt_g4583	AsAt_g9628				AsAt_g19921	AsAt_g12330
AsAt_g4588	AsAt_g9654				AsAt_g19937	AsAt_g12331
AsAt_g4601	AsAt_g9673				AsAt_g19975	AsAt_g12332
AsAt_g4605	AsAt_g9682				AsAt_g19985	AsAt_g12333
AsAt_g4606	AsAt_g9688				AsAt_g20	AsAt_g12336
AsAt_g4607	AsAt_g9689				AsAt_g200	AsAt_g12338
AsAt_g4610	AsAt_g9695				AsAt_g20007	AsAt_g12340
AsAt_g4613	AsAt_g9697				AsAt_g20027	AsAt_g12341
AsAt_g463	AsAt_g9702				AsAt_g20030	AsAt_g12345
AsAt_g4643	AsAt_g973				AsAt_g20049	AsAt_g12346
AsAt_g4653	AsAt_g9746				AsAt_g20059	AsAt_g12348
AsAt_g4657	AsAt_g9767				AsAt_g20064	AsAt_g12349
AsAt_g4669	AsAt_g9773				AsAt_g20065	AsAt_g1235
AsAt_g4671	AsAt_g9786				AsAt_g20079	AsAt_g12350
AsAt_g4693	AsAt_g9804				AsAt_g20082	AsAt_g12351
AsAt_g4694	AsAt_g9817				AsAt_g20084	AsAt_g12352
AsAt_g4695	AsAt_g9826				AsAt_g20087	AsAt_g12358
AsAt_g4698	AsAt_g9831				AsAt_g20090	AsAt_g1236
AsAt_g4703	AsAt_g9839				AsAt_g20093	AsAt_g12360
AsAt_g4709	AsAt_g984				AsAt_g20098	AsAt_g12361
AsAt_g4717	AsAt_g9851				AsAt_g20108	AsAt_g12362
AsAt_g4721	AsAt_g9868				AsAt_g20111	AsAt_g12363
AsAt_g4735	AsAt_g9872				AsAt_g20112	AsAt_g12364
AsAt_g4750	AsAt_g9878				AsAt_g20113	AsAt_g12366
AsAt_g4755	AsAt_g9893				AsAt_g20114	AsAt_g12367
AsAt_g4779	AsAt_g9894				AsAt_g20117	AsAt_g12369
AsAt_g4786	AsAt_g9896				AsAt_g20122	AsAt_g1237
AsAt_g4798	AsAt_g9932				AsAt_g20131	AsAt_g12370
AsAt_g4800	AsAt_g9938				AsAt_g20141	AsAt_g12371
AsAt_g4809	AsAt_g9950				AsAt_g20152	AsAt_g12372
AsAt_g481	AsAt_g9960				AsAt_g20155	AsAt_g12373
AsAt_g4810	AsAt_g9966				AsAt_g20157	AsAt_g12376
AsAt_g4816	AsAt_g9986				AsAt_g2016	AsAt_g12377
AsAt_g4817	AsAt_g9990				AsAt_g20189	AsAt_g12378
AsAt_g4819					AsAt_g20190	AsAt_g12379
AsAt_g482					AsAt_g20192	AsAt_g1238
AsAt_g4820					AsAt_g20195	AsAt_g12381
AsAt_g4821					AsAt_g202	AsAt_g12382
AsAt_g4822					AsAt_g20202	AsAt_g12386
AsAt_g4834					AsAt_g20203	AsAt_g12387
AsAt_g4845					AsAt_g2021	AsAt_g1239
AsAt_g4848					AsAt_g2022	AsAt_g12390
AsAt_g4859					AsAt_g20228	AsAt_g12391
AsAt_g4865					AsAt_g2024	AsAt_g12393
AsAt_g4868					AsAt_g20243	AsAt_g12394
AsAt_g4878					AsAt_g20301	AsAt_g12395
AsAt_g4881					AsAt_g20306	AsAt_g12396
AsAt_g4882					AsAt_g20329	AsAt_g12398
AsAt_g4892					AsAt_g20336	AsAt_g124
AsAt_g4893					AsAt_g20338	AsAt_g1240
AsAt_g49					AsAt_g20346	AsAt_g12400
AsAt_g4905					AsAt_g20352	AsAt_g12401
AsAt_g4925					AsAt_g20354	AsAt_g12402
AsAt_g4950					AsAt_g20365	AsAt_g12403
AsAt_g4965					AsAt_g20368	AsAt_g12405
AsAt_g497					AsAt_g2037	AsAt_g12406
AsAt_g4979					AsAt_g20372	AsAt_g12409
AsAt_g4988					AsAt_g20375	AsAt_g1241
AsAt_g4990					AsAt_g20378	AsAt_g12410
AsAt_g4997					AsAt_g20380	AsAt_g12412
AsAt_g5007					AsAt_g20382	AsAt_g12413
AsAt_g5024					AsAt_g20387	AsAt_g12416
AsAt_g5025					AsAt_g20404	AsAt_g12417
AsAt_g5035					AsAt_g20418	AsAt_g12419
AsAt_g5036					AsAt_g20425	AsAt_g12420
AsAt_g5038					AsAt_g20429	AsAt_g12422
AsAt_g5039					AsAt_g20438	AsAt_g12424
AsAt_g5040					AsAt_g20448	AsAt_g12425
AsAt_g506					AsAt_g20449	AsAt_g12426
AsAt_g5083					AsAt_g20450	AsAt_g12427
AsAt_g5107					AsAt_g20457	AsAt_g12428
AsAt_g5111					AsAt_g20461	AsAt_g12430
AsAt_g5117					AsAt_g20472	AsAt_g12432
AsAt_g5118					AsAt_g2048	AsAt_g12433
AsAt_g5127					AsAt_g20484	AsAt_g12434
AsAt_g5136					AsAt_g20485	AsAt_g12436
AsAt_g5145					AsAt_g20486	AsAt_g12438
AsAt_g5176					AsAt_g20489	AsAt_g12439
AsAt_g5182					AsAt_g205	AsAt_g12440
AsAt_g5197					AsAt_g20503	AsAt_g12441
AsAt_g5204					AsAt_g20505	AsAt_g12442
AsAt_g5209					AsAt_g20511	AsAt_g12444
AsAt_g5210					AsAt_g20512	AsAt_g12446
AsAt_g5218					AsAt_g20526	AsAt_g12447
AsAt_g5242					AsAt_g20529	AsAt_g12448
AsAt_g5248					AsAt_g20537	AsAt_g1245
AsAt_g526					AsAt_g20544	AsAt_g12450
AsAt_g5261					AsAt_g20550	AsAt_g12452
AsAt_g5275					AsAt_g2056	AsAt_g12453
AsAt_g5278					AsAt_g20574	AsAt_g12456
AsAt_g5296					AsAt_g20579	AsAt_g12458
AsAt_g532					AsAt_g20582	AsAt_g12459
AsAt_g5325					AsAt_g20610	AsAt_g1246
AsAt_g5329					AsAt_g20613	AsAt_g12463
AsAt_g5331					AsAt_g20618	AsAt_g12464
AsAt_g5333					AsAt_g20622	AsAt_g12465
AsAt_g5342					AsAt_g20637	AsAt_g12466
AsAt_g536					AsAt_g20645	AsAt_g12467
AsAt_g5363					AsAt_g20653	AsAt_g12468
AsAt_g5369					AsAt_g20655	AsAt_g1247
AsAt_g5372					AsAt_g20661	AsAt_g12470
AsAt_g5374					AsAt_g20665	AsAt_g12471
AsAt_g5406					AsAt_g20674	AsAt_g12472
AsAt_g5407					AsAt_g2068	AsAt_g12473
AsAt_g5408					AsAt_g20684	AsAt_g12474
AsAt_g542					AsAt_g20685	AsAt_g12475
AsAt_g5427					AsAt_g2069	AsAt_g12476
AsAt_g5434					AsAt_g20695	AsAt_g12477
AsAt_g5445					AsAt_g20697	AsAt_g12479
AsAt_g5461					AsAt_g20701	AsAt_g12481
AsAt_g5486					AsAt_g20703	AsAt_g12482
AsAt_g5503					AsAt_g20707	AsAt_g12483
AsAt_g5513					AsAt_g2071	AsAt_g12485
AsAt_g5515					AsAt_g20716	AsAt_g12486
AsAt_g5518					AsAt_g20722	AsAt_g12487
AsAt_g5519					AsAt_g20727	AsAt_g1249
AsAt_g5533					AsAt_g20728	AsAt_g12491
AsAt_g5535					AsAt_g20730	AsAt_g12492
AsAt_g554					AsAt_g20732	AsAt_g12495
AsAt_g5551					AsAt_g20737	AsAt_g12497
AsAt_g5556					AsAt_g20739	AsAt_g12499
AsAt_g5575					AsAt_g20754	AsAt_g125
AsAt_g5580					AsAt_g20755	AsAt_g1250
AsAt_g559					AsAt_g20761	AsAt_g12501
AsAt_g561					AsAt_g20762	AsAt_g12502
AsAt_g5612					AsAt_g20767	AsAt_g12504
AsAt_g5621					AsAt_g20769	AsAt_g12505
AsAt_g5643					AsAt_g20770	AsAt_g12506
AsAt_g5657					AsAt_g20791	AsAt_g12507
AsAt_g5658					AsAt_g20792	AsAt_g12509
AsAt_g5673					AsAt_g20812	AsAt_g1251
AsAt_g5679					AsAt_g20822	AsAt_g12510
AsAt_g5680					AsAt_g20829	AsAt_g12511
AsAt_g569					AsAt_g20831	AsAt_g12512
AsAt_g5690					AsAt_g20834	AsAt_g12513
AsAt_g5702					AsAt_g20836	AsAt_g12514
AsAt_g571					AsAt_g20842	AsAt_g12516
AsAt_g5719					AsAt_g20849	AsAt_g12517
AsAt_g572					AsAt_g20851	AsAt_g12518
AsAt_g5723					AsAt_g2086	AsAt_g12519
AsAt_g5729					AsAt_g20865	AsAt_g12520
AsAt_g5731					AsAt_g2087	AsAt_g12521
AsAt_g5740					AsAt_g20878	AsAt_g12523
AsAt_g5745					AsAt_g20886	AsAt_g12524
AsAt_g5758					AsAt_g20900	AsAt_g12525
AsAt_g5760					AsAt_g20923	AsAt_g12526
AsAt_g5763					AsAt_g20924	AsAt_g12528
AsAt_g5774					AsAt_g20942	AsAt_g1253
AsAt_g5813					AsAt_g20945	AsAt_g12530
AsAt_g582					AsAt_g20946	AsAt_g12531
AsAt_g5828					AsAt_g20947	AsAt_g12532
AsAt_g5831					AsAt_g20955	AsAt_g12535
AsAt_g5835					AsAt_g20964	AsAt_g12536
AsAt_g5838					AsAt_g2097	AsAt_g12537
AsAt_g585					AsAt_g20978	AsAt_g12538
AsAt_g586					AsAt_g20979	AsAt_g12539
AsAt_g5870					AsAt_g20987	AsAt_g12540
AsAt_g5878					AsAt_g20992	AsAt_g12542
AsAt_g5879					AsAt_g20999	AsAt_g12543
AsAt_g5899					AsAt_g21	AsAt_g12544
AsAt_g5902					AsAt_g210	AsAt_g12545
AsAt_g5916					AsAt_g21000	AsAt_g12546
AsAt_g5942					AsAt_g21008	AsAt_g12547
AsAt_g5962					AsAt_g21009	AsAt_g12549
AsAt_g5964					AsAt_g21011	AsAt_g1255
AsAt_g5991					AsAt_g21018	AsAt_g12550
AsAt_g5992					AsAt_g21023	AsAt_g12552
AsAt_g5996					AsAt_g21025	AsAt_g12554
AsAt_g6					AsAt_g2104	AsAt_g12555
AsAt_g6001					AsAt_g21042	AsAt_g12556
AsAt_g6005					AsAt_g21046	AsAt_g12558
AsAt_g6006					AsAt_g21055	AsAt_g12559
AsAt_g6025					AsAt_g21058	AsAt_g1256
AsAt_g6026					AsAt_g21066	AsAt_g12560
AsAt_g6051					AsAt_g2107	AsAt_g12561
AsAt_g6082					AsAt_g21078	AsAt_g12562
AsAt_g6085					AsAt_g2108	AsAt_g12563
AsAt_g6090					AsAt_g21088	AsAt_g12564
AsAt_g6091					AsAt_g21090	AsAt_g12565
AsAt_g6096					AsAt_g21091	AsAt_g12568
AsAt_g6112					AsAt_g21092	AsAt_g1257
AsAt_g6117					AsAt_g21094	AsAt_g12571
AsAt_g6123					AsAt_g21096	AsAt_g12572
AsAt_g6140					AsAt_g211	AsAt_g12573
AsAt_g6142					AsAt_g21109	AsAt_g12576
AsAt_g6183					AsAt_g21114	AsAt_g12578
AsAt_g62					AsAt_g21116	AsAt_g12579
AsAt_g6397					AsAt_g21117	AsAt_g1258
AsAt_g640					AsAt_g21127	AsAt_g12580
AsAt_g6409					AsAt_g21129	AsAt_g12581
AsAt_g6417					AsAt_g2113	AsAt_g12582
AsAt_g6425					AsAt_g21152	AsAt_g12583
AsAt_g6438					AsAt_g21153	AsAt_g12584
AsAt_g6439					AsAt_g21163	AsAt_g12586
AsAt_g6444					AsAt_g2118	AsAt_g12587
AsAt_g6461					AsAt_g21187	AsAt_g12590
AsAt_g647					AsAt_g2119	AsAt_g12591
AsAt_g6473					AsAt_g21192	AsAt_g12593
AsAt_g6474					AsAt_g21194	AsAt_g12594
AsAt_g6485					AsAt_g2120	AsAt_g12596
AsAt_g6501					AsAt_g21200	AsAt_g12597
AsAt_g6504					AsAt_g21206	AsAt_g12598
AsAt_g6524					AsAt_g21229	AsAt_g12601
AsAt_g6527					AsAt_g2123	AsAt_g12602
AsAt_g6528					AsAt_g21243	AsAt_g12605
AsAt_g6538					AsAt_g21244	AsAt_g12606
AsAt_g6539					AsAt_g21251	AsAt_g12607
AsAt_g6541					AsAt_g21262	AsAt_g12609
AsAt_g655					AsAt_g21266	AsAt_g12610
AsAt_g6573					AsAt_g21269	AsAt_g12612
AsAt_g6576					AsAt_g21270	AsAt_g12613
AsAt_g6588					AsAt_g21278	AsAt_g12616
AsAt_g6595					AsAt_g21280	AsAt_g12617
AsAt_g661					AsAt_g21283	AsAt_g12618
AsAt_g6620					AsAt_g21292	AsAt_g12619
AsAt_g6638					AsAt_g21301	AsAt_g12621
AsAt_g6641					AsAt_g21306	AsAt_g12622
AsAt_g6653					AsAt_g21312	AsAt_g12623
AsAt_g6659					AsAt_g21315	AsAt_g12624
AsAt_g6669					AsAt_g2132	AsAt_g12626
AsAt_g6678					AsAt_g21322	AsAt_g12628
AsAt_g6689					AsAt_g21327	AsAt_g1263
AsAt_g6696					AsAt_g21329	AsAt_g12630
AsAt_g6704					AsAt_g2133	AsAt_g12632
AsAt_g6731					AsAt_g21331	AsAt_g12634
AsAt_g6751					AsAt_g21337	AsAt_g12635
AsAt_g6766					AsAt_g21339	AsAt_g12636
AsAt_g6786					AsAt_g21342	AsAt_g12638
AsAt_g6805					AsAt_g21344	AsAt_g12639
AsAt_g6816					AsAt_g21345	AsAt_g1264
AsAt_g6819					AsAt_g21346	AsAt_g12640
AsAt_g6820					AsAt_g21347	AsAt_g12641
AsAt_g683					AsAt_g21348	AsAt_g12643
AsAt_g6871					AsAt_g21353	AsAt_g12644
AsAt_g6872					AsAt_g21354	AsAt_g12645
AsAt_g6919					AsAt_g2136	AsAt_g12646
AsAt_g693					AsAt_g21365	AsAt_g12648
AsAt_g6933					AsAt_g21370	AsAt_g12649
AsAt_g696					AsAt_g21373	AsAt_g1265
AsAt_g6976					AsAt_g21374	AsAt_g12650
AsAt_g70					AsAt_g21377	AsAt_g12651
AsAt_g7015					AsAt_g2138	AsAt_g12652
AsAt_g7021					AsAt_g21380	AsAt_g12653
AsAt_g7027					AsAt_g21381	AsAt_g12654
AsAt_g7036					AsAt_g21382	AsAt_g12655
AsAt_g7041					AsAt_g21391	AsAt_g12657
AsAt_g7048					AsAt_g21392	AsAt_g12658
AsAt_g7058					AsAt_g21398	AsAt_g12659
AsAt_g7074					AsAt_g21407	AsAt_g1266
AsAt_g7076					AsAt_g2142	AsAt_g12662
AsAt_g7087					AsAt_g21426	AsAt_g12663
AsAt_g7089					AsAt_g21432	AsAt_g12664
AsAt_g7090					AsAt_g21439	AsAt_g12665
AsAt_g7095					AsAt_g21462	AsAt_g12667
AsAt_g7110					AsAt_g21464	AsAt_g12668
AsAt_g7116					AsAt_g21475	AsAt_g12669
AsAt_g7138					AsAt_g21481	AsAt_g12670
AsAt_g7141					AsAt_g21483	AsAt_g12671
AsAt_g7152					AsAt_g21490	AsAt_g12672
AsAt_g7168					AsAt_g21492	AsAt_g12673
AsAt_g719					AsAt_g21496	AsAt_g12674
AsAt_g7194					AsAt_g21510	AsAt_g12675
AsAt_g7195					AsAt_g21511	AsAt_g12676
AsAt_g7198					AsAt_g21513	AsAt_g12677
AsAt_g720					AsAt_g21524	AsAt_g12678
AsAt_g7211					AsAt_g21529	AsAt_g12679
AsAt_g7216					AsAt_g21531	AsAt_g1268
AsAt_g722					AsAt_g21540	AsAt_g12680
AsAt_g7222					AsAt_g21541	AsAt_g12681
AsAt_g7223					AsAt_g21549	AsAt_g12682
AsAt_g7230					AsAt_g21550	AsAt_g12684
AsAt_g7232					AsAt_g21557	AsAt_g12685
AsAt_g7241					AsAt_g21559	AsAt_g12686
AsAt_g7243					AsAt_g21560	AsAt_g12688
AsAt_g7249					AsAt_g21562	AsAt_g1269
AsAt_g7262					AsAt_g2157	AsAt_g12690
AsAt_g7267					AsAt_g21574	AsAt_g12691
AsAt_g7270					AsAt_g21580	AsAt_g12692
AsAt_g7282					AsAt_g21589	AsAt_g12694
AsAt_g7286					AsAt_g21591	AsAt_g12695
AsAt_g7299					AsAt_g21599	AsAt_g12696
AsAt_g732					AsAt_g21603	AsAt_g12697
AsAt_g7329					AsAt_g21604	AsAt_g12699
AsAt_g7338					AsAt_g21606	AsAt_g12700
AsAt_g7342					AsAt_g21615	AsAt_g12704
AsAt_g7347					AsAt_g21619	AsAt_g12705
AsAt_g7363					AsAt_g2162	AsAt_g12706
AsAt_g7373					AsAt_g21637	AsAt_g12707
AsAt_g7375					AsAt_g21660	AsAt_g12708
AsAt_g7388					AsAt_g2167	AsAt_g12712
AsAt_g7398					AsAt_g21677	AsAt_g12713
AsAt_g7399					AsAt_g21678	AsAt_g12716
AsAt_g7438					AsAt_g21683	AsAt_g12717
AsAt_g745					AsAt_g21684	AsAt_g12718
AsAt_g7460					AsAt_g21711	AsAt_g12719
AsAt_g7475					AsAt_g2172	AsAt_g1272
AsAt_g7480					AsAt_g21723	AsAt_g12720
AsAt_g7498					AsAt_g21729	AsAt_g12721
AsAt_g7499					AsAt_g2173	AsAt_g12722
AsAt_g7505					AsAt_g21733	AsAt_g12723
AsAt_g7517					AsAt_g21741	AsAt_g12724
AsAt_g7539					AsAt_g21746	AsAt_g12725
AsAt_g7545					AsAt_g21747	AsAt_g12728
AsAt_g7553					AsAt_g21751	AsAt_g12729
AsAt_g7568					AsAt_g21760	AsAt_g12730
AsAt_g7600					AsAt_g21774	AsAt_g12732
AsAt_g7602					AsAt_g21776	AsAt_g12733
AsAt_g7607					AsAt_g21780	AsAt_g12734
AsAt_g7618					AsAt_g21785	AsAt_g12735
AsAt_g7629					AsAt_g21787	AsAt_g12736
AsAt_g7644					AsAt_g2179	AsAt_g12737
AsAt_g7656					AsAt_g21794	AsAt_g12738
AsAt_g7666					AsAt_g21797	AsAt_g1274
AsAt_g7668					AsAt_g21804	AsAt_g12741
AsAt_g7686					AsAt_g21810	AsAt_g12742
AsAt_g7688					AsAt_g21817	AsAt_g12743
AsAt_g7693					AsAt_g21820	AsAt_g12744
AsAt_g7696					AsAt_g21832	AsAt_g12746
AsAt_g7698					AsAt_g21835	AsAt_g12749
AsAt_g7701					AsAt_g21836	AsAt_g1275
AsAt_g7714					AsAt_g21839	AsAt_g12751
AsAt_g7715					AsAt_g21843	AsAt_g12752
AsAt_g7727					AsAt_g21849	AsAt_g12753
AsAt_g7735					AsAt_g21853	AsAt_g12755
AsAt_g7740					AsAt_g21865	AsAt_g12759
AsAt_g7745					AsAt_g21871	AsAt_g1276
AsAt_g7747					AsAt_g21873	AsAt_g12762
AsAt_g7751					AsAt_g21899	AsAt_g12763
AsAt_g7774					AsAt_g21900	AsAt_g12765
AsAt_g7791					AsAt_g21920	AsAt_g12768
AsAt_g7792					AsAt_g21921	AsAt_g12769
AsAt_g7804					AsAt_g21931	AsAt_g1277
AsAt_g7809					AsAt_g21932	AsAt_g12772
AsAt_g7832					AsAt_g21933	AsAt_g12773
AsAt_g7858					AsAt_g21936	AsAt_g12774
AsAt_g7870					AsAt_g21941	AsAt_g12775
AsAt_g7872					AsAt_g21963	AsAt_g12776
AsAt_g7880					AsAt_g21971	AsAt_g12777
AsAt_g7883					AsAt_g21982	AsAt_g12779
AsAt_g7903					AsAt_g21986	AsAt_g1278
AsAt_g7906					AsAt_g21991	AsAt_g12782
AsAt_g7913					AsAt_g22004	AsAt_g12783
AsAt_g7923					AsAt_g22015	AsAt_g12784
AsAt_g794					AsAt_g22022	AsAt_g12785
AsAt_g7952					AsAt_g2204	AsAt_g12788
AsAt_g7954					AsAt_g22040	AsAt_g12789
AsAt_g7965					AsAt_g22043	AsAt_g12790
AsAt_g7971					AsAt_g22047	AsAt_g12791
AsAt_g7979					AsAt_g22051	AsAt_g12793
AsAt_g7988					AsAt_g22054	AsAt_g12794
AsAt_g7994					AsAt_g22068	AsAt_g12795
AsAt_g8003					AsAt_g22077	AsAt_g12797
AsAt_g8004					AsAt_g22084	AsAt_g12799
AsAt_g8005					AsAt_g22093	AsAt_g128
AsAt_g8026					AsAt_g22101	AsAt_g12800
AsAt_g8052					AsAt_g22109	AsAt_g12801
AsAt_g8055					AsAt_g22114	AsAt_g12806
AsAt_g8062					AsAt_g22116	AsAt_g12808
AsAt_g8064					AsAt_g22128	AsAt_g12809
AsAt_g8070					AsAt_g22133	AsAt_g1281
AsAt_g8087					AsAt_g22136	AsAt_g12813
AsAt_g8099					AsAt_g2214	AsAt_g12814
AsAt_g8102					AsAt_g22141	AsAt_g12815
AsAt_g8122					AsAt_g22143	AsAt_g12817
AsAt_g8126					AsAt_g22149	AsAt_g12819
AsAt_g8142					AsAt_g2215	AsAt_g1282
AsAt_g8145					AsAt_g22152	AsAt_g12828
AsAt_g8146					AsAt_g22153	AsAt_g12829
AsAt_g8173					AsAt_g22156	AsAt_g1283
AsAt_g8174					AsAt_g22159	AsAt_g12830
AsAt_g8186					AsAt_g22175	AsAt_g12831
AsAt_g8194					AsAt_g22179	AsAt_g12832
AsAt_g8197					AsAt_g22206	AsAt_g12833
AsAt_g8203					AsAt_g22210	AsAt_g12834
AsAt_g8205					AsAt_g22218	AsAt_g1284
AsAt_g8221					AsAt_g22232	AsAt_g12841
AsAt_g8246					AsAt_g2227	AsAt_g12843
AsAt_g8249					AsAt_g2230	AsAt_g12844
AsAt_g8250					AsAt_g2231	AsAt_g12845
AsAt_g8252					AsAt_g2233	AsAt_g12846
AsAt_g8256					AsAt_g2234	AsAt_g12847
AsAt_g8258					AsAt_g2238	AsAt_g12848
AsAt_g826					AsAt_g2239	AsAt_g1285
AsAt_g8267					AsAt_g224	AsAt_g12850
AsAt_g8282					AsAt_g2240	AsAt_g12852
AsAt_g8283					AsAt_g2242	AsAt_g12853
AsAt_g8285					AsAt_g2243	AsAt_g12854
AsAt_g8287					AsAt_g2244	AsAt_g12855
AsAt_g8294					AsAt_g2247	AsAt_g12856
AsAt_g8300					AsAt_g2248	AsAt_g12857
AsAt_g8328					AsAt_g225	AsAt_g12858
AsAt_g8339					AsAt_g2251	AsAt_g12859
AsAt_g8350					AsAt_g2253	AsAt_g1286
AsAt_g8364					AsAt_g2254	AsAt_g12860
AsAt_g8365					AsAt_g2257	AsAt_g12861
AsAt_g8379					AsAt_g2265	AsAt_g12862
AsAt_g8383					AsAt_g2268	AsAt_g12863
AsAt_g8389					AsAt_g2277	AsAt_g12864
AsAt_g8392					AsAt_g228	AsAt_g12865
AsAt_g8412					AsAt_g2280	AsAt_g12868
AsAt_g8421					AsAt_g2283	AsAt_g1287
AsAt_g8472					AsAt_g2289	AsAt_g12870
AsAt_g8476					AsAt_g2292	AsAt_g12871
AsAt_g8480					AsAt_g2317	AsAt_g12872
AsAt_g8483					AsAt_g2322	AsAt_g12873
AsAt_g8489					AsAt_g2327	AsAt_g12875
AsAt_g8497					AsAt_g2336	AsAt_g12876
AsAt_g8501					AsAt_g234	AsAt_g12877
AsAt_g8503					AsAt_g2341	AsAt_g12878
AsAt_g8506					AsAt_g235	AsAt_g12879
AsAt_g8518					AsAt_g2355	AsAt_g1288
AsAt_g8520					AsAt_g2360	AsAt_g12880
AsAt_g8524					AsAt_g2371	AsAt_g12886
AsAt_g8529					AsAt_g2374	AsAt_g12887
AsAt_g8532					AsAt_g2376	AsAt_g12888
AsAt_g8542					AsAt_g2382	AsAt_g12889
AsAt_g8546					AsAt_g2383	AsAt_g1289
AsAt_g8548					AsAt_g2384	AsAt_g12890
AsAt_g857					AsAt_g2400	AsAt_g12891
AsAt_g8571					AsAt_g2404	AsAt_g12892
AsAt_g8572					AsAt_g2406	AsAt_g12893
AsAt_g8574					AsAt_g2426	AsAt_g12896
AsAt_g8576					AsAt_g243	AsAt_g12897
AsAt_g8583					AsAt_g2440	AsAt_g129
AsAt_g8617					AsAt_g2446	AsAt_g1290
AsAt_g8618					AsAt_g2452	AsAt_g12903
AsAt_g8619					AsAt_g2461	AsAt_g12904
AsAt_g8627					AsAt_g2468	AsAt_g12905
AsAt_g863					AsAt_g2470	AsAt_g12907
AsAt_g8630					AsAt_g2471	AsAt_g12908
AsAt_g8633					AsAt_g2473	AsAt_g12910
AsAt_g8640					AsAt_g2482	AsAt_g12911
AsAt_g8644					AsAt_g2486	AsAt_g12912
AsAt_g8645					AsAt_g2488	AsAt_g12913
AsAt_g8649					AsAt_g2490	AsAt_g12914
AsAt_g8651					AsAt_g2492	AsAt_g12915
AsAt_g8653					AsAt_g25	AsAt_g12916
AsAt_g8656					AsAt_g2505	AsAt_g12917
AsAt_g8659					AsAt_g2518	AsAt_g12918
AsAt_g8664					AsAt_g2520	AsAt_g12920
AsAt_g8672					AsAt_g2521	AsAt_g12921
AsAt_g8680					AsAt_g2532	AsAt_g12923
AsAt_g869					AsAt_g254	AsAt_g12924
AsAt_g8692					AsAt_g2551	AsAt_g12925
AsAt_g8694					AsAt_g2557	AsAt_g12926
AsAt_g8703					AsAt_g2558	AsAt_g12928
AsAt_g8707					AsAt_g2559	AsAt_g1293
AsAt_g8708					AsAt_g2575	AsAt_g12930
[truncated: 12,044 more rows]

## Sheet: CyMIRA overlap
Supplementary Data 2. RNA-seq mapping statistics, differentially expressed genes (DEGs), overlap with the CyMIRA and DAPseq databases and gene evolutionary relationships in A. suecica
AT1G35680
AT1G61520
AT1G64510
AT1G68590
AT1G75350
AT2G24090
AT3G16140
AT3G50820
AT3G52150
AT4G02770
AT4G10340
AT5G38410

## Sheet: DAPseq_enrichment
Supplementary Data 2. RNA-seq mapping statistics, differentially expressed genes (DEGs), overlap with the CyMIRA and DAPseq databases and gene evolutionary relationships in A. suecica
Athaliana_cluster1	Athalinaa_cluster2	Athaliana_cluster3	Aarenosa_cluster3
AtHB32_col200_a	MYB3R4_col_a	TRP1_col	TBP3_col_a
ATHB25_col_a	MYB3R5_col_a		AtGRF6_col_a
ATHB13_col_a			AT1G72740_col_a
ATHB5_col_a
ATHB53_col_a
LMI1_col_a
GBF3_col
ATHB40_col_a
REM19_col_a
bZIP68_col_a
ATHB23_col_b
GBF6_col
bZIP53_col
ANAC058_col_a
AT5G56840_col_a
bZIP3_col_a
ANAC083_col_v3a
ATHB33_col_a
ANAC050_col_v3a
ABI5_col_v3h
TGA6_col_a
ANAC070_col
HDG1_col100_a
AREB3_col_v31
ATHB21_col_a
CUC3_col_a
HAT2_col_v31
SMB_col_a
ANL2_col_a
PHV_col_a
VND4_col
NAP_col_v3a
ANAC020_col_v31
IDD4_col_a
NST1_col_v31
NAM_col_v3a
bZIP16_col_v3a
ANAC047_col
At5g47390_col_b
AT5G22990_col_a
ATHB7_col_a
ANAC071_col_a
BIM2_col_v3b
CBF4_col_a
ANAC016_col_a
ANAC096_col
ANAC046_col
ANAC053_col
VND1_col_a
bZIP44_col
VRN1_col_a
ANAC028_col_a
ATAF1_col_a
VND2_col_a
GBF5_col_v3a
OBP3_col_a
ANAC038_col_a
MYB119_col_a
TGA9_col_a
TGA4_col_a
NAC2_col_v3a
ANAC042_col_a
VND6_col_v31
WRKY50_col_a
ABF2_col_v3a
ANAC055_col
AT5G61620_col_a
CRC_col_a
Rap210_col_a
AT1G77200_col_a
At1g78700_col_a
TGA1_col
WRKY40_col
ATHB6_col_a
At1g19210_col_a
CEJ1_col_a
At4g36780_col_a
RVE1_col_a
At1g74840_col100_a
At1g49010_col_a
dof45_col_a
AT5G60130_col_a
At1g19000_col_a
MYB98_col_a
CBF1_col_a
TGA2_col
bZIP28_col_a
TGA5_col_v3a
WRKY28_col_a
SND3_col_b
VND3_col
bZIP50_col_v31
AT5G45580_col_a
AT2G28810_col_a
ANAC057_col_a
dof24_col_a
AT1G20910_col_a
At5g62940_col_a
MP_col
AT2G40260_col_a
At4g38000_col_a
ANAC034_col
At4g16750_col_a
ANAC045_col_a
BBX31_col_a
AT5G02460_col_a
At4g32800_col
ATHB34_col_a
CUC2_col
IDD7_col_a
TGA3_col
ANAC013_col_a
At3g14180_col
AT5G66940_col_a
WRKY14_col_a
CBF3_col_a
LHY1_col_a
WRKY71_col_a
AT2G15740_col_a
ESE3_col_a
At2g01060_col
ERF7_col_a
AT3G10113_col_a
ANAC017_col
WRKY45_col_a
ATHB18_col_a
ANAC092_col_v3a
MYB3R1_col_a
WRKY75_col_a
GTL1_col_a
ATHB15_col_a
SPL5_col_a
WRKY24_col_a
CUC1_col_v31
RAP211_col_a
WRKY65_col_a
AT1G12630_col_a
At5g29000_col_a
At5g08520_col_b
CBF2_col_a
AT1G71450_col_a
ERF10_col_a
BAM8_col_a
NLP7_col_a
AT5G23930_col_a
MYB44_col
ERF105_col
ANAC087_col_v3a
ERF11_col_b
bHLH28_col_a
MYB33_col_a
AT3G42860_col_a
MYB77_col_a
At3g04030_col_a

## Sheet: Tair10 Orthologs for DEGs
Supplementary Data 2. RNA-seq mapping statistics, differentially expressed genes (DEGs), overlap with the CyMIRA and DAPseq databases and gene evolutionary relationships in A. suecica
Cluster1_Athaliana	Cluster2_Athaliana	Cluster3_Athaliana	Cluster1_Aarenosa	Cluster2_Aarenosa	Cluster3_Aarenosa	Background
AT1G17060	AT4G13850	AT5G17460	AT4G21910	AT1G11330	AT5G57290	AT4G13850
AT5G06980	AT1G55500	AT4G35560	AT4G31990	AT1G08910	AT2G20830	AT1G70505
AT2G37390	AT1G06750	AT1G17460	AT1G58280	AT1G09980	AT5G15070	AT1G55500
AT2G37340	AT1G67660	AT1G49540	AT4G11970	AT1G09710	AT5G16280	AT1G66940
AT1G75730	AT4G00420	AT1G63640	AT4G21215	AT1G09300	AT2G37390	AT1G30470
AT5G41060	AT1G12430	AT4G10070	AT5G01670	AT1G11125	AT2G37340	AT2G42240
AT5G51460	AT1G04930	AT2G28760	AT5G23670	AT2G43750	AT5G50840	AT5G57290
AT5G40580	AT5G24670	AT1G50900	AT2G14045	AT1G13990	AT5G40830	AT1G06750
AT2G04690	AT3G27430	AT2G25290	AT1G53100	AT1G13980	AT1G05630	AT5G24970
AT3G62620	AT5G08400	AT1G31930	AT4G32000	AT1G09470	AT1G75730	AT1G17060
AT5G26910	AT5G03970	AT3G14120	AT4G32010	AT1G09210	AT3G52140	AT1G67660
AT4G32000	AT4G38220	AT5G55125	AT3G59570	AT2G47310	AT1G44780	AT2G44850
AT3G27610	AT1G55490	AT5G53560	AT1G55490	AT1G11280	AT5G51460	AT4G21910
AT2G46680	AT3G44620	AT3G20440	AT2G02390	AT1G54510	AT3G23090	AT4G31990
AT5G13650	AT2G02390	AT3G20540	AT4G04320	AT1G10370	AT5G60170	AT4G11890
AT5G37370	AT1G65440	AT1G04800	AT1G74530	AT1G10380	AT3G22220	AT5G38895
AT2G21340	AT1G72250	AT1G03860	AT4G18120	AT2G37890	AT2G42810	AT2G30990
AT1G08910	AT2G33560	AT3G07750	AT3G07525	AT1G10430	AT3G62620	AT5G22620
AT5G28030	AT1G04020	AT1G01820	AT3G13790	AT1G10450	AT5G26910	AT5G06980
AT5G27830	AT1G28530	AT3G25030	AT3G07180	AT1G10320	AT5G05970	AT5G09790
AT5G53550	AT3G10770	AT3G25230	AT4G14410	AT1G10310	AT4G31880	AT2G20830
AT4G04320	AT2G34560	AT3G06720	AT2G31560	AT1G10350	AT1G17110	AT3G02600
AT3G11650	AT4G17640	AT1G03910	AT2G21510	AT1G10280	AT3G25855	AT1G52500
AT4G18120	AT4G14270	AT4G39280	AT2G30600	AT1G10290	AT1G08060	AT1G58280
AT2G34660	AT4G13640	AT5G51980	AT2G13360	AT1G10630	AT4G33200	AT5G49030
AT5G47440	AT3G57140	AT1G01910	AT5G63970	AT1G10640	AT2G02740	AT5G41980
AT5G42870	AT3G20630	AT5G50020	AT5G41670	AT1G10650	AT3G27325	AT3G05710
AT5G45510	AT3G18100	AT5G48880	AT5G47180	AT2G41370	AT1G17040	AT4G27630
AT4G19410	AT3G25990	AT1G44900	AT4G34710	AT1G10730	AT4G32820	AT4G11970
AT2G25625	AT3G14172	AT2G25970	AT2G18240	AT1G10490	AT5G03970	AT3G53270
AT4G13460	AT5G54290	AT5G39790	AT2G18280	AT1G10510	AT5G13480	AT5G15070
AT3G07140	AT5G27410	AT1G01880	AT5G05780	AT1G10580	AT5G37370	AT5G51710
AT3G07525	AT5G44560	AT4G37090	AT5G05670	AT1G09760	AT1G58200	AT2G22250
AT3G13790	AT5G49510	AT1G33811	AT4G34680	AT1G09770	AT1G50500	AT5G16280
AT3G10250	AT5G27450	AT2G20570	AT5G27410	AT1G09780	AT1G17460	AT3G54780
AT1G30510	AT1G30210	AT5G47970	AT1G30500	AT1G09730	AT3G61740	AT4G39380
AT2G31380	AT2G17560	AT3G10810	AT5G54750	AT1G09800	AT5G10940	AT3G54760
AT5G61560	AT3G14110	AT4G38150	AT1G26770	AT1G09690	AT1G17440	AT4G39870
AT5G47180	AT5G44785	AT3G11850	AT2G41540	AT1G09700	AT3G47540	AT1G10390
AT2G18280	AT1G51160	AT3G04600	AT5G04740	AT1G09620	AT4G11570	AT3G01310
AT3G21865	AT4G34090	AT5G37530	AT1G49670	AT1G10090	AT1G49540	AT2G35830
AT3G22950	AT1G08550	AT5G37380	AT3G20540	AT1G10170	AT1G72320	AT1G61690
AT5G49470	AT3G09670	AT1G63010	AT3G05640	AT1G09870	AT1G04020	AT2G37390
AT1G30200	AT3G09630	AT4G19490	AT4G35580	AT1G09960	AT3G10770	AT4G00980
AT4G35020	AT2G41540	AT4G20010	AT2G25710	AT1G11660	AT4G03090	AT2G37340
AT5G44420	AT5G53570	AT4G20020	AT5G07080	AT1G11680	AT1G63640	AT5G50840
AT3G14205	AT5G30495	AT1G25290	AT1G22360	AT1G11650	AT4G18490	AT3G52070
AT3G09470	AT2G19680	AT1G60850	AT5G46160	AT1G11755	AT1G27720	AT4G00420
AT5G55040	AT3G05520	AT3G52890	AT5G46110	AT1G11700	AT3G04450	AT4G21215
AT3G22250	AT1G03780	AT4G00630	AT2G30500	AT1G11480	AT1G73600	AT1G44770
AT3G22420	AT1G32400	AT4G08590	AT5G46220	AT1G12080	AT5G42870	AT5G40840
AT1G33050	AT2G42130	AT1G70730	AT5G07400	AT1G12050	AT3G12200	AT5G15400
AT1G33060	AT3G10180	AT4G12780	AT5G07380	AT1G11780	AT5G48330	AT5G40830
AT3G20290	AT4G35140	AT1G73960	AT1G24020	AT1G11020	AT3G12380	AT3G51770
AT5G04740	AT1G30890	AT1G63670	AT5G07440	AT1G10970	AT1G67500	AT5G01670
AT5G53460	AT2G15860	AT5G62270	AT2G45170	AT1G10950	AT2G30410	AT1G12430
AT5G54080	AT5G46160	AT3G43790	AT1G31600	AT2G41835	AT1G70490	AT5G40780
AT4G35080	AT2G29630	AT3G26850	AT3G07610	AT1G10900	AT3G10250	AT1G05630
AT2G41705	AT2G30290	AT5G08710	AT5G57340	AT1G10910	AT5G47430	AT5G50240
AT1G10740	AT2G25590	AT4G31170	AT1G31580	AT1G10840	AT1G30510	AT3G51960
AT1G22850	AT3G07200	AT3G49430	AT2G43640	AT1G10880	AT1G04210	AT1G75720
AT1G05000	AT3G02920	AT3G57940	AT2G43780	AT2G47990	AT1G47270	AT1G75730
AT5G24870	AT2G15050	AT1G58110	AT4G34000	AT2G48100	AT2G35340	AT5G41060
AT3G07700	AT2G30390	AT1G79230	AT2G31190	AT2G48110	AT3G57140	AT2G25050
AT3G07020	AT3G07650	AT2G45770	AT3G06850	AT3G63530	AT3G20630	AT4G26400
AT3G24740	AT1G30610	AT3G59990	AT2G29525	AT2G47330	AT5G61560	AT4G20910
AT1G03850	AT2G36010	AT3G27300	AT2G43840	AT2G47350	AT3G18100	AT3G52140
AT2G30620	AT2G17033	AT3G47450	AT2G16890	AT2G47490	AT2G17410	AT5G50330
AT5G25220	AT3G08890	AT1G28440	AT1G03090	AT2G47580	AT5G05730	AT1G44780
AT5G07360	AT1G09840	AT1G30460	AT3G16800	AT2G47620	AT2G25290	AT5G51460
AT5G45790	AT3G06790	AT5G56190	AT2G26580	AT2G47700	AT2G42600	AT5G40580
AT2G45330	AT5G56150	AT5G60390	AT1G14650	AT1G11410	AT4G34610	AT2G37050
AT5G45720	AT2G29540	AT1G80890	AT3G04070	AT1G11260	AT1G30200	AT3G01710
AT1G22430	AT3G08510	AT1G80560	AT5G38660	AT2G47210	AT1G50620	AT1G04930
AT2G45150	AT3G14000	AT3G57700	AT2G33830	AT2G47240	AT5G49510	AT2G43210
AT2G15390	AT5G46290	AT5G14460	AT3G02280	AT2G47250	AT1G21560	AT1G05170
AT5G57340	AT2G16780	AT1G58350	AT3G11945	AT1G08960	AT4G34860	AT2G04170
AT4G33770	AT1G04945	AT1G25440	AT5G03345	AT1G08970	AT2G29140	AT3G23090
AT5G41520	AT4G33550	AT1G55820	AT1G34180	AT1G09060	AT2G31370	AT3G63180
AT2G29340	AT3G08680	AT1G54990	AT5G39050	AT1G08840	AT1G30475	AT5G22130
AT5G06440	AT2G26840	AT1G54830	AT2G38580	AT1G08845	AT5G06100	AT1G54180
AT2G29390	AT5G48310	AT1G65290	AT5G48960	AT1G09195	AT5G55100	AT2G04690
AT4G36480	AT1G09470	AT1G64150	AT2G35010	AT1G09270	AT2G17540	AT5G60170
AT4G34000	AT2G24650	AT1G64860	AT2G37290	AT2G17480	AT2G25320	AT2G17130
AT2G31160	AT3G16950	AT1G64600	AT1G27760	AT3G02160	AT5G55040	AT1G07910
AT2G17280	AT5G02870	AT1G64550	AT5G48880	AT1G13170	AT5G27030	AT3G23640
AT5G25560	AT4G39460	AT5G15550	AT3G15430	AT1G13220	AT5G05810	AT2G47860
AT5G25570	AT5G38660	AT1G67250	AT2G26000	AT1G13060	AT4G34570	AT2G16990
AT2G29525	AT5G38690	AT5G15120	AT1G44835	AT1G13120	AT3G22380	AT1G17370
AT1G13980	AT3G17360	AT5G15440	AT5G50915	AT1G13390	AT1G30330	AT1G02010
AT2G43840	AT3G17670	AT1G62740	AT5G39785	AT1G12900	AT2G41520	AT3G62290
AT2G16890	AT1G43620	AT1G62790	AT2G35230	AT1G12910	AT5G05080	AT3G22220
AT3G08650	AT2G27040	AT1G62830	AT1G47410	AT1G12880	AT1G49630	AT5G20885
AT2G22670	AT3G17120	AT1G63810	AT3G15720	AT1G13030	AT5G35210	AT2G42810
AT3G16630	AT4G39150	AT1G63310	AT1G35420	AT1G13040	AT1G33260	AT5G25900
AT2G38400	AT4G39040	AT1G01350	AT1G49130	AT1G12930	AT3G20290	AT3G62620
AT3G16857	AT5G02530	AT1G43860	AT5G36001	AT3G45880	AT3G05520	AT5G54920
AT4G39390	AT2G35010	AT1G45231	AT3G10970	AT1G13700	AT1G04300	AT5G26910
AT2G38300	AT1G27630	AT5G01230	AT3G04870	AT1G13640	AT5G53460	AT5G05970
AT1G27030	AT5G48720	AT1G43690	AT2G40830	AT1G13790	AT4G35440	AT1G20880
AT5G42680	AT1G14710	AT5G03300	AT5G53050	AT1G12440	AT1G30070	AT2G17550
AT2G26580	AT1G09210	AT1G48370	AT1G28710	AT1G12460	AT1G32490	AT1G10890
AT2G22740	AT3G01790	AT5G03190	AT3G18080	AT1G12410	AT5G54250	AT3G26910
AT2G34310	AT2G36885	AT1G48570	AT3G04600	AT1G12120	AT3G10180	AT4G32551
AT1G15920	AT1G44835	AT1G47530	AT1G28520	AT1G12240	AT3G21100	AT5G23670
AT5G42760	AT3G15030	AT1G04580	AT5G52110	AT1G12470	AT3G05680	AT2G14045
AT5G38520	AT5G40520	AT1G29940	AT2G39920	AT1G12840	AT1G50200	AT5G24670
AT1G34180	AT3G13180	AT1G30960	AT5G37340	AT1G12780	AT1G50030	AT4G32272
AT4G39140	AT1G14685	AT1G30630	AT4G37680	AT1G12500	AT2G42230	AT2G46020
AT3G17100	AT1G35340	AT1G01300	AT3G20270	AT1G12530	AT2G32250	AT4G31880
AT1G34370	AT3G16000	AT1G27470	AT2G39800	AT1G12580	AT5G41760	AT1G53100
AT1G01740	AT1G28110	AT1G04190	AT1G04640	AT1G14970	AT2G15530	AT2G45500
AT2G33980	AT2G34780	AT1G29320	AT1G62040	AT1G14060	AT3G24840	AT1G17110
AT1G26960	AT5G48600	AT1G33390	AT3G53980	AT1G14180	AT2G44970	AT4G32000
AT1G27760	AT2G37620	AT1G04120	AT1G62310	AT1G13940	AT3G24740	AT4G32010
AT5G01810	AT3G17680	AT1G34200	AT5G24210	AT1G13880	AT3G13740	AT5G57700
AT3G15353	AT1G49130	AT1G28350	AT1G49940	AT1G14010	AT1G52410	AT3G25855
AT1G44820	AT3G10920	AT1G04130	AT1G74920	AT1G14360	AT1G30810	AT1G11330
AT1G47395	AT3G10970	AT5G07590	AT4G19500	AT1G14240	AT5G25220	AT2G47410
AT5G50915	AT2G20550	AT1G52920	AT4G19200	AT1G14270	AT4G32920	AT1G08060
AT1G28100	AT2G20650	AT1G53280	AT1G75170	AT1G14340	AT5G41680	AT3G24120
AT5G40210	AT3G04810	AT1G52360	AT1G75750	AT5G16600	AT2G45640	AT4G33240
AT2G40410	AT2G20530	AT1G52380	AT1G75390	AT1G19990	AT3G07270	AT4G33200
AT2G40520	AT1G29470	AT5G06680	AT1G62640	AT1G13800	AT1G22430	AT3G27610
AT5G47880	AT2G20270	AT5G07150	AT4G23100	AT1G12810	AT2G45200	AT3G27430
AT5G04140	AT1G43170	AT1G52510	AT3G55760	AT1G09140	AT5G07350	AT2G02740
AT1G15860	AT3G10690	AT5G10050	AT1G05575	AT1G12805	AT2G25570	AT3G27325
AT4G37520	AT5G53050	AT5G10540	AT1G60850		AT3G07590	AT3G24360
AT5G37290	AT4G36800	AT1G54350	AT3G52750		AT3G25230	AT1G17040
AT1G29280	AT1G28710	AT1G54380	AT3G52640		AT4G33740	AT5G08400
AT5G41130	AT2G39300	AT1G53645	AT4G21860		AT5G41520	AT4G32820
AT2G20050	AT2G39280	AT5G08610	AT3G52950		AT5G26180	AT4G32760
AT5G53300	AT4G38510	AT5G08680	AT5G15460		AT2G36010	AT2G46680
AT3G05090	AT5G43050	AT1G04750	AT1G61240		AT3G14075	AT3G58710
AT1G09530	AT5G49015	AT1G49970	AT1G77210		AT3G13672	AT4G25070
AT1G49310	AT2G33640	AT1G48850	AT3G52390		AT2G31060	AT5G13650
AT4G36840	AT5G38360	AT5G04290	AT1G61520		AT3G06720	AT5G03970
AT4G36850	AT3G11230	AT5G06160	AT3G52280		AT3G08890	AT5G13480
AT3G19800	AT3G14570	AT1G51405	AT4G14440		AT2G29390	AT3G58460
AT4G38240	AT2G20860	AT1G51440	AT1G69840		AT1G31870	AT5G37370
AT2G33470	AT5G37780	AT1G51510	AT4G13870		AT3G09090	AT1G58200
AT1G28960	AT1G14440	AT1G51560	AT1G70250		AT4G36480	AT3G19330
AT2G24960	AT3G54050	AT1G51310	AT4G14210		AT5G49410	AT5G36880
AT5G52070	AT4G20940	AT1G50920	AT4G14880		AT2G43410	AT3G59410
AT5G43130	AT4G01150	AT2G37680	AT4G14910		AT2G17280	AT1G80230
AT3G17860	AT5G37130	AT2G37690	AT4G09010		AT2G44280	AT3G59570
AT5G43500	AT1G75060	AT2G37990	AT1G70730		AT4G33355	AT4G38220
AT2G39890	AT1G20020	AT2G35720	AT1G70790		AT4G33380	AT3G59680
AT1G29120	AT1G02690	AT1G10240	AT1G67910		AT2G30910	AT5G17460
AT3G18750	AT4G20260	AT2G35790	AT2G14610		AT5G25752	AT2G39460
AT5G52580	AT4G02060	AT2G35190	AT4G13250		AT2G30780	AT5G52230
AT5G43310	AT1G07320	AT1G10320	AT4G17830		AT1G03910	AT1G58520
AT5G37740	AT5G16290	AT2G40510	AT1G73790		AT1G03040	AT2G21340
AT5G52300	AT3G51290	AT2G40430	AT1G63900		AT3G08650	AT3G57570
AT4G37890	AT5G14660	AT2G40475	AT5G63160		AT1G04945	AT1G08910
AT3G18610	AT4G23620	AT2G41600	AT4G03410		AT3G08680	AT1G02960
AT1G04640	AT1G17880	AT2G41220	AT1G74420		AT2G38185	AT2G01750
AT1G22690	AT3G56070	AT2G38770	AT1G64430		AT1G47900	AT5G62950
AT1G62180	AT3G52750	AT1G10580	AT1G63610		AT5G51230	AT4G35560
AT1G18180	AT1G76740	AT2G30110	AT1G65270		AT1G43850	AT1G50300
AT4G21280	AT4G21800	AT2G29560	AT4G04340		AT4G39280	AT5G28030
AT1G62040	AT4G21860	AT2G29450	AT4G04350		AT2G38130	AT2G41945
AT4G01850	AT1G61240	AT2G29570	AT1G65820		AT1G43890	AT1G08620
AT1G76520	AT1G77290	AT1G09815	AT5G64900		AT1G16400	AT1G55490
AT5G24530	AT3G52280	AT2G31240	AT4G16570		AT3G17450	AT5G27830
AT5G18040	AT4G14310	AT2G29080	AT5G20580		AT3G04520	AT1G50500
AT4G21410	AT4G14340	AT1G10060	AT1G24350		AT1G28395	AT1G17460
AT3G53830	AT1G18840	AT2G34020	AT2G02370		AT3G17340	AT3G44620
AT1G07010	AT4G14240	AT2G31740	AT2G46450		AT2G27040	AT2G02390
AT1G02860	AT4G14440	AT2G31390	AT4G28150		AT4G38710	AT3G61740
AT1G18390	AT4G14910	AT2G32840	AT2G01755		AT3G12130	AT5G10940
AT4G02590	AT4G15010	AT2G32440	AT4G27410		AT3G02180	AT1G17440
AT1G75250	AT4G08690	AT3G60480	AT2G01640		AT3G17100	AT5G19420
AT3G54680	AT4G09340	AT3G59100	AT4G30850		AT4G39150	AT3G47540
AT3G54830	AT4G09060	AT1G11475	AT4G28040		AT5G42950	AT4G26110
AT3G54810	AT1G68890	AT3G61780	AT3G44735		AT3G17310	AT5G12440
AT4G20060	AT4G10920	AT3G61140	AT1G53650		AT5G02530	AT4G36720
AT4G20110	AT4G11990	AT3G61690	AT3G45050		AT1G48110	AT4G11570
AT1G75410	AT1G69420	AT3G55160	AT2G04790		AT2G33980	AT1G80690
AT4G00310	AT4G12240	AT3G55060	AT2G05810		AT1G36050	AT1G49540
AT5G16150	AT1G69740	AT3G55040	AT3G29240		AT2G35060	AT4G23950
AT5G15950	AT4G10360	AT3G55410	AT2G05520		AT1G35470	AT5G04830
AT1G05570	AT4G13250	AT3G57780	AT3G28700		AT2G34900	AT5G63870
AT5G16120	AT1G63900	AT3G58700	AT3G62820		AT1G14710	AT5G53550
AT5G16560	AT4G18070	AT3G57000	AT3G62830		AT2G24490	AT1G65440
AT1G78070	AT1G73570	AT3G56900	AT4G29270		AT3G03380	AT1G09980
AT5G16450	AT1G74390	AT3G57190	AT5G10480		AT5G01810	AT4G04320
AT5G14740	AT1G63650	AT3G57180	AT5G21920		AT3G15070	AT1G72250
AT3G51150	AT4G18390	AT2G43650	AT3G49060		AT3G15180	AT1G72320
AT3G61640	AT1G63610	AT2G45000	AT3G49260		AT5G40700	AT3G11650
AT4G22260	AT4G04460	AT2G42710	AT3G26060		AT2G37150	AT2G33560
AT1G77210	AT1G19570	AT2G46580	AT3G48500		AT1G44900	AT1G74530
AT3G52340	AT1G64625	AT1G77470	AT1G57943		AT1G44820	AT1G04020
AT1G61560	AT1G73020	AT1G77510	AT5G66510		AT5G40520	AT1G28530
AT1G76900	AT1G64530	AT1G77550	AT1G78870		AT5G51140	AT3G10770
AT1G01490	AT4G16570	AT1G77600	AT5G16840		AT2G23140	AT2G34560
AT4G13870	AT2G13840	AT1G77030	AT1G59840		AT3G03720	AT5G42710
AT1G70000	AT5G20720	AT1G76860	AT5G13800		AT4G39850	AT4G18120
AT4G09760	AT1G07890	AT1G75850	AT2G45740		AT5G42620	AT4G03090
AT1G70250	AT3G62030	AT1G75200	AT5G66190		AT5G51200	AT1G28210
AT4G14740	AT3G62080	AT1G80670	AT5G13950		AT1G27600	AT2G34660
AT4G12690	AT3G62120	AT2G01480	AT2G46820		AT1G27970	AT4G02880
AT1G69310	AT2G01755	AT1G80150	AT5G19150		AT3G12810	AT1G63640
AT1G67480	AT1G55730	AT1G79530	AT4G27100		AT2G34780	AT4G18490
AT1G67910	AT2G07690	AT1G79930	AT3G27300		AT2G37650	AT1G35530
AT1G67900	AT4G28070	AT1G71530	AT2G01350		AT1G22790	AT1G27720
AT4G10955	AT3G44735	AT1G68990	AT3G46440		AT2G34730	AT3G04450
AT1G69450	AT1G17480	AT1G06220	AT3G46110		AT3G19570	AT1G73600
AT1G19000	AT1G13630	AT1G69690	AT1G57540		AT4G37090	AT5G47440
AT1G73830	AT4G31300	AT1G69070	AT5G13120		AT2G40540	AT4G17640
AT1G63530	AT5G10080	AT1G74850	AT1G80290		AT3G10920	AT5G42870
AT1G63690	AT1G02205	AT1G72330	AT1G80380		AT2G20550	AT3G12200
AT1G19660	AT5G60210	AT1G72440	AT5G18800		AT5G37290	AT1G64050
AT1G65820	AT3G28700	AT1G71850	AT3G47640		AT3G20070	AT5G48330
AT4G15530	AT2G05990	AT1G72040	AT5G64600		AT4G36730	AT3G12380
AT1G64610	AT1G54385	AT2G20580	AT2G41050		AT1G33520	AT4G13350
AT4G04570	AT3G26744	AT2G20060	AT1G62975		AT1G29470	AT5G45510
AT4G16520	AT3G26750	AT2G21280	AT5G60600		AT5G41130	AT1G67500
AT5G20580	AT2G47510	AT2G21440	AT5G61190		AT2G27840	AT1G67420
AT1G24350	AT1G54220	AT2G25640	AT5G57940		AT1G43170	AT1G67325
AT4G28250	AT1G03310	AT2G26900	AT5G57350		AT4G36540	AT5G45300
AT4G28260	AT4G29410	AT2G24050	AT1G80890		AT2G20050	AT1G06130
AT4G31150	AT5G21920	AT2G24120	AT3G57700		AT5G04410	AT4G19410
AT2G03390	AT2G47500	AT2G25220	AT2G36120		AT1G33700	AT2G25625
AT5G20670	AT1G79500	AT2G14120	AT2G42370		AT2G40630	AT4G13460
AT2G02960	AT3G49010	AT2G14835	AT5G14460		AT5G04420	AT1G69580
AT1G55050	AT4G25240	AT1G01650	AT1G57990		AT4G36800	AT3G07140
AT3G27350	AT3G49390	AT2G03280	AT1G59980		AT1G43190	AT5G44370
AT1G53580	AT3G49260	AT2G04660	AT5G13870		AT4G36870	AT3G07525
AT5G08480	AT1G79650	AT2G05120	AT5G13880		AT3G10810	AT3G09240
AT5G62470	AT3G26060	AT2G18410	AT5G13830		AT5G47820	AT3G04760
AT4G28040	AT3G48500	AT2G18520	AT5G13630		AT5G52200	AT3G13790
AT2G02020	AT1G78900	AT2G18790	AT5G13820		AT1G22700	AT3G07180
AT2G47160	AT5G16840	AT2G18000	AT1G59740		AT2G27110	AT1G63270
AT2G04790	AT1G59840	AT2G18900	AT1G25420		AT2G21470	AT2G30410
AT5G59950	AT5G16990	AT2G18330	AT5G14170		AT2G33435	AT4G19440
AT5G10030	AT5G66530	AT2G19490	AT5G13400		AT5G49020	AT1G68940
AT4G30410	AT5G13840	AT2G19640	AT5G11200		AT1G27450	AT1G70490
AT3G62720	AT5G12150	AT2G19120	AT1G55460		AT2G24960	AT4G14270
AT1G53310	AT4G26300	AT2G19260	AT5G11480		AT5G49010	AT3G09730
AT5G20960	AT3G60500	AT2G16640	AT1G55020		AT4G38520	AT4G14410
AT5G58640	AT4G26550	AT2G17790	AT5G10625		AT2G38960	AT2G31560
AT3G29575	AT4G26570	AT2G17390	AT1G54820		AT2G21590	AT3G10250
AT3G48880	AT5G63510	AT4G38890	AT1G26180		AT5G52070	AT5G47430
AT1G79520	AT3G46110	AT4G39470	AT1G55140		AT2G27150	AT1G67190
AT3G49400	AT1G57820	AT4G38100	AT1G55160		AT5G43130	AT4G13640
AT1G11880	AT5G65210	AT4G38580	AT5G10780		AT5G38360	AT1G09710
AT4G25100	AT5G18540	AT3G01910	AT5G10820		AT1G29170	AT1G30510
AT5G18270	AT5G13120	AT4G39980	AT5G12320		AT3G18750	AT2G31380
AT3G58670	AT3G48110	AT1G16270	AT1G56423		AT3G18680	AT2G29190
AT5G18240	AT1G80410	AT4G35490	AT5G12390		AT5G43560	AT1G71090
AT1G53090	AT5G63550	AT4G34540	AT1G56500		AT5G37380	AT4G10070
AT5G18340	AT5G64250	AT1G16870	AT1G56350		AT1G01920	AT5G58800
AT5G08370	AT5G63540	AT4G35050	AT5G12940		AT5G37720	AT1G04210
AT4G24520	AT1G67690	AT4G37660	AT1G56050		AT2G21230	AT2G21510
AT1G79270	AT5G61190	AT4G36360	AT5G11770		AT1G29030	AT2G28550
AT4G25080	AT5G57110	AT4G36420	AT5G11800		AT2G27170	AT3G05430
AT5G07790	AT5G57410	AT1G15720	AT1G26090		AT3G04710	AT2G30600
AT1G80790	AT5G57970	AT3G05750	AT1G56090		AT3G54050	AT3G01380
AT1G20640	AT5G66620	AT3G08950	AT1G25682		AT4G33660	AT1G47270
AT5G64170	AT1G62120	AT3G08660	AT1G65290		AT3G54350	AT2G35340
AT1G80570	AT1G48920	AT3G09720	AT1G65260		AT4G01590	AT3G57140
AT4G27040	AT1G58025	AT3G08640	AT1G65070		AT3G54280	AT5G59610
AT1G07700	AT1G05090	AT1G15480	AT1G65032		AT4G21060	AT2G36810
AT5G63470	AT5G54930	AT3G07800	AT1G65030		AT3G54230	AT5G62760
AT2G01350	AT5G61130	AT3G03100	AT1G65840		AT3G53680	AT5G57870
AT4G25700	AT1G78172	AT3G03710	AT1G65730		AT1G76510	AT5G66450
AT1G02120	AT3G53460	AT3G03680	AT1G64180		AT1G76520	AT2G13360
AT1G57680	AT1G05010	AT3G03630	AT1G64355		AT1G05610	AT5G63970
AT3G47550	AT4G14850	AT3G02555	AT1G64060		AT4G21410	AT2G43680
AT5G63190	AT3G22231	AT1G16080	AT1G63970		AT3G53830	AT3G20630
AT5G65170	AT1G62500	AT3G02410	AT1G64630		AT4G01210	AT5G61560
AT5G65090	AT1G48870	AT3G02890	AT1G64510		AT1G63020	AT5G61910
AT5G64600	AT5G14520	AT3G02860	AT1G64385		AT1G63010	AT3G18100
AT5G64940	AT1G05385	AT3G02710	AT1G67860		AT1G55120	AT3G17920
AT5G55530	AT5G13880	AT3G05000	AT1G67810		AT4G02570	AT5G41670
AT5G55970	AT1G59540	AT3G05350	AT1G67785		AT1G75250	AT3G22530
AT5G59400	AT5G13960	AT3G03960	AT1G67600		AT3G54830	AT5G47180
AT3G53260	AT5G13520	AT3G04770	AT1G68010		AT4G20010	AT3G25990
AT5G67380	AT1G59650	AT3G04610	AT1G66500		AT4G20020	AT2G28760
AT5G57940	AT5G13510	AT4G24270	AT1G66340		AT4G20060	AT2G28810
AT5G58320	AT5G11150	AT4G24190	AT1G61065		AT1G75560	AT1G50910
AT4G24630	AT5G11550	AT4G23540	AT5G15220		AT3G54670	AT4G34710
AT1G20160	AT5G11580	AT4G23640	AT5G15160		AT4G20260	AT1G50900
AT5G52120	AT5G11510	AT4G23460	AT1G60995		AT3G54860	AT2G17410
AT1G79990	AT1G55140	AT4G23940	AT1G61150		AT1G60890	AT5G05610
AT1G20890	AT5G10820	AT4G26430	AT1G25390		AT5G16290	AT2G18240
AT4G11910	AT1G56330	AT4G26510	AT1G60550		AT3G51290	AT2G18280
AT3G14600	AT5G12250	AT1G17690	AT1G60440		AT3G51880	AT3G21865
AT4G32710	AT5G13060	AT4G19710	AT1G60950		AT5G15880	AT5G05730
AT5G37770	AT1G26090	AT4G21210	AT5G14970		AT1G02890	AT2G25290
AT4G04740	AT1G56210	AT4G21900	AT5G14880		AT3G55510	AT2G42670
AT5G35580	AT1G56300	AT4G21880	AT5G14800		AT5G14660	AT2G43180
AT3G16830	AT1G25580	AT4G21770	AT5G14730		AT4G00170	AT5G05780
AT3G09480	AT1G56190	AT4G31920	AT1G63110		AT1G78070	AT3G22950
AT2G31750	AT1G65280	AT4G30870	AT1G62850		AT3G50920	AT1G16840
AT5G05640	AT1G65010	AT4G30840	AT1G63460		AT1G17880	AT5G49470
AT1G60140	AT1G06000	AT4G31210	AT1G63420		AT4G23860	AT5G05670
AT5G13210	AT1G65900	AT4G31120	AT1G61730		AT5G16510	AT2G42600
AT5G13200	AT1G65700	AT4G33680	AT1G61610		AT1G77800	AT3G14172
AT1G59510	AT1G64350	AT4G32730	AT1G62570		AT3G56150	AT4G34610
AT5G13590	AT1G64330	AT4G33060	AT5G01630		AT3G44110	AT4G34680
AT1G59590	AT1G64200	AT4G28010	AT5G02190		AT2G23910	AT1G03960
AT1G59600	AT1G64190	AT4G27900	AT5G02120		AT1G76740	AT1G15380
AT5G13720	AT1G63970	AT4G28540	AT5G02260		AT4G21800	AT1G30200
AT5G13640	AT1G63855	AT4G27690	AT1G45170		AT3G50080	AT3G21700
AT5G13630	AT1G63850	AT4G27520	AT5G01990		AT3G52890	AT2G42330
AT5G13760	AT1G64880	AT4G29830	AT1G45110		AT4G22260	AT2G31900
AT5G13770	AT1G64510	AT4G30250	AT5G02060		AT5G15410	AT4G35020
AT5G14530	AT1G64460	AT4G28760	AT1G45130		AT4G00755	AT2G42320
AT1G25480	AT1G64450	AT4G29520	AT5G01100		AT4G00630	AT5G54290
AT1G59740	AT1G64390	AT4G29210	AT5G01110		AT1G77320	AT1G30130
AT1G59850	AT1G67780	AT3G43920	AT5G01220		AT3G51950	AT3G14230
AT5G14390	AT1G67720	AT3G33520	AT1G36730		AT1G61560	AT1G30110
AT5G14120	AT1G67680	AT1G02140	AT1G36980		AT2G37120	AT1G50620
AT1G58225	AT1G67630	AT3G26420	AT1G27130		AT4G22120	AT5G44420
AT5G13460	AT1G68050	AT3G25430	AT1G43700		AT4G22140	AT3G09150
AT1G59660	AT1G66500	AT3G29390	AT5G01600		AT3G52260	AT5G27410
AT1G55550	AT1G66430	AT3G29090	AT5G01410		AT4G14420	AT5G44560
AT1G26160	AT1G67280	AT3G52870	AT5G01450		AT4G14340	AT5G49510
AT1G55590	AT1G67180	AT3G51460	AT5G03290		AT1G18840	AT3G06190
AT5G11090	AT1G66900	AT3G54470	AT5G03370		AT4G14520	AT1G21560
AT5G11540	AT5G15240	AT3G54630	AT1G48360		AT1G67040	AT4G34860
AT5G11530	AT5G15220	AT3G53710	AT1G48160		AT1G18900	AT5G27450
AT5G11610	AT1G60995	AT3G48740	AT1G48100		AT3G15360	AT2G42380
AT5G10745	AT1G61180	AT3G49600	AT5G03770		AT4G09760	AT1G30210
AT1G55110	AT1G60950	AT3G49250	AT5G03880		AT1G70180	AT5G05550
AT5G10625	AT1G63100	AT3G49240	AT1G48450		AT3G13150	AT3G14205
AT5G10750	AT1G63050	AT3G47810	AT1G01250		AT4G15020	AT3G09910
AT5G10650	AT1G63000	AT3G49640	AT5G02480		AT4G08590	AT3G09470
AT1G54920	AT1G62950	AT1G12480	AT5G02502		AT4G15415	AT5G05980
AT1G01420	AT1G62770	AT3G51240	AT5G02610		AT4G08460	AT2G29210
AT5G11000	AT1G62780	AT3G49725	AT1G45249		AT4G09150	AT4G34230
AT1G55190	AT1G61900	AT3G50210	AT5G02370		AT4G12690	AT1G30450
AT5G10770	AT1G61870	AT3G14720	AT5G02400		AT4G12780	AT5G54940
AT1G25560	AT1G61730	AT3G14390	AT5G02890		AT1G69220	AT2G17560
AT1G56423	AT1G61600	AT1G14840	AT1G47840		AT1G67400	AT1G30400
AT1G56430	AT5G13730	AT3G13940	AT5G02940		AT1G67360	AT2G29140
AT1G01430	AT5G15510	AT1G14620	AT1G47960		AT1G68140	AT1G01950
AT1G57600	AT1G62480	AT3G16810	AT5G03060		AT1G67890	AT3G09560
AT1G25520	AT1G62430	AT3G10800	AT1G48040		AT4G10955	AT5G26600
AT1G25550	AT1G62390	AT3G10650	AT5G02710		AT4G13530	AT1G31930
AT5G12190	AT1G44575	AT3G11250	AT1G32470		AT4G10120	AT2G31370
AT1G56600	AT1G44750	AT3G10530	AT1G30090		AT4G10320	AT3G14110
AT5G11720	AT1G44760	AT3G10310	AT1G29970		AT1G19000	AT1G30475
AT1G55920	AT5G01890	AT3G13230	AT1G32160		AT1G69500	AT5G44785
AT1G55910	AT5G01630	AT3G13065	AT1G32170		AT1G67300	AT5G06100
AT1G55960	AT1G43980	AT3G11964	AT1G30260		AT1G05830	AT5G55100
AT1G56010	AT1G44110	AT3G11710	AT1G29840		AT1G73930	AT2G17540
AT1G56280	AT5G02250	AT3G12390	AT1G29700		AT1G73960	AT3G14120
AT1G05310	AT5G02260	AT3G12270	AT1G29880		AT4G17330	AT2G25320
AT5G12050	AT1G45170	AT3G22330	AT1G30845		AT1G73570	AT1G30500
AT1G56180	AT1G45233	AT3G24440	AT1G30755		AT4G17740	AT5G55040
AT5G11890	AT1G27070	AT3G24503	AT1G30480		AT1G74390	AT1G16880
AT5G11960	AT1G44920	AT3G23580	AT1G32060		AT1G63300	AT5G44730
AT5G11970	AT5G02100	AT3G23490	AT1G03600		AT4G02660	AT5G41810
AT1G65930	AT1G27350	AT3G18600	AT1G35220		AT1G06890	AT2G42700
AT1G65845	AT1G27310	AT3G17830	AT1G28230		AT5G43745	AT5G27030
AT1G65660	AT5G01500	AT3G18190	AT1G27770		AT1G63670	AT1G51160
AT1G64040	AT5G01570	AT3G18165	AT1G35670		AT4G08240	AT5G54750
AT1G64500	AT5G01590	AT3G17970	AT1G35680		AT1G71800	AT5G55125
AT1G64490	AT5G01600	AT3G21175	AT1G35720		AT4G16845	AT1G01830
AT1G64400	AT1G04620	AT3G19650	AT1G33780		AT2G45720	AT4G34090
AT1G64385	AT1G48280	AT3G19590	AT1G29350		AT1G05890	AT5G05810
AT1G67750	AT1G48310	AT3G20230	AT1G29630		AT5G10930	AT3G09690
AT1G67710	AT1G48330	AT1G22060	AT1G33340		AT1G55250	AT5G05800
AT1G67865	AT1G48360	AT5G50370	AT1G03730		AT5G20570	AT1G09660
AT1G67550	AT5G03740	AT5G46920	AT1G28410		AT1G55210	AT3G22250
AT1G67440	AT1G48520	AT5G20890	AT1G28400		AT4G31430	AT1G08550
AT1G06170	AT5G03870	AT5G20900	AT1G53025		AT1G55350	AT1G16890
AT1G67970	AT1G03475	AT5G20600	AT1G53030		AT5G62270	AT4G34570
AT1G67940	AT5G03650	AT5G48470	AT1G52930		AT3G44530	AT2G43160
AT1G67920	AT5G02460	AT5G55810	AT1G26550		AT4G28250	AT2G17770
AT1G66400	AT1G47490	AT5G55660	AT1G53280		AT4G28260	AT3G22380
AT1G66350	AT5G02590	AT5G54430	AT5G06690		AT3G44340	AT1G22280
AT1G66160	AT5G02610	AT5G54670	AT5G06710		AT5G11030	AT3G22420
AT1G66150	AT1G45230	AT5G54590	AT5G07130		AT2G02470	AT3G09670
AT1G67070	AT1G47240	AT5G57280	AT1G52830		AT3G62300	AT1G51340
AT1G67340	AT1G47250	AT5G56280	AT1G52570		AT2G03140	AT1G30330
AT1G06110	AT5G02860	AT1G24510	AT1G52590		AT2G03060	AT3G09630
AT1G63840	AT1G47840	AT5G53080	AT5G09830		AT3G43300	AT3G22480
AT1G67050	AT1G47670	AT5G53400	AT5G10180		AT2G03390	AT1G49760
AT1G66840	AT1G32440	AT5G37590	AT1G54410		AT1G05200	AT1G26770
AT1G66830	AT1G32500	AT5G24300	AT5G09540		AT5G23860	AT2G41520
AT1G66750	AT1G32550	AT5G35620	AT1G53530		AT1G55050	AT4G35930
AT1G61100	AT1G32580	AT5G24310	AT5G08530		AT1G17520	AT5G47480
AT5G15160	AT1G30280	AT5G39960	AT1G26470		AT5G08440	AT4G35940
AT5G15090	AT1G32200	AT5G38640	AT5G08290		AT5G08450	AT1G09300
AT5G15470	AT1G32990	AT5G23660	AT5G08350		AT5G08480	AT5G47490
AT1G61170	AT1G33040	AT5G26751	AT1G54020		AT2G07690	AT2G41540
AT1G60560	AT1G32760	AT5G26360	AT1G53710		AT4G27430	AT1G15240
AT1G60610	AT1G29900	AT5G26240	AT5G04710		AT3G44750	AT2G41430
AT5G14640	AT1G03760	AT5G26860	AT5G04750		AT1G55540	AT3G05560
AT1G60590	AT1G29850	AT5G26850	AT1G49380		AT3G61415	AT5G53570
AT5G14580	AT1G30825	AT5G25590	AT5G04610		AT3G61430	AT5G53560
AT1G60960	AT1G31230	AT5G35320	AT1G49450		AT3G61450	AT1G29750
AT5G14880	AT1G31190	AT5G33300	AT5G05190		AT5G09900	AT1G33050
AT5G14800	AT1G31180	AT5G27210	AT1G49820		AT5G59950	AT1G33060
AT5G14760	AT1G31490	AT5G44070	AT1G48900		AT5G10030	AT5G25360
AT5G14730	AT1G31150	AT5G43960	AT1G48950		AT3G29160	AT1G14205
AT1G01450	AT1G31070	AT5G22840	AT1G26840		AT2G13290	AT2G32390
AT1G63110	AT1G03950	AT5G43830	AT5G04360		AT2G46620	AT4G35790
AT1G63090	AT1G30530	AT5G22650	AT5G05920		AT4G31200	AT3G20920
AT1G62960	AT1G34750	AT5G43530	AT1G51390		AT4G30410	AT2G41670
AT1G62710	AT1G01260	AT5G45920	AT5G06450		AT5G09670	AT1G29800
AT1G05720	AT1G28150	AT5G22330	AT1G26640		AT4G30160	AT2G41640
AT1G62660	AT1G28060	AT5G44635	AT1G26665		AT4G30190	AT5G30495
AT1G05810	AT1G28050	AT5G41190	AT1G51610		AT5G09600	AT5G05080
AT1G63420	AT1G27660	AT5G41620	AT5G06370		AT3G26932	AT1G29790
AT1G61795	AT1G27460	AT5G23400	AT1G51660		AT3G62720	AT1G23380
AT1G61790	AT1G27880	AT5G41880	AT1G26740		AT2G06000	AT1G49630
AT1G61780	AT1G33810	AT5G42480	AT5G05460		AT4G28980	AT5G41140
AT1G05590	AT1G29390	AT5G42020	AT5G05690		AT4G28990	AT3G20440
AT1G62540	AT1G04050	AT5G23020	AT1G51080		AT2G03470	AT5G35170
AT1G05690	AT1G29520	AT4G11240	AT5G10570		AT1G26260	AT5G35180
AT1G62422	AT1G34340	AT4G10620	AT2G36990		AT1G54385	AT2G19880
AT1G62300	AT1G34380	AT4G12760	AT2G37130		AT3G26750	AT5G41150
AT1G62290	AT1G29220	AT5G16750	AT2G38000		AT5G23720	AT5G35210
AT1G62250	AT1G29070	AT4G13070	AT2G38025		AT4G29540	AT2G27900
AT1G62150	AT1G04110	AT4G11920	AT2G35780		AT1G03310	AT1G33260
AT1G44414	AT1G03680	AT4G04180	AT2G35790		AT4G29790	AT2G19940
AT5G01780	AT1G26540	AT4G04370	AT1G01860		AT4G29410	AT3G20290
AT5G01800	AT1G53070	AT4G09670	AT2G35370		AT1G79500	AT5G04740
AT5G01820	AT5G07660	AT4G16807	AT2G35410		AT3G58030	AT2G19730
AT5G01880	AT5G07280	AT4G16765	AT2G36590		AT3G58110	AT2G19680
AT1G44800	AT5G07320	AT4G16830	AT2G36750		AT5G13490	AT3G05520
AT1G44000	AT1G26560	AT4G16630	AT2G36800		AT3G49430	AT1G04300
AT1G43900	AT5G07460	AT4G17040	AT2G36835		AT3G49390	AT1G49670
AT5G02120	AT1G53250	AT4G16310	AT2G36250		AT1G79280	AT4G35785
AT1G45180	AT1G53140	AT4G18040	AT2G40750		AT3G57940	AT3G20540
AT5G02270	AT5G07900	AT4G17520	AT2G40780		AT4G25170	AT5G01400
AT5G02020	AT1G52140	AT4G17300	AT2G40340		AT5G65820	AT5G53460
AT5G02030	AT1G52670	AT5G17240	AT2G40330		AT1G58030	AT3G14350
AT1G37130	AT5G07180	AT4G13370	AT2G41380		AT1G25500	AT1G27360
AT5G01090	AT5G07020	AT4G15900	AT2G41510		AT1G05380	AT4G35440
AT1G41830	AT5G06940	AT4G15110	AT2G41750		AT1G24735	AT1G30070
AT1G04280	AT5G07030	AT5G15700	AT2G41760		AT3G25890	AT5G54080
AT1G04240	AT5G10010	AT5G65280	AT2G40935		AT4G24520	AT1G03780
AT1G27200	AT5G09820	AT5G64150	AT2G40960		AT1G24706	AT1G32400
AT5G01030	AT5G10360	AT1G20200	AT2G39140		AT1G78920	AT1G32490
AT1G36980	AT1G05190	AT1G20300	AT2G39980		AT5G17020	AT1G32540
AT1G43580	AT5G10200	AT5G61240	AT2G39550		AT3G56860	AT3G10140
AT5G01520	AT5G10160	AT4G02150	AT2G39770		AT1G78780	AT1G32610
AT1G43700	AT1G26330	AT5G58030	AT2G30170		AT3G57300	AT5G28050
AT1G42470	AT1G26300	AT1G62790	AT2G29730		AT4G24820	AT1G21610
AT1G42990	AT1G53520	AT5G56360	AT2G31200		AT5G07790	AT2G25690
AT5G01410	AT5G08410	AT5G56680	AT2G31240		AT1G20640	AT3G21350
AT5G01450	AT1G26460	AT5G63420	AT2G30424		AT5G64200	AT5G54250
AT1G48260	AT1G05060	AT5G61790	AT2G30550		AT5G64170	AT3G13580
AT1G48300	AT5G08350	AT5G63630	AT2G28100		AT5G12080	AT4G35080
AT5G03250	AT5G09250	AT5G64510	AT2G28190		AT1G05320	AT4G35090
AT5G03380	AT5G09350	AT5G64960	AT2G28305		AT3G60500	AT4G35100
AT1G26930	AT5G09510	AT2G34970	AT2G27600		AT5G19160	AT4G35110
AT5G03140	AT5G09230	AT5G12370	AT2G27730		AT4G26550	AT2G42130
AT1G26945	AT5G04710	AT4G03500	AT2G27810		AT4G26570	AT3G10180
AT5G03490	AT5G04620	AT1G12290	AT2G28800		AT3G45900	AT4G35140
AT1G48430	AT1G49990	AT1G04830	AT2G28890		AT4G27010	AT3G06110
AT5G03530	AT1G26761	AT3G14990	AT2G29070		AT4G27040	AT1G08590
AT5G03540	AT5G05160	AT1G16610	AT2G29090		AT1G07700	AT3G21100
AT5G03555	AT1G49870	AT4G38270	AT2G28390		AT2G01275	AT3G05680
AT5G03110	AT1G48860	AT2G46720	AT2G31260		AT3G60960	AT3G05675
AT5G03560	AT5G03900		AT2G28570		AT2G46170	AT1G21630
AT1G47480	AT5G03910		AT2G34090		AT3G46220	AT3G05640
AT1G47400	AT5G04430		AT2G33530		AT3G46210	AT3G21110
AT5G02480	AT5G04360		AT1G10140		AT5G18610	AT1G50200
AT5G02570	AT5G04430		AT2G31360		AT5G18620	AT1G29820
AT1G47056	AT5G04510		AT2G32870		AT3G59420	AT1G50030
AT5G02380	AT1G04730		AT2G32290		AT3G59430	AT2G41705
AT1G45688	AT5G04310		AT2G32440		AT3G27280	AT1G01020
AT1G45976	AT1G51460		AT3G60370		AT5G18440	AT1G21640
AT5G02970	AT5G06265		AT3G60190		AT1G02120	AT1G10740
AT5G03080	AT5G05940		AT3G59300		AT2G46920	AT1G29950
AT5G02760	AT5G06290		AT3G59630		AT5G18540	AT2G32100
AT5G02840	AT1G50450		AT3G59010		AT3G48110	AT2G18915
AT1G32450	AT1G50570		AT3G58990		AT5G18830	AT4G35500
AT1G30000	AT1G04840		AT3G59970		AT5G12840	AT1G32870
AT1G30270	AT1G26760		AT3G59900		AT3G47370	AT2G42230
AT1G30220	AT1G50240		AT3G59890		AT5G18940	AT4G35580
AT1G03970	AT1G51080		AT3G59760		AT5G12840	AT1G22850
AT1G32380	AT1G51100		AT3G62560		AT5G63890	AT2G32250
AT1G04010	AT1G51110		AT3G61090		AT5G64760	AT1G04800
AT1G29760	AT1G51130		AT3G61080		AT5G64640	AT2G25710
AT1G33240	AT5G05510		AT3G61570		AT5G64390	AT2G29680
AT1G33250	AT1G50840		AT3G55940		AT5G64070	AT5G07080
AT1G29660	AT2G37310		AT3G55850		AT5G65420	AT1G11080
AT1G32700	AT2G37380		AT3G55740		AT5G64940	AT3G07760
AT1G32740	AT2G37400		AT3G56510		AT5G63880	AT5G25100
AT1G32790	AT2G37500		AT3G56480		AT1G27750	AT1G30890
AT1G29930	AT2G37630		AT3G56400		AT5G67100	AT1G22360
AT1G32900	AT2G37660		AT3G56270		AT5G14770	AT1G05000
AT1G30845	AT2G37060		AT3G55260		AT1G30460	AT5G46150
AT1G03905	AT2G37070		AT3G55250		AT5G55300	AT3G24560
AT1G03940	AT2G37080		AT3G55240		AT5G55390	AT3G07810
AT1G30360	AT2G37220		AT3G55120		AT1G19740	AT2G44820
AT1G30320	AT2G38140		AT3G56620		AT2G17150	AT5G41760
AT1G30570	AT2G38230		AT3G55500		AT5G56190	AT2G15860
AT1G31910	AT2G38270		AT3G55420		AT5G67240	AT5G46160
AT1G28130	AT1G10470		AT3G58130		AT5G59830	AT5G24870
AT1G03590	AT2G38370		AT3G57880		AT5G61200	AT2G15530
AT1G03610	AT2G38465		AT3G58620		AT3G53260	AT3G24840
AT1G28260	AT2G37790		AT3G56820		AT5G67380	AT3G07700
AT1G28240	AT2G38080		AT3G56720		AT5G57270	AT5G57240
AT1G28190	AT1G10230		AT3G56710		AT5G57360	AT5G57180
AT1G27620	AT2G35630		AT3G57560		AT1G62120	AT1G03860
AT1G35830	AT2G35780		AT3G57280		AT4G24630	AT3G07020
AT1G27680	AT2G35860		AT2G44130		AT1G48920	AT2G30480
AT1G27920	AT2G35880		AT2G44525		AT1G79990	AT5G46110
AT1G35560	AT1G10200		AT2G44570		AT1G05090	AT5G57140
AT1G35580	AT2G35490		AT2G43550		AT5G54930	AT2G30500
AT1G29290	AT2G35500		AT2G43800		AT1G72175	AT2G44970
AT1G34260	AT2G36390		AT2G43940		AT3G56630	AT3G24740
AT1G29050	AT2G36460		AT2G44050		AT3G53320	AT3G07750
AT1G34110	AT2G36830		AT2G45180		AT1G27940	AT3G13740
AT1G28680	AT2G36145		AT2G45440		AT3G14600	AT3G24320
AT1G53000	AT2G36200		AT2G42310		AT4G32710	AT4G32930
AT1G03440	AT2G36230		AT2G42350		AT3G18160	AT1G03850
AT5G08070	AT2G36250		AT2G42360		AT3G48080	AT1G52410
AT1G53160	AT2G36270		AT2G42390		AT3G16830	AT5G45410
AT1G53170	AT2G40550		AT2G42540		AT3G09480	AT1G30810
AT5G07830	AT2G40640		AT2G43100		AT3G13210	AT5G46220
AT1G53180	AT2G40660		AT2G43260		AT5G14440	AT2G16365
AT5G06790	AT2G40700		AT2G43370		AT2G32090	AT4G33050
AT1G52155	AT2G40490		AT2G43510		AT2G43340	AT1G08420
AT1G52340	AT2G40960		AT2G43520		AT3G08620	AT1G52220
AT5G06710	AT2G38970		AT2G42690		AT1G62520	AT4G33110
AT1G52720	AT2G39010		AT2G42780		AT1G05460	AT3G06880
AT5G07220	AT2G39020		AT2G42870		AT1G57700	AT2G30620
AT5G08139	AT2G39080		AT2G42950		AT1G60000	AT1G01820
AT1G52590	AT2G39140		AT2G43020		AT1G57770	AT3G07890
AT1G54200	AT2G39190		AT3G63510		AT1G60220	AT1G30840
AT5G09910	AT2G39220		AT2G46070		AT1G59970	AT5G25220
AT5G09930	AT2G38540		AT2G46210		AT1G57720	AT5G06960
AT5G10150	AT2G38550		AT2G46870		AT1G58230	AT2G29630
AT5G10410	AT2G38560		AT2G46430		AT5G13920	AT5G06950
AT5G09540	AT2G38670		AT2G46580		AT5G13930	AT3G06930
AT1G53560	AT2G38700		AT2G46650		AT1G59600	AT4G32920
AT5G08570	AT2G38750		AT2G46700		AT1G59610	AT1G11125
AT5G08240	AT2G38760		AT1G77420		AT1G25490	AT3G07500
AT5G08260	AT2G40070		AT1G77260		AT1G58380	AT5G07400
AT5G09440	AT2G40080		AT1G77490		AT1G05410	AT5G41680
AT5G09410	AT2G40085		AT1G76920		AT1G25480	AT2G30290
AT5G08620	AT2G39670		AT1G78370		AT5G13810	AT2G25590
AT5G08630	AT1G09760		AT1G78380		AT5G14360	AT3G07200
AT5G08740	AT1G09770		AT1G77710		AT1G25425	AT5G24520
AT5G09225	AT2G29550		AT1G76810		AT5G14240	AT5G07380
AT5G04760	AT2G30320		AT1G07080		AT5G14260	AT3G07530
AT1G49500	AT2G29580		AT1G75270		AT1G58100	AT5G07370
AT5G04660	AT2G31040		AT1G75350		AT5G13260	AT1G24020
AT1G50040	AT2G30860		AT1G76590		AT5G14370	AT5G07360
AT5G05190	AT2G30870		AT1G76570		AT5G14390	AT1G27170
AT5G05200	AT2G31170		AT1G76620		AT1G59660	AT2G15000
AT1G49780	AT1G09795		AT1G76690		AT5G13390	AT1G31300
AT1G49730	AT1G09800		AT1G07220		AT1G55530	AT1G24040
AT5G04930	AT2G28150		AT1G76150		AT5G11330	AT1G03290
AT5G04980	AT2G28190		AT1G76060		AT5G11340	AT5G45790
AT1G49840	AT1G09590		AT1G76065		AT5G11260	AT2G45640
AT1G49880	AT2G27680		AT1G76070		AT5G11350	AT2G45330
AT5G05100	AT2G28000		AT1G76100		AT5G11380	AT3G02920
AT5G04040	AT1G09700		AT1G80820		AT5G11110	AT2G15050
AT5G03990	AT2G28410		AT1G80840		AT1G55360	AT3G07300
AT1G48960	AT2G28470		AT2G01918		AT1G26170	AT3G07270
AT1G48600	AT2G28600		AT2G01980		AT5G11240	AT5G45720
AT1G48745	AT2G28620		AT2G01540		AT1G05270	AT5G07440
AT1G04650	AT2G28650		AT2G01610		AT5G11560	AT2G45540
AT1G48770	AT2G33793		AT1G78620		AT1G26110	AT1G22430
AT1G48780	AT2G33800		AT1G78830		AT5G11590	AT2G45200
AT1G49200	AT1G01090		AT1G78890		AT5G11610	AT2G30390
AT1G49240	AT2G34050		AT1G78910		AT1G55680	AT5G24740
AT5G04440	AT2G34090		AT1G80300		AT5G11390	AT2G45170
AT5G04490	AT2G33150		AT1G80120		AT5G11430	AT3G07630
AT1G49050	AT2G33400		AT1G80360		AT5G11470	AT2G45150
AT5G04190	AT2G33420		AT1G80480		AT5G11490	AT2G15390
AT1G49160	AT2G33450		AT1G79710		AT1G54990	AT1G13860
AT1G04910	AT2G34640		AT1G79870		AT1G05205	AT5G24810
AT1G26670	AT2G34810		AT1G70350		AT5G10745	AT3G07650
AT5G05850	AT2G34190		AT1G71230		AT1G55130	AT3G02930
AT1G51200	AT2G34200		AT1G71480		AT1G54850	AT1G31600
AT5G06270	AT2G34520		AT1G68620		AT5G10970	AT3G25030
AT5G05930	AT2G34620		AT1G69040		AT5G10920	AT5G07350
AT5G05950	AT2G34610		AT1G68590		AT1G26190	AT5G07340
AT5G06450	AT2G31890		AT1G69640		AT1G01420	AT2G45280
AT5G06470	AT1G09900		AT1G69170		AT5G11020	AT2G25570
AT1G51760	AT2G31270		AT1G69410		AT5G11060	AT3G07590
AT5G06510	AT2G31360		AT1G73885		AT1G55325	AT1G31550
AT5G06330	AT2G31610		AT1G73950		AT1G55190	AT3G07610
AT5G06300	AT2G32860		AT1G73655		AT1G55170	AT3G25230
AT1G51680	AT1G09960		AT1G74880		AT5G10800	AT5G57340
AT1G50460	AT2G32980		AT1G06980		AT5G10810	AT5G57300
AT5G05365	AT3G60380		AT1G74230		AT5G12290	AT1G31580
AT1G50600	AT3G60370		AT1G74430		AT1G56430	AT1G30610
AT1G50250	AT3G60840		AT1G06680		AT5G12400	AT2G43710
AT1G50260	AT3G60820		AT1G71720		AT5G12230	AT2G43640
AT1G50310	AT3G60810		AT1G71850		AT5G12220	AT1G30620
AT1G50420	AT1G11630		AT1G71950		AT1G56330	AT4G33740
AT5G05680	AT1G11650		AT1G73200		AT5G12250	AT4G33770
AT5G05630	AT3G59550		AT1G73320		AT1G01430	AT5G41520
AT5G05790	AT3G59630		AT1G72680		AT1G25540	AT5G26180
AT1G50640	AT3G58830		AT1G72960		AT5G13010	AT2G29340
AT5G10570	AT3G59980		AT1G72990		AT1G57600	AT2G25660
AT2G37330	AT3G59820		AT2G22230		AT5G12470	AT2G36010
AT2G37370	AT3G59810		AT2G22570		AT1G05350	AT3G14075
AT2G37460	AT3G62110		AT2G22730		AT1G56590	AT2G43760
AT2G37540	AT3G61870		AT1G08940		AT5G11750	AT3G13672
AT2G36900	AT3G61820		AT2G21870		AT5G11780	AT5G06440
AT2G36930	AT3G62360		AT2G22140		AT1G56070	AT2G31060
AT2G36950	AT1G11600		AT2G22170		AT1G55890	AT3G06720
AT2G36970	AT3G61710		AT2G23390		AT5G11670	AT2G43780
AT2G37040	AT3G61650		AT2G23460		AT1G55900	AT2G17033
AT1G10370	AT3G56100		AT2G22800		AT1G26100	AT1G15400
AT2G37130	AT3G56090		AT2G23080		AT1G56010	AT1G30550
AT2G38170	AT3G56570		AT2G20360		AT1G56230	AT3G08890
AT2G38180	AT3G56370		AT2G20690		AT1G56260	AT2G43750
AT2G38340	AT3G56330		AT2G20020		AT5G12120	AT2G29390
AT2G38430	AT3G56260		AT2G20180		AT5G11840	AT3G23540
AT2G37950	AT3G55330		AT2G21170		AT1G56170	AT1G31870
AT2G38050	AT3G55110		AT2G21250		AT5G11890	AT1G03830
AT2G35620	AT3G55070		AT2G21280		AT5G11980	AT3G09090
AT2G35680	AT3G55660		AT2G21560		AT1G65430	AT4G33980
AT2G35690	AT3G55500		AT2G26540		AT1G65410	AT1G09840
AT2G35170	AT3G55390		AT2G25640		AT1G65320	AT4G36480
AT2G35420	AT1G11860		AT1G09500		AT1G05910	AT2G31280
AT2G35470	AT3G57860		AT2G27360		AT1G65020	AT2G43320
AT2G36400	AT3G58590		AT2G26610		AT1G06000	AT3G23100
AT2G36420	AT3G58730		AT2G26690		AT1G65800	AT2G31290
AT2G36630	AT3G58660		AT2G26695		AT1G05970	AT4G34000
AT2G36050	AT3G58650		AT2G26930		AT1G65650	AT2G17340
AT2G36220	AT3G58570		AT2G24520		AT1G05960	AT3G14080
AT2G36300	AT3G58520		AT2G24570		AT1G65580	AT5G49410
AT2G36325	AT3G56990		AT2G23770		AT1G65560	AT4G33890
AT2G40880	AT3G56870		AT2G24090		AT1G05840	AT2G43490
AT2G40890	AT3G56810		AT2G25605		AT1G63855	AT1G51600
AT2G40900	AT3G56720		AT2G24940		AT1G64960	AT5G55230
AT1G10640	AT1G11940		AT2G07170		AT1G05900	AT2G31160
AT2G40420	AT3G57350		AT2G12550		AT1G67840	AT2G31190
AT2G40435	AT3G57560		AT2G06255		AT1G67750	AT3G23660
AT2G40460	AT3G57500		AT2G06925		AT1G67710	AT2G43410
AT2G41560	AT2G44520		AT2G14910		AT1G67560	AT3G02750
AT2G41342	AT2G44570		AT2G13680		AT1G67530	AT2G17280
AT2G41370	AT2G43550		AT2G14170		AT5G15550	AT5G55160
AT2G41410	AT2G43800		AT2G14520		AT1G06170	AT2G43350
AT2G41480	AT2G44040		AT2G14740		AT1G68130	AT5G45030
AT2G41730	AT2G45030		AT2G03430		AT1G06050	AT5G25560
AT2G40970	AT2G45050		AT2G03150		AT1G66160	AT4G33300
AT1G10690	AT2G44640		AT2G03510		AT1G66150	AT4G33330
AT2G41000	AT2G44650		AT2G03680		AT1G66140	AT5G46250
AT2G41040	AT2G44760		AT2G02880		AT1G66070	AT2G44280
AT2G40150	AT2G44860		AT2G02955		AT1G67340	AT2G35940
AT2G41120	AT1G10780		AT2G04850		AT1G67230	AT2G44210
AT2G41180	AT1G10760		AT2G04900		AT1G67180	AT4G33355
AT2G41190	AT2G42120		AT2G03800		AT1G67120	AT3G08590
AT2G41250	AT2G43140		AT2G04270		AT1G06070	AT5G25570
AT2G41290	AT2G43360		AT2G04340		AT1G66680	AT4G33360
AT2G41310	AT2G42840		AT2G04400		AT1G25350	AT4G33380
AT2G38640	AT2G43020		AT2G04540		AT5G15210	AT5G25630
AT2G38740	AT3G63530		AT2G18400		AT1G61040	AT2G30910
AT2G39870	AT2G47320		AT2G18410		AT1G61030	AT3G06790
AT2G39940	AT3G63510		AT2G18710		AT5G15170	AT5G25752
AT2G39980	AT2G47580		AT2G18840		AT5G15470	AT5G56150
AT2G40000	AT2G47590		AT2G18876		AT1G61350	AT4G33150
AT2G40110	AT3G63170		AT2G18160		AT5G15390	AT2G29540
AT2G40130	AT3G63140		AT2G18245		AT1G61210	AT2G30780
AT2G39360	AT3G63130		AT2G18330		AT1G60670	AT5G45350
AT2G39400	AT3G63090		AT2G16600		AT1G60650	AT1G52150
AT2G39480	AT3G63190		AT2G16700		AT1G60630	AT3G08505
AT2G39550	AT3G62940		AT2G16860		AT1G05520	AT3G08510
AT2G35150	AT3G63490		AT2G15890		AT5G14640	AT3G06850
AT2G39705	AT3G63480		AT2G17500		AT5G14620	AT5G45290
AT2G39750	AT3G63450		AT2G17650		AT5G14600	AT2G29530
AT2G29900	AT3G63300		AT1G08500		AT5G14580	AT2G29525
AT2G30080	AT2G46330		AT2G17840		AT1G60420	AT1G03840
AT2G30230	AT2G45700		AT2G17880		AT1G03365	AT2G44350
AT2G30250	AT2G46810		AT2G17020		AT5G15020	AT1G01340
AT2G29650	AT2G47230		AT2G17030		AT1G60900	AT3G08720
AT2G30766	AT2G47240		AT2G17036		AT5G14950	AT3G08710
AT2G30770	AT2G46535		AT2G17350		AT1G25375	AT3G23780
AT2G30930	AT2G46370		AT4G39640		AT1G25380	AT2G30970
AT2G31020	AT2G46455		AT4G37830		AT1G60770	AT5G45190
AT2G31070	AT1G11220		AT4G38380		AT1G62960	AT1G13990
AT2G31090	AT2G46550		AT3G01720		AT1G62950	AT1G13980
AT2G31110	AT2G46570		AT3G01430		AT1G63170	AT3G14000
AT2G30440	AT2G46630		AT3G02010		AT1G62740	AT3G14010
AT2G30470	AT1G77270		AT1G02460		AT1G62780	AT2G31010
AT2G30520	AT1G77410		AT3G01960		AT1G62660	AT1G03910
AT2G30550	AT1G77060		AT3G01920		AT1G63540	AT2G43850
AT2G30580	AT1G77122		AT3G01910		AT1G05810	AT2G43840
AT2G28200	AT1G07270		AT4G40070		AT1G63810	AT5G49190
AT2G28110	AT1G78130		AT3G01170		AT1G63700	AT2G43810
AT2G28120	AT1G78210		AT4G35480		AT1G63660	AT2G16890
AT2G28350	AT1G07370		AT4G35770		AT1G63310	AT5G46290
AT2G27660	AT1G77750		AT4G34620		AT1G63250	AT1G03040
AT2G27830	AT1G75640		AT4G36945		AT1G63220	AT2G16780
AT2G27920	AT1G75960		AT4G36940		AT1G05760	AT3G08650
AT2G28880	AT1G75010		AT4G37510		AT1G61820	AT1G04945
AT2G28570	AT1G75090		AT4G36410		AT1G62580	AT5G06180
AT2G28630	AT1G75150		AT4G36050		AT1G62390	AT4G33550
AT2G28710	AT1G76540		AT4G35985		AT1G62330	AT3G23830
AT2G33810	AT1G76620		AT3G06750		AT1G62260	AT4G33580
AT2G33630	AT1G76660		AT3G06960		AT5G01840	AT3G08680
AT2G33770	AT1G76790		AT3G06950		AT1G44446	AT3G23805
AT2G33550	AT1G76300		AT3G05880		AT5G01780	AT2G26840
AT2G33990	AT1G76310		AT3G07310		AT1G44575	AT3G16760
AT2G34010	AT1G80750		AT3G08930		AT5G01850	AT2G34150
AT1G10030	AT1G80880		AT3G07540		AT1G27090	AT2G38280
AT2G33360	AT2G02148		AT3G07640		AT5G01880	AT5G48310
AT2G34690	AT2G02400		AT3G07550		AT1G04440	AT1G09470
AT2G34770	AT2G02500		AT3G07780		AT1G43860	AT3G16785
AT2G34790	AT1G79070		AT3G07480		AT1G44110	AT2G24650
AT2G35020	AT1G79340		AT3G08010		AT5G02220	AT3G04130
AT2G31820	AT1G79420		AT3G07940		AT5G02250	AT2G22670
AT2G31990	AT1G79430		AT3G03300		AT1G45160	AT3G14830
AT2G31570	AT1G79440		AT3G03270		AT1G45180	AT2G38185
AT2G32800	AT1G79460		AT3G03190		AT5G01950	AT2G34250
AT2G32870	AT1G79470		AT3G03180		AT5G01970	AT3G16630
AT2G32960	AT1G78560		AT3G02470		AT1G27070	AT2G24690
AT2G32290	AT1G78630		AT3G02885		AT5G02020	AT1G47900
AT2G32430	AT1G78650		AT3G02730		AT5G02050	AT3G16950
AT2G32450	AT1G07420		AT3G02700		AT5G02100	AT1G47870
AT2G32530	AT1G80080		AT3G05200		AT1G36990	AT2G38400
AT2G32560	AT1G80350		AT3G05020		AT1G04260	AT4G39370
AT3G60290	AT1G80480		AT3G05630		AT1G37130	AT5G02870
AT3G60450	AT1G79560		AT3G05500		AT1G38131	AT1G03090
AT3G60390	AT1G79850		AT3G05490		AT5G01170	AT3G16857
AT3G60300	AT1G79870		AT3G04230		AT5G01240	AT4G39390
AT3G60110	AT1G79950		AT3G03890		AT1G42430	AT4G39460
AT3G60080	AT1G70350		AT3G03880		AT1G04280	AT2G38300
AT3G60030	AT1G70800		AT3G04780		AT1G27320	AT3G16800
AT3G60910	AT1G70820		AT3G04650		AT1G04230	AT2G38040
AT3G60580	AT1G70200		AT3G04480		AT1G03520	AT3G14870
AT3G59580	AT1G71210		AT3G04470		AT1G27400	AT3G16360
AT3G59110	AT1G71260		AT1G17830		AT1G27390	AT5G02600
AT3G58850	AT1G71060		AT4G24240		AT1G36310	AT5G42690
AT3G59890	AT1G69010		AT4G25020		AT1G27350	AT5G51300
AT1G11740	AT1G06210		AT4G23670		AT1G27340	AT2G22850
AT3G59640	AT1G69460		AT1G17930		AT5G01290	AT1G27030
AT3G61970	AT1G69770		AT4G24130		AT1G27310	AT5G42680
AT3G62200	AT1G69830		AT4G26080		AT1G27210	AT2G22890
AT3G62190	AT1G69890		AT4G26900		AT1G43670	AT2G36660
AT3G62150	AT1G69200		AT1G17600		AT1G43580	AT2G26770
AT3G61990	AT1G69210		AT4G26510		AT1G43710	AT5G51230
AT3G61890	AT1G73990		AT4G25650		AT5G01570	AT1G10210
AT3G61880	AT1G74030		AT4G25640		AT1G42470	AT2G26590
AT3G62660	AT1G74040		AT1G17745		AT1G42540	AT2G38010
AT3G62590	AT1G74060		AT4G25810		AT1G42550	AT2G26580
AT3G62570	AT1G73470		AT4G19860		AT5G02320	AT5G39740
AT3G62550	AT1G73655		AT4G19830		AT1G43130	AT1G43850
AT3G62390	AT1G73760		AT4G19810		AT1G48300	AT2G22690
AT3G61200	AT1G06950		AT4G20960		AT5G03380	AT3G16565
AT3G61410	AT1G74690		AT4G20830		AT1G48120	AT2G22720
AT3G61320	AT1G74950		AT4G19390		AT5G03160	AT2G22740
AT3G61220	AT1G74970		AT4G23030		AT5G03450	AT2G34310
AT3G61060	AT1G72170		AT4G22990		AT5G03190	AT1G15920
AT3G61750	AT1G72370		AT4G21380		AT1G26945	AT3G16520
AT3G61630	AT1G06680		AT4G22000		AT1G48230	AT5G42760
AT3G58790	AT1G71720		AT4G21990		AT5G03740	AT4G39280
AT3G61590	AT1G73080		AT4G21865		AT5G03780	AT2G38130
AT3G61580	AT1G72550		AT4G21770		AT5G03680	AT1G43890
AT3G56060	AT1G72670		AT1G17147		AT5G03555	AT1G14650
AT3G55960	AT1G72970		AT1G17170		AT5G03110	AT3G04070
AT3G56140	AT1G73040		AT1G17120		AT1G47480	AT5G38660
AT3G55880	AT2G22230		AT1G17190		AT1G47330	AT5G38690
AT3G55840	AT2G22570		AT4G30960		AT5G02450	AT5G40970
AT3G55830	AT2G22610		AT4G33690		AT1G04550	AT1G16400
AT3G55820	AT2G22730		AT4G33625		AT1G47056	AT1G21780
AT3G55740	AT2G21790		AT4G33565		AT1G45976	AT3G17450
AT3G55720	AT1G01080		AT4G33460		AT1G47290	AT2G33830
AT3G56480	AT2G23360		AT4G33910		AT1G47970	AT3G04520
AT3G56360	AT1G09130		AT4G32480		AT5G03040	AT1G16010
AT3G56290	AT2G22910		AT4G30520		AT5G03070	AT5G51910
AT3G56240	AT2G21660		AT4G32980		AT1G48050	AT1G34220
AT3G55250	AT2G20340		AT4G28030		AT5G02620	AT3G02280
AT1G12080	AT2G20360		AT4G27990		AT1G47670	AT2G22090
AT3G55030	AT2G19870		AT1G17420		AT5G02740	AT1G28395
AT3G55610	AT2G19930		AT4G27860		AT1G27410	AT3G17360
AT3G55580	AT2G20100		AT4G27350		AT1G47720	AT2G38660
AT3G55560	AT2G21140		AT4G27810		AT5G02840	AT3G17340
AT3G55530	AT2G21170		AT4G27800		AT1G32530	AT5G38520
AT3G55490	AT2G21250		AT4G27740		AT1G29990	AT3G17670
AT3G55480	AT2G21370		AT4G27700		AT1G32580	AT5G51980
AT3G55470	AT2G21385		AT1G17290		AT1G30290	AT2G27080
AT3G58120	AT2G20770		AT4G29950		AT1G32200	AT1G43620
AT3G58050	AT2G23700		AT4G29740		AT1G32380	AT3G11940
AT3G58000	AT2G20875		AT4G29700		AT1G29810	AT1G28390
AT3G57990	AT2G20940		AT4G29670		AT1G33240	AT3G11945
AT3G58630	AT1G08845		AT4G30290		AT1G33250	AT5G03345
AT3G57600	AT2G26180		AT4G29530		AT1G32810	AT1G34180
AT3G58170	AT2G26200		AT3G09735		AT1G29940	AT3G17590
AT3G57120	AT2G26260		AT4G29190		AT1G32750	AT2G27040
AT3G57540	AT2G26330		AT3G44160		AT1G04000	AT5G51970
AT1G11905	AT2G25730		AT3G44820		AT1G03760	AT4G38670
AT3G57400	AT2G25790		AT3G44320		AT1G30960	AT4G38710
AT3G57390	AT2G25930		AT3G42630		AT1G31650	AT3G12130
AT3G57330	AT1G09520		AT3G47300		AT1G03905	AT3G02180
AT2G44080	AT2G27470		AT3G47560		AT1G30825	AT1G09010
AT2G44140	AT2G26760		AT3G47380		AT1G30820	AT3G17120
AT2G44160	AT2G25620		AT3G47340		AT1G31770	AT3G12120
AT2G44500	AT2G26930		AT3G47070		AT1G31335	AT4G39140
AT1G10970	AT2G24390		AT3G46460		AT1G31350	AT3G17100
AT2G43590	AT2G24395		AT3G46290		AT1G31360	AT4G39150
AT2G43900	AT2G23890		AT3G45980		AT1G03870	AT1G01910
AT2G44740	AT2G24060		AT3G45970		AT1G30490	AT5G39050
AT2G44770	AT2G24090		AT3G45890		AT1G30360	AT1G03620
AT2G43540	AT1G09320		AT3G45850		AT1G30320	AT1G34370
AT2G42540	AT2G24940		AT3G26510		AT1G32100	AT4G39200
AT2G42580	AT2G25060		AT3G26115		AT1G03950	AT3G04290
AT2G41830	AT2G07170		AT3G26740		AT1G31800	AT4G39260
AT2G41870	AT2G10940		AT3G25470		AT1G31810	AT5G42950
AT2G41880	AT1G08160		AT3G26085		AT1G30680	AT3G17310
AT2G41890	AT1G08200		AT3G27120		AT1G01290	AT1G01740
AT2G43060	AT2G13560		AT3G25770		AT1G31910	AT4G39040
AT2G43070	AT2G05760		AT3G25660		AT1G30530	AT2G38610
AT1G10900	AT1G08300		AT3G28760		AT1G35180	AT3G17240
AT2G43290	AT2G15270		AT3G28460		AT1G04170	AT5G02530
AT2G43330	AT2G15290		AT3G29185		AT1G28090	AT1G48110
AT2G43420	AT2G14860		AT3G29010		AT1G28060	AT3G17205
AT2G42690	AT2G13690		AT3G28950		AT1G28320	AT2G38580
AT2G42750	AT1G08260		AT3G27380		AT1G04140	AT2G33980
AT2G45450	AT2G03480		AT3G27390		AT1G34550	AT5G48960
AT2G42870	AT2G02590		AT3G27340		AT1G34630	AT1G26960
AT2G42980	AT2G03770		AT3G27250		AT1G27650	AT2G35010
AT2G47750	AT2G04570		AT3G27820		AT1G27595	AT3G13060
AT2G47800	AT2G04700		AT3G52990		AT1G27520	AT5G50020
AT2G48020	AT2G03980		AT3G52960		AT1G03530	AT2G37290
AT2G47440	AT2G04030		AT3G52800		AT1G27480	AT1G36050
AT2G47450	AT2G18400		AT3G51660		AT1G27470	AT5G42146
AT3G63000	AT1G08610		AT3G51540		AT1G27440	AT2G24020
AT3G62980	AT1G08560		AT3G52150		AT1G03560	AT3G15010
AT3G63420	AT1G08540		AT1G12420		AT1G27900	AT1G27760
AT3G63390	AT2G18020		AT3G54440		AT1G35510	AT5G48880
AT3G63310	AT2G18170		AT3G54420		AT1G29320	AT5G40405
AT2G45980	AT2G18220		AT3G54610		AT1G29310	AT3G15430
AT2G46140	AT2G18350		AT3G54290		AT1G29300	AT3G15410
AT2G46250	AT2G19600		AT3G54250		AT1G33980	AT2G35060
AT2G45600	AT2G19520		AT3G54820		AT1G33990	AT1G27630
AT2G45630	AT1G08640		AT3G54660		AT1G33290	AT3G01390
AT2G45660	AT2G18990		AT3G53580		AT1G33390	AT3G01360
AT2G45830	AT2G19090		AT3G53470		AT1G33410	AT1G35470
AT2G45880	AT2G19270		AT3G53410		AT1G33420	AT3G02060
AT2G46830	AT2G16440		AT1G12200		AT1G29530	AT1G14700
AT2G46915	AT2G16850		AT3G54110		AT1G04120	AT1G27060
AT1G11260	AT2G15690		AT3G54030		AT1G34200	AT2G34860
AT2G47000	AT1G08380		AT1G12730		AT1G34260	AT5G48720
AT2G47180	AT2G17630		AT3G48970		AT1G34270	AT3G15390
AT2G47260	AT2G17670		AT3G48850		AT1G28350	AT2G34900
AT2G46420	AT1G08530		AT3G49080		AT1G34355	AT1G27840
AT2G46490	AT2G17870		AT3G48100		AT1G34030	AT5G02040
AT2G46600	AT2G17020		AT3G48090		AT1G29240	AT3G13000
AT2G46660	AT2G17250		AT3G47810		AT1G29220	AT1G14710
AT1G77330	AT2G17300		AT3G47730		AT1G28760	AT2G24490
AT1G77500	AT2G17320		AT3G48550		AT1G03680	AT1G09210
AT1G76890	AT2G17450		AT3G48530		AT1G28570	AT3G03380
AT1G76920	AT4G38920		AT3G48450		AT1G03650	AT5G01810
AT1G07250	AT1G02475		AT3G48330		AT1G53050	AT3G15070
AT1G77130	AT4G39740		AT3G50820		AT5G07580	AT3G01790
AT1G78270	AT4G39730		AT3G50790		AT1G53070	AT3G13224
AT1G78110	AT4G39690		AT3G50770		AT1G26570	AT3G15180
AT1G78290	AT4G39620		AT3G50880		AT1G52980	AT3G15260
AT1G07380	AT1G16350		AT3G50470		AT5G07970	AT3G01810
AT1G78460	AT4G38070		AT3G50240		AT5G07980	AT5G40700
AT1G77760	AT4G38050		AT3G50210		AT5G08050	AT5G50160
AT1G77920	AT4G38020		AT3G14690		AT5G08120	AT3G01980
AT1G78050	AT4G38760		AT3G14780		AT1G26520	AT2G36885
AT1G78100	AT4G38530		AT3G14410		AT1G53170	AT2G36880
AT1G75030	AT4G38495		AT1G14870		AT5G07830	AT3G13225
AT1G75100	AT1G16210		AT3G13490		AT1G53180	AT2G26000
AT1G75440	AT3G01670		AT3G14160		AT1G53190	AT2G37150
AT1G07180	AT1G16220		AT3G14067		AT5G07950	AT2G35110
AT1G76460	AT3G01490		AT3G16870		AT5G06810	AT1G44900
AT1G76550	AT3G01435		AT3G16700		AT1G52240	AT5G50375
AT1G76570	AT3G02120		AT3G17365		AT1G04970	AT1G44835
AT1G76150	AT3G01930		AT3G15900		AT1G52360	AT5G01910
AT1G07090	AT1G16280		AT3G15610		AT1G51965	AT3G15030
AT1G76070	AT4G39960		AT3G15500		AT1G26630	AT3G15353
AT1G76110	AT4G39920		AT3G16250		AT5G06600	AT1G44820
AT1G76130	AT3G01370		AT3G16140		AT5G06680	AT2G26340
AT1G76240	AT3G01330		AT3G10720		AT1G26620	AT2G35130
AT2G01140	AT3G01280		AT3G11630		AT5G07110	AT2G25970
AT1G80940	AT4G35480		AT3G11430		AT5G07120	AT5G40520
AT2G01300	AT4G35730		AT3G11410		AT1G52780	AT3G13180
AT2G01410	AT4G34290		AT3G10130		AT5G07170	AT1G14685
AT2G01440	AT4G37210		AT3G09810		AT5G07180	AT1G47395
AT1G80630	AT4G36970		AT3G12950		AT1G52880	AT5G51140
AT1G80760	AT4G36920		AT3G12930		AT1G52420	AT2G23140
AT1G80830	AT4G36910		AT3G12800		AT1G52520	AT5G42560
AT2G02040	AT4G37750		AT3G12780		AT5G08139	AT5G50915
AT2G02160	AT4G37740		AT3G12080		AT1G54200	AT5G50870
AT1G07720	AT1G16520		AT3G12010		AT1G54170	AT1G35340
AT1G07725	AT4G37510		AT3G11950		AT5G10010	AT3G16000
AT2G01760	AT4G37445		AT1G15060		AT1G05150	AT1G28110
AT2G01850	AT4G37440		AT3G12500		AT1G54050	AT1G28100
AT2G01860	AT1G16680		AT3G22620		AT1G54060	AT3G03720
AT1G07470	AT4G36240		AT3G22600		AT5G09740	AT2G25900
AT1G79160	AT4G36180		AT3G22430		AT5G09820	AT1G04510
AT1G78510	AT4G36130		AT3G21580		AT1G54120	AT1G01320
AT1G78790	AT4G36120		AT3G21530		AT5G09840	AT1G36070
AT1G78830	AT1G16630		AT3G21465		AT5G10360	AT5G39790
AT1G80130	AT4G36710		AT3G21390		AT1G05180	AT5G39785
AT1G07590	AT4G36650		AT3G21360		AT5G10440	AT1G22930
AT1G80320	AT4G36640		AT1G14130		AT1G54710	AT4G39850
AT1G07610	AT3G02230		AT3G21810		AT1G54350	AT2G35230
AT1G80360	AT4G36580		AT3G21750		AT1G05160	AT5G42620
AT1G80440	AT4G36570		AT3G24430		AT1G31280	AT5G51200
AT1G80460	AT1G15570		AT3G24200		AT1G54460	AT5G51190
AT1G79660	AT1G15660		AT3G24090		AT1G54490	AT2G26500
AT1G79830	AT3G06483		AT3G24590		AT5G10270	AT1G47410
AT1G79890	AT3G07060		AT3G24570		AT1G53520	AT1G27600
AT1G79900	AT3G06980		AT3G23490		AT5G08420	AT3G15720
AT1G07520	AT3G06030		AT3G23440		AT1G26460	AT1G14690
AT1G70430	AT3G05970		AT3G23430		AT5G08540	AT1G27970
AT1G70530	AT1G15730		AT3G23410		AT5G08550	AT3G12810
AT1G70560	AT1G15690		AT3G23340		AT1G05070	AT3G15650
AT1G70690	AT3G06140		AT3G24040		AT1G53645	AT3G02065
AT1G70780	AT3G06120		AT3G24030		AT5G08260	AT3G15640
AT1G70810	AT3G09080		AT3G23920		AT1G53460	AT3G15620
AT1G70150	AT3G09070		AT3G23880		AT5G08320	AT2G34780
AT1G69980	AT3G08880		AT1G14460		AT1G53500	AT5G48655
AT1G06390	AT1G01140		AT3G18420		AT1G53510	AT5G48600
AT1G70160	AT1G15490		AT3G18960		AT5G09390	AT5G50740
AT1G70230	AT3G07440		AT3G18950		AT5G09410	AT2G37650
AT1G70280	AT3G08030		AT3G17700		AT5G09420	AT1G35420
AT1G06410	AT3G03250		AT3G18300		AT1G05120	AT2G37620
AT1G70290	AT1G16000		AT3G18280		AT1G54030	AT3G15840
AT1G70300	AT3G03220		AT3G20500		AT5G08620	AT3G14930
AT1G70310	AT3G03130		AT3G20550		AT5G08630	AT3G17680
AT1G71190	AT1G15970		AT3G20490		AT1G53720	AT2G37585
AT1G71440	AT3G02640		AT3G20390		AT5G06560	AT2G37560
AT1G70900	AT3G02630		AT3G21240		AT5G08720	AT1G22790
AT1G70940	AT3G02570		AT3G21230		AT5G08740	AT5G40210
AT1G70950	AT3G02450		AT3G21200		AT5G09225	AT2G34730
AT1G71030	AT3G02880		AT3G19490		AT1G49600	AT1G01880
AT1G71040	AT3G02820		AT3G19460		AT1G04760	AT3G19570
AT1G01540	AT3G05130		AT3G19930		AT1G49650	AT2G27350
AT1G68820	AT3G05070		AT5G20090		AT1G49660	AT3G11040
AT1G68830	AT3G05020		AT1G24360		AT1G49710	AT5G04320
AT1G68840	AT3G04980		AT5G49550		AT1G49420	AT1G49180
AT1G68870	AT3G05740		AT5G20000		AT5G04660	AT4G37020
AT1G68910	AT3G05330		AT5G20040		AT5G04670	AT1G16570
AT1G68980	AT3G04260		AT5G20080		AT1G49910	AT3G11000
AT1G68400	AT3G03890		AT5G20250		AT1G49950	AT2G40410
AT1G68440	AT3G04790		AT5G48730		AT1G49990	AT1G49130
AT1G68570	AT3G04550		AT5G48560		AT1G50010	AT5G04250
AT1G68585	AT3G04340		AT5G48485		AT1G04780	AT4G37090
AT1G69490	AT4G24610		AT5G49120		AT5G05200	AT2G40520
AT1G69780	AT4G25130		AT5G20180		AT1G49780	AT2G40540
AT1G69080	AT4G24830		AT5G20230		AT5G04990	AT5G01430
AT1G69160	AT4G24770		AT5G19740		AT5G05010	AT3G10920
AT1G73920	AT4G24740		AT5G51010		AT1G48880	AT2G27450
AT1G74000	AT1G17890		AT5G50960		AT1G48960	AT2G32850
AT1G73680	AT4G23920		AT5G50920		AT1G48600	AT4G36980
AT1G73740	AT4G23790		AT5G51260		AT5G03900	AT5G36001
AT1G73750	AT4G26450		AT5G50180		AT1G48790	AT5G47880
AT1G74780	AT4G26370		AT1G24400		AT1G49240	AT3G10970
AT1G74600	AT1G17650		AT5G19940		AT1G49245	AT2G27385
AT1G74670	AT1G17665		AT5G50370		AT1G04730	AT1G33811
AT1G74680	AT4G26760		AT5G19850		AT5G04190	AT3G19580
AT1G74370	AT4G26965		AT5G46850		AT5G04240	AT3G19170
AT1G74520	AT4G26960		AT5G46840		AT5G04270	AT2G20570
AT1G72130	AT4G26670		AT5G21105		AT1G49140	AT3G04870
AT1G72200	AT4G26660		AT5G47170		AT5G04280	AT3G19210
AT1G72220	AT4G26500		AT5G47330		AT5G04290	AT5G04140
AT1G72300	AT4G25650		AT5G47310		AT1G49170	AT2G40160
AT1G72430	AT4G25370		AT5G47240		AT5G06050	AT5G04130
AT1G71810	AT4G25210		AT5G20900		AT1G51140	AT2G40140
AT1G71970	AT4G20270		AT5G47230		AT5G05840	AT2G20550
AT1G06570	AT4G20130		AT5G47110		AT5G06270	AT2G20650
AT1G06760	AT4G21140		AT1G22250		AT1G26690	AT3G04830
AT1G73390	AT4G21070		AT5G46330		AT5G05950	AT1G36160
AT1G72610	AT4G20890		AT5G46240		AT1G51350	AT1G15860
AT1G72620	AT4G18950		AT5G46020		AT5G06410	AT4G37520
AT1G72740	AT1G18370		AT5G46680		AT1G51710	AT5G37290
AT1G72750	AT4G19610		AT5G46460		AT1G51730	AT3G04810
AT1G72770	AT4G19390		AT5G20520		AT1G51745	AT5G04230
AT1G72790	AT4G19350		AT5G47940		AT5G06460	AT1G36280
AT1G72800	AT4G19130		AT5G20380		AT5G06400	AT5G43750
AT2G22480	AT4G22490		AT5G48410		AT1G51590	AT2G36360
AT2G22420	AT4G23070		AT5G20400		AT5G06360	AT3G19370
AT2G22540	AT4G23060		AT5G20410		AT5G05350	AT5G47970
AT1G08940	AT4G22930		AT5G47380		AT1G50510	AT4G36960
AT2G21880	AT4G22860		AT1G22230		AT1G50570	AT1G21700
AT2G23290	AT4G22770		AT5G47860		AT1G50575	AT1G29280
AT2G23320	AT4G21520		AT5G47800		AT5G05370	AT2G40270
AT2G23370	AT4G21470		AT5G47770		AT5G05380	AT1G16560
AT2G23620	AT4G21270		AT5G47650		AT5G05420	AT2G20530
AT2G22800	AT4G21960		AT5G18790		AT5G05240	AT1G49350
AT2G23130	AT4G21820		AT5G55930		AT1G50310	AT5G53220
AT2G23150	AT4G31850		AT5G18840		AT5G05310	AT3G20070
AT1G08770	AT4G31840		AT5G54440		AT1G04810	AT5G53180
AT2G20180	AT4G31530		AT5G54190		AT1G50410	AT3G05165
AT2G20210	AT4G32290		AT5G54760		AT5G05660	AT4G36730
AT2G20230	AT1G17100		AT5G54590		AT1G50920	AT2G40830
AT2G21210	AT1G02560		AT5G54580		AT1G51130	AT1G27370
AT2G20720	AT4G30720		AT5G54500		AT5G05560	AT1G49340
AT2G20725	AT4G31130		AT1G21250		AT1G50660	AT1G33520
AT2G26210	AT4G31070		AT5G57780		AT1G04850	AT2G40810
AT2G26310	AT4G30980		AT5G57630		AT1G50710	AT1G10670
AT2G26360	AT4G33700		AT5G17980		AT1G50840	AT5G35680
AT2G26430	AT4G33540		AT5G58650		AT1G04860	AT1G29470
AT2G25680	AT4G33520		AT5G18150		AT2G37310	AT5G41130
AT2G25800	AT4G33510		AT5G18520		AT2G37360	AT2G20270
AT1G09390	AT4G33500		AT5G56260		AT2G37400	AT4G36530
AT2G27360	AT4G33490		AT5G56980		AT2G37420	AT2G19950
AT2G26690	AT4G33470		AT5G56860		AT2G37520	AT2G27840
AT2G26710	AT4G33400		AT5G56790		AT1G01900	AT3G05270
AT2G26870	AT4G34160		AT5G52320		AT2G37630	AT4G36500
AT2G26970	AT4G34120		AT1G21710		AT2G37660	AT1G08720
AT2G26975	AT4G33350		AT5G51550		AT2G37690	AT1G43170
AT2G24260	AT1G16900		AT5G19570		AT2G36850	AT4G36540
AT1G09240	AT4G33760		AT5G51960		AT2G37010	AT1G15220
AT2G24540	AT4G32870		AT5G51820		AT2G37195	AT2G32650
AT2G24550	AT4G32830		AT5G53750		AT2G38330	AT3G10690
AT2G24580	AT4G33270		AT5G53486		AT2G38120	AT2G20050
AT1G09250	AT4G32900		AT5G19110		AT2G38340	AT5G53300
AT2G23940	AT4G28230		AT5G54090		AT2G38410	AT5G04410
AT2G23980	AT4G28210		AT5G19120		AT2G38440	AT5G41100
AT2G24100	AT4G27990		AT5G53900		AT2G37790	AT3G19790
AT2G25180	AT4G27870		AT5G53130		AT2G36840	AT2G32810
AT2G25200	AT4G28590		AT5G53330		AT2G38020	AT1G33700
AT2G25260	AT4G28470		AT5G53290		AT2G38090	AT2G40630
AT2G25430	AT4G27860		AT5G19220		AT2G38110	AT5G04420
AT2G25490	AT4G28320		AT1G03220		AT2G35720	AT3G10915
AT2G25520	AT4G27340		AT5G37850		AT2G35530	AT3G05090
AT2G24762	AT4G27740		AT5G24314		AT2G35620	AT1G09530
AT2G24830	AT4G27595		AT5G37010		AT2G35630	AT3G19720
AT1G09280	AT4G27490		AT5G39340		AT2G35680	AT5G41080
AT2G24970	AT4G29840		AT1G23080		AT2G35690	AT1G10657
AT2G25070	AT4G29770		AT5G39950		AT2G35900	AT2G25760
AT2G25090	AT4G30350		AT5G39830		AT2G35920	AT5G53050
AT1G01670	AT4G30130		AT5G38970		AT2G35330	AT1G49300
AT2G05590	AT4G29060		AT5G38860		AT2G35160	AT4G36800
AT2G05620	AT4G29030		AT5G27000		AT2G35170	AT5G53120
AT2G06850	AT4G28660		AT5G26980		AT2G35420	AT1G27385
AT2G15020	AT4G28630		AT5G26780		AT2G35470	AT1G49310
AT1G08315	AT4G29510		AT1G23820		AT2G35500	AT4G36840
AT2G15230	AT1G17350		AT5G26010		AT2G36500	AT4G36850
AT2G15320	AT4G29150		AT5G26000		AT2G36530	AT3G19860
AT2G15570	AT3G44050		AT1G23830		AT1G10330	AT1G43190
AT2G15580	AT3G44280		AT5G25890		AT2G36830	AT4G36870
AT2G03340	AT3G43590		AT5G25170		AT2G36050	AT1G29400
AT2G03350	AT1G13220		AT5G35560		AT2G36240	AT3G10810
AT1G01060	AT3G44890		AT5G34940		AT2G36300	AT3G19830
AT2G03450	AT3G44850		AT5G24800		AT2G36350	AT5G47820
AT2G03505	AT3G44730		AT1G23710		AT2G40550	AT3G19820
AT2G03510	AT3G32930		AT5G27200		AT2G40570	AT3G19800
AT2G03750	AT1G02170		AT5G28080		AT2G40620	AT5G41040
AT2G03760	AT3G43210		AT5G44070		AT2G40640	AT3G18210
AT2G02710	AT1G13270		AT5G22510		AT2G40700	AT5G52200
AT2G02710	AT1G13280		AT5G44260		AT1G01930	AT1G28690
AT2G02950	AT3G42170		AT5G44150		AT2G40820	AT2G33540
AT2G04630	AT3G46940		AT5G43680		AT2G40850	AT4G38240
AT2G04795	AT1G02130		AT5G45440		AT2G40190	AT1G22700
AT2G04842	AT3G46970		AT5G45370		AT2G40360	AT1G16445
AT2G05100	AT3G46740		AT5G45780		AT2G40400	AT1G28710
AT2G05170	AT3G47460		AT5G44680		AT2G40430	AT2G27110
AT2G05260	AT1G12860		AT5G22300		AT2G41560	AT3G18080
AT2G04039	AT3G47180		AT5G22310		AT2G41480	AT3G18070
AT2G18480	AT3G47120		AT5G44550		AT2G41550	AT2G39300
AT2G18660	AT3G46980		AT5G22390		AT2G41620	AT2G21470
AT2G18390	AT3G45610		AT5G41110		AT2G41650	AT2G39280
AT2G18730	AT3G45140		AT5G41050		AT2G41770	AT2G33470
AT2G18050	AT3G45040		AT5G41800		AT2G40930	AT2G33435
AT2G18120	AT3G46320		AT5G40760		AT2G40980	AT5G48090
AT2G18230	AT3G26580		AT5G22860		AT2G40150	AT1G28960
AT2G19400	AT3G27060		AT5G43060		AT2G41250	AT4G38150
AT2G19580	AT3G26935		AT5G22875		AT2G41310	AT4G38160
AT2G19810	AT1G13820		AT5G23010		AT2G39080	AT3G11620
AT2G16710	AT3G25470		AT5G42300		AT2G39090	AT1G16460
AT2G16500	AT3G25220		AT5G23050		AT2G38840	AT5G49020
AT2G16530	AT3G25100		AT4G11120		AT2G39170	AT3G14590
AT2G16740	AT3G25980		AT4G11010		AT2G39260	AT1G27450
AT2G16750	AT3G25970		AT5G16650		AT2G39340	AT1G10560
AT2G16900	AT3G25920		AT4G11460		AT2G38630	AT2G21380
AT2G16910	AT3G27120		AT4G11400		AT2G38710	AT3G18240
AT2G15620	AT3G25860		AT1G25230		AT2G39990	AT2G33500
AT2G15880	AT3G25805		AT1G19300		AT2G39870	AT5G52210
AT1G08390	AT1G13790		AT4G10340		AT2G39880	AT3G04580
AT2G16280	AT3G25770		AT4G10170		AT2G39940	AT3G11850
AT1G08520	AT3G25760		AT4G10090		AT2G39950	AT3G17800
AT2G17500	AT3G25660		AT4G10470		AT2G39400	AT5G03420
AT2G17820	AT1G02220		AT4G12790		AT2G39580	AT3G04600
AT1G08465	AT3G28900		AT4G12710		AT2G39620	AT1G28560
AT1G68290	AT3G28760		AT1G19050		AT2G39750	AT1G23130
AT2G17260	AT3G28460		AT4G11780		AT2G39760	AT2G24960
AT2G17440	AT3G29320		AT4G11640		AT2G29900	AT1G28520
AT4G39320	AT1G02180		AT4G12110		AT2G29960	AT5G49010
AT4G39350	AT3G27640		AT5G16350		AT2G30010	AT4G38510
AT4G38960	AT3G27550		AT4G04450		AT2G30150	AT4G38520
AT4G38950	AT3G27420		AT4G05440		AT2G30230	AT2G38960
AT4G38910	AT3G27220		AT4G05150		AT2G29370	AT5G43050
AT4G38810	AT3G27190		AT4G05330		AT2G29510	AT2G21590
AT4G39510	AT3G27160		AT4G09040		AT2G29570	AT2G21500
AT4G39400	AT3G27850		AT4G09460		AT2G29650	AT5G52110
AT4G38260	AT3G27830		AT4G09020		AT2G29670	AT5G52070
AT4G37870	AT3G27820		AT4G08900		AT2G30800	AT2G21580
AT4G37800	AT1G12330		AT4G09970		AT2G30880	AT2G33620
AT4G37790	AT3G52570		AT4G09900		AT2G30920	AT5G49015
AT4G38800	AT3G52290		AT1G19510		AT2G30980	AT2G27150
AT4G38730	AT3G53190		AT4G08790		AT2G31020	AT5G43130
AT4G38640	AT3G52990		AT4G16790		AT2G31070	AT2G33640
AT4G38500	AT3G51740		AT4G16670		AT2G30350	AT5G38360
AT4G38360	AT3G51800		AT4G16566		AT2G30470	AT5G43100
AT3G01770	AT3G52170		AT4G16563		AT2G30505	AT3G17880
AT3G01690	AT3G52150		AT4G17245		AT2G30520	AT3G17860
AT3G02040	AT3G52115		AT4G16100		AT2G30580	AT2G21620
AT3G02170	AT3G52110		AT4G16210		AT2G28120	AT2G21630
AT3G02150	AT1G12410		AT4G16000		AT2G28150	AT5G37530
AT3G01060	AT1G12270		AT4G16410		AT2G28350	AT5G43500
AT3G01050	AT3G51930		AT4G18375		AT2G28360	AT1G29170
AT3G01040	AT3G51820		AT4G18290		AT2G28370	AT1G48760
AT4G40080	AT3G54180		AT4G18250		AT2G28380	AT2G39920
AT4G40070	AT3G54820		AT4G18240		AT2G27820	AT2G27210
AT4G40060	AT3G54740		AT4G18170		AT2G27860	AT2G39890
AT4G40050	AT3G54650		AT4G17360		AT2G27950	AT1G29120
AT4G40042	AT3G53620		AT4G17300		AT2G27980	AT3G11280
AT3G01400	AT3G53380		AT4G14220		AT2G28830	AT5G52410
AT3G01290	AT3G54080		AT4G14190		AT2G28950	AT3G18750
AT3G01170	AT3G48730		AT5G16810		AT2G29180	AT3G18690
AT3G01120	AT3G49370		AT5G17240		AT2G29200	AT5G43380
AT3G01100	AT3G47930		AT4G14130		AT2G28410	AT3G13440
AT4G35320	AT3G47690		AT4G14100		AT2G28450	AT3G18680
AT4G35520	AT3G48540		AT4G14040		AT2G28520	AT1G10590
AT4G35470	AT1G12770		AT4G14615		AT2G28600	AT5G52580
AT4G35360	AT3G48490		AT4G14430		AT2G28605	AT3G11230
AT4G35230	AT3G48210		AT4G14305		AT2G33610	AT5G37340
AT4G35900	AT3G48160		AT4G13590		AT2G33835	AT4G37630
AT1G16720	AT3G48150		AT5G17310		AT2G33860	AT3G14570
AT4G35780	AT3G50780		AT4G13220		AT2G33180	AT3G18930
AT4G35770	AT3G51280		AT4G14020		AT2G33255	AT5G43310
AT4G34265	AT3G51140		AT4G14660		AT2G33290	AT5G43560
AT4G34730	AT1G12520		AT4G13830		AT2G33360	AT5G37380
AT4G37150	AT3G50880		AT4G13670		AT2G33410	AT2G27230
AT4G37300	AT3G49910		AT5G17190		AT2G33510	AT1G48830
AT4G36890	AT3G14900		AT4G15610		AT2G34630	AT3G18860
AT4G37690	AT1G14770		AT1G18730		AT2G34680	AT2G20860
AT4G37670	AT3G13490		AT1G18740		AT2G34720	AT3G18850
AT4G37590	AT1G14910		AT4G15440		AT2G34920	AT4G37680
AT4G37580	AT3G14190		AT4G14746		AT2G34170	AT5G37780
AT4G37540	AT3G13960		AT4G14720		AT2G34357	AT1G01920
AT4G37480	AT3G17170		AT4G15200		AT2G31740	AT5G37720
AT4G36400	AT3G17130		AT4G14965		AT2G31955	AT5G37740
AT4G36380	AT3G15970		AT5G65480		AT2G31960	AT2G21230
AT4G36220	AT3G15690		AT5G17650		AT2G32040	AT2G21240
AT4G36670	AT3G15680		AT5G17660		AT2G31320	AT5G52300
AT4G36520	AT3G15550		AT1G20510		AT2G31510	AT2G21270
AT4G36470	AT3G15520		AT4G00550		AT2G31530	AT1G29030
AT4G36450	AT3G16290		AT4G00500		AT2G31570	AT1G16470
AT4G36440	AT3G16260		AT4G00490		AT2G31610	AT3G11530
AT3G06590	AT3G16200		AT4G00370		AT2G31650	AT2G21300
AT3G06770	AT3G16140		AT4G00290		AT2G32760	AT2G21330
AT3G06760	AT3G10940		AT5G15802		AT2G32770	AT5G43270
AT3G06750	AT3G10740		AT5G17610		AT2G32900	AT2G27170
AT3G06470	AT3G10720		AT5G15760		AT2G32910	AT3G04710
AT3G06440	AT3G10700		AT1G20270		AT2G32920	AT2G33310
AT3G07220	AT3G10620		AT5G60680		AT2G32950	AT1G15110
AT3G07195	AT3G11630		AT5G60142		AT2G32970	AT4G37890
AT3G06420	AT3G11510		AT5G61410		AT2G32980	AT2G39830
AT3G06060	AT3G10610		AT5G61250		AT2G32120	AT1G48550
AT3G05936	AT3G09820		AT5G60890		AT2G32220	AT1G14440
AT3G06070	AT3G09740		AT5G59220		AT2G32260	AT3G11470
AT3G05840	AT3G10570		AT5G17870		AT2G32295	AT1G23205
AT1G15740	AT3G10410		AT5G59140		AT2G32415	AT3G20270
AT3G05800	AT3G10350		AT5G58870		AT2G32430	AT3G18610
AT3G06410	AT3G12930		AT1G21050		AT2G32450	AT2G39800
AT3G06380	AT3G12780		AT5G17700		AT2G32480	AT1G04640
AT3G06330	AT3G12700		AT5G62900		AT2G32520	AT1G16480
AT3G06210	AT3G13222		AT5G62865		AT3G60450	AT5G37660
AT3G06150	AT3G12530		AT5G64040		AT3G60380	AT1G48540
AT3G06080	AT3G12370		AT1G20810		AT3G60200	AT1G22690
AT3G09085	AT3G12290		AT4G01883		AT3G60070	AT1G76140
AT3G09020	AT3G22780		AT4G01230		AT3G60750	AT1G62180
AT3G08930	AT3G22270		AT4G01250		AT3G60850	AT1G76180
AT3G08730	AT1G14180		AT4G02370		AT3G60820	AT1G18180
AT1G02390	AT3G21300		AT4G02380		AT3G59380	AT1G05640
AT3G09650	AT1G14140		AT4G01960		AT3G58970	AT3G54050
AT3G09580	AT1G14150		AT4G01130		AT3G58850	AT4G21280
AT3G09570	AT3G24080		AT4G01700		AT3G58800	AT1G62040
AT3G09540	AT1G13900		AT4G01540		AT3G59950	AT1G62030
AT3G09450	AT3G24660		AT4G01320		AT3G59910	AT1G76280
AT3G07730	AT3G24590		AT1G20070		AT3G59800	AT3G53980
AT3G07560	AT3G24495		AT4G01330		AT3G59670	AT1G76320
AT3G07990	AT3G23890		AT4G02440		AT3G59660	AT4G01860
AT3G07940	AT3G23940		AT4G00780		AT3G62240	AT4G20380
AT3G07870	AT3G23810		AT4G03140		AT3G62190	AT4G01850
AT3G03470	AT3G23670		AT5G16060		AT3G62130	AT1G05670
AT3G03180	AT1G14410		AT4G02770		AT3G61990	AT4G20770
AT3G03000	AT3G18790		AT5G16040		AT3G61860	AT4G33660
AT3G02470	AT3G18760		AT4G02790		AT3G61800	AT1G62310
AT3G02380	AT1G14360		AT4G02900		AT3G62690	AT3G54350
AT3G02340	AT3G19300		AT5G58670		AT3G62660	AT4G01610
AT3G02910	AT3G19050		AT5G58900		AT3G62600	AT4G01590
AT3G02790	AT3G17840		AT5G58920		AT3G62570	AT4G20940
AT3G02740	AT3G17470		AT5G58960		AT3G62450	AT3G54280
AT3G05250	AT3G17465		AT5G58390		AT3G62390	AT4G20980
AT3G05230	AT3G18110		AT5G58520		AT3G62360	AT4G21060
AT3G05200	AT3G18000		AT5G60400		AT3G62310	AT3G54230
AT3G05100	AT3G20570		AT1G22750		AT3G61360	AT3G53680
AT3G04930	AT3G20340		AT1G21670		AT3G61270	AT4G01150
AT3G05690	AT3G21060		AT5G57550		AT3G61220	AT4G21580
AT3G05630	AT3G21190		AT5G56350		AT3G61180	AT1G76510
AT3G05530	AT3G20260		AT5G56360		AT3G61113	AT1G76520
AT3G05500	AT3G19490		AT5G56900		AT3G61710	AT5G24530
AT3G05490	AT3G20240		AT5G66900		AT3G61600	AT5G24210
AT3G04140	AT3G20150		AT5G65600		AT3G61530	AT1G49940
AT3G04060	AT3G20050		AT5G67640		AT3G61420	AT1G05610
AT3G04040	AT1G25320		AT3G18840		AT3G56120	AT5G18040
AT1G15950	AT3G20010		AT5G62630		AT1G02060	AT5G37130
AT3G04460	AT5G49330		AT5G61670		AT3G55800	AT5G09760
AT4G24590	AT5G19990		AT5G61810		AT3G55730	AT4G21410
AT4G24530	AT5G20020		AT5G61930		AT3G56580	AT1G12220
AT4G24420	AT5G20040		AT5G64580		AT3G56370	AT4G21430
AT4G24240	AT5G20080		AT5G64630		AT3G56340	AT1G76390
AT4G24220	AT5G20290		AT3G56720		AT3G56290	AT4G11260
AT4G24210	AT5G48740		AT2G47870		AT3G55320	AT1G61970
AT4G24805	AT5G20170		AT4G03500		AT3G55270	AT3G53830
AT4G24760	AT5G19690		AT1G72640		AT3G55200	AT4G20320
AT4G24690	AT5G19770		AT1G72640		AT3G55140	AT1G76440
AT4G23730	AT5G51380		AT5G26920		AT3G55070	AT4G01210
AT4G23700	AT1G21880		AT3G59310		AT3G55020	AT4G21550
AT4G23490	AT5G51100		AT5G65860		AT3G55005	AT4G21560
AT4G23130	AT5G50250		AT1G12290		AT3G54990	AT1G75080
AT4G24130	AT5G49990		AT2G47880		AT3G55560	AT1G63020
AT4G24120	AT5G50390		AT5G27010		AT3G55530	AT1G63010
AT4G24050	AT5G19780		AT5G08780		AT3G55410	AT4G19160
AT4G24040	AT5G46860		AT5G23230		AT3G55350	AT1G55120
AT4G24020	AT5G46740		AT5G12950		AT3G57970	AT4G02350
AT1G17870	AT5G47210		AT1G73210		AT3G58050	AT1G62981
AT4G23880	AT5G21070		AT2G29260		AT3G58040	AT1G75020
AT4G23840	AT5G46280		AT2G37110		AT3G57980	AT1G75060
AT4G26150	AT5G46720		AT3G14150		AT3G57830	AT1G74920
AT4G26120	AT5G46580		AT3G14990		AT3G57780	AT4G19490
AT4G27000	AT5G47940		AT3G26210		AT3G57660	AT4G19500
AT4G26540	AT5G20630		AT4G02840		AT3G57610	AT4G19200
AT4G26530	AT5G48250		AT2G17780		AT3G58760	AT1G75170
AT4G25620	AT5G48240		AT5G17710		AT3G58580	AT1G75180
AT4G25420	AT5G48230		AT5G38410		AT3G58560	AT1G75230
AT4G25290	AT5G48220				AT3G58500	AT1G07010
AT4G25810	AT5G47500				AT3G58170	AT4G19645
AT4G25800	AT5G47455				AT3G56850	AT4G02600
AT4G25780	AT5G20850				AT3G57070	AT1G02860
AT4G25690	AT5G55190				AT3G56870	AT1G18390
AT4G20340	AT5G55220				AT3G56660	AT4G02590
AT4G20310	AT5G56030				AT3G57490	AT4G02570
AT4G20170	AT5G18570				AT3G57400	AT4G02560
AT4G20070	AT5G18660				AT3G57290	AT1G74710
AT4G19700	AT5G55710				AT3G57230	AT1G75250
AT4G20880	AT5G54810				AT2G44090	AT4G02450
AT4G21120	AT5G54770				AT2G44150	AT1G74910
AT4G20840	AT5G57830				AT2G44160	AT3G54680
AT4G20820	AT5G17980				AT2G44200	AT3G54830
AT4G18830	AT5G58590				AT2G44410	AT4G20010
AT4G19420	AT5G58580				AT2G44430	AT4G20020
AT4G22570	AT1G01190				AT2G43650	AT3G54810
AT1G18030	AT5G58250				AT2G43900	AT3G54790
AT4G22240	AT5G56600				AT1G01960	AT4G20060
AT1G18060	AT5G56120				AT2G45030	AT4G29020
AT1G17970	AT5G57000				AT2G45050	AT1G75560
AT4G23010	AT5G18460				AT2G45080	AT3G54670
AT4G22920	AT5G56670				AT1G01100	AT1G20020
AT4G22753	AT1G21730				AT2G45140	AT4G20110
AT4G21180	AT1G21740				AT2G45240	AT1G02690
AT4G21920	AT5G52320				AT2G45270	AT4G20260
AT4G21740	AT5G19440				AT2G45300	AT1G75750
AT4G21700	AT5G52650				AT2G45380	AT1G75390
AT4G31860	AT5G51600				AT2G45400	AT1G75260
AT1G17147	AT5G51590				AT2G44660	AT4G19670
AT4G31520	AT5G51570				AT2G44670	AT4G02130
AT4G31390	AT5G51730				AT2G44710	AT1G75340
AT4G32190	AT5G51545				AT2G44860	AT4G02070
AT4G32440	AT5G51540				AT2G44950	AT1G75380
AT4G32340	AT5G51820				AT2G42220	AT4G19850
AT4G32300	AT5G19030				AT2G42400	AT4G02060
AT4G32160	AT5G53620				AT2G42160	AT1G75410
AT1G17120	AT5G54140				AT2G42500	AT4G19960
AT4G32040	AT5G18970				AT2G42580	AT1G62640
AT4G30910	AT5G52860				AT2G41960	AT1G75450
AT4G30690	AT1G21680				AT2G41790	AT4G02030
AT4G30560	AT5G53210				AT2G41820	AT3G54860
AT4G31310	AT5G37630				AT2G41940	AT1G60890
AT4G31290	AT5G37310				AT2G42030	AT3G55630
AT4G31000	AT5G38070				AT2G43060	AT4G00335
AT4G30993	AT5G23910				AT2G43110	AT1G60940
AT4G30950	AT5G37790				AT2G43250	AT1G07320
AT4G30940	AT5G35750				AT2G43420	AT1G77700
AT1G17220	AT5G24290				AT2G42710	AT4G00310
AT4G33630	AT5G24314				AT2G42820	AT4G23100
AT4G33620	AT5G37010				AT3G63120	AT5G16150
AT4G33565	AT5G37000				AT3G63070	AT3G55760
AT4G33420	AT5G36250				AT3G63000	AT5G16290
AT4G33410	AT5G36230				AT3G62980	AT5G16300
AT4G34030	AT5G36210				AT3G62900	AT3G51290
AT4G34110	AT5G23535				AT3G63460	AT3G51270
AT4G34060	AT5G39380				AT3G63410	AT5G15950
AT4G34050	AT1G23000				AT3G63400	AT1G77350
AT4G33780	AT5G23420				AT3G63390	AT3G51880
AT4G32810	AT5G39840				AT3G63310	AT4G22740
AT1G17050	AT5G38300				AT3G63250	AT1G25290
AT4G32790	AT5G39210				AT3G63240	AT5G15880
AT4G32890	AT5G24990				AT3G63220	AT1G05575
AT4G32990	AT5G26330				AT2G46000	AT4G22820
AT4G32970	AT1G23790				AT2G46140	AT1G61010
AT4G32950	AT5G25090				AT2G46180	AT4G22850
AT4G28220	AT5G26220				AT2G46200	AT4G22880
AT1G02610	AT5G26160				AT2G46250	AT1G02890
AT4G28080	AT5G26800				AT2G46260	AT3G55510
AT4G28030	AT1G23820				AT2G46310	AT1G05570
AT4G28020	AT5G25890				AT2G45700	AT4G00355
AT4G27880	AT5G25760				AT2G45520	AT5G16120
AT4G28570	AT5G24330				AT2G45530	AT3G51580
AT4G28490	AT5G30510				AT2G45630	AT1G25275
AT1G17430	AT1G01220				AT2G46340	AT5G16140
AT4G28390	AT1G23490				AT2G45790	AT4G23750
AT4G28290	AT5G35100				AT2G45830	AT5G14660
AT4G27435	AT5G27395				AT2G45900	AT5G16560
AT4G27390	AT5G27280				AT2G45910	AT4G00170
AT4G27310	AT5G27220				AT2G45960	AT3G56210
AT4G27300	AT5G28290				AT2G46950	AT4G23620
AT4G27260	AT5G28080				AT2G46380	AT1G78000
AT4G27700	AT5G28220				AT2G46520	AT1G78070
AT4G27660	AT5G28500				AT2G46710	AT3G56320
AT4G27657	AT5G27560				AT1G77480	AT3G50920
AT4G30010	AT5G27550				AT1G77270	AT5G14550
AT4G29910	AT5G44040				AT1G77300	AT1G60430
AT4G29900	AT5G44030				AT1G07290	AT5G14540
AT4G30440	AT5G44000				AT1G77410	AT1G17880
AT4G30270	AT5G43990				AT1G77460	AT4G23860
AT4G30110	AT5G22640				AT1G77470	AT1G60060
AT4G29110	AT5G22790				AT1G07310	AT1G78420
AT4G28830	AT5G43080				AT1G77610	AT5G16510
AT4G28703	AT5G43810				AT1G77620	AT1G77800
AT4G28610	AT5G45560				AT1G77030	AT5G16450
AT4G29380	AT5G45540				AT1G01590	AT5G14740
AT4G29310	AT5G45380				AT1G76870	AT3G51150
AT4G29260	AT5G45780				AT1G76880	AT1G60850
AT4G29190	AT5G45700				AT1G76890	AT4G23450
AT1G17360	AT5G44550				AT1G07360	AT3G56070
AT3G43720	AT5G41120				AT1G78150	AT3G51040
AT3G43430	AT5G41020				AT1G78200	AT3G56110
AT1G13450	AT5G41770				AT1G78240	AT3G56130
AT1G13260	AT5G23300				AT1G78290	AT3G56150
AT1G01120	AT5G23395				AT1G78310	AT3G50950
AT3G46960	AT5G40460				AT1G78320	AT3G52750
AT3G46900	AT5G40660				AT1G07390	AT3G44110
AT3G47300	AT5G22930				AT1G78020	AT3G52880
AT3G47500	AT5G42765				AT1G78060	AT2G23910
AT3G47480	AT1G22770				AT1G78100	AT3G52660
AT3G47110	AT5G42650				AT1G75510	AT3G52640
AT3G47090	AT5G42920				AT1G75660	AT3G52630
AT3G45600	AT5G43060				AT1G75850	AT1G76740
AT3G45300	AT5G43020				AT1G75200	AT1G05600
AT3G45010	AT5G42900				AT1G75280	AT4G21800
AT3G46290	AT5G42860				AT1G75330	AT3G61640
AT1G12970	AT5G22880				AT1G75360	AT4G21860
AT3G45780	AT5G42150				AT1G75400	AT3G53090
AT3G26570	AT5G42130				AT1G75420	AT1G76680
AT3G26490	AT5G41970				AT1G75440	AT3G50080
AT3G26280	AT5G41920				AT1G07200	AT3G52950
AT3G26200	AT5G42360				AT1G76550	AT3G52890
AT1G13700	AT5G42330				AT1G76760	AT3G55050
AT3G27030	AT5G23050				AT1G75990	AT5G15460
AT3G27010	AT4G10960				AT1G76020	AT4G22260
AT3G26950	AT4G11150				AT1G07090	AT1G76990
AT3G26840	AT4G11130				AT1G76050	AT3G52120
AT3G26770	AT4G11060				AT1G76080	AT5G15410
AT3G26590	AT4G10840				AT1G76160	AT3G52090
AT3G25597	AT4G11230				AT1G76240	AT4G00755
AT3G25585	AT4G10630				AT1G76300	AT1G61240
AT3G25570	AT4G10480				AT1G07670	AT5G15610
AT3G25530	AT4G10390				AT2G01120	AT3G52050
AT3G25500	AT4G12640				AT2G01190	AT1G77180
AT3G25620	AT4G12680				AT2G01270	AT1G77210
AT3G26085	AT4G12800				AT2G01420	AT4G00630
AT3G26030	AT4G13100				AT1G80550	AT1G07280
AT3G26000	AT4G11680				AT1G80640	AT1G77290
AT3G25910	AT1G19150				AT1G80700	AT1G77320
AT3G28910	AT4G11640				AT1G80710	AT3G51950
AT3G28540	AT1G19100				AT1G80810	AT3G52340
AT3G28500	AT4G04670				AT1G80910	AT3G52390
AT3G28340	AT5G16390				AT1G80930	AT1G61560
AT3G29280	AT4G05520				AT2G02090	AT1G76900
AT3G29170	AT1G19670				AT2G01910	AT2G37120
AT3G29130	AT1G19850				AT2G01970	AT1G63240
AT3G29035	AT4G05190				AT2G02080	AT4G22120
AT3G28970	AT4G09040				AT1G07790	AT1G61520
AT3G28950	AT4G09020				AT2G02480	AT4G22140
AT3G27650	AT4G09730				AT2G01570	AT3G52280
AT3G27340	AT4G09800				AT2G01600	AT5G15540
AT3G27860	AT4G09550				AT1G07725	AT3G52260
AT3G28200	AT4G09510				AT2G01710	AT3G55010
AT3G28140	AT4G08170				AT2G01760	AT4G14420
AT3G27770	AT4G08540				AT2G01850	AT4G14310
AT3G27670	AT1G02730				AT1G79050	AT4G14340
AT3G52740	AT5G17070				AT1G79060	AT1G18840
AT3G52500	AT4G17190				AT1G79090	AT1G01490
AT3G52480	AT4G17010				AT1G79120	AT1G70410
AT3G52470	AT4G17000				AT1G79190	AT4G14240
AT3G52360	AT4G16970				AT1G79260	AT4G14440
AT1G12390	AT1G24764				AT1G78770	AT3G05570
AT3G53310	AT4G16390				AT1G78790	AT1G66510
AT1G12440	AT1G18640				AT1G78880	AT4G14520
AT3G51720	AT4G18370				AT1G80070	AT1G70090
AT3G51610	AT4G18290				AT1G01620	AT4G13750
AT3G51520	AT4G18240				AT1G80060	AT1G69840
AT3G51920	AT4G18593				AT1G07610	AT4G13870
AT3G51895	AT1G18450				AT1G80460	AT1G69970
AT3G51860	AT4G17600				AT1G80510	AT1G67040
AT3G51840	AT4G17540				AT1G80530	AT1G18900
AT3G54510	AT4G17483				AT1G79540	AT1G70000
AT1G12150	AT4G17390				AT1G79600	AT1G66890
AT3G54920	AT1G18540				AT1G79630	AT3G15360
AT3G54900	AT1G18500				AT1G79690	AT4G09760
AT3G54880	AT4G17760				AT1G79830	AT1G70180
AT1G12110	AT4G17720				AT1G79890	AT4G14160
AT3G54720	AT4G14230				AT1G07510	AT4G09720
AT1G12240	AT4G14150				AT1G79950	AT1G70250
AT3G53610	AT4G14147				AT1G79990	AT3G13150
AT3G53490	AT4G14130				AT1G70430	AT4G14210
AT3G54140	AT1G03350				AT1G70340	AT4G09650
AT3G54120	AT4G14430				AT1G06450	AT4G08980
AT3G54085	AT4G14330				AT1G06380	AT4G14880
AT3G53960	AT5G17310				AT1G70060	AT1G02750
AT3G53880	AT4G13840				AT1G06390	AT1G66200
AT3G53800	AT4G13710				AT1G70280	AT4G14910
AT3G48780	AT4G13670				AT1G70330	AT4G09010
AT3G48690	AT4G15640				AT1G06510	AT4G15010
AT3G49560	AT5G17190				AT1G71270	AT4G15020
AT3G49320	AT4G15570				AT1G71440	AT4G08690
AT3G49310	AT4G15830				AT1G71696	AT4G08590
AT3G49210	AT4G15820				AT1G70950	AT4G15415
AT3G47730	AT4G15802				AT1G71070	AT4G08460
AT3G47600	AT4G15080				AT1G01540	AT1G70600
AT3G47570	AT4G14870				AT1G71130	AT4G09340
AT3G48510	AT5G65650				AT1G71170	AT1G70550
AT3G48460	AT5G17660				AT1G68820	AT1G70570
AT3G50770	AT1G20580				AT1G68690	AT1G66410
AT1G12550	AT1G20610				AT1G68780	AT4G13730
AT3G50740	AT5G64310				AT1G06230	AT1G70650
AT3G50560	AT4G00230				AT1G68980	AT4G09150
AT3G51370	AT4G00090				AT1G68990	AT4G14740
AT1G12500	AT4G00026				AT1G68470	AT4G09060
AT3G51180	AT4G00520				AT1G06210	AT1G70730
AT1G02100	AT4G00480				AT1G68550	AT1G66330
AT3G50900	AT4G00460				AT1G06220	AT1G70790
AT3G49790	AT1G20340				AT1G68600	AT1G66260
AT3G49970	AT5G66350				AT1G69440	AT1G68890
AT3G49940	AT5G67500				AT1G69710	AT4G10920
AT3G49780	AT1G20260				AT1G69750	AT1G68930
AT3G50380	AT5G67350				AT1G69770	AT4G12610
AT3G50240	AT5G67070				AT1G06360	AT4G12690
AT3G50100	AT1G20930				AT1G69270	AT4G12780
AT3G50060	AT5G60200				AT1G69060	AT1G69220
AT3G14690	AT5G61170				AT1G69070	AT1G69230
AT3G14850	AT5G61030				AT1G06270	AT4G12460
AT3G14790	AT5G60990				AT1G69160	AT1G69310
AT3G14560	AT5G17870				AT1G69250	AT1G67480
AT1G14790	AT5G17900				AT1G69290	AT1G67430
AT3G14470	AT5G59870				AT1G69370	AT1G67400
AT3G15357	AT5G59570				AT1G69380	AT1G67360
AT3G15354	AT5G63140				AT1G06850	AT1G67910
AT3G15300	AT5G17700				AT1G73880	AT1G68140
AT3G15270	AT5G63040				AT1G73940	AT4G11990
AT3G15115	AT5G62940				AT1G06870	AT4G12040
AT3G13810	AT5G62710				AT1G06900	AT1G69420
AT3G13730	AT5G63570				AT1G73530	AT1G67900
AT1G14890	AT5G63310				AT1G73720	AT1G67890
AT1G14870	AT5G17790				AT1G73730	AT4G11100
AT3G13480	AT1G20810				AT1G73750	AT4G12240
AT3G14280	AT1G20830				AT1G74780	AT4G10970
AT3G14060	AT5G62350				AT1G74580	AT1G67800
AT3G14020	AT5G62210				AT1G74590	AT4G12420
AT3G13980	AT5G62180				AT1G74670	AT4G10955
AT3G16900	AT4G01897				AT1G74680	AT1G69740
AT3G16850	AT1G19980				AT1G74700	AT4G13510
AT3G16770	AT4G01270				AT1G74720	AT3G47580
AT3G16720	AT4G01880				AT1G74750	AT2G14610
AT3G16380	AT4G02390				AT1G74850	AT4G13530
AT3G16350	AT1G20060				AT1G74860	AT4G13630
AT3G16340	AT4G01310				AT1G74900	AT4G10120
AT1G14560	AT1G20070				AT1G74360	AT1G69800
AT3G17350	AT4G01730				AT1G74160	AT1G67350
AT3G17090	AT5G16250				AT1G74240	AT4G13210
AT3G17040	AT4G00620				AT1G74250	AT4G10360
AT3G15820	AT4G01990				AT1G74470	AT1G69450
AT3G15810	AT4G00895				AT1G72070	AT4G13250
AT3G15570	AT4G00900				AT1G72130	AT4G10320
AT3G15510	AT1G20010				AT1G06590	AT1G19000
AT3G16220	AT4G02230				AT1G72160	AT1G69500
AT3G16175	AT5G58700				AT1G72180	AT5G37350
AT3G10910	AT5G59740				AT1G06660	AT1G67310
AT3G11110	AT5G60880				AT1G72300	AT1G67300
AT3G11100	AT5G60960				AT1G72430	AT4G13430
AT3G11240	AT5G61000				AT1G71780	AT4G03230
AT3G10010	AT5G61380				AT1G71790	AT1G64090
AT1G15290	AT5G61480				AT1G06560	AT1G05830
AT3G10420	AT5G60150				AT1G71970	AT4G17830
AT3G10405	AT5G55280				AT1G73400	AT1G73770
AT3G12750	AT1G29850				AT1G73430	AT1G73790
AT3G12710	AT5G57130				AT1G72550	AT1G73830
AT3G13360	AT5G57390				AT1G06690	AT4G03260
AT1G14920	AT5G66055				AT1G72740	AT1G73850
AT3G11900	AT5G66750				AT2G02510	AT1G63980
AT3G12010	AT5G66840				AT1G72800	AT1G63940
AT3G11950	AT5G65900				AT1G72810	AT1G73930
AT1G15030	AT5G65970				AT1G72820	AT1G63900
AT3G11810	AT5G67630				AT2G22270	AT1G73960
AT3G11750	AT5G67020				AT2G22600	AT1G02720
AT1G15000	AT5G67200				AT1G09050	AT4G18070
AT3G12320	AT5G67570				AT2G21790	AT4G18140
AT3G12300	AT5G61780				AT2G21970	AT1G73480
AT1G15020	AT5G61810				AT2G23470	AT1G06780
AT3G12210	AT5G62550				AT2G23420	AT4G05400
AT3G22550	AT5G64560				AT2G23520	AT4G17330
AT3G23050	AT5G63980				AT2G23690	AT5G63160
AT3G23030	AT5G64030				AT2G23070	AT4G17370
AT3G23000	AT3G56720				AT2G23150	AT4G17410
AT3G22910	AT2G38650				AT1G08770	AT4G17440
AT3G21600	AT5G14610				AT2G20390	AT4G17500
AT1G14170	AT1G25220				AT2G20420	AT1G73570
AT3G21870	AT5G66610				AT2G20440	AT1G73630
AT3G21890	AT5G26742				AT2G20580	AT4G03410
AT3G21690	AT5G66230				AT1G08800	AT4G17740
AT3G21670	AT1G73210				AT2G20140	AT1G63530
AT3G24190	AT1G68220				AT2G20110	AT1G63490
AT3G24170	AT2G29890				AT1G08750	AT1G74390
AT1G13880	AT2G19990				AT1G08760	AT4G18580
AT3G23410	AT2G06510				AT2G20240	AT1G74420
AT3G23340	AT2G02570				AT2G20250	AT4G02720
AT3G23240	AT2G42520				AT2G20300	AT1G63300
AT3G23210	AT2G19980				AT2G21160	AT1G74330
AT3G23200	AT1G33470				AT2G21185	AT4G18670
AT3G24030	AT2G35240				AT2G21210	AT1G74510
AT3G23920	AT1G17145				AT2G21350	AT4G02660
AT3G21260	AT3G21630				AT2G21440	AT4G18740
AT3G23880	AT3G54750				AT2G20790	AT4G02640
AT3G18830	AT2G47640				AT2G20810	AT1G06890
AT3G18560	AT1G53800				AT2G20840	AT5G43745
AT3G19220	AT1G02260				AT2G20900	AT4G03020
AT1G14390	AT1G02150				AT2G26350	AT1G63720
AT3G18950	AT5G54900				AT2G26210	AT4G03000
AT3G17650	AT4G21660				AT2G26250	AT1G63690
AT3G17640	AT1G21650				AT2G26300	AT4G18280
AT3G17609	AT1G21650				AT2G26140	AT1G64430
AT3G17510	AT5G59690				AT2G26360	AT1G63670
AT3G18300	AT5G62700				AT2G26460	AT1G63650
AT3G20475	AT5G61020				AT2G26510	AT4G18380
AT1G14280					AT2G25740	AT4G18390
AT3G20310					AT2G25800	AT1G63610
AT3G20300					AT2G25870	AT1G71920
AT3G21230					AT2G25940	AT1G65270
AT3G21150					AT2G27020	AT1G19650
AT3G21140					AT2G27100	AT1G19660
AT3G20910					AT2G27130	AT1G71860
AT3G19553					AT2G27180	AT4G04340
AT3G19680					AT2G27200	AT4G04350
AT3G19550					AT2G27460	AT1G01550
AT3G19450					AT2G26570	AT1G03210
AT3G20250					AT2G26600	AT4G16360
AT1G14290					AT2G26680	AT4G04460
AT3G20200					AT2G26780	AT4G16450
AT1G14310					AT2G26910	AT1G65820
AT3G19930					AT2G26920	AT1G71310
AT5G49580					AT2G26970	AT1G67820
AT5G49450					AT2G24260	AT4G15530
AT5G20110					AT2G24280	AT4G08240
AT5G20120					AT2G24330	AT4G08180
AT5G49360					AT2G24420	AT1G65620
AT1G22030					AT2G24530	AT1G19570
AT5G49280					AT1G01760	AT1G71800
AT5G20130					AT2G24040	AT1G65470
AT5G49800					AT2G23760	AT1G18700
AT5G49960					AT2G23940	AT4G16760
AT5G49890					AT2G24150	AT1G72880
AT5G49740					AT2G24170	AT1G64625
AT5G20050					AT2G25220	AT1G05870
AT5G49665					AT2G25280	AT1G64610
AT5G48810					AT2G25300	AT4G16845
AT5G20250					AT2G25430	AT1G73020
AT5G48690					AT2G25560	AT4G05000
AT5G48657					AT2G24765	AT4G05020
AT5G48490					AT2G24830	AT1G64530
AT5G48485					AT2G24860	AT4G17140
AT5G49215					AT2G24990	AT5G64900
AT5G49120					AT2G25010	AT4G04570
AT5G49100					AT2G25070	AT1G64990
AT5G49970					AT2G25110	AT4G16520
AT5G48930					AT2G07680	AT1G19700
AT5G19730					AT1G08125	AT4G16570
AT5G51040					AT1G08130	AT1G72650
AT5G50900					AT2G07050	AT2G45720
AT5G19760					AT1G08190	AT4G16695
AT1G21920					AT1G08210	AT4G16695
AT5G51260					AT1G08010	AT1G05890
AT5G51170					AT2G05920	AT5G11010
AT5G19920					AT2G06005	AT2G02560
AT5G19875					AT2G06210	AT5G10930
AT1G24400					AT2G06850	AT2G13840
AT5G19940					AT2G06990	AT1G55250
AT5G50110					AT2G14880	AT5G20570
AT5G50100					AT2G15020	AT5G20580
AT5G50340					AT2G15320	AT1G55210
AT5G19850					AT1G08350	AT4G31430
AT5G47050					AT2G15480	AT1G78540
AT5G46780					AT2G15560	AT1G55350
AT5G47250					AT1G08360	AT3G44590
AT5G21950					AT2G13690	AT1G24350
AT5G46230					AT1G08260	AT5G62270
AT5G46600					AT2G14120	AT4G28190
AT5G46460					AT2G14530	AT2G47310
AT5G46420					AT1G08280	AT3G44530
AT5G21222					AT2G14680	AT2G02370
AT5G21482					AT2G14835	AT4G28250
AT5G48160					AT2G03070	AT4G28260
AT5G48150					AT2G03050	AT3G44340
AT1G22160					AT1G07880	AT5G11030
AT5G20520					AT2G03350	AT4G31150
AT5G20540					AT2G03667	AT2G02470
AT5G47900					AT2G03690	AT3G44310
AT5G47890					AT1G07810	AT2G13650
AT5G20350					AT1G07830	AT5G20720
AT5G47560					AT2G03270	AT5G20730
AT5G47540					AT1G07960	AT5G20740
AT1G22220					AT2G04865	AT3G62300
AT5G20840					AT1G07990	AT2G03140
AT5G47390					AT2G05100	AT2G03120
AT5G47380					AT2G05120	AT5G20830
AT5G47360					AT1G08000	AT2G03060
AT1G22190					AT2G03890	AT2G03380
AT5G20660					AT1G07940	AT3G43300
AT5G55060					AT2G04160	AT4G28780
AT5G55000					AT2G04235	AT5G08640
AT5G18750					AT2G04280	AT2G03390
AT5G18640					AT2G04410	AT2G13540
AT5G18650					AT1G07950	AT2G46450
AT5G18670					AT2G04530	AT1G05200
AT5G55570					AT2G18480	AT3G26670
AT1G21550					AT2G18650	AT1G07890
AT5G54400					AT2G18390	AT3G62030
AT5G18850					AT2G18760	AT5G23870
AT5G54390					AT2G18890	AT3G43790
AT5G54380					AT2G18020	AT3G62080
AT5G54270					AT2G18900	AT5G23860
AT5G54190					AT2G18220	AT3G62120
AT1G24530					AT2G18250	AT2G02870
AT5G54585					AT2G19600	AT4G28150
AT5G54530					AT2G19430	AT5G20670
AT5G54510					AT2G19470	AT5G20680
AT5G54500					AT2G19490	AT2G02960
AT5G57790					AT2G19390	AT1G07840
AT5G18170					AT2G19640	AT1G55050
AT5G57900					AT2G19720	AT1G55000
AT5G18260					AT1G08700	AT1G17520
AT5G57780					AT2G18960	AT5G08440
AT5G57685					AT2G19080	AT5G08450
AT1G21140					AT2G19120	AT3G27350
AT5G18140					AT1G08650	AT2G47010
AT5G18150					AT2G19260	AT2G01690
AT5G18520					AT1G08660	AT3G45240
AT5G56260					AT2G16750	AT1G53570
AT5G56210					AT2G16800	AT1G53580
AT5G18310					AT2G16910	AT1G11280
AT5G18390					AT1G08370	AT5G08480
AT1G24580					AT2G15900	AT2G01755
AT5G56840					AT2G16950	AT2G01830
AT5G52250					AT2G16090	AT3G45100
AT5G52570					AT1G08400	AT1G55730
AT5G51670					AT2G16280	AT2G07690
AT5G51640					AT1G08410	AT4G27410
AT5G52030					AT2G16400	AT4G27430
AT5G51850					AT1G08520	AT3G45620
AT5G53650					AT2G17670	AT4G27440
AT1G03055					AT2G17790	AT3G45590
AT5G53590					AT1G08465	AT5G62890
AT5G53580					AT1G08470	AT4G31720
AT1G21651					AT2G17140	AT1G55860
AT5G54130					AT2G17190	AT2G01640
AT5G54110					AT1G68290	AT2G46225
AT5G54090					AT2G17230	AT4G30850
AT5G53970					AT2G17250	AT1G17470
AT5G53900					AT2G17370	AT3G61490
AT5G53160					AT4G39235	AT1G55520
AT5G53130					AT4G39230	AT5G62470
AT5G53030					AT4G38920	AT4G28040
AT5G19280					AT4G39800	AT4G28070
AT5G52900					AT4G39790	AT4G31080
AT5G53430					AT4G39780	AT3G44750
AT5G53370					AT4G39770	AT3G44735
AT5G19190					AT4G39690	AT5G08560
AT5G19210					AT4G39680	AT4G30820
AT5G19220					AT4G38810	AT5G11170
AT5G37550					AT4G39630	AT3G44690
AT5G24010					AT4G39510	AT1G53650
AT5G37540					AT4G39400	AT2G02020
AT5G23920					AT4G38250	AT1G53490
AT5G37890					AT4G38200	AT3G27110
AT5G37850					AT4G38180	AT5G08490
AT1G24050					AT4G38170	AT3G45050
AT1G23310					AT4G38040	AT1G17480
AT5G35970					AT4G38800	AT2G47090
AT5G24090					AT4G38760	AT1G55540
AT5G24120					AT4G38640	AT1G13630
AT5G38110					AT4G38630	AT3G61415
AT5G36260					AT4G39810	AT5G20920
AT5G36160					AT4G38500	AT3G61430
AT5G39660					AT4G38495	AT1G07770
AT5G39610					AT4G38480	AT2G07340
AT5G39570					AT4G38370	AT2G47160
AT1G23050					AT4G38360	AT3G61450
AT5G39940					AT4G38350	AT1G55535
AT5G40100					AT3G01770	AT3G26850
AT5G39850					AT1G16220	AT4G31300
AT1G23140					AT3G01610	AT5G22370
AT5G23730					AT3G01460	AT1G53380
AT5G38290					AT3G02210	AT5G09900
AT5G38200					AT3G02130	AT4G29940
AT5G39250					AT1G16170	AT4G30000
AT5G23570					AT3G01990	AT2G04790
AT1G23090					AT3G01970	AT5G59560
AT5G38900					AT3G01930	AT2G05810
AT5G35570					AT4G40050	AT3G26890
AT5G26740					AT4G39920	AT1G21000
AT1G23980					AT3G01350	AT1G54100
AT5G26340					AT3G01340	AT5G59950
AT5G26200					AT1G16250	AT1G53850
AT1G23870					AT3G01160	AT2G47650
AT5G25540					AT1G16790	AT4G30100
AT5G25460					AT4G35300	AT3G29270
AT5G25440					AT4G35250	AT5G59470
AT5G25350					AT4G35240	AT5G10080
AT5G25270					AT4G35230	AT1G54217
AT5G25265					AT4G35740	AT1G02205
AT5G26010					AT4G35890	AT5G59480
AT5G26000					AT4G35870	AT5G10030
AT5G25940					AT4G34460	AT2G04560
AT1G23830					AT4G34430	AT5G09995
AT5G25830					AT4G34420	AT1G11400
AT5G25190					AT4G34370	AT3G29240
AT5G24380					AT1G16870	AT5G08130
AT5G27920					AT4G34270	AT2G46640
AT5G35400					AT4G34890	AT5G60210
AT5G28020					AT4G35000	AT3G29160
AT5G34850					AT4G34950	AT2G04650
AT5G27350					AT4G34920	AT1G13580
AT5G24655					AT4G34910	AT2G13290
AT5G27460					AT4G34840	AT5G59750
AT5G24690					AT4G34750	AT2G47850
AT1G23550					AT4G34640	AT2G46620
AT5G24630					AT4G34630	AT2G47830
AT5G44080					AT4G34590	AT4G31200
AT5G44060					AT4G37280	AT1G11360
AT5G44005					AT4G37200	AT2G47820
AT5G22630					AT4G37160	AT4G30410
AT5G44260					AT4G37120	AT2G47760
AT5G22450					AT4G37080	AT3G28270
AT5G44170					AT4G36910	AT2G05520
AT5G43190					AT4G37608	AT4G30210
AT5G43870					AT4G37460	AT2G04880
AT1G22640					AT4G37440	AT4G31250
AT5G43700					AT4G36180	AT5G09670
AT5G43630					AT4G36080	AT4G30160
AT1G22650					AT4G35970	AT4G30190
AT5G45480					AT4G35950	AT5G09600
AT5G22090					AT4G36770	AT5G08710
AT5G45710					AT4G36750	AT1G21060
AT5G44670					AT4G36680	AT3G26932
AT5G22300					AT4G36650	AT4G30220
AT5G22310					AT4G36640	AT5G08180
AT5G22350					AT4G36420	AT2G05210
AT5G22380					AT3G06780	AT2G47940
AT5G22390					AT3G06778	AT3G28700
AT1G22540					AT1G15570	AT1G53910
AT5G44790					AT3G06620	AT1G53730
AT5G41050					AT3G06810	AT5G08080
AT5G41870					AT1G15660	AT1G54680
AT5G41800					AT3G06580	AT3G62720
AT5G41790					AT3G06560	AT1G54650
AT5G23280					AT3G06480	AT2G03620
AT5G41580					AT3G06920	AT2G06000
AT5G41400					AT3G06830	AT2G05990
AT5G40390					AT3G05940	AT1G54575
AT1G22985					AT3G05936	AT3G62800
AT5G40230					AT3G06240	AT3G62820
AT5G40190					AT3G06330	AT1G53310
AT5G40890					AT1G15690	AT3G62830
AT5G40850					AT3G06270	AT1G54510
AT5G40810					AT3G06170	AT4G29270
AT5G40800					AT3G06080	AT1G21080
AT5G40720					AT3G08950	AT4G28980
AT5G40670					AT3G09035	AT5G20960
AT5G42750					AT3G08970	AT4G28990
AT5G42670					AT3G08960	AT3G62580
AT5G42520					AT3G09160	AT5G20980
AT1G22730					AT3G08947	AT2G06050
AT5G22875					AT3G08943	AT2G03470
AT5G42810					AT3G08660	AT3G26680
AT5G42110					AT3G09660	AT5G21040
AT5G42090					AT1G15340	AT1G26260
AT5G41940					AT3G09580	AT5G21060
AT5G23210					AT3G09230	AT5G58640
AT5G42370					AT3G09180	AT3G62650
AT5G42350					AT3G07720	AT3G26690
AT5G42300					AT1G15480	AT5G10490
AT5G42250					AT1G15490	AT5G10480
AT5G23060					AT3G07520	AT4G31180
AT4G11140					AT3G07440	AT5G10190
AT4G10890					AT1G15500	AT1G54390
AT4G10790					AT3G08550	AT4G31170
AT4G11300					AT3G08030	AT1G54385
AT4G11280					AT3G08020	AT3G26744
AT4G10150					AT1G15440	AT3G26750
AT5G16600					AT3G03450	AT1G54310
AT4G10080					AT3G03340	AT2G47510
AT4G10060					AT1G16020	AT5G23720
AT4G10050					AT3G03110	AT4G29540
AT4G10040					AT3G03790	AT2G04350
AT5G17400					AT3G03780	AT3G29575
AT4G10770					AT3G03770	AT1G54220
AT4G10450					AT3G03690	AT1G03310
AT4G10380					AT3G03640	AT3G27930
AT5G16715					AT3G03590	AT4G29790
AT4G12980					AT3G02530	AT2G46500
AT4G12910					AT3G02380	AT2G03810
AT4G12880					AT3G02340	AT4G29410
AT4G12840					AT3G02320	AT5G21920
AT4G11780					AT3G02300	AT5G21930
AT4G12120					AT3G02990	AT1G24267
AT4G12390					AT3G02740	AT4G31350
AT4G12300					AT3G02710	AT4G29440
AT4G12110					AT1G16060	AT5G10240
AT4G12080					AT3G02690	AT2G47500
AT4G04540					AT3G02680	AT5G60840
AT4G04910					AT3G05070	AT1G79500
AT4G04020					AT3G05030	AT3G58030
AT4G04200					AT3G05010	AT3G49060
AT1G19680					AT3G04930	AT1G58250
AT4G04450					AT3G05670	AT3G49010
AT4G04470					AT3G05590	AT5G13570
AT4G03560					AT3G05350	AT3G58110
AT4G03520					AT3G05327	AT5G13530
AT4G03420					AT1G15810	AT1G07480
AT4G05410					AT3G04310	AT4G25240
AT4G03400					AT3G04020	AT5G13500
AT4G05180					AT3G03970	AT5G13490
AT5G16570					AT3G03960	AT3G48880
AT4G09460					AT3G03810	AT3G48870
AT4G08950					AT3G04770	AT1G79510
AT4G08930					AT3G04690	AT1G11820
AT4G08920					AT3G04640	AT1G79520
AT5G16590					AT3G04610	AT4G25360
AT1G19340					AT3G04500	AT4G25110
AT4G09890					AT3G04490	AT3G49430
AT4G09830					AT4G24590	AT5G13710
AT1G19350					AT4G24560	AT3G49400
AT4G08810					AT4G24550	AT3G49390
AT4G08300					AT4G24530	AT1G11880
AT5G16470					AT4G24510	AT3G57810
AT4G08290					AT1G17820	AT1G79280
AT4G08280					AT4G24450	AT4G25100
AT1G02820					AT4G24400	AT1G79550
AT1G19600					AT4G24330	AT3G57890
AT4G08770					AT4G24270	AT3G49260
AT1G19450					AT1G17840	AT3G57930
AT5G17330					AT4G24190	AT3G57940
AT5G16480					AT1G17760	AT4G25170
AT4G08330					AT4G24970	AT5G65820
AT4G16780					AT4G24960	AT1G58030
AT4G16566					AT4G24920	AT3G58640
AT4G16563					AT1G17790	AT1G79650
AT4G17250					AT4G24830	AT5G18270
AT4G17245					AT4G24805	AT3G58670
AT4G17050					AT4G24680	AT3G26060
AT4G16980					AT4G23540	AT4G25500
AT4G16130					AT4G23640	AT1G58110
AT4G16110					AT4G23630	AT5G18240
AT4G16210					AT4G23600	AT3G48500
AT4G16000					AT4G24100	AT1G53090
AT1G18620					AT4G24050	AT2G45950
AT4G16370					AT1G17860	AT5G18340
AT4G18375					AT4G24020	AT1G57943
AT4G18250					AT1G17870	AT5G18400
AT4G18160					AT4G23840	AT1G17130
AT4G18130					AT4G23740	AT3G58510
AT4G18590					AT4G26470	AT1G58180
AT4G17460					AT4G26310	AT1G12750
AT4G17650					AT4G26170	AT2G45850
AT4G17530					AT4G26130	AT1G25500
AT4G17350					AT4G26120	AT1G11160
AT4G17340					AT1G17680	AT1G79590
AT4G17270					AT4G26760	AT1G13730
AT4G17940					AT4G27000	AT3G57760
AT4G17880					AT4G26980	AT5G08370
AT4G17870					AT4G26940	AT1G05380
AT4G17840					AT4G26850	AT1G79640
AT4G17790					AT4G26840	AT3G58610
AT4G14110					AT4G26780	AT1G12760
AT4G14615					AT4G26000	AT3G57062
AT1G18835					AT4G26630	AT5G66510
AT5G17300					AT4G26600	AT3G56950
AT4G13940					AT4G26540	AT1G24735
AT4G13780					AT4G25630	AT1G78810
AT4G15500					AT4G25550	AT4G24490
AT4G15550					AT4G25520	AT3G25890
AT4G15540					AT4G25420	AT4G24500
AT4G15430					AT4G25340	AT5G17230
AT1G18750					AT4G25320	AT1G78870
AT4G15780					AT4G25210	AT4G24520
AT4G15800					AT1G02640	AT1G78900
AT4G14750					AT1G17690	AT3G57170
AT1G18810					AT4G25730	AT1G24706
AT4G14990					AT4G25680	AT1G78915
AT4G15248					AT4G20340	AT4G31020
AT4G15240					AT4G20310	AT5G16840
AT4G15130					AT4G20090	AT5G14420
AT4G14930					AT4G19710	AT5G16880
AT4G14920					AT4G21150	AT5G16940
AT1G01170					AT4G21140	AT1G59840
AT5G65660					AT4G20840	AT5G57710
AT5G65310					AT4G20740	AT1G78920
AT5G66040					AT4G20400	AT3G27170
AT5G65925					AT4G19060	AT5G16990
AT5G65870					AT4G19050	AT5G66530
AT5G64770					AT4G19040	AT5G17010
AT5G64530					AT4G18905	AT5G17020
AT5G64430					AT4G19610	AT5G08340
AT5G64180					AT4G19590	AT3G56860
AT5G65207					AT4G19550	AT1G78780
AT5G65205					AT4G19540	AT3G57630
AT5G17670					AT4G21170	AT1G12650
AT5G64920					AT4G19190	AT2G11000
AT5G64880					AT4G22540	AT3G57470
AT1G20575					AT4G22490	AT1G53040
AT5G15600					AT4G22350	AT5G13840
AT5G15580					AT4G22270	AT3G57550
AT5G17600					AT4G22190	AT4G24972
AT4G00200					AT4G23050	AT5G13800
AT1G20190					AT4G23000	AT5G13890
AT4G00050					AT4G22760	AT3G49590
AT4G00040					AT4G22730	AT1G79230
AT4G00240					AT4G21670	AT4G25030
AT5G66790					AT4G21520	AT1G79270
AT5G66360					AT4G21470	AT4G25050
AT5G66250					AT4G21180	AT4G25080
AT5G67520					AT1G18070	AT3G57730
AT5G60680					AT4G21900	AT4G24790
AT5G61290					AT4G27020	AT2G45740
AT5G60970					AT4G21880	AT4G24670
AT5G60850					AT4G21820	AT3G57300
AT5G59050					AT4G21710	AT4G24780
AT5G17860					AT4G31770	AT4G24800
AT5G59080					AT4G31670	AT3G57340
AT5G59030					AT4G31560	AT5G66190
AT5G58940					AT4G31530	AT5G13950
AT5G58870					AT4G31520	AT5G17420
AT1G03340					AT4G31440	AT2G45770
AT5G58770					AT4G31410	AT4G24820
AT1G21050					AT4G32400	AT5G58005
AT5G59700					AT4G32390	AT5G07790
AT5G63080					AT4G32350	AT1G07650
AT5G63500					AT4G32285	AT1G80790
AT5G64000					AT4G32180	AT5G12150
AT5G63280					AT4G32160	AT1G20640
AT5G62020					AT4G32150	AT4G26650
AT5G61600					AT4G32130	AT3G46640
AT5G62280					AT4G32120	AT5G64200
AT5G62460					AT4G32050	AT5G64170
AT5G62430					AT4G30910	AT5G12080
AT5G62130					AT4G30870	AT4G31800
AT5G62100					AT4G30860	AT1G05320
AT5G15860					AT4G30780	AT3G46590
AT4G01120					AT4G30710	AT5G12040
AT4G02280					AT4G30700	AT2G46820
AT4G01900					AT4G30610	AT4G26790
AT5G16110					AT1G17200	AT5G19150
AT4G01330					AT4G31120	AT5G64680
AT4G01810					AT4G31050	AT1G56440
AT4G02405					AT4G31040	AT3G59990
AT4G02440					AT1G17210	AT4G26300
AT5G16180					AT4G30990	AT1G80570
AT4G01720					AT4G33530	AT3G60130
AT4G03100					AT1G16916	AT3G60500
AT4G03030					AT4G33540	AT5G19160
AT4G02990					AT4G34220	AT1G07640
AT1G19910					AT4G34110	AT1G20620
AT4G00860					AT4G34100	AT4G26550
AT4G00720					AT4G34100	AT5G19250
AT4G02790					AT4G34040	AT4G26570
AT4G00950					AT4G34020	AT3G45900
AT4G02080					AT1G16900	AT4G27010
AT4G02800					AT4G33950	AT4G27040
AT5G59380					AT4G33780	AT4G27100
AT5G59770					AT1G17050	AT3G27300
AT5G58110					AT4G32750	AT1G07700
AT5G58160					AT4G32730	AT5G63510
AT5G58310					AT4G32690	AT2G01275
AT5G58350					AT4G32890	AT5G63470
AT5G58520					AT4G32620	AT2G01320
AT5G61390					AT4G32600	AT5G63460
AT5G61520					AT1G17070	AT3G60960
AT5G59960					AT4G32460	AT2G01350
AT5G60620					AT4G33220	AT2G46170
AT5G60700					AT4G33210	AT3G60510
AT5G54310					AT4G33180	AT5G19430
[truncated: 11,737 more rows]

## Sheet: Between species orthologs
Supplementary Data 2. RNA-seq mapping statistics, differentially expressed genes (DEGs), overlap with the CyMIRA and DAPseq databases and gene evolutionary relationships in A. suecica
A.lyrata	A.thaliana	A.suecica.A.arenosa_sub.	A.suecica.A.thaliana_sub.
AL7G42640	AT4G13850	AsAag20104	AsAtg16109
AL2G29890	AT1G70505	AsAag4761	AsAtg4841
AL2G14500	AT1G61680	AsAag5815	AsAtg4077
AL1G63520	AT1G55500	AsAag89	AsAtg3713
AL2G25220	AT1G66940	AsAag5132	AsAtg4519
AL1G44480	AT1G30470	AsAag1322	AsAtg2484
AL8G42650	AT5G65158	AsAag23121	AsAtg17391
AL4G40600	AT2G42240	AsAag9816	AsAtg8742
AL8G33260	AT5G57290	AsAag22575	AsAtg18108
AL6G36630	AT5G24970	AsAag16476	AsAtg20248
AL2G26360	AT1G67660	AsAag5047	AsAtg4579
AL4G43950	AT2G44850	AsAag9546	AsAtg8975
AL7G31930	AT4G21910	AsAag19323	AsAtg15365
AL7G19900	AT4G31990	AsAag18390	AsAtg14450
AL6G46610	AT4G11890	AsAag17133	AsAtg16283
AL7G51530	AT5G38895	AsAag20579	AsAtg19680
AL4G26030	AT2G30990	AsAag10865	AsAtg7733
AL6G33640	AT5G22620	AsAag16268	AsAtg20464
AL6G17140	AT5G06980	AsAag14995	AsAtg21697
AL6G20190	AT5G09790	AsAag15225	AsAtg21486
AL3G54000	AT2G20830	AsAag9211	AsAtg6883
AL8G12130	AT5G46310	AsAag21010	AsAtg19033
AL3G11980	AT3G02600	AsAag6294	AsAtg13540
AL1G60740	AT1G52500	AsAag285	AsAtg3461
AL2G18350	AT1G58280	AsAag5597	AsAtg3882
AL8G22430	AT5G49030	AsAag21655	AsAtg18794
AL8G20770	AT5G41980	AsAag20853	AsAtg19421
AL7G25090	AT4G27630	AsAag18788	AsAtg14844
AL6G46740	AT4G11970	AsAag17144	AsAtg16274
AL5G34180	AT3G53270	AsAag13515	AsAtg10157
AL6G25890	AT5G15070	AsAag15653	AsAtg21055
AL8G25970	AT5G51710	AsAag21902	AsAtg18576
AL4G11730	AT2G22250	AsAag11807	AsAtg7006
AL6G17840	AT5G07530	AsAag15052	AsAtg21643
AL6G27170	AT5G16280	AsAag15766	AsAtg20946
AL5G35860	AT3G54780	AsAag13649	AsAtg10021
AL7G11400	AT4G39380	AsAag17754	AsAtg13760
AL7G12110	AT4G39870	AsAag17796	AsAtg13723
AL1G21160	AT1G10390	AsAag2968	AsAtg829
AL3G10930	AT3G01310	AsAag6201	AsAtg13671
AL4G31940	AT2G35830	AsAag10441	AsAtg8157
AL2G14430	AT1G61690	AsAag5819	AsAtg4078
AL4G11360	AT2G22050	AsAag11827	AsAtg6990
AL6G52430	AT4G00980	AsAag17554	AsAtg17045
AL4G33720	AT2G37340	AsAag10308	AsAtg8283
AL8G25010	AT5G50840	AsAag21822	AsAtg18649
AL5G32620	AT3G52070	AsAag13404	AsAtg10259
AL1G28000	AT4G00420	AsAag2467	AsAtg17099
AL7G32890	AT4G21215	AsAag19396	AsAtg15436
AL1G52430	AT1G44770	AsAag791	AsAtg2995
AL7G48780	AT5G40840	AsAag20748	AsAtg19520
AL6G26260	AT5G15400	AsAag15686	AsAtg21024
AL5G32230	AT3G51770	AsAag13374	AsAtg10288
AL6G10380	AT5G01670	AsAag14473	AsAtg22170
AL1G23770	AT1G12430	AsAag2776	AsAtg1028
AL7G48940	AT5G40780	AsAag20742	AsAtg19526
AL1G15540	AT1G05630	AsAag3401	AsAtg411
AL8G24260	AT5G50240	AsAag21771	AsAtg18696
AL5G32470	AT3G51960	AsAag13393	AsAtg10270
AL2G35710	AT1G75720	AsAag4305	AsAtg5295
AL2G35720	AT1G75730	AsAag4304	AsAtg5296
AL7G48490	AT5G41060	AsAag20769	AsAtg19499
AL4G16180	AT2G25050	AsAag11532	AsAtg7228
AL7G26560	AT4G26400	AsAag18904	AsAtg14963
AL7G33240	AT4G20910	AsAag19424	AsAtg15464
AL5G32710	AT3G52140	AsAag13413	AsAtg10250
AL1G52440	AT1G44780	AsAag790	AsAtg2996
AL8G25760	AT5G51460	AsAag21881	AsAtg18597
AL4G33390	AT2G37050	AsAag10338	AsAtg8259
AL3G10430	AT3G01710	AsAag6148	AsAtg13625
AL1G12530	AT1G03070	AsAag3641	AsAtg186
AL1G14650	AT1G04930	AsAag3477	AsAtg341
AL4G41870	AT2G43210	AsAag9715	AsAtg8830
AL1G14930	AT1G05170	AsAag3449	AsAtg363
AL3G37540	AT3G23090	AsAag8164	AsAtg11715
AL5G46020	AT3G63180	AsAag14398	AsAtg9307
AL6G33110	AT5G22130	AsAag16224	AsAtg20502
AL1G62900	AT1G54180	AsAag135	AsAtg3607
AL3G42310	AT2G04690	AsAag8436	AsAtg6085
AL8G36780	AT5G60170	AsAag22654	AsAtg17852
AL3G49980	AT2G17130	AsAag8861	AsAtg6562
AL4G42600	AT2G43740	AsAag9657	AsAtg8878
AL5G18670	AT3G28880	AsAag12469	AsAtg11224
AL3G38380	AT3G23640	AsAag8212	AsAtg11665
AL3G49780	AT2G16990	AsAag8847	AsAtg6548
AL1G29640	AT1G17370	AsAag2337	AsAtg1471
AL1G10310	AT1G02010	AsAag3817	AsAtg94
AL3G36430	AT3G22220	AsAag8083	AsAtg11786
AL4G41420	AT2G42810	AsAag9756	AsAtg8792
AL6G37830	AT5G25900	AsAag16549	AsAtg20181
AL5G45370	AT3G62620	AsAag14347	AsAtg9357
AL4G41440	AT2G42830	AsAag9754	AsAtg8794
AL8G30390	AT5G54920	AsAag22202	AsAtg18289
AL6G38740	AT5G26910	AsAag16616	AsAtg20108
AL6G15910	AT5G05970	AsAag14884	AsAtg21785
AL1G33900	AT1G20880	AsAag2035	AsAtg1776
AL3G50520	AT2G17550	AsAag8905	AsAtg6600
AL1G21850	AT1G10890	AsAag2921	AsAtg882
AL5G15890	AT3G26910	AsAag12280	AsAtg11390
AL7G19210	AT4G32551	AsAag18342	AsAtg14392
AL6G34940	AT5G23670	AsAag16359	AsAtg20369
AL1G25440	AT1G13650	AsAag2657	AsAtg1141
AL3G45710	AT2G14045	AsAag8635	AsAtg6347
AL7G19580	AT4G32272	AsAag18368	AsAtg14417
AL4G45240	AT2G46020	AsAag9427	AsAtg9074
AL7G20060	AT4G31880	AsAag18399	AsAtg14459
AL1G61460	AT1G53100	AsAag232	AsAtg3514
AL4G44670	AT2G45500	AsAag9478	AsAtg9033
AL1G29310	AT1G17110	AsAag2363	AsAtg1443
AL7G19890	AT4G32000	AsAag18389	AsAtg14449
AL7G19880	AT4G32010	AsAag18388	AsAtg14448
AL8G33730	AT5G57700	AsAag22538	AsAtg18070
AL5G14490	AT3G25855	AsAag12194	AsAtg11483
AL1G62570	AT1G53860	AsAag164	AsAtg3581
AL1G22410	AT1G11330	AsAag2884	AsAtg921
AL4G46970	AT2G47410	AsAag9307	AsAtg9201
AL1G18410	AT1G08060	AsAag3187	AsAtg617
AL3G39150	AT3G24120	AsAag8261	AsAtg11618
AL7G18320	AT4G33240	AsAag18273	AsAtg14326
AL7G18360	AT4G33200	AsAag18277	AsAtg14330
AL5G17030	AT3G27610	AsAag12352	AsAtg11327
AL5G11930	AT2G02740	AsAag12059	AsAtg5945
AL5G16590	AT3G27325	AsAag12325	AsAtg11349
AL7G51000	AT1G17040	AsAag2371	AsAtg1436
AL6G18860	AT5G08400	AsAag15128	AsAtg21565
AL7G18910	AT4G32820	AsAag18317	AsAtg14368
AL7G18990	AT4G32760	AsAag18322	AsAtg14372
AL3G45000	AT2G12480	AsAag8603	AsAtg6294
AL3G40480	AT3G24750	AsAag8342	AsAtg11560
AL5G40480	AT3G58710	AsAag13996	AsAtg9684
AL7G28080	AT4G25070	AsAag19033	AsAtg15082
AL3G31860	AT3G18550	AsAag7749	AsAtg12108
AL6G24260	AT5G13650	AsAag15533	AsAtg21177
AL2G40090	AT1G79480	AsAag3968	AsAtg5639
AL6G13560	AT5G03970	AsAag14708	AsAtg21963
AL6G24100	AT5G13480	AsAag15518	AsAtg21194
AL5G40220	AT3G58460	AsAag13971	AsAtg9707
AL7G46000	AT5G37370	AsAag20439	AsAtg19797
AL2G18140	AT1G58200	AsAag5582	AsAtg3873
AL3G32730	AT3G19330	AsAag7814	AsAtg12038
AL7G45460	AT5G36880	AsAag20398	AsAtg19835
AL5G40600	AT3G58810	AsAag14007	AsAtg9674
AL5G41310	AT3G59410	AsAag14040	AsAtg9641
AL2G41280	AT1G80230	AsAag3871	AsAtg5711
AL5G41500	AT3G59570	AsAag14052	AsAtg9627
AL7G10130	AT4G38220	AsAag17661	AsAtg13855
AL7G29070	AT4G24204	AsAag19109	AsAtg15154
AL5G41750	AT3G59680	AsAag14063	AsAtg9617
AL1G26390	AT1G14490	AsAag2588	AsAtg1214
AL6G28530	AT5G17460	AsAag15870	AsAtg20841
AL8G26610	AT5G52230	AsAag21954	AsAtg18530
AL2G17680	AT1G58520	AsAag5616	AsAtg3895
AL4G10510	AT2G21340	AsAag11885	AsAtg6933
AL5G39150	AT3G57570	AsAag13912	AsAtg9766
AL1G19340	AT1G08910	AsAag3113	AsAtg693
AL1G12400	AT1G02960	AsAag3654	AsAtg176
AL5G10870	AT2G01750	AsAag11990	AsAtg5868
AL5G10920	AT2G01810	AsAag11996	AsAtg5874
AL7G15600	AT4G35560	AsAag18052	AsAtg14108
AL1G57940	AT1G50300	AsAag459	AsAtg3295
AL4G40300	AT2G41945	AsAag9843	AsAtg8716
AL1G19050	AT1G08620	AsAag3136	AsAtg671
AL1G63510	AT1G55490	AsAag90	AsAtg3712
AL6G39110	AT5G27830	AsAag16639	AsAtg20005
AL1G58160	AT1G50500	AsAag443	AsAtg3312
AL1G29750	AT1G17460	AsAag2328	AsAtg1480
AL3G35610	AT3G21500	AsAag8026	AsAtg11839
AL5G22760	AT3G44620	AsAag12739	AsAtg10859
AL5G11620	AT2G02390	AsAag12043	AsAtg5923
AL6G15380	AT5G05490	AsAag14843	AsAtg21826
AL5G44290	AT3G61740	AsAag14283	AsAtg9426
AL6G21500	AT5G10940	AsAag15320	AsAtg21380
AL1G29720	AT1G17440	AsAag2330	AsAtg1477
AL6G30910	AT5G19420	AsAag16041	AsAtg20682
AL5G26780	AT3G47540	AsAag12987	AsAtg10652
AL7G26870	AT4G26110	AsAag18880	AsAtg14985
AL6G23260	AT5G12440	AsAag15458	AsAtg21247
AL7G14290	AT4G36720	AsAag17950	AsAtg13990
AL6G46090	AT4G11570	AsAag17098	AsAtg16307
AL2G40750	AT1G80690	AsAag3916	AsAtg5751
AL1G56890	AT1G49540	AsAag523	AsAtg3237
AL7G29360	AT4G23950	AsAag19133	AsAtg15178
AL6G14490	AT5G04830	AsAag14779	AsAtg21884
AL8G28280	AT5G53550	AsAag22072	AsAtg18412
AL6G22630	AT5G11870	AsAag15403	AsAtg21303
AL4G39770	AT2G41470	AsAag9873	AsAtg8671
AL2G22130	AT1G65440	AsAag5291	AsAtg4403
AL1G20690	AT1G09980	AsAag3008	AsAtg791
AL6G47860	AT4G04320	AsAag17220	AsAtg16698
AL2G31920	AT1G72250	AsAag4610	AsAtg4992
AL2G32000	AT1G72320	AsAag4603	AsAtg4999
AL3G22400	AT3G10880	AsAag6717	AsAtg12804
AL4G29230	AT2G33560	AsAag10641	AsAtg7972
AL8G42410	AT5G64910	AsAag23105	AsAtg17412
AL2G34410	AT1G74530	AsAag4407	AsAtg5198
AL1G13630	AT1G04020	AsAag3550	AsAtg270
AL1G42150	AT1G28530	AsAag1475	AsAtg2338
AL3G22270	AT3G10770	AsAag6726	AsAtg12813
AL4G30530	AT2G34560	AsAag10564	AsAtg8044
AL8G18450	AT5G42710	AsAag21392	AsAtg19352
AL7G36320	AT4G18120	AsAag19661	AsAtg15695
AL6G49860	AT4G03090	AsAag17358	AsAtg16853
AL1G41760	AT1G28210	AsAag1507	AsAtg2304
AL4G30650	AT2G34660	AsAag10554	AsAtg8052
AL6G50040	AT4G02880	AsAag17378	AsAtg16867
AL2G11600	AT1G63640	AsAag5997	AsAtg4245
AL7G35790	AT4G18490	AsAag19622	AsAtg15655
AL1G50380	AT1G35530	AsAag939	AsAtg2824
AL1G41250	AT1G27720	AsAag1546	AsAtg2265
AL3G14400	AT3G04450	AsAag6458	AsAtg13377
AL2G33350	AT1G73600	AsAag4500	AsAtg5101
AL8G10590	AT5G47440	AsAag20917	AsAtg18942
AL7G36950	AT4G17640	AsAag19703	AsAtg15737
AL8G18080	AT5G42870	AsAag21375	AsAtg19338
AL3G23870	AT3G12200	AsAag7174	AsAtg12682
AL2G11010	AT1G64050	AsAag6045	AsAtg4277
AL8G21050	AT5G48330	AsAag21564	AsAtg18859
AL3G24030	AT3G12380	AsAag7189	AsAtg12668
AL9U10310	AT4G13350	AsAag20164	AsAtg16151
AL8G13190	AT5G45510	AsAag21085	AsAtg19098
AL2G26100	AT1G67500	AsAag5067	AsAtg4563
AL2G25990	AT1G67420	AsAag5074	AsAtg4558
AL2G25860	AT1G67325	AsAag5086	AsAtg4549
AL8G13510	AT5G45300	AsAag21116	AsAtg19121
AL1G16070	AT1G06130	AsAag3353	AsAtg457
AL7G34735	AT4G19410	AsAag19537	AsAtg15573
AL4G17110	AT2G25625	AsAag11463	AsAtg7282
AL7G37020	AT4G17580	AsAag19709	AsAtg15742
AL9U10080	AT4G13460	AsAag20150	AsAtg16141
AL2G28720	AT1G69580	AsAag4856	AsAtg4764
AL3G18390	AT3G07140	AsAag7012	AsAtg13107
AL8G15520	AT5G44370	AsAag21204	AsAtg19203
AL3G18850	AT3G07525	AsAag6971	AsAtg13070
AL3G20350	AT3G09240	AsAag6854	AsAtg12955
AL3G18540	AT3G07250	AsAag7002	AsAtg13096
AL3G14890	AT3G04760	AsAag6496	AsAtg13345
AL3G25880	AT3G13790	AsAag7322	AsAtg12532
AL7G34670	AT4G19440	AsAag19533	AsAtg15570
AL2G27970	AT1G68940	AsAag4913	AsAtg4706
AL2G29860	AT1G70490	AsAag4764	AsAtg4839
AL7G42040	AT4G14270	AsAag20063	AsAtg16069
AL3G20950	AT3G09730	AsAag6813	AsAtg12917
AL1G15520	AT1G05615	AsAag3403	AsAtg409
AL3G21580	AT3G10250	AsAag6770	AsAtg12870
AL8G10610	AT5G47430	AsAag20919	AsAtg18944
AL2G25690	AT1G67190	AsAag5102	AsAtg4538
AL7G42910	AT4G13640	AsAag20124	AsAtg16126
AL1G20260	AT1G09710	AsAag3038	AsAtg760
AL1G44540	AT1G30510	AsAag1316	AsAtg2490
AL4G26630	AT2G31380	AsAag10827	AsAtg7774
AL4G23750	AT2G29190	AsAag11030	AsAtg7592
AL2G30670	AT1G71090	AsAag4706	AsAtg4897
AL6G43850	AT4G10070	AsAag16952	AsAtg16425
AL1G13810	AT1G04210	AsAag3535	AsAtg284
AL4G10700	AT2G21510	AsAag11869	AsAtg6946
AL4G23050	AT2G28550	AsAag11086	AsAtg7537
AL3G15990	AT3G05430	AsAag6563	AsAtg13279
AL4G25490	AT2G30600	AsAag10902	AsAtg7700
AL3G10820	AT3G01380	AsAag6191	AsAtg13657
AL1G53410	AT1G47270	AsAag741	AsAtg3049
AL4G31370	AT2G35340	AsAag10494	AsAtg8115
AL5G38620	AT3G57140	AsAag13870	AsAtg9804
AL8G38620	AT5G61850	AsAag22798	AsAtg17703
AL8G36110	AT5G59610	AsAag22607	AsAtg17901
AL4G33000	AT2G36810	AsAag10362	AsAtg8237
AL8G39730	AT5G62760	AsAag22887	AsAtg17624
AL8G33920	AT5G57870	AsAag22523	AsAtg18054
AL8G45090	AT5G66450	AsAag23313	AsAtg17263
AL3G51890	AT2G18550	AsAag8999	AsAtg6683
AL3G45260	AT2G13360	AsAag8616	AsAtg6316
AL8G41230	AT5G63970	AsAag23004	AsAtg17510
AL4G42500	AT2G43680	AsAag9665	AsAtg8875
AL3G34510	AT3G20630	AsAag7944	AsAtg11921
AL8G38270	AT5G61560	AsAag22773	AsAtg17729
AL3G31260	AT3G18100	AsAag7710	AsAtg12151
AL3G31090	AT3G17920	AsAag7694	AsAtg12167
AL7G47710	AT5G41670	AsAag20820	AsAtg19455
AL8G10850	AT5G47180	AsAag20939	AsAtg18963
AL5G14650	AT3G25990	AsAag12204	AsAtg11468
AL4G23290	AT2G28760	AsAag11064	AsAtg7557
AL4G23340	AT2G28810	AsAag11061	AsAtg7561
AL1G58640	AT1G50910	AsAag414	AsAtg3342
AL7G16490	AT4G34710	AsAag18133	AsAtg14181
AL1G27410	AT1G15320	AsAag2510	AsAtg1291
AL3G50280	AT2G17410	AsAag8889	AsAtg6587
AL6G15500	AT5G05610	AsAag14853	AsAtg21815
AL3G51500	AT2G18240	AsAag8969	AsAtg6654
AL3G51540	AT2G18280	AsAag8973	AsAtg6659
AL3G36020	AT3G21865	AsAag8059	AsAtg11805
AL6G15630	AT5G05730	AsAag14863	AsAtg21804
AL4G16620	AT2G25290	AsAag11503	AsAtg7252
AL4G41220	AT2G42670	AsAag9772	AsAtg8779
AL4G41840	AT2G43180	AsAag9718	AsAtg8828
AL6G15670	AT5G05780	AsAag14867	AsAtg21800
AL3G37340	AT3G22950	AsAag8149	AsAtg11727
AL1G29010	AT1G16840	AsAag2387	AsAtg1419
AL8G23210	AT5G49470	AsAag21703	AsAtg18759
AL6G15560	AT5G05670	AsAag14858	AsAtg21809
AL4G41170	AT2G42610	AsAag9778	AsAtg8774
AL4G41160	AT2G42600	AsAag9779	AsAtg8773
AL3G26410	AT3G14172	AsAag7359	AsAtg12499
AL7G16590	AT4G34610	AsAag18139	AsAtg14187
AL7G16520	AT4G34680	AsAag18135	AsAtg14183
AL1G13570	AT1G03960	AsAag3556	AsAtg263
AL1G27480	AT1G15380	AsAag2504	AsAtg1297
AL1G44100	AT1G30200	AsAag1342	AsAtg2461
AL3G21220	AT3G09940	AsAag6796	AsAtg12900
AL3G35820	AT3G21700	AsAag8045	AsAtg11820
AL4G40710	AT2G42330	AsAag9806	AsAtg8750
AL4G27200	AT2G31900	AsAag10789	AsAtg7819
AL7G16200	AT4G35020	AsAag18108	AsAtg14157
AL3G35860	AT3G21730	AsAag8048	AsAtg11818
AL4G40680	AT2G42320	AsAag9808	AsAtg8749
AL8G29620	AT5G54290	AsAag22141	AsAtg18343
AL1G44030	AT1G30130	AsAag1347	AsAtg2457
AL3G26520	AT3G14230	AsAag7368	AsAtg12492
AL1G44010	AT1G30110	AsAag1349	AsAtg2455
AL1G58280	AT1G50620	AsAag434	AsAtg3322
AL3G20230	AT3G09150	AsAag6862	AsAtg12962
AL3G12030	AT3G02650	AsAag6299	AsAtg13535
AL6G39600	AT5G27410	AsAag16670	AsAtg20071
AL8G15260	AT5G44560	AsAag21190	AsAtg19181
AL8G23260	AT5G49510	AsAag21707	AsAtg18755
AL3G17050	AT3G06190	AsAag7108	AsAtg13201
AL1G34710	AT1G21560	AsAag1977	AsAtg1834
AL7G16350	AT4G34860	AsAag18124	AsAtg14173
AL6G39560	AT5G27450	AsAag16668	AsAtg20067
AL4G40800	AT2G42380	AsAag9799	AsAtg8754
AL1G44120	AT1G30210	AsAag1341	AsAtg2462
AL6G15440	AT5G05550	AsAag14849	AsAtg21821
AL3G26470	AT3G14205	AsAag7363	AsAtg12495
AL3G21150	AT3G09910	AsAag6799	AsAtg12903
AL3G20650	AT3G09470	AsAag6835	AsAtg12940
AL6G15920	AT5G05980	AsAag14885	AsAtg21784
AL4G23770	AT2G29210	AsAag11028	AsAtg7594
AL7G17080	AT4G34230	AsAag18178	AsAtg14227
AL1G44390	AT1G30450	AsAag1324	AsAtg2479
AL8G30410	AT5G54940	AsAag22204	AsAtg18287
AL3G50530	AT2G17560	AsAag8906	AsAtg6601
AL1G44330	AT1G30400	AsAag1327	AsAtg2476
AL4G23700	AT2G29140	AsAag11034	AsAtg7588
AL1G10370	AT1G01950	AsAag3811	AsAtg88
AL4G41490	AT2G42880	AsAag9749	AsAtg8799
AL3G20730	AT3G09560	AsAag6828	AsAtg12932
AL6G38600	AT5G26600	AsAag16605	AsAtg20126
AL7G16970	AT4G34300	AsAag18168	AsAtg14220
AL1G46020	AT1G31930	AsAag1190	AsAtg2602
AL4G26620	AT2G31370	AsAag10828	AsAtg7773
AL3G26340	AT3G14110	AsAag7353	AsAtg12506
AL1G44500	AT1G30475	AsAag1320	AsAtg2486
AL8G14740	AT5G44785	AsAag21162	AsAtg19154
AL6G16050	AT5G06100	AsAag14900	AsAtg21776
AL8G30600	AT5G55100	AsAag22220	AsAtg18276
AL3G50510	AT2G17540	AsAag8904	AsAtg6599
AL3G26350	AT3G14120	AsAag7354	AsAtg12505
AL4G16700	AT2G25320	AsAag11497	AsAtg7256
AL1G44530	AT1G30500	AsAag1317	AsAtg2489
AL8G30520	AT5G55040	AsAag22213	AsAtg18281
AL1G29050	AT1G16880	AsAag2383	AsAtg1423
AL8G14800	AT5G44730	AsAag21166	AsAtg19159
AL7G47430	AT5G41810	AsAag20836	AsAtg19437
AL4G41260	AT2G42700	AsAag9768	AsAtg8782
AL7G39100	AT5G27030	AsAag19860	AsAtg20098
AL1G58970	AT1G51160	AsAag389	AsAtg3364
AL8G30220	AT5G54790	AsAag22189	AsAtg18301
AL8G30180	AT5G54750	AsAag22185	AsAtg18305
AL8G30630	AT5G55125	AsAag22223	AsAtg18273
AL1G10490	AT1G01830	AsAag3802	AsAtg78
AL7G17310	AT4G34090	AsAag18193	AsAtg14242
AL6G15710	AT5G05810	AsAag14870	AsAtg21797
AL3G20900	AT3G09690	AsAag6816	AsAtg12921
AL6G15700	AT5G05800	AsAag14869	AsAtg21798
AL1G20210	AT1G09660	AsAag3042	AsAtg757
AL3G36510	AT3G22250	AsAag8088	AsAtg11782
AL1G18980	AT1G08550	AsAag3143	AsAtg664
AL1G29060	AT1G16890	AsAag2382	AsAtg1424
AL7G16640	AT4G34570	AsAag18141	AsAtg14190
AL4G41830	AT2G43160	AsAag9719	AsAtg8827
AL3G50780	AT2G17770	AsAag8923	AsAtg6615
AL3G36660	AT3G22380	AsAag8101	AsAtg11773
AL1G35740	AT1G22280	AsAag1912	AsAtg1901
AL3G36700	AT3G22420	AsAag8104	AsAtg11770
AL3G20880	AT3G09670	AsAag6818	AsAtg12923
AL1G59150	AT1G51340	AsAag381	AsAtg3374
AL3G36760	AT3G22450	AsAag8108	AsAtg11766
AL1G44270	AT1G30330	AsAag1332	AsAtg2471
AL3G20840	AT3G09630	AsAag6822	AsAtg12926
AL3G36790	AT3G22480	AsAag8109	AsAtg11764
AL4G26850	AT2G31600	AsAag10812	AsAtg7793
AL1G57210	AT1G49760	AsAag505	AsAtg3255
AL1G38930	AT1G26770	AsAag1723	AsAtg2187
AL4G39620	AT2G41520	AsAag9884	AsAtg8676
AL7G15110	AT4G35930	AsAag18014	AsAtg14054
AL8G10500	AT5G47480	AsAag20911	AsAtg18937
AL7G15100	AT4G35940	AsAag18013	AsAtg14053
AL1G19790	AT1G09300	AsAag3076	AsAtg724
AL8G10490	AT5G47490	AsAag20910	AsAtg18936
AL4G39640	AT2G41540	AsAag9882	AsAtg8678
AL1G27330	AT1G15240	AsAag2516	AsAtg1285
AL4G39510	AT2G41430	AsAag9907	AsAtg8667
AL3G16180	AT3G05560	AsAag6576	AsAtg13269
AL8G28300	AT5G53570	AsAag22075	AsAtg18410
AL8G28290	AT5G53560	AsAag22074	AsAtg18411
AL1G43580	AT1G29750	AsAag1383	AsAtg2420
AL1G47360	AT1G33050	AsAag1091	AsAtg2694
AL1G47380	AT1G33060	AsAag1089	AsAtg2695
AL6G37090	AT5G25360	AsAag16505	AsAtg19996
AL1G26090	AT1G14205	AsAag2611	AsAtg1189
AL3G16260	AT3G05620	AsAag6583	AsAtg13263
AL4G27780	AT2G32390	AsAag10744	AsAtg7866
AL7G15280	AT4G35790	AsAag18028	AsAtg14070
AL3G34880	AT3G20920	AsAag7967	AsAtg11895
AL7G15260	AT4G35810	AsAag18026	AsAtg14068
AL1G43640	AT1G29800	AsAag1377	AsAtg2425
AL4G39740	AT2G41640	AsAag9876	AsAtg8685
AL6G41010	AT5G30495	AsAag21484	AsAtg19993
AL6G14860	AT5G05080	AsAag14804	AsAtg21865
AL1G43630	AT1G29790	AsAag1378	AsAtg2424
AL3G34090	AT3G20370	AsAag7906	AsAtg11947
AL1G37170	AT1G23380	AsAag1815	AsAtg1993
AL1G57020	AT1G49630	AsAag515	AsAtg3244
AL7G48360	AT5G41140	AsAag20778	AsAtg19492
AL3G34160	AT3G20440	AsAag7911	AsAtg11940
AL3G22040	AT3G10580	AsAag6740	AsAtg12839
AL7G44010	AT5G35170	AsAag20306	AsAtg19923
AL7G44030	AT5G35180	AsAag20307	AsAtg19922
AL3G48340	AT2G19880	AsAag9117	AsAtg6793
AL5G23240	AT5G35210	AsAag12774	AsAtg19920
AL4G22350	AT2G27900	AsAag11159	AsAtg7479
AL1G47650	AT1G33260	AsAag1077	AsAtg2705
AL3G48260	AT2G19940	AsAag9123	AsAtg6797
AL7G44180	AT5G35380	AsAag20319	AsAtg19913
AL3G34010	AT3G20290	AsAag7898	AsAtg11954
AL6G14400	AT5G04740	AsAag14772	AsAtg21892
AL3G48510	AT2G19730	AsAag9101	AsAtg6778
AL3G48560	AT2G19680	AsAag9096	AsAtg6773
AL3G16120	AT3G05520	AsAag6571	AsAtg13273
AL1G65370	AT5G34870	AsAag828	AsAtg19940
AL8G23450	AT5G49620	AsAag21719	AsAtg18744
AL1G13900	AT1G04300	AsAag3527	AsAtg293
AL1G57080	AT1G49670	AsAag511	AsAtg3248
AL7G15290	AT4G35785	AsAag18029	AsAtg14071
AL3G34360	AT3G20540	AsAag7930	AsAtg11931
AL6G10720	AT5G01400	AsAag14502	AsAtg22195
AL1G21590	AT1G10710	AsAag2936	AsAtg865
AL8G28160	AT5G53460	AsAag22062	AsAtg18422
AL4G39220	AT2G41240	AsAag9890	AsAtg8648
AL3G26680	AT3G14350	AsAag7377	AsAtg12483
AL1G40760	AT1G27360	AsAag1573	AsAtg2235
AL7G15730	AT4G35440	AsAag18066	AsAtg14120
AL1G43960	AT1G30070	AsAag1353	AsAtg2452
AL8G29200	AT5G54080	AsAag22117	AsAtg18366
AL1G13330	AT1G03780	AsAag3575	AsAtg245
AL1G46590	AT1G32400	AsAag1142	AsAtg2643
AL1G46740	AT1G32490	AsAag1130	AsAtg2651
AL1G46790	AT1G32540	AsAag1126	AsAtg2655
AL3G21470	AT3G10140	AsAag6778	AsAtg12879
AL1G46870	AT1G32610	AsAag1120	AsAtg2663
AL6G40360	AT5G28050	AsAag16714	AsAtg20031
AL1G34750	AT1G21610	AsAag1974	AsAtg1837
AL4G17290	AT2G25690	AsAag11457	AsAtg7288
AL3G35400	AT3G21350	AsAag8009	AsAtg11853
AL8G29580	AT5G54250	AsAag22137	AsAtg18347
AL3G25490	AT3G13580	AsAag7299	AsAtg12555
AL7G16140	AT4G35080	AsAag18101	AsAtg14152
AL7G16130	AT4G35090	AsAag18100	AsAtg14151
AL7G16120	AT4G35100	AsAag18099	AsAtg14150
AL7G16110	AT4G35110	AsAag18097	AsAtg14149
AL4G40500	AT2G42130	AsAag9826	AsAtg8732
AL3G21510	AT3G10180	AsAag6775	AsAtg12876
AL3G21290	AT3G10000	AsAag6791	AsAtg12894
AL1G46560	AT1G32361	AsAag1146	AsAtg2641
AL7G16070	AT4G35140	AsAag18095	AsAtg14147
AL3G16960	AT3G06110	AsAag7116	AsAtg13209
AL1G19020	AT1G08590	AsAag3139	AsAtg668
AL3G35040	AT3G21100	AsAag7982	AsAtg11876
AL3G16340	AT3G05680	AsAag6589	AsAtg13257
AL3G16330	AT3G05675	AsAag6588	AsAtg13258
AL1G34770	AT1G21630	AsAag1973	AsAtg1838
AL3G16290	AT3G05640	AsAag6586	AsAtg13260
AL3G35050	AT3G21110	AsAag7983	AsAtg11875
AL1G57820	AT1G50200	AsAag466	AsAtg3289
AL1G43660	AT1G29820	AsAag1375	AsAtg2427
AL1G57600	AT1G50030	AsAag477	AsAtg3282
AL4G40010	AT2G41705	AsAag9867	AsAtg8692
AL1G11510	AT1G01020	AsAag3729	AsAtg2
AL1G34780	AT1G21640	AsAag1972	AsAtg1839
AL1G57470	AT1G49920	AsAag489	AsAtg3271
AL1G21660	AT1G10740	AsAag2932	AsAtg869
AL1G19060	AT1G08630	AsAag3135	AsAtg672
AL1G43790	AT1G29950	AsAag1364	AsAtg2441
AL4G40260	AT2G41910	AsAag9846	AsAtg8712
AL3G53000	AT2G18915	AsAag9029	AsAtg6712
AL7G15670	AT4G35500	AsAag18059	AsAtg14114
AL1G66070	AT3G30200	AsAag5434	AsAtg2873
AL1G47170	AT1G32870	AsAag1103	AsAtg2679
AL4G40590	AT2G42230	AsAag9817	AsAtg8741
AL7G15580	AT4G35580	AsAag18050	AsAtg14106
AL1G36390	AT1G22850	AsAag1870	AsAtg1943
AL4G27620	AT2G32250	AsAag10756	AsAtg7854
AL1G14520	AT1G04800	AsAag3489	AsAtg329
AL4G17320	AT2G25710	AsAag11455	AsAtg7290
AL4G24450	AT2G29680	AsAag10980	AsAtg7632
AL6G17250	AT5G07080	AsAag15006	AsAtg21687
AL1G60960	AT1G52690	AsAag270	AsAtg3477
AL1G22060	AT1G11080	AsAag2907	AsAtg898
AL3G19120	AT3G07760	AsAag6945	AsAtg13046
AL6G36730	AT5G25100	AsAag16484	AsAtg20239
AL1G45180	AT1G30890	AsAag1279	AsAtg2528
AL1G35830	AT1G22360	AsAag1909	AsAtg1905
AL1G14740	AT1G05000	AsAag3466	AsAtg348
AL8G12330	AT5G46150	AsAag21024	AsAtg19048
AL3G40100	AT3G24560	AsAag8321	AsAtg11575
AL3G19180	AT3G07810	AsAag6940	AsAtg13041
AL4G43900	AT2G44820	AsAag9551	AsAtg8973
AL7G47530	AT5G41760	AsAag20828	AsAtg19444
AL3G47650	AT2G15860	AsAag8760	AsAtg6460
AL8G13220	AT5G45500	AsAag21086	AsAtg19099
AL8G12320	AT5G46160	AsAag21023	AsAtg19047
AL6G36540	AT5G24870	AsAag16464	AsAtg20257
AL3G47260	AT2G15530	AsAag8732	AsAtg6435
AL3G40620	AT3G24840	AsAag8352	AsAtg11552
AL3G19060	AT3G07700	AsAag6951	AsAtg13052
AL8G33210	AT5G57240	AsAag22579	AsAtg18112
AL8G33110	AT5G57180	AsAag22395	AsAtg18117
AL1G13440	AT1G03860	AsAag3566	AsAtg253
AL3G18230	AT3G07020	AsAag7024	AsAtg13119
AL4G25360	AT2G30480	AsAag10914	AsAtg7689
AL8G12380	AT5G46110	AsAag21026	AsAtg19050
AL8G33070	AT5G57140	AsAag22391	AsAtg18121
AL4G25380	AT2G30500	AsAag10912	AsAtg7691
AL4G44070	AT2G44970	AsAag9536	AsAtg8987
AL3G40470	AT3G24740	AsAag8341	AsAtg11561
AL3G19110	AT3G07750	AsAag6946	AsAtg13047
AL3G25790	AT3G13740	AsAag7316	AsAtg12538
AL3G39770	AT3G24320	AsAag8296	AsAtg11597
AL7G18760	AT4G32930	AsAag18305	AsAtg14357
AL1G13430	AT1G03850	AsAag3567	AsAtg252
AL4G43630	AT2G44590	AsAag9574	AsAtg8953
AL1G60670	AT1G52410	AsAag289	AsAtg3456
AL1G45730	AT5G45410	AsAag21103	AsAtg19111
AL1G44980	AT1G30810	AsAag1288	AsAtg2518
AL8G12240	AT5G46220	AsAag21017	AsAtg19041
AL3G52490	AT2G16365	AsAag8796	AsAtg6489
AL1G60510	AT1G52330	AsAag301	AsAtg3450
AL7G18530	AT4G33050	AsAag18293	AsAtg14345
AL1G18830	AT1G08420	AsAag3157	AsAtg650
AL1G60390	AT1G52220	AsAag313	AsAtg3441
AL7G18450	AT4G33110	AsAag18287	AsAtg14339
AL3G18010	AT3G06880	AsAag7035	AsAtg13129
AL4G25510	AT2G30620	AsAag10900	AsAtg7701
AL1G10510	AT1G01820	AsAag3801	AsAtg77
AL3G19260	AT3G07890	AsAag6934	AsAtg13034
AL1G45110	AT1G30840	AsAag1285	AsAtg2522
AL4G16980	AT2G25540	AsAag11480	AsAtg7272
AL6G36870	AT5G25220	AsAag16495	AsAtg20228
AL6G17110	AT5G06960	AsAag14992	AsAtg21699
AL4G24380	AT2G29630	AsAag10986	AsAtg7627
AL6G17100	AT5G06950	AsAag14991	AsAtg21700
AL3G18100	AT3G06930	AsAag7031	AsAtg13125
AL7G18770	AT4G32920	AsAag18306	AsAtg14358
AL1G22120	AT1G11125	AsAag2902	AsAtg903
AL3G18820	AT3G07500	AsAag6974	AsAtg13073
AL6G17700	AT5G07400	AsAag15042	AsAtg21655
AL7G47680	AT5G41680	AsAag20821	AsAtg19454
AL1G18740	AT1G08320	AsAag3166	AsAtg641
AL4G25140	AT2G30290	AsAag10932	AsAtg7671
AL4G17050	AT2G25590	AsAag11469	AsAtg7277
AL3G18470	AT3G07200	AsAag7006	AsAtg13100
AL6G36110	AT5G24520	AsAag16438	AsAtg20285
AL6G17680	AT5G07380	AsAag15040	AsAtg21657
AL3G18860	AT3G07530	AsAag6970	AsAtg13069
AL6G17670	AT5G07370	AsAag15039	AsAtg21658
AL1G37780	AT1G24020	AsAag1785	AsAtg2028
AL6G17660	AT5G07360	AsAag15038	AsAtg21659
AL1G34410	AT1G21320	AsAag2001	AsAtg1808
AL1G38300	AT1G27170	AsAag1760	AsAtg2223
AL3G46800	AT2G15000	AsAag8702	AsAtg6396
AL1G49750	AT1G31300	AsAag1242	AsAtg2553
AL1G37790	AT1G24040	AsAag1783	AsAtg2030
AL1G49740	AT1G31310	AsAag1241	AsAtg2554
AL1G12800	AT1G03290	AsAag3619	AsAtg203
AL8G12800	AT5G45790	AsAag21056	AsAtg19075
AL4G44810	AT2G45640	AsAag9467	AsAtg9043
AL4G44430	AT2G45330	AsAag9496	AsAtg9018
AL3G12370	AT3G02920	AsAag6328	AsAtg13509
AL3G46850	AT2G15050	AsAag8704	AsAtg6399
AL3G18600	AT3G07300	AsAag6996	AsAtg13091
AL3G18570	AT3G07270	AsAag6999	AsAtg13094
AL8G12920	AT5G45720	AsAag21062	AsAtg19080
AL6G17740	AT5G07440	AsAag15046	AsAtg21651
AL4G44720	AT2G45540	AsAag9473	AsAtg9037
AL1G35950	AT1G22430	AsAag1904	AsAtg1909
AL4G44320	AT2G45200	AsAag9506	AsAtg9007
AL4G25250	AT2G30390	AsAag10921	AsAtg7680
AL6G36330	AT5G24740	AsAag16453	AsAtg20266
AL4G44290	AT2G45170	AsAag9509	AsAtg9004
AL3G18990	AT3G07630	AsAag6958	AsAtg13058
AL4G44260	AT2G45150	AsAag9511	AsAtg9002
AL3G47130	AT2G15390	AsAag8725	AsAtg6425
AL7G47650	AT5G41700	AsAag20823	AsAtg19451
AL1G22080	AT1G11100	AsAag2905	AsAtg900
AL1G25690	AT1G13860	AsAag2645	AsAtg1154
AL6G36450	AT5G24810	AsAag16457	AsAtg20262
AL6G36460	AT5G24820	AsAag16458	AsAtg20261
AL3G19010	AT3G07650	AsAag6956	AsAtg13056
AL3G12390	AT3G02930	AsAag6329	AsAtg13508
AL1G49460	AT1G31600	AsAag1221	AsAtg2573
AL3G40740	AT3G25030	AsAag8356	AsAtg11546
AL6G17650	AT5G07350	AsAag15037	AsAtg21660
AL6G17610	AT5G07340	AsAag15035	AsAtg21661
AL4G44380	AT2G45280	AsAag9500	AsAtg9013
AL4G17010	AT2G25570	AsAag11477	AsAtg7275
AL3G18950	AT3G07590	AsAag6963	AsAtg13062
AL3G19430	AT3G08040	AsAag6922	AsAtg13020
AL1G49520	AT1G31550	AsAag1223	AsAtg2571
AL3G18970	AT3G07610	AsAag6961	AsAtg13060
AL3G41150	AT3G25230	AsAag8379	AsAtg11527
AL8G33310	AT5G57340	AsAag22571	AsAtg18103
AL8G33270	AT5G57300	AsAag22574	AsAtg18107
AL1G44660	AT1G30610	AsAag1307	AsAtg2498
AL4G42540	AT2G43710	AsAag9663	AsAtg8876
AL4G42460	AT2G43640	AsAag9668	AsAtg8873
AL1G44680	AT1G30620	AsAag1306	AsAtg2499
AL7G17720	AT4G33740	AsAag18223	AsAtg14275
AL7G17700	AT4G33770	AsAag18221	AsAtg14273
AL7G47910	AT5G41520	AsAag20806	AsAtg19466
AL6G38190	AT5G26180	AsAag16576	AsAtg20157
AL4G23890	AT2G29340	AsAag11019	AsAtg7602
AL4G17260	AT2G25660	AsAag11460	AsAtg7285
AL4G32110	AT2G36010	AsAag10428	AsAtg8170
AL3G26300	AT3G14075	AsAag7348	AsAtg12510
AL8G30960	AT5G55410	AsAag22245	AsAtg18253
AL4G42630	AT2G43760	AsAag9653	AsAtg8880
AL3G25640	AT3G13672	AsAag7308	AsAtg12546
AL6G16530	AT5G06440	AsAag14942	AsAtg21743
AL4G26180	AT2G31060	AsAag10859	AsAtg7739
AL3G17830	AT3G06720	AsAag7051	AsAtg13144
AL4G42650	AT2G43780	AsAag9651	AsAtg8882
AL3G49850	AT2G17033	AsAag8852	AsAtg6553
AL1G27510	AT1G15400	AsAag2502	AsAtg1299
AL1G44590	AT1G30550	AsAag1311	AsAtg2494
AL3G19880	AT3G08890	AsAag6889	AsAtg12989
AL4G42620	AT2G43750	AsAag9654	AsAtg8879
AL4G23950	AT2G29390	AsAag11012	AsAtg7607
AL3G38210	AT3G23550	AsAag8203	AsAtg11673
AL3G38200	AT3G23540	AsAag8202	AsAtg11674
AL1G45970	AT1G31870	AsAag1194	AsAtg2598
AL1G13390	AT1G03830	AsAag3569	AsAtg250
AL3G20170	AT3G09090	AsAag6867	AsAtg12968
AL7G17410	AT4G33980	AsAag18203	AsAtg14252
AL1G20440	AT1G09840	AsAag3022	AsAtg776
AL6G16260	AT5G06250	AsAag14914	AsAtg21763
AL7G14600	AT4G36480	AsAag17974	AsAtg14011
AL4G26510	AT2G31280	AsAag10837	AsAtg7761
AL4G42000	AT2G43320	AsAag9705	AsAtg8840
AL3G37550	AT3G23100	AsAag8165	AsAtg11714
AL4G26520	AT2G31290	AsAag10836	AsAtg7762
AL7G17380	AT4G34000	AsAag18200	AsAtg14250
AL3G50220	AT2G17340	AsAag8883	AsAtg6582
AL8G14450	AT5G44990	AsAag21148	AsAtg19146
AL3G26310	AT3G14080	AsAag7349	AsAtg12509
AL8G23120	AT5G49410	AsAag21699	AsAtg18764
AL3G20220	AT3G09140	AsAag6863	AsAtg12963
AL7G17540	AT4G33890	AsAag18213	AsAtg14262
AL4G42240	AT2G43490	AsAag9687	AsAtg8857
AL1G59510	AT1G51600	AsAag355	AsAtg3400
AL8G30780	AT5G55230	AsAag22234	AsAtg18262
AL4G26390	AT2G31190	AsAag10845	AsAtg7753
AL3G38520	AT3G23660	AsAag8216	AsAtg11663
AL4G42150	AT2G43410	AsAag9696	AsAtg8848
AL3G12160	AT3G02750	AsAag6310	AsAtg13525
AL3G50150	AT2G17280	AsAag8876	AsAtg6576
AL8G30690	AT5G55160	AsAag22228	AsAtg18268
AL4G42030	AT2G43350	AsAag9702	AsAtg8843
AL8G14390	AT5G45030	AsAag21142	AsAtg19143
AL6G37390	AT5G25560	AsAag16528	AsAtg20198
AL7G18240	AT4G33300	AsAag18268	AsAtg14322
AL7G18230	AT4G33330	AsAag18267	AsAtg14321
AL8G12200	AT5G46250	AsAag21014	AsAtg19038
AL4G43240	AT2G44280	AsAag9608	AsAtg8924
AL4G32040	AT2G35940	AsAag10432	AsAtg8165
AL4G43170	AT2G44210	AsAag9609	AsAtg8922
AL7G18210	AT4G33355	AsAag18265	AsAtg14319
AL3G19560	AT3G08590	AsAag6910	AsAtg13010
AL6G37400	AT5G25570	AsAag16529	AsAtg20197
AL7G18200	AT4G33360	AsAag18264	AsAtg14318
AL7G18190	AT4G33380	AsAag18263	AsAtg14316
AL1G60050	AT1G51990	AsAag328	AsAtg3429
AL6G37510	AT5G25630	AsAag16533	AsAtg20193
AL4G25850	AT2G30910	AsAag10875	AsAtg7725
AL3G17920	AT3G06790	AsAag7043	AsAtg13137
AL8G31780	AT5G56150	AsAag22305	AsAtg18196
AL7G18400	AT4G33150	AsAag18281	AsAtg14334
AL4G24250	AT2G29540	AsAag10995	AsAtg7620
AL8G13450	AT5G45350	AsAag21111	AsAtg19116
AL1G60240	AT1G52150	AsAag323	AsAtg3434
AL3G19480	AT3G08505	AsAag6917	AsAtg13017
AL3G19490	AT3G08510	AsAag6916	AsAtg13016
AL3G17970	AT3G06850	AsAag7038	AsAtg13132
AL8G13520	AT5G45290	AsAag21117	AsAtg19122
AL4G24240	AT2G29530	AsAag10996	AsAtg7619
AL4G24230	AT2G29525	AsAag10997	AsAtg7618
AL1G13400	AT1G03840	AsAag3568	AsAtg251
AL4G43330	AT2G44350	AsAag9599	AsAtg8929
AL1G11110	AT1G01340	AsAag3758	AsAtg29
AL3G19720	AT3G08720	AsAag6899	AsAtg12999
AL3G19710	AT3G08710	AsAag6900	AsAtg13000
AL3G31250	AT3G23780	AsAag7709	AsAtg11652
AL4G26000	AT2G30970	AsAag10867	AsAtg7731
AL8G14010	AT5G45190	AsAag21129	AsAtg19128
AL1G25830	AT1G13990	AsAag2633	AsAtg1166
AL1G25820	AT1G13980	AsAag2634	AsAtg1165
AL3G26200	AT3G14000	AsAag7340	AsAtg12518
AL3G26210	AT3G14010	AsAag7341	AsAtg12517
AL4G26040	AT2G31010	AsAag10864	AsAtg7734
AL1G13510	AT1G03910	AsAag3560	AsAtg259
AL4G42720	AT2G43850	AsAag9645	AsAtg8888
AL4G42710	AT2G43840	AsAag9646	AsAtg8887
AL8G22730	AT5G49190	AsAag21674	AsAtg18784
AL4G42690	AT2G43810	AsAag9647	AsAtg8886
AL8G12170	AT5G46290	AsAag21011	AsAtg19035
AL1G12490	AT1G03040	AsAag3645	AsAtg182
AL7G18090	AT4G33467	AsAag18254	AsAtg14306
AL3G49520	AT2G16780	AsAag8834	AsAtg6531
AL3G19650	AT3G08650	AsAag6904	AsAtg13004
AL1G14670	AT1G04945	AsAag3475	AsAtg342
AL4G25890	AT2G30940	AsAag10872	AsAtg7728
AL6G16190	AT5G06180	AsAag14907	AsAtg21769
AL3G21950	AT3G23860	AsAag6745	AsAtg11644
AL7G17970	AT4G33550	AsAag18242	AsAtg14297
AL3G38820	AT3G23830	AsAag8238	AsAtg11646
AL7G17940	AT4G33580	AsAag18239	AsAtg14294
AL3G19680	AT3G08680	AsAag6902	AsAtg13002
AL3G38720	AT3G23805	AsAag8233	AsAtg11649
AL4G20050	AT2G26840	AsAag11285	AsAtg7386
AL8G25790	AT5G51490	AsAag21883	AsAtg18594
AL3G29680	AT3G16760	AsAag7591	AsAtg12265
AL4G30050	AT2G34150	AsAag10601	AsAtg8014
AL4G35320	AT2G38280	AsAag10214	AsAtg8377
AL8G21040	AT5G48310	AsAag21563	AsAtg18861
AL1G19990	AT1G09470	AsAag3061	AsAtg739
AL4G20080	AT2G26865	AsAag11282	AsAtg7387
AL3G29710	AT3G16785	AsAag7595	AsAtg12262
AL4G15330	AT2G24650	AsAag11582	AsAtg7202
AL3G14040	AT3G04130	AsAag6438	AsAtg13398
AL4G12210	AT2G22670	AsAag11771	AsAtg7036
AL3G27140	AT3G14830	AsAag7415	AsAtg12442
AL4G35210	AT2G38185	AsAag10224	AsAtg8366
AL3G29550	AT3G16630	AsAag7581	AsAtg12274
AL3G14250	AT3G04280	AsAag6449	AsAtg13390
AL4G15370	AT2G24690	AsAag11579	AsAtg7205
AL1G54350	AT1G47900	AsAag695	AsAtg3094
AL3G29930	AT3G16950	AsAag7609	AsAtg12248
AL1G54310	AT1G47870	AsAag696	AsAtg3093
AL4G35620	AT2G38400	AsAag10203	AsAtg8389
AL7G11390	AT4G39370	AsAag17753	AsAtg13761
AL6G12140	AT5G02870	AsAag14615	AsAtg22065
AL1G12550	AT1G03090	AsAag3639	AsAtg188
AL3G29820	AT3G16857	AsAag7601	AsAtg12256
AL7G11410	AT4G39390	AsAag17755	AsAtg13759
AL7G11460	AT4G39460	AsAag17758	AsAtg13756
AL4G35390	AT2G38300	AsAag10212	AsAtg8379
AL3G29720	AT3G16800	AsAag7596	AsAtg12261
AL4G35040	AT2G38040	AsAag10239	AsAtg8349
AL3G27190	AT3G14870	AsAag7419	AsAtg12438
AL3G29140	AT3G16360	AsAag7562	AsAtg12294
AL6G11880	AT5G02600	AsAag14594	AsAtg22086
AL8G18510	AT5G42690	AsAag21396	AsAtg19355
AL8G25570	AT5G51300	AsAag21865	AsAtg18611
AL4G12430	AT2G22850	AsAag11745	AsAtg7054
AL8G18520	AT5G42680	AsAag21397	AsAtg19356
AL4G12480	AT2G22890	AsAag11741	AsAtg7057
AL4G32840	AT2G36660	AsAag10373	AsAtg8224
AL4G19960	AT2G26770	AsAag11292	AsAtg7380
AL8G25510	AT5G51230	AsAag21858	AsAtg18616
AL1G20910	AT1G10210	AsAag2990	AsAtg811
AL4G19530	AT2G26590	AsAag10187	AsAtg7364
AL4G34990	AT2G38010	AsAag10242	AsAtg8346
AL4G19550	AT2G26580	AsAag11329	AsAtg7363
AL7G50560	AT5G39740	AsAag20633	AsAtg19620
AL1G51990	AT1G43850	AsAag831	AsAtg2965
AL4G12230	AT2G22690	AsAag11769	AsAtg7038
AL3G29430	AT3G16565	AsAag7578	AsAtg12278
AL4G12240	AT2G22720	AsAag11768	AsAtg7039
AL4G12270	AT2G22740	AsAag11757	AsAtg7041
AL4G30240	AT2G34310	AsAag10589	AsAtg8026
AL1G28080	AT1G15920	AsAag2459	AsAtg1340
AL3G29350	AT3G16520	AsAag7575	AsAtg12283
AL8G18360	AT5G42760	AsAag21387	AsAtg19349
AL7G11270	AT4G39280	AsAag17747	AsAtg13768
AL4G12280	AT2G22750	AsAag11756	AsAtg7042
AL4G35130	AT2G38130	AsAag10230	AsAtg8359
AL1G51970	AT1G43890	AsAag829	AsAtg2968
AL1G48800	AT1G14650	AsAag1010	AsAtg1229
AL3G13980	AT3G04070	AsAag6432	AsAtg13403
AL7G51880	AT5G38660	AsAag20560	AsAtg19696
AL7G51760	AT5G38690	AsAag20562	AsAtg19695
AL7G48580	AT5G40970	AsAag20761	AsAtg19507
AL1G28520	AT1G16400	AsAag2424	AsAtg1381
AL1G34980	AT1G21780	AsAag1956	AsAtg1856
AL3G30530	AT3G17450	AsAag7656	AsAtg12204
AL4G29600	AT2G33830	AsAag10619	AsAtg7996
AL3G14530	AT3G04520	AsAag6468	AsAtg13370
AL1G28170	AT1G16010	AsAag2450	AsAtg1348
AL8G26220	AT5G51910	AsAag21923	AsAtg18557
AL1G48720	AT1G34220	AsAag1011	AsAtg2765
AL1G36680	AT1G23110	AsAag1843	AsAtg1969
AL3G11560	AT3G02280	AsAag6261	AsAtg13572
AL4G11400	AT2G22090	AsAag11824	AsAtg6994
AL1G42020	AT1G28395	AsAag1487	AsAtg2327
AL3G30420	AT3G17360	AsAag7648	AsAtg12212
AL4G35940	AT2G38660	AsAag10176	AsAtg8414
AL3G30390	AT3G17340	AsAag7646	AsAtg12214
AL7G52050	AT5G38520	AsAag20547	AsAtg19705
AL3G30780	AT3G17670	AsAag7672	AsAtg12189
AL8G26310	AT5G51980	AsAag21929	AsAtg18551
AL4G20640	AT2G27080	AsAag11248	AsAtg7408
AL4G36210	AT2G38900	AsAag10154	AsAtg8437
AL1G51660	AT1G43620	AsAag852	AsAtg2947
AL3G23530	AT3G11940	AsAag6678	AsAtg12708
AL1G42010	AT1G28390	AsAag1488	AsAtg2326
AL3G23540	AT3G11945	AsAag6679	AsAtg12707
AL6G12680	AT5G03345	AsAag14651	AsAtg22026
AL1G48680	AT1G34180	AsAag1016	AsAtg2762
AL3G30660	AT3G17590	AsAag7665	AsAtg12196
AL4G20580	AT2G27040	AsAag11252	AsAtg7404
AL8G26300	AT5G51970	AsAag21928	AsAtg18552
AL7G10560	AT4G38670	AsAag17695	AsAtg13815
AL7G10600	AT4G38710	AsAag17699	AsAtg13812
AL3G11430	AT3G02180	AsAag6251	AsAtg13581
AL1G19440	AT1G09010	AsAag3105	AsAtg701
AL3G30100	AT3G17120	AsAag7625	AsAtg12234
AL3G23750	AT3G12120	AsAag7164	AsAtg12691
AL7G11080	AT4G39140	AsAag17734	AsAtg13779
AL3G30080	AT3G17100	AsAag7623	AsAtg12236
AL7G11090	AT4G39150	AsAag17735	AsAtg13778
AL1G10420	AT1G01910	AsAag3807	AsAtg84
AL7G51400	AT5G39050	AsAag20588	AsAtg19671
AL1G13120	AT1G03620	AsAag3591	AsAtg232
AL1G48930	AT1G34370	AsAag999	AsAtg2776
AL7G11160	AT4G39200	AsAag17738	AsAtg13776
AL3G14260	AT3G04290	AsAag6450	AsAtg13389
AL7G11250	AT4G39260	AsAag17745	AsAtg13770
AL8G17880	AT5G42950	AsAag21364	AsAtg19331
AL3G30360	AT3G17310	AsAag7644	AsAtg12216
AL1G10600	AT1G01740	AsAag3795	AsAtg70
AL7G10980	AT4G39040	AsAag17727	AsAtg13788
AL4G35880	AT2G38610	AsAag10179	AsAtg8409
AL3G30280	AT3G17240	AsAag7637	AsAtg12221
AL6G11790	AT5G02530	AsAag14587	AsAtg22093
AL1G54680	AT1G48110	AsAag672	AsAtg3109
AL3G30230	AT3G17205	AsAag7633	AsAtg12226
AL4G35860	AT2G38580	AsAag10181	AsAtg8407
AL4G29710	AT2G33880	AsAag10612	AsAtg8002
AL4G29740	AT2G33980	AsAag10610	AsAtg8003
AL1G38590	AT1G26960	AsAag1744	AsAtg2205
AL4G31030	AT2G35010	AsAag10523	AsAtg8086
AL3G24780	AT3G13060	AsAag7248	AsAtg12612
AL8G24020	AT5G50020	AsAag21752	AsAtg18716
AL4G33670	AT2G37290	AsAag10312	AsAtg8280
AL1G50820	AT1G36050	AsAag919	AsAtg2850
AL4G14020	AT2G23990	AsAag11656	AsAtg7142
AL4G14070	AT2G24020	AsAag11654	AsAtg7145
AL3G27340	AT3G15010	AsAag7433	AsAtg12426
AL1G41310	AT1G27760	AsAag1543	AsAtg2270
AL8G22050	AT5G48880	AsAag21633	AsAtg18808
AL7G49454	AT5G40405	AsAag20710	AsAtg19559
AL3G27980	AT3G15430	AsAag7474	AsAtg12386
AL3G27960	AT3G15410	AsAag7472	AsAtg12387
AL4G31090	AT2G35060	AsAag10520	AsAtg8089
AL4G14120	AT2G24070	AsAag11647	AsAtg7150
AL1G41160	AT1G27630	AsAag1553	AsAtg2256
AL3G10810	AT3G01390	AsAag6190	AsAtg13656
AL3G10850	AT3G01360	AsAag6193	AsAtg13659
AL1G50340	AT1G35470	AsAag942	AsAtg2820
AL3G10030	AT3G02060	AsAag6115	AsAtg13595
AL1G26710	AT1G14700	AsAag2565	AsAtg1237
AL1G38430	AT1G27060	AsAag1752	AsAtg2213
AL4G30870	AT2G34860	AsAag10536	AsAtg8071
AL8G21800	AT5G48720	AsAag21617	AsAtg18819
AL3G27930	AT3G15390	AsAag7471	AsAtg12390
AL4G30910	AT2G34900	AsAag10533	AsAtg8075
AL1G41330	AT1G27840	AsAag1541	AsAtg2273
AL6G11260	AT5G02040	AsAag14543	AsAtg22134
AL3G24720	AT3G13000	AsAag7243	AsAtg12616
AL1G26720	AT1G14710	AsAag2564	AsAtg1238
AL4G14970	AT2G24490	AsAag11598	AsAtg7190
AL3G13060	AT3G03380	AsAag6369	AsAtg13464
AL6G10220	AT5G01810	AsAag14460	AsAtg22156
AL3G27420	AT3G15070	AsAag7438	AsAtg12422
AL3G10340	AT3G01790	AsAag6141	AsAtg13618
AL3G25010	AT3G13224	AsAag7263	AsAtg12593
AL3G27570	AT3G15180	AsAag7445	AsAtg12412
AL3G27650	AT3G15260	AsAag7451	AsAtg12406
AL3G10320	AT3G01810	AsAag6139	AsAtg13616
AL7G49040	AT5G40700	AsAag20735	AsAtg19532
AL8G24170	AT5G50160	AsAag21763	AsAtg18703
AL3G10110	AT3G01980	AsAag6122	AsAtg13602
AL4G33100	AT2G36885	AsAag10354	AsAtg8244
AL4G33090	AT2G36880	AsAag10355	AsAtg8243
AL3G25030	AT3G13225	AsAag7264	AsAtg12591
AL2G40890	AT2G26000	AsAag11412	AsAtg7314
AL4G33500	AT2G37150	AsAag10328	AsAtg8268
AL4G31120	AT2G35110	AsAag10517	AsAtg8095
AL1G52570	AT1G44900	AsAag783	AsAtg3003
AL8G24500	AT5G50375	AsAag21788	AsAtg18681
AL1G52500	AT1G44835	AsAag785	AsAtg3000
AL6G10120	AT5G01910	AsAag14449	AsAtg22146
AL3G27370	AT3G15030	AsAag7435	AsAtg12424
AL3G27820	AT3G15353	AsAag7464	AsAtg12396
AL1G52470	AT1G44820	AsAag788	AsAtg2999
AL4G18960	AT2G26340	AsAag11365	AsAtg7340
AL4G31140	AT2G35130	AsAag10515	AsAtg8097
AL4G18040	AT2G25970	AsAag11415	AsAtg7313
AL7G49300	AT5G40520	AsAag20719	AsAtg19549
AL4G31150	AT2G35140	AsAag10514	AsAtg8098
AL3G24930	AT3G13180	AsAag7257	AsAtg12598
AL1G26660	AT1G14685	AsAag2570	AsAtg1233
AL8G25400	AT5G51140	AsAag21848	AsAtg18625
AL4G12980	AT2G23140	AsAag11722	AsAtg7075
AL8G18750	AT5G42560	AsAag21409	AsAtg19367
AL1G14140	AT1G04490	AsAag3515	AsAtg305
AL8G25100	AT5G50915	AsAag21828	AsAtg18643
AL8G25050	AT5G50870	AsAag21825	AsAtg18646
AL1G50100	AT1G35340	AsAag958	AsAtg2810
AL3G28650	AT3G16000	AsAag7526	AsAtg12330
AL1G41630	AT1G28110	AsAag1517	AsAtg2294
AL8G25000	AT5G50830	AsAag21821	AsAtg18650
AL1G41620	AT1G28100	AsAag1518	AsAtg2293
AL3G13520	AT3G03720	AsAag6403	AsAtg13431
AL4G17870	AT2G25900	AsAag11425	AsAtg7308
AL1G14160	AT1G04510	AsAag3514	AsAtg306
AL1G11130	AT1G01320	AsAag3757	AsAtg28
AL1G50840	AT1G36070	AsAag915	AsAtg2852
AL7G50500	AT5G39790	AsAag20639	AsAtg19618
AL7G50510	AT5G39785	AsAag20638	AsAtg19617
AL1G36490	AT1G22930	AsAag1863	AsAtg1952
AL7G12080	AT4G39850	AsAag17794	AsAtg13724
AL4G34930	AT2G37960	AsAag10248	AsAtg8340
AL4G30510	AT2G34540	AsAag10566	AsAtg8042
AL1G50170	AT1G35365	AsAag952	AsAtg2812
AL4G31260	AT2G35230	AsAag10504	AsAtg8107
AL8G18650	AT5G42620	AsAag21406	AsAtg19362
AL8G25470	AT5G51200	AsAag21854	AsAtg18619
AL4G19340	AT2G26500	AsAag11340	AsAtg7355
AL3G28840	AT3G16160	AsAag7542	AsAtg12315
AL1G53700	AT1G47410	AsAag731	AsAtg3058
AL1G38460	AT1G27040	AsAag1750	AsAtg2210
AL1G41040	AT1G27600	AsAag1555	AsAtg2254
AL3G28390	AT3G15720	AsAag7503	AsAtg12358
AL4G30730	AT2G34740	AsAag10546	AsAtg8060
AL1G26700	AT1G14690	AsAag2566	AsAtg1236
AL1G41460	AT1G27970	AsAag1530	AsAtg2283
AL3G24490	AT3G12810	AsAag7225	AsAtg12634
AL3G28310	AT3G15650	AsAag7496	AsAtg12363
AL3G10020	AT3G02065	AsAag6114	AsAtg13594
AL3G28290	AT3G15640	AsAag7495	AsAtg12364
AL3G28260	AT3G15620	AsAag7494	AsAtg12366
AL4G30770	AT2G34780	AsAag10542	AsAtg8063
AL8G21690	AT5G48655	AsAag21610	AsAtg18827
AL8G21600	AT5G48600	AsAag21606	AsAtg18831
AL8G24930	AT5G50770	AsAag21815	AsAtg18656
AL8G24890	AT5G50740	AsAag21812	AsAtg18659
AL1G50230	AT1G35420	AsAag947	AsAtg2816
AL4G34130	AT2G37620	AsAag10280	AsAtg8308
AL3G28500	AT3G15840	AsAag7513	AsAtg12346
AL3G27250	AT3G14930	AsAag7424	AsAtg12433
AL3G30800	AT3G17680	AsAag7674	AsAtg12187
AL4G34050	AT2G37560	AsAag10285	AsAtg8302
AL1G36340	AT1G22790	AsAag1875	AsAtg1938
AL4G30720	AT2G34730	AsAag10547	AsAtg8059
AL1G10450	AT1G01880	AsAag3805	AsAtg82
AL3G33000	AT3G19570	AsAag7833	AsAtg12016
AL4G21290	AT2G27350	AsAag11209	AsAtg7437
AL6G13940	AT5G04320	AsAag14739	AsAtg21929
AL1G56050	AT1G49180	AsAag569	AsAtg3205
AL7G13790	AT4G37020	AsAag17914	AsAtg13961
AL1G28740	AT1G16570	AsAag2408	AsAtg1396
AL3G22560	AT3G11000	AsAag6702	AsAtg12791
AL7G45170	AT5G36240	AsAag20383	AsAtg19845
AL4G17440	AT2G25770	AsAag11448	AsAtg7296
AL7G13840	AT4G37070	AsAag17917	AsAtg13956
AL4G38230	AT2G40410	AsAag9990	AsAtg8571
AL1G55990	AT1G49130	AsAag575	AsAtg3200
AL6G13870	AT5G04250	AsAag14733	AsAtg21935
AL7G13870	AT4G37090	AsAag17921	AsAtg13954
AL4G38370	AT2G40520	AsAag9976	AsAtg8583
AL3G33110	AT3G19663	AsAag7844	AsAtg12005
AL4G38390	AT2G40540	AsAag9974	AsAtg8585
AL6G10660	AT5G01430	AsAag14499	AsAtg22192
AL1G56060	AT1G49190	AsAag568	AsAtg3206
AL3G22460	AT3G10920	AsAag6711	AsAtg12799
AL4G21410	AT2G27450	AsAag11201	AsAtg7446
AL4G28350	AT2G32850	AsAag10701	AsAtg7911
AL7G13750	AT4G36980	AsAag17911	AsAtg13965
AL5G44260	AT5G36001	AsAag14281	AsAtg19862
AL8G19870	AT5G47880	AsAag21508	AsAtg18898
AL3G22510	AT3G10970	AsAag6706	AsAtg12794
AL4G21340	AT2G27385	AsAag11205	AsAtg7441
AL1G48280	AT1G33811	AsAag1037	AsAtg2734
AL3G33010	AT3G19580	AsAag7834	AsAtg12015
AL3G32540	AT3G19170	AsAag7800	AsAtg12055
AL3G53620	AT2G20570	AsAag9186	AsAtg6855
AL3G15160	AT3G04870	AsAag6507	AsAtg13335
AL3G32590	AT3G19210	AsAag7803	AsAtg12050
AL6G13760	AT5G04140	AsAag14721	AsAtg21946
AL4G37880	AT2G40160	AsAag10017	AsAtg8549
AL6G13750	AT5G04130	AsAag14720	AsAtg21947
AL4G37850	AT2G40140	AsAag10019	AsAtg8547
AL3G53570	AT2G20550	AsAag9184	AsAtg6853
AL3G53730	AT2G20650	AsAag9192	AsAtg6864
AL3G14990	AT3G04830	AsAag6504	AsAtg13338
AL1G55850	AT1G48980	AsAag589	AsAtg3189
AL1G50870	AT1G36160	AsAag912	AsAtg2854
AL1G28020	AT1G15860	AsAag2465	AsAtg1334
AL7G13240	AT4G37520	AsAag17880	AsAtg13918
AL7G45650	AT5G37290	AsAag20432	AsAtg19804
AL3G14970	AT3G04810	AsAag6502	AsAtg13340
AL6G13850	AT5G04230	AsAag14731	AsAtg21938
AL3G37850	AT1G36280	AsAag8177	AsAtg2860
AL4G32520	AT2G36360	AsAag10396	AsAtg8200
AL3G32770	AT3G19370	AsAag7818	AsAtg12034
AL8G20240	AT5G47970	AsAag21525	AsAtg18891
AL7G13730	AT4G36960	AsAag17909	AsAtg13967
AL1G34870	AT1G21700	AsAag1965	AsAtg1847
AL1G43070	AT1G29280	AsAag1434	AsAtg2380
AL4G38040	AT2G40270	AsAag10004	AsAtg8559
AL1G28730	AT1G16560	AsAag2409	AsAtg1395
AL1G37050	AT1G23270	AsAag1826	AsAtg1983
AL3G53550	AT2G20530	AsAag9182	AsAtg6851
AL1G13240	AT1G03710	AsAag3580	AsAtg238
AL1G56310	AT1G49350	AsAag548	AsAtg3222
AL8G27880	AT5G53220	AsAag22040	AsAtg18442
AL3G33750	AT3G20070	AsAag7880	AsAtg11970
AL8G27830	AT5G53180	AsAag22037	AsAtg18446
AL3G15580	AT3G05165	AsAag6540	AsAtg13304
AL3G15520	AT3G05140	AsAag6537	AsAtg13308
AL7G14280	AT4G36730	AsAag17949	AsAtg13989
AL4G38780	AT2G40830	AsAag9946	AsAtg8613
AL1G40770	AT1G27370	AsAag1572	AsAtg2236
AL1G56300	AT1G49340	AsAag549	AsAtg3221
AL1G47900	AT1G33520	AsAag1056	AsAtg2722
AL4G38720	AT2G40810	AsAag9949	AsAtg8610
AL1G21530	AT1G10670	AsAag2940	AsAtg861
AL7G44520	AT5G35680	AsAag20343	AsAtg19889
AL1G43300	AT1G29470	AsAag1416	AsAtg2400
AL7G48380	AT5G41130	AsAag20777	AsAtg19493
AL3G47820	AT2G20270	AsAag9151	AsAtg6824
AL7G14540	AT4G36530	AsAag17968	AsAtg14007
AL3G48250	AT2G19950	AsAag9124	AsAtg6798
AL4G22390	AT2G27840	AsAag11163	AsAtg7476
AL3G15710	AT3G05270	AsAag6549	AsAtg13294
AL7G14560	AT4G36500	AsAag17970	AsAtg14010
AL1G19160	AT1G08720	AsAag3127	AsAtg680
AL1G51580	AT1G43170	AsAag862	AsAtg2931
AL3G33910	AT3G20210	AsAag7889	AsAtg11962
AL7G14530	AT4G36540	AsAag17967	AsAtg14006
AL1G27310	AT1G15220	AsAag2518	AsAtg1283
AL4G28050	AT2G32650	AsAag10722	AsAtg7890
AL3G22160	AT3G10690	AsAag6732	AsAtg12828
AL3G48050	AT2G20050	AsAag9133	AsAtg6805
AL8G28000	AT5G53300	AsAag22047	AsAtg18436
AL6G14030	AT5G04410	AsAag14744	AsAtg21921
AL7G48450	AT5G41100	AsAag20772	AsAtg19496
AL3G33240	AT3G19790	AsAag7855	AsAtg11995
AL4G28310	AT2G32810	AsAag10705	AsAtg7904
AL1G48100	AT1G33700	AsAag1047	AsAtg2727
AL4G38500	AT2G40630	AsAag9965	AsAtg8594
AL6G14040	AT5G04420	AsAag14745	AsAtg21920
AL3G22450	AT3G10915	AsAag6712	AsAtg12800
AL3G15470	AT3G05090	AsAag6530	AsAtg13313
AL1G20050	AT1G09530	AsAag3056	AsAtg745
AL3G33190	AT3G19720	AsAag7850	AsAtg12000
AL7G48470	AT5G41080	AsAag20771	AsAtg19497
AL1G21510	AT1G10657	AsAag2941	AsAtg859
AL4G17430	AT2G25760	AsAag11449	AsAtg7295
AL3G33160	AT3G19690	AsAag7848	AsAtg12002
AL8G27680	AT5G53050	AsAag22026	AsAtg18457
AL1G56250	AT1G49300	AsAag557	AsAtg3217
AL7G14200	AT4G36800	AsAag17941	AsAtg13981
AL8G27770	AT5G53120	AsAag22031	AsAtg18452
AL1G40790	AT1G27385	AsAag1571	AsAtg2237
AL7G14130	AT4G36850	AsAag17938	AsAtg13977
AL3G33380	AT3G19860	AsAag7862	AsAtg11988
AL1G51590	AT1G43190	AsAag861	AsAtg2934
AL4G21160	AT2G27250	AsAag11221	AsAtg7426
AL7G14110	AT4G36870	AsAag17936	AsAtg13975
AL1G43200	AT1G29400	AsAag1422	AsAtg2393
AL3G22310	AT3G10810	AsAag6723	AsAtg12808
AL3G33340	AT3G19830	AsAag7859	AsAtg11991
AL8G19790	AT5G47820	AsAag21492	AsAtg18904
AL3G33330	AT3G19820	AsAag7858	AsAtg11992
AL3G33250	AT3G19800	AsAag7856	AsAtg11994
AL7G48510	AT5G41040	AsAag20767	AsAtg19501
AL6G13110	AT5G03600	AsAag14672	AsAtg21999
AL3G31400	AT3G18210	AsAag7721	AsAtg12141
AL3G31390	AT3G18200	AsAag7720	AsAtg12142
AL8G26580	AT5G52200	AsAag21951	AsAtg18532
AL1G42310	AT1G28690	AsAag1468	AsAtg2350
AL4G29210	AT2G33540	AsAag10643	AsAtg7970
AL7G10160	AT4G38240	AsAag17663	AsAtg13852
AL1G36240	AT1G22700	AsAag1884	AsAtg1931
AL1G42330	AT1G28710	AsAag1467	AsAtg2353
AL4G20800	AT2G27110	AsAag11245	AsAtg7411
AL3G31240	AT3G18080	AsAag7708	AsAtg12153
AL3G31230	AT3G18070	AsAag7707	AsAtg12154
AL4G36640	AT2G39300	AsAag10117	AsAtg8469
AL4G10650	AT2G21470	AsAag11873	AsAtg6942
AL4G36590	AT2G39280	AsAag10119	AsAtg8467
AL4G29140	AT2G33470	AsAag10648	AsAtg7965
AL4G29110	AT2G33435	AsAag10651	AsAtg7962
AL8G20610	AT5G48090	AsAag21537	AsAtg18881
AL1G42580	AT1G28960	AsAag1465	AsAtg2356
AL7G10050	AT4G38150	AsAag17653	AsAtg13862
AL7G10060	AT4G38160	AsAag17654	AsAtg13861
AL3G23170	AT3G11620	AsAag6652	AsAtg12736
AL1G28600	AT1G16460	AsAag2419	AsAtg1386
AL8G22390	AT5G49020	AsAag21654	AsAtg18795
AL4G35010	AT2G39240	AsAag10122	AsAtg8464
AL3G26920	AT3G14590	AsAag7396	AsAtg12465
AL1G40870	AT1G27450	AsAag1565	AsAtg2244
AL1G21380	AT1G10560	AsAag2950	AsAtg848
AL4G10550	AT2G21380	AsAag11882	AsAtg6936
AL3G31470	AT3G18240	AsAag7725	AsAtg12137
AL4G29170	AT2G33500	AsAag10646	AsAtg7967
AL8G26590	AT5G52210	AsAag21952	AsAtg18531
AL3G14600	AT3G04580	AsAag6473	AsAtg13363
AL4G29440	AT2G33750	AsAag10628	AsAtg7987
AL3G23420	AT3G11850	AsAag6673	AsAtg12716
AL3G30960	AT3G17800	AsAag7684	AsAtg12177
AL4G10960	AT2G21720	AsAag11853	AsAtg6960
AL6G12750	AT5G03420	AsAag14655	AsAtg22019
AL3G14620	AT3G04600	AsAag6475	AsAtg13361
AL1G42190	AT1G28560	AsAag1473	AsAtg2340
AL1G36790	AT1G23130	AsAag1841	AsAtg1971
AL4G16040	AT2G24960	AsAag11542	AsAtg7222
AL1G42140	AT1G28520	AsAag1476	AsAtg2337
AL7G10380	AT4G38510	AsAag17682	AsAtg13829
AL7G10390	AT4G38520	AsAag17683	AsAtg13828
AL4G36270	AT2G38960	AsAag10148	AsAtg8442
AL8G17700	AT5G43050	AsAag21353	AsAtg19323
AL4G10790	AT2G21590	AsAag11863	AsAtg6951
AL4G10680	AT2G21500	AsAag11870	AsAtg6945
AL8G26480	AT5G52110	AsAag21942	AsAtg18539
AL4G10780	AT2G21580	AsAag11864	AsAtg6950
AL7G52590	AT5G38260	AsAag20523	AsAtg19726
AL4G29290	AT2G33620	AsAag10635	AsAtg7978
AL8G22370	AT5G49015	AsAag21653	AsAtg18796
AL4G20900	AT2G27150	AsAag11238	AsAtg7416
AL8G17530	AT5G43130	AsAag21341	AsAtg19314
AL4G29310	AT2G33640	AsAag10633	AsAtg7980
AL8G17550	AT5G43100	AsAag21344	AsAtg19317
AL3G31040	AT3G17880	AsAag7691	AsAtg12170
AL3G31030	AT3G17860	AsAag7690	AsAtg12171
AL4G10820	AT2G21620	AsAag11861	AsAtg6953
AL4G10830	AT2G21630	AsAag11860	AsAtg6954
AL7G46290	AT5G37530	AsAag20451	AsAtg19784
AL8G16820	AT5G43500	AsAag21299	AsAtg19284
AL1G42880	AT1G29170	AsAag1448	AsAtg2371
AL4G21130	AT2G27220	AsAag11225	AsAtg7423
AL1G55480	AT1G48760	AsAag610	AsAtg3170
AL4G37500	AT2G39920	AsAag10049	AsAtg8522
AL4G21120	AT2G27210	AsAag11226	AsAtg7422
AL4G37470	AT2G39890	AsAag10050	AsAtg8520
AL1G42840	AT1G29120	AsAag1452	AsAtg2368
AL3G22800	AT3G11280	AsAag6621	AsAtg12769
AL8G26830	AT5G52410	AsAag21970	AsAtg18512
AL3G32100	AT3G18750	AsAag7764	AsAtg12092
AL8G16980	AT5G43380	AsAag21307	AsAtg19292
AL3G25340	AT3G13440	AsAag7287	AsAtg12568
AL1G21440	AT1G10590	AsAag2948	AsAtg853
AL8G27060	AT5G52580	AsAag21988	AsAtg18494
AL3G22750	AT3G11230	AsAag6688	AsAtg12774
AL7G45920	AT5G37340	AsAag20435	AsAtg19800
AL7G13140	AT4G37630	AsAag17872	AsAtg13910
AL3G26900	AT3G14570	AsAag7394	AsAtg12467
AL3G32320	AT3G18930	AsAag7781	AsAtg12074
AL8G17080	AT5G43310	AsAag21318	AsAtg19297
AL8G16740	AT5G43560	AsAag21291	AsAtg19281
AL7G46010	AT5G37380	AsAag20440	AsAtg19796
AL4G21140	AT2G27230	AsAag11224	AsAtg7424
AL1G55560	AT1G48830	AsAag606	AsAtg3174
AL3G32250	AT3G18860	AsAag7777	AsAtg12079
AL3G32240	AT3G18850	AsAag7776	AsAtg12080
AL7G13090	AT4G37680	AsAag17867	AsAtg13905
AL7G46650	AT5G37780	AsAag20476	AsAtg19767
AL8G26680	AT5G52290	AsAag21959	AsAtg18524
AL1G10410	AT1G01920	AsAag3808	AsAtg85
AL7G46560	AT5G37720	AsAag20471	AsAtg19771
AL7G46620	AT5G37740	AsAag20473	AsAtg19770
AL4G10350	AT2G21230	AsAag11895	AsAtg6920
AL4G10380	AT2G21240	AsAag11893	AsAtg6923
AL8G26690	AT5G52300	AsAag21960	AsAtg18523
AL4G10410	AT2G21270	AsAag11891	AsAtg6926
AL1G42740	AT1G29030	AsAag1463	AsAtg2360
AL1G28620	AT1G16470	AsAag2418	AsAtg1387
AL3G23080	AT3G11530	AsAag6644	AsAtg12742
AL4G10440	AT2G21300	AsAag11888	AsAtg6930
AL4G10470	AT2G21330	AsAag11886	AsAtg6932
AL8G17210	AT5G43270	AsAag21323	AsAtg19301
AL4G20920	AT2G27170	AsAag11236	AsAtg7418
AL3G14790	AT3G04710	AsAag6488	AsAtg13350
AL4G28960	AT2G33310	AsAag10661	AsAtg7951
AL1G27170	AT1G15110	AsAag2528	AsAtg1275
AL7G12770	AT4G37890	AsAag17844	AsAtg13883
AL4G37380	AT2G39830	AsAag10060	AsAtg8513
AL1G55190	AT1G48550	AsAag634	AsAtg3150
AL1G26330	AT1G14440	AsAag2591	AsAtg1210
AL3G23010	AT3G11470	AsAag6636	AsAtg12749
AL1G36920	AT1G23205	AsAag1832	AsAtg1978
AL3G33980	AT3G20270	AsAag7896	AsAtg11956
AL3G31920	AT3G18610	AsAag7754	AsAtg12102
AL4G37340	AT2G39800	AsAag10064	AsAtg8509
AL1G14330	AT1G04640	AsAag3505	AsAtg315
AL1G28630	AT1G16480	AsAag2417	AsAtg1388
AL7G46480	AT5G37660	AsAag20465	AsAtg19776
AL1G55180	AT1G48540	AsAag635	AsAtg3149
AL1G36230	AT1G22690	AsAag1885	AsAtg1930
AL5G35070	AT3G54060	AsAag13585	AsAtg10087
AL2G36190	AT1G76140	AsAag4267	AsAtg5332
AL2G13750	AT1G62180	AsAag5859	AsAtg4116
AL2G36240	AT1G76180	AsAag4264	AsAtg5335
AL1G30550	AT1G18180	AsAag2263	AsAtg1544
AL6G50260	AT4G02733	AsAag17395	AsAtg16882
AL2G36330	AT1G76250	AsAag4258	AsAtg5343
AL1G15550	AT1G05640	AsAag3400	AsAtg412
AL5G35060	AT3G54050	AsAag13584	AsAtg10088
AL7G32830	AT4G21280	AsAag19391	AsAtg15431
AL2G13870	AT1G62040	AsAag5850	AsAtg4104
AL383U10020	AT1G62030	AsAag5849	AsAtg4103
AL6G48590	AT2G16535	AsAag17283	AsAtg6505
AL2G36360	AT1G76280	AsAag4255	AsAtg5346
AL6G48880	AT4G05270	AsAag17260	AsAtg16789
AL5G34980	AT3G53980	AsAag13578	AsAtg10095
AL2G36420	AT1G76320	AsAag4251	AsAtg5350
AL6G51450	AT4G01860	AsAag17487	AsAtg16969
AL7G33510	AT4G20380	AsAag19446	AsAtg15488
AL6G51460	AT4G01850	AsAag17488	AsAtg16970
AL1G15570	AT1G05670	AsAag3397	AsAtg414
AL7G33380	AT4G20770	AsAag19439	AsAtg15477
AL2G13560	AT1G62340	AsAag5876	AsAtg4132
AL2G13590	AT1G62320	AsAag5874	AsAtg4130
AL7G17840	AT4G33660	AsAag18231	AsAtg14284
AL2G13600	AT1G62310	AsAag5873	AsAtg4129
AL5G35390	AT3G54350	AsAag13612	AsAtg10059
AL6G51730	AT4G01610	AsAag17504	AsAtg16986
AL6G51750	AT4G01590	AsAag17505	AsAtg16987
AL7G33210	AT4G20940	AsAag19421	AsAtg15462
AL5G35320	AT3G54280	AsAag13606	AsAtg10065
AL7G33170	AT4G20980	AsAag19419	AsAtg15458
AL7G33120	AT4G21030	AsAag19415	AsAtg15454
AL7G33080	AT4G21060	AsAag19409	AsAtg15451
AL5G35270	AT3G54230	AsAag13602	AsAtg10070
AL5G34650	AT3G53680	AsAag13553	AsAtg10122
AL6G52210	AT4G01150	AsAag17645	AsAtg17027
AL7G32440	AT4G21580	AsAag19359	AsAtg15399
AL2G36650	AT1G76510	AsAag4230	AsAtg5368
AL2G36660	AT1G76520	AsAag4229	AsAtg5369
AL6G36120	AT5G24530	AsAag16439	AsAtg20284
AL6G35600	AT5G24210	AsAag16406	AsAtg20315
AL6G35050	AT5G23790	AsAag16367	AsAtg20359
AL6G33890	AT1G49940	AsAag16278	AsAtg3273
AL1G15510	AT1G05610	AsAag3404	AsAtg408
AL6G29230	AT5G18040	AsAag15919	AsAtg20796
AL6G28830	AT5G17720	AsAag15895	AsAtg20818
AL6G28350	AT5G37130	AsAag15851	AsAtg19818
AL6G20160	AT5G09760	AsAag15223	AsAtg21488
AL7G32670	AT4G21410	AsAag19378	AsAtg15419
AL6G47410	AT4G12480	AsAag17188	AsAtg16227
AL1G23500	AT1G12220	AsAag2796	AsAtg1010
AL7G32650	AT4G21430	AsAag19376	AsAtg15417
AL2G36490	AT1G76390	AsAag4245	AsAtg5355
AL6G45470	AT4G11260	AsAag17058	AsAtg16332
AL2G14080	AT1G61970	AsAag5840	AsAtg4096
AL5G34820	AT3G53830	AsAag13564	AsAtg10108
AL7G33580	AT4G20320	AsAag19451	AsAtg15496
AL2G36570	AT1G76440	AsAag4238	AsAtg5361
AL6G52170	AT4G01210	AsAag17534	AsAtg17022
AL7G32470	AT4G21550	AsAag19362	AsAtg15402
AL7G32460	AT4G21560	AsAag19361	AsAtg15401
AL2G34970	AT1G75080	AsAag4361	AsAtg5246
AL2G12580	AT1G63020	AsAag5948	AsAtg4195
AL2G12590	AT1G63010	AsAag5947	AsAtg4194
AL7G34930	AT4G19160	AsAag19551	AsAtg15588
AL1G63120	AT1G55120	AsAag117	AsAtg3680
AL6G50770	AT4G02350	AsAag17435	AsAtg16922
AL2G12640	AT1G62981	AsAag5943	AsAtg4191
AL2G34900	AT1G75020	AsAag4368	AsAtg5241
AL2G34950	AT1G75060	AsAag4362	AsAtg5245
AL2G34800	AT1G74920	AsAag4376	AsAtg5232
AL7G34630	AT4G19490	AsAag19529	AsAtg15566
AL7G34620	AT4G19500	AsAag19528	AsAtg15565
AL7G34870	AT4G19200	AsAag19545	AsAtg15582
AL2G35080	AT1G75170	AsAag4354	AsAtg5253
AL2G35090	AT1G75180	AsAag4353	AsAtg5254
AL2G35150	AT1G75230	AsAag4348	AsAtg5259
AL1G17070	AT1G07010	AsAag3276	AsAtg526
AL7G34410	AT4G19645	AsAag19511	AsAtg15552
AL7G35210	AT4G18960	AsAag19577	AsAtg15610
AL6G50450	AT4G02600	AsAag17412	AsAtg16899
AL1G12270	AT1G02860	AsAag3662	AsAtg169
AL1G30800	AT1G18390	AsAag2245	AsAtg1562
AL6G50460	AT4G02590	AsAag17413	AsAtg16900
AL6G50480	AT4G02570	AsAag17414	AsAtg16901
AL6G50490	AT4G02560	AsAag17415	AsAtg16902
AL2G34600	AT1G74710	AsAag4393	AsAtg5213
AL2G35170	AT1G75250	AsAag4346	AsAtg5261
AL6G50610	AT4G02450	AsAag17422	AsAtg16912
AL8G20140	AT5G47980	AsAag19952	AsAtg18889
AL2G34790	AT1G74910	AsAag4377	AsAtg5231
AL5G35760	AT3G54680	AsAag13638	AsAtg10029
AL5G35920	AT3G54830	AsAag13655	AsAtg10015
AL7G33850	AT4G20010	AsAag19477	AsAtg15518
AL7G33840	AT4G20020	AsAag19476	AsAtg15517
AL5G35890	AT3G54810	AsAag13652	AsAtg10018
AL5G35880	AT3G54800	AsAag13651	AsAtg10019
AL5G35870	AT3G54790	AsAag13650	AsAtg10020
AL7G33790	AT4G20060	AsAag19472	AsAtg15513
AL7G23440	AT4G29020	AsAag18661	AsAtg14712
AL2G35540	AT1G75560	AsAag4315	AsAtg5287
AL7G25390	AT4G27400	AsAag18818	AsAtg14871
AL5G35750	AT3G54670	AsAag13637	AsAtg10030
AL1G32800	AT1G20020	AsAag2112	AsAtg1696
AL7G33710	AT4G20110	AsAag19466	AsAtg15507
AL2G13340	AT1G62530	AsAag5897	AsAtg4150
AL1G12060	AT1G02690	AsAag3679	AsAtg155
AL7G33640	AT4G20260	AsAag19455	AsAtg15499
AL2G35740	AT1G75750	AsAag4303	AsAtg5297
AL2G35330	AT1G75390	AsAag4332	AsAtg5273
AL2G35180	AT1G75260	AsAag4345	AsAtg5262
AL7G34370	AT4G19670	AsAag19507	AsAtg15549
AL6G51040	AT4G02130	AsAag17452	AsAtg16942
AL2G35270	AT1G75340	AsAag4337	AsAtg5269
AL6G51170	AT4G02070	AsAag17464	AsAtg16948
AL2G35310	AT1G75380	AsAag4333	AsAtg5272
AL7G34230	AT4G19850	AsAag19495	AsAtg15533
AL6G51180	AT4G02060	AsAag17465	AsAtg16949
AL2G35360	AT1G75410	AsAag4329	AsAtg5275
AL7G33950	AT4G19960	AsAag19484	AsAtg15525
AL2G13230	AT1G62640	AsAag5907	AsAtg4163
AL2G35410	AT1G75450	AsAag4324	AsAtg5279
AL6G51220	AT4G02030	AsAag17468	AsAtg16952
AL5G35970	AT3G54860	AsAag13658	AsAtg10011
AL2G15610	AT1G60890	AsAag5745	AsAtg4007
AL5G36840	AT3G55630	AsAag13735	AsAtg9936
AL6G53150	AT4G00335	AsAag17606	AsAtg17108
AL2G15550	AT1G60940	AsAag5749	AsAtg4012
AL1G17470	AT1G07320	AsAag3252	AsAtg548
AL6G25790	AT5G14990	AsAag15647	AsAtg21062
AL2G37920	AT1G77700	AsAag4122	AsAtg5480
AL6G53170	AT4G00310	AsAag17608	AsAtg17111
AL7G30380	AT4G23100	AsAag19210	AsAtg15252
AL6G27030	AT5G16150	AsAag15753	AsAtg20957
AL5G37040	AT3G55760	AsAag13749	AsAtg9923
AL6G27190	AT5G16290	AsAag15767	AsAtg20945
AL6G27200	AT5G16300	AsAag15768	AsAtg20944
AL7G30260	AT4G23210	AsAag19198	AsAtg15243
AL5G31710	AT3G51290	AsAag13335	AsAtg10331
AL5G31690	AT3G51270	AsAag13333	AsAtg10333
AL6G26830	AT5G15950	AsAag15736	AsAtg20974
AL2G37550	AT1G77350	AsAag4152	AsAtg5447
AL5G32370	AT3G51880	AsAag13385	AsAtg10277
AL6G52920	AT4G00540	AsAag17586	AsAtg17088
AL7G30850	AT4G22740	AsAag19247	AsAtg15287
AL1G40060	AT1G25290	AsAag1628	AsAtg2098
AL1G15450	AT1G05575	AsAag3409	AsAtg403
AL7G30700	AT4G22820	AsAag19238	AsAtg15278
AL2G15430	AT1G61010	AsAag5757	AsAtg4022
AL7G30660	AT4G22850	AsAag19235	AsAtg15276
AL7G30640	AT4G22880	AsAag19233	AsAtg15273
AL1G12330	AT1G02890	AsAag3659	AsAtg171
AL5G36660	AT3G55510	AsAag13719	AsAtg9949
AL1G15440	AT1G05570	AsAag3410	AsAtg402
AL6G53090	AT4G00355	AsAag17602	AsAtg17105
AL6G27000	AT5G16120	AsAag15750	AsAtg20960
AL5G32020	AT3G51580	AsAag13357	AsAtg10304
AL1G40080	AT1G25275	AsAag1626	AsAtg2096
AL6G27020	AT5G16140	AsAag15752	AsAtg20958
AL7G29600	AT4G23750	AsAag19154	AsAtg15198
AL6G25430	AT5G14660	AsAag15622	AsAtg21088
AL6G27520	AT5G16560	AsAag15791	AsAtg20918
AL6G53330	AT4G00170	AsAag17620	AsAtg17130
AL5G37530	AT3G56210	AsAag13792	AsAtg9883
AL7G29750	AT4G23620	AsAag19165	AsAtg15210
AL2G38290	AT1G78000	AsAag4098	AsAtg5510
AL2G38360	AT1G78070	AsAag4093	AsAtg5515
AL2G16230	AT1G60460	AsAag5706	AsAtg3976
AL5G37650	AT3G56320	AsAag13801	AsAtg9873
AL5G31280	AT3G50920	AsAag13301	AsAtg10363
AL6G25300	AT5G14550	AsAag15613	AsAtg21097
AL2G16270	AT1G60430	AsAag5702	AsAtg3973
AL6G25290	AT5G14540	AsAag15612	AsAtg21098
AL1G30240	AT1G17880	AsAag2289	AsAtg1519
AL7G29500	AT4G23860	AsAag19146	AsAtg15189
AL6G27790	AT5G16770	AsAag15810	AsAtg20901
AL6G25230	AT5G14490	AsAag15607	AsAtg21104
AL2G16630	AT1G60060	AsAag5680	AsAtg3950
AL2G38790	AT1G78420	AsAag4061	AsAtg5547
AL6G27460	AT5G16510	AsAag15787	AsAtg20923
AL2G38040	AT1G77800	AsAag4113	AsAtg5490
AL6G27380	AT5G16450	AsAag15780	AsAtg20931
AL6G25520	AT5G14740	AsAag15630	AsAtg21080
AL5G31580	AT3G51150	AsAag13324	AsAtg10344
AL2G15670	AT1G60850	AsAag5741	AsAtg4004
AL7G30010	AT4G23450	AsAag19184	AsAtg15226
AL5G37340	AT3G56070	AsAag13778	AsAtg9896
AL6G26110	AT5G15250	AsAag15673	AsAtg21039
AL7G29910	AT4G23510	AsAag19176	AsAtg15219
AL5G31460	AT3G51040	AsAag13315	AsAtg10354
AL5G37430	AT3G56110	AsAag13782	AsAtg9892
AL5G37450	AT3G56130	AsAag13784	AsAtg9890
AL1G40120	AT1G25240	AsAag1621	AsAtg2092
AL5G37470	AT3G56150	AsAag13786	AsAtg9888
AL5G31350	AT3G50950	AsAag13308	AsAtg10361
AL5G33520	AT3G52750	AsAag13464	AsAtg10203
AL5G22120	AT3G44110	AsAag12696	AsAtg10893
AL5G33590	AT3G52810	AsAag13469	AsAtg10197
AL7G46810	AT2G05350	AsAag12128	AsAtg6130
AL5G33560	AT3G52780	AsAag13466	AsAtg10200
AL4G12950	AT2G23110	AsAag11725	AsAtg7072
AL5G33650	AT3G52880	AsAag13476	AsAtg10191
AL4G13950	AT2G23910	AsAag11663	AsAtg7136
AL5G33430	AT3G52660	AsAag13459	AsAtg10207
AL5G33420	AT3G52640	AsAag13458	AsAtg10208
AL5G33410	AT3G52630	AsAag13457	AsAtg10209
AL1G46420	AT1G32270	AsAag1157	AsAtg2633
AL2G36890	AT1G76740	AsAag4206	AsAtg5392
AL1G15500	AT1G05600	AsAag3405	AsAtg407
AL7G32130	AT4G21800	AsAag19336	AsAtg15379
AL5G44040	AT3G61640	AsAag14268	AsAtg9436
AL7G32050	AT4G21860	AsAag19330	AsAtg15373
AL5G33970	AT3G53090	AsAag13499	AsAtg10173
AL2G36830	AT1G76680	AsAag4211	AsAtg5386
AL5G33670	AT1G77650	AsAag13478	AsAtg5475
AL5G30200	AT3G50080	AsAag13225	AsAtg10434
AL5G33780	AT3G52970	AsAag13487	AsAtg10184
AL5G33740	AT3G52950	AsAag13484	AsAtg10186
AL5G33660	AT3G52890	AsAag13477	AsAtg10190
AL7G47090	AT4G00695	AsAag20863	AsAtg17073
AL5G36170	AT3G55050	AsAag13678	AsAtg9992
AL2G37110	AT1G76960	AsAag4188	AsAtg5412
AL6G26310	AT5G15460	AsAag15691	AsAtg21019
AL7G31370	AT4G22260	AsAag19292	AsAtg15332
AL2G37150	AT1G76990	AsAag4184	AsAtg5415
AL5G32690	AT3G52120	AsAag13411	AsAtg10252
AL6G26270	AT5G15410	AsAag15687	AsAtg21023
AL5G32640	AT3G52090	AsAag13406	AsAtg10257
AL6G52700	AT4G00755	AsAag17571	AsAtg17067
AL2G15090	AT1G61240	AsAag5781	AsAtg4043
AL6G26470	AT5G15610	AsAag15705	AsAtg21006
AL5G32590	AT3G52050	AsAag13402	AsAtg10261
AL2G37350	AT1G77180	AsAag4168	AsAtg5432
AL2G37380	AT1G77210	AsAag4166	AsAtg5434
AL6G52810	AT4G00630	AsAag17579	AsAtg17080
AL1G17430	AT1G07280	AsAag3256	AsAtg544
AL2G37490	AT1G77290	AsAag4157	AsAtg5441
AL2G37520	AT1G77320	AsAag4155	AsAtg5444
AL5G32460	AT3G51950	AsAag13392	AsAtg10271
AL1G64360	AT4G00580	AsAag24	AsAtg17085
AL5G32980	AT3G52340	AsAag13431	AsAtg10232
AL5G33050	AT3G52390	AsAag13435	AsAtg10228
AL2G14730	AT1G61560	AsAag5802	AsAtg4065
AL2G37020	AT1G76900	AsAag4193	AsAtg5407
AL4G33470	AT2G37120	AsAag10330	AsAtg8266
AL7G31570	AT4G22120	AsAag19305	AsAtg15347
AL1G48550	AT1G34050	AsAag1026	AsAtg2752
AL2G14790	AT1G61520	AsAag5800	AsAtg4063
AL7G31550	AT4G22140	AsAag19303	AsAtg15345
AL5G32870	AT3G52280	AsAag13426	AsAtg10238
AL6G26400	AT5G15540	AsAag15700	AsAtg21012
AL5G32850	AT3G52260	AsAag13424	AsAtg10240
AL5G36130	AT3G55010	AsAag13674	AsAtg9996
AL1G32950	AT1G20130	AsAag2102	AsAtg1706
AL7G41950	AT4G14310	AsAag20056	AsAtg16063
AL7G41910	AT4G14340	AsAag20053	AsAtg16060
AL1G31380	AT1G18840	AsAag2201	AsAtg1606
AL1G10920	AT1G01490	AsAag3773	AsAtg45
AL2G29780	AT1G70410	AsAag4770	AsAtg4832
AL7G42100	AT4G14240	AsAag20067	AsAtg16072
AL7G41700	AT4G14440	AsAag20038	AsAtg16052
AL3G16190	AT3G05570	AsAag6577	AsAtg13268
AL3G14480	AT5G19175	AsAag6465	AsAtg20704
AL2G23020	AT1G66510	AsAag5175	AsAtg4493
AL7G41610	AT4G14520	AsAag20029	AsAtg16045
AL2G29340	AT1G70090	AsAag4800	AsAtg4805
AL7G42760	AT4G13750	AsAag20113	AsAtg16116
AL2G29130	AT1G69840	AsAag4830	AsAtg4785
AL7G42630	AT4G13870	AsAag20103	AsAtg16108
AL2G29210	AT1G69970	AsAag4811	AsAtg4797
AL2G25380	AT1G67040	AsAag5116	AsAtg4524
AL1G31480	AT1G18900	AsAag2197	AsAtg1610
AL6G43650	AT4G09960	AsAag16940	AsAtg16437
AL2G29240	AT1G70000	AsAag4808	AsAtg4800
AL2G25140	AT1G66890	AsAag5137	AsAtg4515
AL3G27860	AT3G15360	AsAag7468	AsAtg12393
AL6G43400	AT4G09760	AsAag16910	AsAtg16449
AL2G29460	AT1G70180	AsAag4790	AsAtg4812
AL7G42220	AT4G14160	AsAag20076	AsAtg16081
AL6G43340	AT4G09720	AsAag16905	AsAtg16453
AL2G29540	AT1G70250	AsAag4784	AsAtg4817
AL3G24890	AT3G13150	AsAag7255	AsAtg12602
AL7G42150	AT4G14210	AsAag20071	AsAtg16076
AL6G43270	AT4G09650	AsAag16900	AsAtg16456
AL2G17630	AT1G58725	AsAag5618	AsAtg10934
AL7G41030	AT4G14820	AsAag19993	AsAtg16006
AL6G41540	AT4G08980	AsAag16861	AsAtg16501
AL7G40970	AT4G14880	AsAag19988	AsAtg16000
AL1G12130	AT1G02750	AsAag3673	AsAtg160
AL2G23890	AT1G66200	AsAag5202	AsAtg4468
AL7G40920	AT4G14910	AsAag19985	AsAtg15997
AL6G41510	AT4G09010	AsAag16862	AsAtg16498
AL7G40820	AT4G15010	AsAag19976	AsAtg15987
AL7G40810	AT4G15020	AsAag19975	AsAtg15986
AL6G42470	AT4G08690	AsAag16834	AsAtg16524
AL3G15370	AT4G08630	AsAag6522	AsAtg16528
AL6G42390	AT4G08590	AsAag16828	AsAtg16532
AL7G40160	AT4G15415	AsAag19942	AsAtg15951
AL6G42250	AT4G08460	AsAag16820	AsAtg16547
AL2G30030	AT1G70600	AsAag4750	AsAtg4852
AL6G42970	AT4G09340	AsAag16879	AsAtg16479
AL2G29940	AT1G70550	AsAag4756	AsAtg4847
AL2G29960	AT1G70570	AsAag4754	AsAtg4849
AL2G13480	AT1G62410	AsAag5884	AsAtg4139
AL2G24200	AT1G66410	AsAag5184	AsAtg4486
AL7G42770	AT4G13730	AsAag20114	AsAtg16117
AL2G30080	AT1G70650	AsAag4748	AsAtg4855
AL6G42880	AT4G09150	AsAag16874	AsAtg16484
AL7G41200	AT4G14740	AsAag20006	AsAtg16020
AL6G41440	AT4G09060	AsAag16866	AsAtg16493
AL2G30170	AT1G70730	AsAag4740	AsAtg4863
AL2G24050	AT1G66330	AsAag5192	AsAtg4479
AL2G30240	AT1G70790	AsAag4737	AsAtg4866
AL2G24000	AT1G66260	AsAag5194	AsAtg4475
AL2G27910	AT1G68890	AsAag4917	AsAtg4701
AL6G45010	AT4G10920	AsAag17025	AsAtg16363
AL2G27960	AT1G68930	AsAag4914	AsAtg4705
AL6G47570	AT4G12610	AsAag17201	AsAtg16214
AL9U12200	AT4G12690	AsAag20257	AsAtg16208
AL9U12230	AT4G12720	AsAag20261	AsAtg16205
AL9U11820	AT4G12780	AsAag20244	AsAtg16201
AL2G28310	AT1G69220	AsAag4893	AsAtg4727
AL2G28320	AT1G69230	AsAag4892	AsAtg4728
AL6G47340	AT4G12460	AsAag17186	AsAtg16229
AL2G28410	AT1G69310	AsAag4885	AsAtg4735
AL2G26050	AT1G67480	AsAag5070	AsAtg4562
AL7G47850	AT5G41550	AsAag970	AsAtg19464
AL2G26000	AT1G67430	AsAag5073	AsAtg4559
AL2G25960	AT1G67400	AsAag5078	AsAtg4556
AL2G25910	AT1G67360	AsAag5082	AsAtg4553
AL2G26710	AT1G67910	AsAag5015	AsAtg4606
AL2G27090	AT1G68240	AsAag4986	AsAtg4639
AL4G30840	AT1G36230	AsAag19936	AsAtg10901
AL6G46010	AT4G11490	AsAag17092	AsAtg16311
AL3G49080	AT4G11700	AsAag9057	AsAtg16296
AL2G26770	AT1G68140	AsAag5010	AsAtg4628
AL6G46770	AT4G11990	AsAag17146	AsAtg16273
AL6G46840	AT4G12040	AsAag17150	AsAtg16268
AL2G28530	AT1G69420	AsAag4873	AsAtg4747
AL2G26700	AT1G67900	AsAag5016	AsAtg4605
AL2G26690	AT1G67890	AsAag5017	AsAtg4604
AL6G45250	AT4G11100	AsAag17041	AsAtg16348
AL6G47100	AT4G12240	AsAag17166	AsAtg16248
AL2G27760	AT1G68800	AsAag4929	AsAtg4691
AL6G45070	AT4G10970	AsAag17031	AsAtg16358
AL2G26540	AT1G67800	AsAag5031	AsAtg4594
AL6G47310	AT4G12420	AsAag17183	AsAtg16234
AL6G45050	AT4G10955	AsAag17029	AsAtg16360
AL2G28910	AT1G69740	AsAag4842	AsAtg4775
AL3G46650	AT3G47580	AsAag8695	AsAtg10648
AL2G25770	AT1G67260	AsAag5096	AsAtg4543
AL3G46130	AT2G14610	AsAag8669	AsAtg6370
AL7G43110	AT4G13530	AsAag20138	AsAtg16135
AL7G19950	AT4G31940	AsAag18392	AsAtg14453
AL7G42940	AT4G13630	AsAag20125	AsAtg16127
AL6G43930	AT4G10120	AsAag16957	AsAtg16420
AL2G25640	AT1G67150	AsAag5105	AsAtg4535
AL7G42800	AT4G13700	AsAag20117	AsAtg16120
AL2G29070	AT1G69800	AsAag4835	AsAtg4780
AL3G39570	AT3G23970	AsAag8285	AsAtg11635
AL2G25900	AT1G67350	AsAag5083	AsAtg4552
AL4G43290	AT2G44330	AsAag9601	AsAtg8928
AL9U10770	AT4G13210	AsAag20187	AsAtg16168
AL6G44260	AT4G10360	AsAag16984	AsAtg16400
AL2G28560	AT1G69450	AsAag4870	AsAtg4750
AL9U10660	AT4G13250	AsAag20182	AsAtg16163
AL6G44170	AT4G10320	AsAag16979	AsAtg16403
AL1G31560	AT1G19000	AsAag2190	AsAtg1616
AL9U10410	AT4G13310	AsAag20168	AsAtg16156
AL2G28620	AT1G69500	AsAag4864	AsAtg4756
AL7G45930	AT5G37350	AsAag20436	AsAtg19799
AL2G25830	AT1G67310	AsAag5089	AsAtg4548
AL2G25820	AT1G67300	AsAag5090	AsAtg4547
AL9U10130	AT4G13430	AsAag20154	AsAtg16144
AL2G25790	AT1G67270	AsAag5093	AsAtg4544
AL6G49700	AT4G03230	AsAag17345	AsAtg16834
AL2G10970	AT1G64090	AsAag6049	AsAtg4281
AL1G15760	AT1G05830	AsAag3384	AsAtg428
AL7G36700	AT4G17830	AsAag19686	AsAtg15721
AL2G33580	AT1G73770	AsAag4481	AsAtg5120
AL2G33600	AT1G73790	AsAag4479	AsAtg5122
AL2G33650	AT1G73830	AsAag4474	AsAtg5127
AL6G49670	AT4G03260	AsAag17342	AsAtg16832
AL2G33670	AT1G73850	AsAag4472	AsAtg5129
AL3G16510	AT1G54300	AsAag17120	AsAtg3615
AL2G11130	AT1G63980	AsAag6031	AsAtg4270
AL2G11170	AT1G63940	AsAag6028	AsAtg4266
AL2G33760	AT1G73930	AsAag4465	AsAtg5137
AL2G11230	AT1G63900	AsAag6025	AsAtg4264
AL2G33790	AT1G73960	AsAag4462	AsAtg5140
AL1G12090	AT1G02720	AsAag3676	AsAtg157
AL7G36360	AT4G18070	AsAag19664	AsAtg15699
AL7G36290	AT4G18140	AsAag19659	AsAtg15693
AL7G36280	AT4G18150	AsAag19658	AsAtg15692
AL2G33250	AT1G73480	AsAag4511	AsAtg5091
AL8G41480	AT5G64210	AsAag23028	AsAtg17487
AL1G16790	AT1G06780	AsAag3304	AsAtg508
AL6G48990	AT4G05400	AsAag17301	AsAtg16796
AL7G37390	AT4G17330	AsAag19737	AsAtg15765
AL8G40250	AT5G63160	AsAag22929	AsAtg17583
AL7G37340	AT4G17370	AsAag19733	AsAtg15761
AL7G37310	AT4G17410	AsAag19730	AsAtg15758
AL7G37220	AT4G17440	AsAag19726	AsAtg15755
AL7G37140	AT4G17500	AsAag19720	AsAtg15750
AL2G33320	AT1G73570	AsAag4503	AsAtg5098
AL2G33410	AT1G73630	AsAag4495	AsAtg5105
AL6G49490	AT4G03410	AsAag17326	AsAtg16820
AL7G36830	AT4G17740	AsAag19695	AsAtg15728
AL2G11680	AT1G63530	AsAag5988	AsAtg4237
AL2G11730	AT1G63490	AsAag5985	AsAtg4234
AL2G34240	AT1G74390	AsAag4420	AsAtg5184
AL7G35700	AT4G18580	AsAag19614	AsAtg15647
AL2G34270	AT1G74420	AsAag4418	AsAtg5187
AL7G50080	AT5G39700	AsAag20664	AsAtg19624
AL6G50290	AT4G02720	AsAag17398	AsAtg16885
AL2G11850	AT1G63300	AsAag5974	AsAtg4220
AL2G34190	AT1G74330	AsAag4425	AsAtg5179
AL7G35590	AT4G18670	AsAag19602	AsAtg15636
AL2G34390	AT1G74510	AsAag4409	AsAtg5196
AL7G35560	AT4G18690	AsAag19600	AsAtg15634
AL6G50380	AT4G02660	AsAag17405	AsAtg16892
AL7G35510	AT4G18740	AsAag19597	AsAtg15630
AL6G50410	AT4G02640	AsAag17408	AsAtg16895
AL1G16910	AT1G06890	AsAag3295	AsAtg515
AL37U10030	AT5G43745	AsAag21272	AsAtg19266
AL6G49910	AT4G03020	AsAag17361	AsAtg16856
AL2G11450	AT1G63720	AsAag6005	AsAtg4253
AL6G49930	AT4G03000	AsAag17363	AsAtg16858
AL2G11540	AT1G63690	AsAag6002	AsAtg4250
AL7G36110	AT4G18280	AsAag19645	AsAtg15678
AL7G36090	AT4G18300	AsAag19643	AsAtg15676
AL2G10420	AT1G64430	AsAag6080	AsAtg4313
AL2G11560	AT1G63670	AsAag6000	AsAtg4248
AL2G11580	AT1G63650	AsAag5998	AsAtg4246
AL7G35980	AT4G18380	AsAag19634	AsAtg15667
AL7G35970	AT4G18390	AsAag19633	AsAtg15666
AL2G11620	AT1G63610	AsAag5996	AsAtg4244
AL2G31530	AT1G71920	AsAag4640	AsAtg4960
AL2G20300	AT1G65270	AsAag5322	AsAtg4384
AL1G32370	AT1G19650	AsAag2140	AsAtg1668
AL2G31730	AT1G72110	AsAag4624	AsAtg4976
AL1G32380	AT1G19660	AsAag2139	AsAtg1669
AL2G31440	AT1G71860	AsAag4647	AsAtg4954
AL6G47880	AT4G04340	AsAag17222	AsAtg16700
AL1G10850	AT1G01550	AsAag3777	AsAtg50
AL1G12690	AT1G03210	AsAag3626	AsAtg197
AL2G19730	AT1G65090	AsAag5342	AsAtg4375
AL7G38680	AT4G16360	AsAag19829	AsAtg15849
AL6G47930	AT4G04460	AsAag17227	AsAtg16712
AL7G38530	AT4G16450	AsAag19818	AsAtg15836
AL2G23110	AT1G65820	AsAag5236	AsAtg4437
AL2G23100	AT1G65810	AsAag5237	AsAtg4436
AL2G30910	AT1G71310	AsAag4688	AsAtg4917
AL2G26570	AT1G67820	AsAag5028	AsAtg4596
AL7G39990	AT4G15530	AsAag19920	AsAtg15935
AL1G57310	AT1G49830	AsAag499	AsAtg3262
AL6G41970	AT4G08240	AsAag16802	AsAtg16567
AL7G38520	AT4G16460	AsAag19817	AsAtg15835
AL6G41830	AT4G08180	AsAag16798	AsAtg16572
AL2G22630	AT1G65620	AsAag5257	AsAtg4418
AL3G44170	AT5G28920	AsAag20175	AsAtg16603
AL1G32300	AT1G19570	AsAag2147	AsAtg1661
AL2G31370	AT1G71800	AsAag4653	AsAtg4949
AL2G22160	AT1G65470	AsAag5286	AsAtg4405
AL1G31150	AT1G18700	AsAag2218	AsAtg1590
AL7G37930	AT4G16760	AsAag19779	AsAtg15806
AL2G32610	AT1G72880	AsAag4559	AsAtg5046
AL2G10130	AT1G64625	AsAag6099	AsAtg4330
AL1G15810	AT1G05870	AsAag3380	AsAtg433
AL2G10150	AT1G64610	AsAag6097	AsAtg4328
AL7G37790	AT4G16845	AsAag19770	AsAtg15798
AL2G32770	AT1G73020	AsAag4551	AsAtg5054
AL6G48580	AT4G05000	AsAag17284	AsAtg16765
AL6G48630	AT4G05020	AsAag17281	AsAtg16767
AL2G10270	AT1G64530	AsAag6089	AsAtg4321
AL4G25920	AT1G35617	AsAag876	AsAtg2831
AL7G37590	AT4G17140	AsAag19754	AsAtg15782
AL8G42380	AT5G64900	AsAag23103	AsAtg17414
AL2G32340	AT1G72660	AsAag4577	AsAtg5029
AL6G48020	AT4G04570	AsAag17234	AsAtg16722
AL2G19600	AT1G64990	AsAag5352	AsAtg4364
AL7G38430	AT4G16520	AsAag19810	AsAtg15828
AL1G32420	AT1G19700	AsAag2136	AsAtg1673
AL7G38200	AT4G16570	AsAag19802	AsAtg15825
AL2G32330	AT1G72650	AsAag4578	AsAtg5028
AL4G44910	AT2G45720	AsAag9458	AsAtg9051
AL1G15830	AT1G05890	AsAag3377	AsAtg434
AL6G21610	AT5G11010	AsAag15325	AsAtg21375
AL5G11830	AT2G02560	AsAag12053	AsAtg5936
AL6G21490	AT5G10930	AsAag15319	AsAtg21381
AL3G45670	AT2G13840	AsAag8634	AsAtg6340
AL1G63290	AT1G55250	AsAag105	AsAtg3694
AL6G32110	AT5G20570	AsAag16144	AsAtg20582
AL6G32120	AT5G20580	AsAag16145	AsAtg20581
AL1G63260	AT1G55210	AsAag108	AsAtg3690
AL7G20630	AT4G31430	AsAag18443	AsAtg14494
AL2G38940	AT1G78540	AsAag4050	AsAtg5557
AL5G21960	AT3G43930	AsAag12686	AsAtg10908
AL1G63400	AT1G55350	AsAag97	AsAtg3705
AL5G22720	AT3G44590	AsAag12737	AsAtg10861
AL1G40570	AT1G24350	AsAag1590	AsAtg2061
AL8G39090	AT5G62270	AsAag22834	AsAtg17669
AL7G24410	AT4G28190	AsAag18733	AsAtg14791
AL4G46870	AT2G47310	AsAag9315	AsAtg9192
AL5G22600	AT3G44530	AsAag12730	AsAtg10865
AL5G11600	AT2G02370	AsAag12042	AsAtg5921
AL1G40600	AT1G24320	AsAag1588	AsAtg2058
AL8G34380	AT5G58280	AsAag22487	AsAtg18013
AL7G24350	AT4G28250	AsAag18727	AsAtg14785
AL7G24340	AT4G28260	AsAag18726	AsAtg14784
AL5G22490	AT3G44340	AsAag12722	AsAtg10874
AL6G21650	AT5G11030	AsAag15328	AsAtg21373
AL7G20920	AT4G31150	AsAag18467	AsAtg14520
AL5G11740	AT2G02470	AsAag12047	AsAtg5927
AL5G22450	AT3G44310	AsAag12718	AsAtg10878
AL3G45510	AT2G13650	AsAag8628	AsAtg6329
AL6G32280	AT5G20720	AsAag16159	AsAtg20567
AL6G32290	AT5G20730	AsAag16160	AsAtg20566
AL6G32300	AT5G20740	AsAag16161	AsAtg20565
AL5G45060	AT3G62300	AsAag14327	AsAtg9381
AL5G12790	AT2G03140	AsAag12084	AsAtg5981
AL6G32340	AT5G20830	AsAag16165	AsAtg20560
AL5G12640	AT2G03060	AsAag12080	AsAtg5986
AL5G21370	AT3G43300	AsAag12653	AsAtg10957
AL6G19370	AT5G08640	AsAag15153	AsAtg21539
AL3G45350	AT2G13540	AsAag8620	AsAtg6322
AL2G13970	AT2G46450	AsAag9385	AsAtg9111
AL1G14960	AT1G05200	AsAag3446	AsAtg366
AL5G15510	AT3G26670	AsAag12258	AsAtg11410
AL1G18170	AT1G07890	AsAag3205	AsAtg600
AL7G24070	AT4G28485	AsAag18705	AsAtg14759
AL1G14990	AT1G05220	AsAag3443	AsAtg369
AL5G44680	AT3G62030	AsAag14306	AsAtg9402
AL6G35180	AT5G23870	AsAag16372	AsAtg20353
AL5G21760	AT3G43790	AsAag12677	AsAtg10918
AL6G35120	AT5G23860	AsAag16371	AsAtg20354
AL5G44840	AT3G62120	AsAag14314	AsAtg9396
AL5G12430	AT2G02870	AsAag12069	AsAtg5958
AL7G24450	AT4G28150	AsAag18737	AsAtg14795
AL6G32220	AT5G20670	AsAag16154	AsAtg20572
AL7G24020	AT4G28530	AsAag18700	AsAtg14754
AL6G32240	AT5G20680	AsAag16155	AsAtg20571
AL5G12580	AT2G02960	AsAag12076	AsAtg5964
AL1G18120	AT1G07840	AsAag3209	AsAtg597
AL1G65720	AT1G55050	AsAag5464	AsAtg3676
AL1G65580	AT1G55000	AsAag5458	AsAtg3670
AL7G24990	AT4G27670	AsAag18780	AsAtg14839
AL1G29820	AT1G17520	AsAag2323	AsAtg1485
AL6G18910	AT5G08440	AsAag15132	AsAtg21560
AL6G18920	AT5G08450	AsAag15133	AsAtg21559
AL5G16680	AT3G27350	AsAag12330	AsAtg11345
AL4G46500	AT2G47010	AsAag9338	AsAtg9167
AL7G25150	AT4G27590	AsAag18794	AsAtg14849
AL5G10790	AT2G01690	AsAag11984	AsAtg5862
AL5G23810	AT3G45240	AsAag12826	AsAtg10797
AL1G62160	AT1G53570	AsAag192	AsAtg3554
AL1G62170	AT1G53580	AsAag190	AsAtg3555
AL1G22360	AT1G11280	AsAag2887	AsAtg917
AL6G18950	AT5G08480	AsAag15136	AsAtg21557
AL5G10880	AT2G01755	AsAag11991	AsAtg5869
AL5G10950	AT2G01830	AsAag11999	AsAtg5876
AL5G23600	AT3G45100	AsAag12812	AsAtg10811
AL1G63780	AT1G55730	AsAag68	AsAtg3734
AL3G44220	AT2G07690	AsAag8566	AsAtg6226
AL7G25380	AT4G27410	AsAag18817	AsAtg14870
AL7G25350	AT4G27430	AsAag18814	AsAtg14868
AL5G24240	AT3G45620	AsAag12843	AsAtg10781
AL7G25330	AT4G27440	AsAag18812	AsAtg14866
AL5G24200	AT3G45590	AsAag12840	AsAtg10784
AL8G39900	AT5G62890	AsAag22901	AsAtg17613
AL1G15060	AT1G05280	AsAag3436	AsAtg375
AL7G20310	AT4G31720	AsAag18421	AsAtg14474
AL1G63980	AT1G55860	AsAag51	AsAtg3748
AL5G10740	AT2G01640	AsAag11979	AsAtg5857
AL4G45490	AT2G46225	AsAag9407	AsAtg9093
AL7G21260	AT4G30850	AsAag18497	AsAtg14550
AL1G29760	AT1G17470	AsAag2327	AsAtg1481
AL5G43850	AT3G61490	AsAag14245	AsAtg9451
AL1G63540	AT1G55520	AsAag87	AsAtg3715
AL8G39360	AT5G62470	AsAag22853	AsAtg17651
AL7G24570	AT4G28040	AsAag18748	AsAtg14806
AL7G24540	AT4G28070	AsAag18745	AsAtg14803
AL7G20980	AT4G31080	AsAag18473	AsAtg14525
AL5G22980	AT3G44750	AsAag12765	AsAtg10845
AL5G22960	AT3G44735	AsAag12763	AsAtg10847
AL5G28620	AT5G23960	AsAag13128	AsAtg20343
AL1G63450	AT1G55450	AsAag93	AsAtg3708
AL6G19280	AT5G08560	AsAag15146	AsAtg21548
AL7G21310	AT4G30820	AsAag18501	AsAtg14555
AL6G21800	AT5G11170	AsAag15341	AsAtg21361
AL5G22880	AT3G44690	AsAag12757	AsAtg10851
AL1G62320	AT1G53650	AsAag180	AsAtg3563
AL5G11220	AT2G02020	AsAag12020	AsAtg5899
AL1G62040	AT1G53490	AsAag199	AsAtg3547
AL5G16240	AT3G27110	AsAag12302	AsAtg11368
AL5G23540	AT3G45050	AsAag12807	AsAtg10816
AL1G29770	AT1G17480	AsAag2326	AsAtg1482
AL4G46630	AT2G47090	AsAag9332	AsAtg9173
AL1G63570	AT1G55540	AsAag84	AsAtg3718
AL1G25410	AT1G13630	AsAag2659	AsAtg1137
AL5G43710	AT3G61415	AsAag14236	AsAtg9459
AL6G32480	AT5G20920	AsAag16173	AsAtg20551
AL5G43730	AT3G61430	AsAag14238	AsAtg9457
AL1G18060	AT1G07770	AsAag3213	AsAtg590
AL3G44130	AT2G07340	AsAag8557	AsAtg6211
AL4G46710	AT2G47160	AsAag9328	AsAtg9179
AL5G43750	AT3G61450	AsAag14240	AsAtg9455
AL1G63560	AT1G55535	AsAag85	AsAtg3717
AL5G15820	AT3G26850	AsAag12277	AsAtg11393
AL7G20780	AT4G31300	AsAag18456	AsAtg14507
AL6G33390	AT5G22370	AsAag16250	AsAtg20482
AL1G61870	AT1G53380	AsAag208	AsAtg3538
AL6G20320	AT5G09900	AsAag15236	AsAtg21475
AL7G22300	AT4G29940	AsAag18573	AsAtg14635
AL7G22240	AT4G30000	AsAag18570	AsAtg14630
AL3G42380	AT2G04790	AsAag8441	AsAtg6090
AL8G36050	AT5G59560	AsAag22603	AsAtg17904
AL3G43340	AT2G05810	AsAag8503	AsAtg6147
AL5G15870	AT3G26890	AsAag12278	AsAtg11391
AL1G34070	AT1G21000	AsAag2024	AsAtg1787
AL1G62810	AT1G54100	AsAag144	AsAtg3599
AL8G36520	AT5G59950	AsAag22633	AsAtg17873
AL4G47230	AT2G47650	AsAag9284	AsAtg9224
AL7G22100	AT4G30100	AsAag18560	AsAtg14620
AL5G19260	AT3G29270	AsAag12515	AsAtg11186
AL8G35940	AT5G59470	AsAag22595	AsAtg17911
AL6G20530	AT5G10080	AsAag15251	AsAtg21458
AL1G62940	AT1G54217	AsAag128	AsAtg3611
AL1G10010	AT1G02205	AsAag3836	AsAtg114
AL8G35950	AT5G59480	AsAag22596	AsAtg17910
AL6G20480	AT5G10030	AsAag15248	AsAtg21462
AL3G42200	AT2G04560	AsAag8428	AsAtg6079
AL6G20440	AT5G09995	AsAag15245	AsAtg21466
AL1G22490	AT1G11400	AsAag2879	AsAtg927
AL5G19150	AT3G29240	AsAag12509	AsAtg11190
AL6G18510	AT5G08130	AsAag15105	AsAtg21590
AL1G22510	AT1G11420	AsAag2877	AsAtg929
AL4G46070	AT2G46640	AsAag9367	AsAtg9132
AL8G36820	AT5G60210	AsAag22658	AsAtg17848
AL5G19070	AT3G29160	AsAag12501	AsAtg11197
AL3G42290	AT2G04650	AsAag8434	AsAtg6083
AL1G25320	AT1G13580	AsAag2664	AsAtg1129
AL3G45230	AT2G13290	AsAag8614	AsAtg6310
AL8G36270	AT5G59750	AsAag22615	AsAtg17892
AL4G47430	AT2G47850	AsAag9266	AsAtg9241
AL4G46050	AT2G46620	AsAag9369	AsAtg9130
AL4G47410	AT2G47830	AsAag9268	AsAtg9239
AL7G20880	AT4G31200	AsAag18463	AsAtg14515
AL1G22450	AT1G11360	AsAag2882	AsAtg923
AL4G47400	AT2G47820	AsAag9269	AsAtg9238
AL7G20850	AT4G31240	AsAag18460	AsAtg14512
AL7G21740	AT4G30410	AsAag18532	AsAtg14590
AL4G47330	AT2G47760	AsAag9276	AsAtg9233
AL5G17790	AT3G28270	AsAag12403	AsAtg11276
AL3G42950	AT2G05520	AsAag8487	AsAtg6137
AL7G21940	AT4G30210	AsAag18549	AsAtg14608
AL3G42510	AT2G04880	AsAag8454	AsAtg6101
AL7G22080	AT4G30120	AsAag18558	AsAtg14618
AL6G20100	AT5G09670	AsAag15219	AsAtg21492
AL7G22030	AT4G30160	AsAag18554	AsAtg14614
AL7G22000	AT4G30190	AsAag18551	AsAtg14610
AL6G20010	AT5G09600	AsAag15213	AsAtg21496
AL6G19440	AT5G08710	AsAag15159	AsAtg21532
AL1G34100	AT1G21060	AsAag2020	AsAtg1790
AL5G15950	AT3G26932	AsAag12285	AsAtg11388
AL7G21930	AT4G30220	AsAag18548	AsAtg14607
AL6G18570	AT5G08180	AsAag15109	AsAtg21585
AL3G42790	AT2G05210	AsAag8470	AsAtg6118
AL4G47530	AT2G47940	AsAag9258	AsAtg9250
AL5G18340	AT3G28700	AsAag12446	AsAtg11242
AL1G62620	AT1G53910	AsAag160	AsAtg3585
AL1G62430	AT1G53730	AsAag171	AsAtg3572
AL6G18460	AT5G08080	AsAag15099	AsAtg21595
AL1G65120	AT1G54680	AsAag5419	AsAtg3645
AL5G45470	AT3G62720	AsAag14356	AsAtg9346
AL1G65080	AT1G54650	AsAag5418	AsAtg3643
AL5G13400	AT2G03620	AsAag12125	AsAtg6013
AL3G43560	AT2G06000	AsAag8513	AsAtg6154
AL3G43550	AT2G05990	AsAag8512	AsAtg6153
AL1G65010	AT1G54575	AsAag5411	AsAtg3639
AL5G45580	AT3G62800	AsAag14363	AsAtg9339
AL5G45600	AT3G62820	AsAag14365	AsAtg9337
AL1G64970	AT1G54530	AsAag5405	AsAtg3636
AL1G61740	AT1G53310	AsAag212	AsAtg3534
AL5G45610	AT3G62830	AsAag14366	AsAtg9336
AL1G64920	AT1G54510	AsAag5399	AsAtg3634
AL1G34130	AT1G21080	AsAag2017	AsAtg1792
AL7G23480	AT4G28980	AsAag18665	AsAtg14716
AL6G32530	AT5G20960	AsAag16178	AsAtg20548
AL7G23470	AT4G28990	AsAag18664	AsAtg14715
AL5G45330	AT3G62580	AsAag14343	AsAtg9361
AL6G32550	AT5G20980	AsAag16180	AsAtg20546
AL3G43690	AT2G06050	AsAag8523	AsAtg6160
AL5G13230	AT2G03470	AsAag12112	AsAtg6002
AL5G15520	AT3G26680	AsAag12259	AsAtg11409
AL6G32590	AT5G21040	AsAag16184	AsAtg20542
AL1G39480	AT1G26260	AsAag1679	AsAtg2142
AL6G32610	AT5G21060	AsAag16186	AsAtg20540
AL8G34910	AT5G58640	AsAag22454	AsAtg17978
AL5G45400	AT3G62650	AsAag14350	AsAtg9354
AL5G15530	AT3G26690	AsAag12260	AsAtg11408
AL6G21010	AT5G10490	AsAag15282	AsAtg21422
AL6G21000	AT5G10480	AsAag15281	AsAtg21423
AL7G20890	AT4G31180	AsAag18464	AsAtg14517
AL6G20680	AT5G10190	AsAag15261	AsAtg21448
AL1G64630	AT1G54390	AsAag5373	AsAtg3623
AL7G20900	AT4G31170	AsAag18465	AsAtg14518
AL1G64640	AT1G54385	AsAag5372	AsAtg3622
AL5G15600	AT3G26744	AsAag12266	AsAtg11403
AL5G15610	AT3G26750	AsAag12267	AsAtg11402
AL1G64530	AT1G54310	AsAag10	AsAtg3616
AL4G47080	AT2G47510	AsAag9297	AsAtg9211
AL6G34990	AT5G23720	AsAag16364	AsAtg20365
AL7G22860	AT4G29540	AsAag18621	AsAtg14670
AL3G42020	AT2G04350	AsAag8415	AsAtg6065
AL5G19620	AT3G29575	AsAag12540	AsAtg11168
AL6G20550	AT5G10100	AsAag15253	AsAtg21456
AL1G62950	AT1G54220	AsAag127	AsAtg3612
AL1G12820	AT1G03310	AsAag3617	AsAtg205
AL5G17430	AT3G27930	AsAag12381	AsAtg11297
AL7G22460	AT4G29790	AsAag18589	AsAtg14651
AL4G45910	AT2G46500	AsAag9379	AsAtg9120
AL5G13600	AT2G03810	AsAag12146	AsAtg6029
AL7G22990	AT4G29410	AsAag18631	AsAtg14682
AL6G32880	AT5G21920	AsAag16203	AsAtg20521
AL6G32890	AT5G21930	AsAag16204	AsAtg20520
AL1G40660	AT1G24267	AsAag1583	AsAtg2052
AL7G20720	AT4G31350	AsAag18451	AsAtg14502
AL7G25290	AT4G27480	AsAag18808	AsAtg14862
AL7G22950	AT4G29440	AsAag18628	AsAtg14679
AL6G20740	AT5G10240	AsAag15266	AsAtg21441
AL4G47070	AT2G47500	AsAag9298	AsAtg9210
AL1G10020	AT1G02190	AsAag3835	AsAtg113
AL2G40110	AT1G79500	AsAag3966	AsAtg5641
AL6G28900	AT5G17810	AsAag15904	AsAtg20810
AL5G39690	AT3G58030	AsAag13945	AsAtg9729
AL5G28580	AT3G49060	AsAag13124	AsAtg10523
AL2G18260	AT1G58250	AsAag5590	AsAtg3878
AL5G28530	AT3G49010	AsAag13119	AsAtg10525
AL6G24180	AT5G13570	AsAag15525	AsAtg21185
AL5G39800	AT3G58110	AsAag13952	AsAtg9723
AL6G24150	AT5G13530	AsAag15523	AsAtg21188
AL1G17650	AT1G07480	AsAag3238	AsAtg564
AL7G27900	AT4G25240	AsAag19017	AsAtg15064
AL6G24120	AT5G13500	AsAag15520	AsAtg21191
AL6G24110	AT5G13490	AsAag15519	AsAtg21192
AL5G28390	AT3G48880	AsAag13106	AsAtg10538
AL5G28380	AT3G48870	AsAag13105	AsAtg10539
AL1G24330	AT1G12740	AsAag2746	AsAtg1054
AL2G40130	AT1G79510	AsAag3965	AsAtg5642
AL1G23000	AT1G11820	AsAag2835	AsAtg971
AL2G40140	AT1G79520	AsAag3964	AsAtg5643
AL7G27770	AT4G25360	AsAag19006	AsAtg15053
AL7G28040	AT4G25110	AsAag19029	AsAtg15078
AL7G28060	AT4G25090	AsAag19031	AsAtg15080
AL5G29180	AT3G49430	AsAag13158	AsAtg10493
AL6G24320	AT5G13710	AsAag15538	AsAtg21171
AL5G29160	AT3G49400	AsAag21660	AsAtg10495
AL5G29150	AT3G49390	AsAag13155	AsAtg10496
AL1G23050	AT1G11880	AsAag2830	AsAtg975
AL5G39480	AT3G57810	AsAag13930	AsAtg9749
AL2G39880	AT1G79280	AsAag3985	AsAtg5622
AL7G28050	AT4G25100	AsAag19030	AsAtg15079
AL2G40190	AT1G79550	AsAag3961	AsAtg5646
AL5G39550	AT3G57890	AsAag13935	AsAtg9743
AL5G28960	AT3G49270	AsAag13143	AsAtg10506
AL5G29010	AT3G49260	AsAag13146	AsAtg10507
AL5G39580	AT3G57930	AsAag13937	AsAtg9739
AL5G39590	AT3G57940	AsAag13938	AsAtg9738
AL7G27980	AT4G25170	AsAag19024	AsAtg15072
AL8G43540	AT5G65820	AsAag23186	AsAtg17324
AL2G17900	AT1G58030	AsAag5566	AsAtg3861
AL5G40400	AT3G58640	AsAag13989	AsAtg9690
AL2G40340	AT1G79650	AsAag3952	AsAtg5656
AL6G29500	AT5G18270	AsAag15935	AsAtg20781
AL5G40430	AT3G58670	AsAag13992	AsAtg9687
AL1G34310	AT1G21230	AsAag2005	AsAtg1805
AL5G14740	AT3G26060	AsAag12210	AsAtg11461
[truncated: 15,001 more rows]

## Sheet: A. suecica homeologs
Supplementary Data 2. RNA-seq mapping statistics, differentially expressed genes (DEGs), overlap with the CyMIRA and DAPseq databases and gene evolutionary relationships in A. suecica
Ath_gene	Aar_gene
AsAt_g1	AsAa_g3728
AsAt_g2	AsAa_g3729
AsAt_g3	AsAa_g3730
AsAt_g4	AsAa_g3731
AsAt_g5	AsAa_g3732
AsAt_g6	AsAa_g3733
AsAt_g7	AsAa_g3736
AsAt_g8	AsAa_g3737
AsAt_g9	AsAa_g3738
AsAt_g10	AsAa_g3739
AsAt_g11	AsAa_g3740
AsAt_g13	AsAa_g3742
AsAt_g14	AsAa_g3743
AsAt_g15	AsAa_g3744
AsAt_g16	AsAa_g3745
AsAt_g17	AsAa_g3746
AsAt_g18	AsAa_g3747
AsAt_g19	AsAa_g3748
AsAt_g20	AsAa_g3749
AsAt_g21	AsAa_g3750
AsAt_g22	AsAa_g3751
AsAt_g23	AsAa_g3752
AsAt_g25	AsAa_g3753
AsAt_g26	AsAa_g3754
AsAt_g27	AsAa_g3756
AsAt_g28	AsAa_g3757
AsAt_g29	AsAa_g3758
AsAt_g30	AsAa_g3759
AsAt_g31	AsAa_g3761
AsAt_g35	AsAa_g3764
AsAt_g36	AsAa_g3765
AsAt_g37	AsAa_g3766
AsAt_g38	AsAa_g3767
AsAt_g39	AsAa_g3768
AsAt_g40	AsAa_g3769
AsAt_g42	AsAa_g3770
AsAt_g43	AsAa_g3771
AsAt_g44	AsAa_g3772
AsAt_g45	AsAa_g3773
AsAt_g46	AsAa_g3775
AsAt_g49	AsAa_g3776
AsAt_g50	AsAa_g3777
AsAt_g51	AsAa_g3778
AsAt_g52	AsAa_g3779
AsAt_g53	AsAa_g3780
AsAt_g54	AsAa_g3781
AsAt_g55	AsAa_g3782
AsAt_g56	AsAa_g3783
AsAt_g57	AsAa_g3784
AsAt_g58	AsAa_g3785
AsAt_g60	AsAa_g3786
AsAt_g62	AsAa_g3787
AsAt_g63	AsAa_g3788
AsAt_g64	AsAa_g3789
AsAt_g65	AsAa_g3790
AsAt_g66	AsAa_g3791
AsAt_g67	AsAa_g3792
AsAt_g68	AsAa_g3793
AsAt_g69	AsAa_g3794
AsAt_g70	AsAa_g3795
AsAt_g71	AsAa_g3796
AsAt_g72	AsAa_g3797
AsAt_g73	AsAa_g3798
AsAt_g74	AsAa_g3799
AsAt_g76	AsAa_g3800
AsAt_g77	AsAa_g3801
AsAt_g78	AsAa_g3802
AsAt_g80	AsAa_g3803
AsAt_g81	AsAa_g3804
AsAt_g82	AsAa_g3805
AsAt_g83	AsAa_g3806
AsAt_g84	AsAa_g3807
AsAt_g85	AsAa_g3808
AsAt_g86	AsAa_g3809
AsAt_g87	AsAa_g3810
AsAt_g88	AsAa_g3811
AsAt_g89	AsAa_g3812
AsAt_g90	AsAa_g3813
AsAt_g91	AsAa_g3814
AsAt_g92	AsAa_g3815
AsAt_g93	AsAa_g3816
AsAt_g94	AsAa_g3817
AsAt_g95	AsAa_g3818
AsAt_g97	AsAa_g3819
AsAt_g98	AsAa_g3820
AsAt_g99	AsAa_g3821
AsAt_g100	AsAa_g3822
AsAt_g102	AsAa_g3823
AsAt_g103	AsAa_g3825
AsAt_g104	AsAa_g3826
AsAt_g105	AsAa_g3827
AsAt_g106	AsAa_g3828
AsAt_g107	AsAa_g3829
AsAt_g108	AsAa_g3831
AsAt_g110	AsAa_g3832
AsAt_g111	AsAa_g3833
AsAt_g112	AsAa_g3834
AsAt_g113	AsAa_g3835
AsAt_g114	AsAa_g3836
AsAt_g115	AsAa_g3725
AsAt_g116	AsAa_g3724
AsAt_g118	AsAa_g3722
AsAt_g120	AsAa_g3720
AsAt_g121	AsAa_g3719
AsAt_g122	AsAa_g3718
AsAt_g123	AsAa_g3717
AsAt_g124	AsAa_g3716
AsAt_g125	AsAa_g3714
AsAt_g127	AsAa_g3712
AsAt_g128	AsAa_g3711
AsAt_g129	AsAa_g3710
AsAt_g130	AsAa_g3709
AsAt_g131	AsAa_g3708
AsAt_g132	AsAa_g3707
AsAt_g133	AsAa_g3706
AsAt_g134	AsAa_g3705
AsAt_g136	AsAa_g3704
AsAt_g137	AsAa_g3703
AsAt_g138	AsAa_g3702
AsAt_g139	AsAa_g3701
AsAt_g140	AsAa_g3700
AsAt_g141	AsAa_g3699
AsAt_g144	AsAa_g3696
AsAt_g145	AsAa_g3695
AsAt_g146	AsAa_g3694
AsAt_g147	AsAa_g3693
AsAt_g148	AsAa_g3692
AsAt_g149	AsAa_g3690
AsAt_g150	AsAa_g3689
AsAt_g151	AsAa_g3688
AsAt_g152	AsAa_g3687
AsAt_g154	AsAa_g3686
AsAt_g155	AsAa_g3679
AsAt_g156	AsAa_g3678
AsAt_g157	AsAa_g3676
AsAt_g158	AsAa_g3675
AsAt_g159	AsAa_g3674
AsAt_g160	AsAa_g3673
AsAt_g162	AsAa_g3671
AsAt_g163	AsAa_g3670
AsAt_g164	AsAa_g3669
AsAt_g165	AsAa_g3668
AsAt_g166	AsAa_g3667
AsAt_g167	AsAa_g3666
AsAt_g169	AsAa_g3662
AsAt_g170	AsAa_g3661
AsAt_g171	AsAa_g3659
AsAt_g172	AsAa_g3658
AsAt_g173	AsAa_g3657
AsAt_g175	AsAa_g3655
AsAt_g176	AsAa_g3654
AsAt_g177	AsAa_g3651
AsAt_g178	AsAa_g3650
AsAt_g179	AsAa_g3648
AsAt_g180	AsAa_g3647
AsAt_g181	AsAa_g3646
AsAt_g182	AsAa_g3645
AsAt_g183	AsAa_g3644
AsAt_g184	AsAa_g3643
AsAt_g185	AsAa_g3642
AsAt_g186	AsAa_g3641
AsAt_g187	AsAa_g3640
AsAt_g188	AsAa_g3639
AsAt_g189	AsAa_g3638
AsAt_g190	AsAa_g3636
AsAt_g191	AsAa_g3635
AsAt_g192	AsAa_g3633
AsAt_g193	AsAa_g3632
AsAt_g194	AsAa_g3630
AsAt_g195	AsAa_g3629
AsAt_g196	AsAa_g3627
AsAt_g197	AsAa_g3626
AsAt_g198	AsAa_g3624
AsAt_g199	AsAa_g12494
AsAt_g200	AsAa_g3622
AsAt_g201	AsAa_g3621
AsAt_g202	AsAa_g3620
AsAt_g203	AsAa_g3619
AsAt_g204	AsAa_g3618
AsAt_g205	AsAa_g3617
AsAt_g206	AsAa_g3616
AsAt_g207	AsAa_g3615
AsAt_g208	AsAa_g3614
AsAt_g209	AsAa_g3612
AsAt_g210	AsAa_g3611
AsAt_g211	AsAa_g3610
AsAt_g212	AsAa_g3609
AsAt_g213	AsAa_g3608
AsAt_g214	AsAa_g3607
AsAt_g216	AsAa_g3606
AsAt_g217	AsAa_g3605
AsAt_g218	AsAa_g3604
AsAt_g219	AsAa_g3603
AsAt_g220	AsAa_g3602
AsAt_g221	AsAa_g3601
AsAt_g223	AsAa_g3600
AsAt_g224	AsAa_g3599
AsAt_g225	AsAa_g3598
AsAt_g226	AsAa_g3597
AsAt_g227	AsAa_g3596
AsAt_g228	AsAa_g3595
AsAt_g229	AsAa_g3594
AsAt_g230	AsAa_g3593
AsAt_g231	AsAa_g3592
AsAt_g232	AsAa_g3591
AsAt_g233	AsAa_g3590
AsAt_g234	AsAa_g3589
AsAt_g235	AsAa_g3586
AsAt_g236	AsAa_g3585
AsAt_g238	AsAa_g3580
AsAt_g239	AsAa_g3584
AsAt_g240	AsAa_g3579
AsAt_g242	AsAa_g3578
AsAt_g243	AsAa_g3577
AsAt_g245	AsAa_g3575
AsAt_g246	AsAa_g3573
AsAt_g247	AsAa_g3572
AsAt_g248	AsAa_g3571
AsAt_g249	AsAa_g3570
AsAt_g250	AsAa_g3569
AsAt_g251	AsAa_g3568
AsAt_g252	AsAa_g3567
AsAt_g253	AsAa_g3566
AsAt_g254	AsAa_g3565
AsAt_g255	AsAa_g3564
AsAt_g256	AsAa_g3563
AsAt_g257	AsAa_g3562
AsAt_g258	AsAa_g3561
AsAt_g259	AsAa_g3560
AsAt_g261	AsAa_g3558
AsAt_g262	AsAa_g3557
AsAt_g263	AsAa_g3556
AsAt_g264	AsAa_g3555
AsAt_g265	AsAa_g3554
AsAt_g267	AsAa_g3553
AsAt_g268	AsAa_g3552
AsAt_g269	AsAa_g3551
AsAt_g270	AsAa_g3550
AsAt_g271	AsAa_g3548
AsAt_g272	AsAa_g3547
AsAt_g273	AsAa_g3546
AsAt_g274	AsAa_g3545
AsAt_g275	AsAa_g3542
AsAt_g276	AsAa_g3541
AsAt_g277	AsAa_g3540
AsAt_g278	AsAa_g3539
AsAt_g279	AsAa_g3538
AsAt_g281	AsAa_g3537
AsAt_g282	AsAa_g3536
AsAt_g284	AsAa_g3535
AsAt_g285	AsAa_g3534
AsAt_g286	AsAa_g3533
AsAt_g287	AsAa_g3532
AsAt_g288	AsAa_g3531
AsAt_g289	AsAa_g3530
AsAt_g291	AsAa_g3529
AsAt_g292	AsAa_g3528
AsAt_g293	AsAa_g3527
AsAt_g295	AsAa_g3526
AsAt_g296	AsAa_g3525
AsAt_g297	AsAa_g3524
AsAt_g300	AsAa_g3521
AsAt_g301	AsAa_g3520
AsAt_g302	AsAa_g3519
AsAt_g303	AsAa_g3517
AsAt_g304	AsAa_g3516
AsAt_g305	AsAa_g3515
AsAt_g306	AsAa_g3514
AsAt_g307	AsAa_g3513
AsAt_g308	AsAa_g3511
AsAt_g309	AsAa_g3510
AsAt_g310	AsAa_g3509
AsAt_g312	AsAa_g3508
AsAt_g313	AsAa_g3507
AsAt_g314	AsAa_g3506
AsAt_g315	AsAa_g3505
AsAt_g316	AsAa_g3504
AsAt_g317	AsAa_g3503
AsAt_g319	AsAa_g3502
AsAt_g320	AsAa_g3501
AsAt_g321	AsAa_g3499
AsAt_g322	AsAa_g3496
AsAt_g323	AsAa_g3495
AsAt_g324	AsAa_g3494
AsAt_g325	AsAa_g3493
AsAt_g327	AsAa_g3491
AsAt_g328	AsAa_g3490
AsAt_g329	AsAa_g3489
AsAt_g330	AsAa_g3488
AsAt_g331	AsAa_g3487
AsAt_g332	AsAa_g3486
AsAt_g333	AsAa_g3485
AsAt_g334	AsAa_g3484
AsAt_g335	AsAa_g3483
AsAt_g336	AsAa_g3482
AsAt_g337	AsAa_g3481
AsAt_g338	AsAa_g3480
AsAt_g339	AsAa_g3479
AsAt_g340	AsAa_g3478
AsAt_g341	AsAa_g3477
AsAt_g342	AsAa_g3475
AsAt_g343	AsAa_g3474
AsAt_g344	AsAa_g3473
AsAt_g345	AsAa_g3469
AsAt_g346	AsAa_g3468
AsAt_g348	AsAa_g3466
AsAt_g349	AsAa_g3464
AsAt_g350	AsAa_g3463
AsAt_g351	AsAa_g3462
AsAt_g352	AsAa_g3461
AsAt_g353	AsAa_g3460
AsAt_g354	AsAa_g3459
AsAt_g356	AsAa_g3457
AsAt_g357	AsAa_g3456
AsAt_g358	AsAa_g3455
AsAt_g359	AsAa_g3454
AsAt_g360	AsAa_g3452
AsAt_g361	AsAa_g3451
AsAt_g362	AsAa_g3450
AsAt_g363	AsAa_g3449
AsAt_g364	AsAa_g3448
AsAt_g365	AsAa_g3447
AsAt_g366	AsAa_g3446
AsAt_g367	AsAa_g3445
AsAt_g368	AsAa_g3444
AsAt_g369	AsAa_g3443
AsAt_g371	AsAa_g3441
AsAt_g372	AsAa_g3440
AsAt_g373	AsAa_g3438
AsAt_g374	AsAa_g3437
AsAt_g375	AsAa_g3436
AsAt_g376	AsAa_g3435
AsAt_g377	AsAa_g3434
AsAt_g378	AsAa_g3433
AsAt_g379	AsAa_g3432
AsAt_g380	AsAa_g3431
AsAt_g382	AsAa_g3429
AsAt_g384	AsAa_g3427
AsAt_g385	AsAa_g3426
AsAt_g387	AsAa_g3425
AsAt_g388	AsAa_g3424
AsAt_g389	AsAa_g3422
AsAt_g390	AsAa_g3423
AsAt_g392	AsAa_g3421
AsAt_g393	AsAa_g3419
AsAt_g394	AsAa_g3418
AsAt_g395	AsAa_g3417
AsAt_g396	AsAa_g3416
AsAt_g397	AsAa_g3415
AsAt_g398	AsAa_g3414
AsAt_g399	AsAa_g3413
AsAt_g401	AsAa_g3411
AsAt_g402	AsAa_g3410
AsAt_g403	AsAa_g3409
AsAt_g404	AsAa_g3408
AsAt_g405	AsAa_g3407
AsAt_g406	AsAa_g3406
AsAt_g407	AsAa_g3405
AsAt_g408	AsAa_g3404
AsAt_g409	AsAa_g3403
AsAt_g410	AsAa_g3402
AsAt_g411	AsAa_g3401
AsAt_g412	AsAa_g3400
AsAt_g414	AsAa_g3397
AsAt_g415	AsAa_g3396
AsAt_g417	AsAa_g3395
AsAt_g418	AsAa_g3394
AsAt_g419	AsAa_g3393
AsAt_g421	AsAa_g3391
AsAt_g423	AsAa_g3389
AsAt_g424	AsAa_g3388
AsAt_g425	AsAa_g3387
AsAt_g426	AsAa_g3386
AsAt_g427	AsAa_g3385
AsAt_g428	AsAa_g3384
AsAt_g429	AsAa_g3383
AsAt_g430	AsAa_g3382
AsAt_g432	AsAa_g3381
AsAt_g433	AsAa_g3380
AsAt_g434	AsAa_g3377
AsAt_g435	AsAa_g3376
AsAt_g436	AsAa_g3375
AsAt_g437	AsAa_g3374
AsAt_g438	AsAa_g3373
AsAt_g439	AsAa_g3372
AsAt_g440	AsAa_g17638
AsAt_g441	AsAa_g3371
AsAt_g442	AsAa_g3370
AsAt_g443	AsAa_g3369
AsAt_g444	AsAa_g3368
AsAt_g445	AsAa_g3367
AsAt_g446	AsAa_g3366
AsAt_g447	AsAa_g3365
AsAt_g448	AsAa_g3364
AsAt_g449	AsAa_g3362
AsAt_g450	AsAa_g3361
AsAt_g451	AsAa_g3360
AsAt_g452	AsAa_g3359
AsAt_g453	AsAa_g3358
AsAt_g454	AsAa_g3355
AsAt_g455	AsAa_g3354
AsAt_g457	AsAa_g3353
AsAt_g461	AsAa_g3352
AsAt_g463	AsAa_g3351
AsAt_g464	AsAa_g3350
AsAt_g465	AsAa_g3349
AsAt_g466	AsAa_g3348
AsAt_g467	AsAa_g3347
AsAt_g469	AsAa_g3346
AsAt_g470	AsAa_g3345
AsAt_g471	AsAa_g3344
AsAt_g472	AsAa_g3343
AsAt_g473	AsAa_g3342
AsAt_g474	AsAa_g3341
AsAt_g475	AsAa_g3340
AsAt_g476	AsAa_g3338
AsAt_g477	AsAa_g3337
AsAt_g478	AsAa_g3336
AsAt_g479	AsAa_g3335
AsAt_g480	AsAa_g3334
AsAt_g481	AsAa_g3333
AsAt_g482	AsAa_g3332
AsAt_g483	AsAa_g3331
AsAt_g485	AsAa_g3329
AsAt_g486	AsAa_g3328
AsAt_g487	AsAa_g3327
AsAt_g488	AsAa_g3326
AsAt_g489	AsAa_g3324
AsAt_g490	AsAa_g3323
AsAt_g491	AsAa_g3321
AsAt_g492	AsAa_g3320
AsAt_g493	AsAa_g3319
AsAt_g494	AsAa_g3318
AsAt_g495	AsAa_g3317
AsAt_g496	AsAa_g3316
AsAt_g497	AsAa_g3315
AsAt_g498	AsAa_g3314
AsAt_g499	AsAa_g3313
AsAt_g500	AsAa_g3312
AsAt_g501	AsAa_g3311
AsAt_g502	AsAa_g3310
AsAt_g504	AsAa_g3309
AsAt_g505	AsAa_g3307
AsAt_g506	AsAa_g3306
AsAt_g507	AsAa_g3305
AsAt_g508	AsAa_g3304
AsAt_g509	AsAa_g3303
AsAt_g510	AsAa_g3302
AsAt_g511	AsAa_g3301
AsAt_g512	AsAa_g3299
AsAt_g513	AsAa_g3298
AsAt_g514	AsAa_g3296
AsAt_g515	AsAa_g3295
AsAt_g516	AsAa_g3294
AsAt_g517	AsAa_g3293
AsAt_g518	AsAa_g3292
AsAt_g519	AsAa_g3291
AsAt_g520	AsAa_g3289
AsAt_g521	AsAa_g3288
AsAt_g523	AsAa_g3285
AsAt_g524	AsAa_g3284
AsAt_g525	AsAa_g3283
AsAt_g526	AsAa_g3276
AsAt_g527	AsAa_g3274
AsAt_g528	AsAa_g3273
AsAt_g530	AsAa_g3272
AsAt_g531	AsAa_g3271
AsAt_g532	AsAa_g3270
AsAt_g533	AsAa_g3269
AsAt_g535	AsAa_g3267
AsAt_g536	AsAa_g3264
AsAt_g537	AsAa_g3263
AsAt_g538	AsAa_g3262
AsAt_g539	AsAa_g3261
AsAt_g540	AsAa_g3260
AsAt_g541	AsAa_g3259
AsAt_g542	AsAa_g3258
AsAt_g543	AsAa_g3257
AsAt_g544	AsAa_g3256
AsAt_g545	AsAa_g3255
AsAt_g546	AsAa_g3254
AsAt_g547	AsAa_g3253
AsAt_g548	AsAa_g3252
AsAt_g549	AsAa_g3251
AsAt_g550	AsAa_g3250
AsAt_g551	AsAa_g3249
AsAt_g552	AsAa_g3248
AsAt_g553	AsAa_g3247
AsAt_g554	AsAa_g3246
AsAt_g555	AsAa_g3245
AsAt_g557	AsAa_g3244
AsAt_g558	AsAa_g3243
AsAt_g559	AsAa_g3242
AsAt_g561	AsAa_g3241
AsAt_g562	AsAa_g3239
AsAt_g563	AsAa_g3240
AsAt_g564	AsAa_g3238
AsAt_g565	AsAa_g3236
AsAt_g566	AsAa_g3237
AsAt_g567	AsAa_g3235
AsAt_g568	AsAa_g3234
AsAt_g569	AsAa_g3233
AsAt_g570	AsAa_g3232
AsAt_g571	AsAa_g3230
AsAt_g572	AsAa_g3228
AsAt_g573	AsAa_g3227
AsAt_g574	AsAa_g3226
AsAt_g575	AsAa_g3225
AsAt_g576	AsAa_g3224
AsAt_g579	AsAa_g3222
AsAt_g582	AsAa_g3221
AsAt_g583	AsAa_g3220
AsAt_g584	AsAa_g3219
AsAt_g585	AsAa_g3218
AsAt_g586	AsAa_g3217
AsAt_g587	AsAa_g3216
AsAt_g590	AsAa_g3213
AsAt_g592	AsAa_g3212
AsAt_g594	AsAa_g3211
AsAt_g596	AsAa_g21502
AsAt_g597	AsAa_g3209
AsAt_g598	AsAa_g3208
AsAt_g599	AsAa_g3206
AsAt_g600	AsAa_g3205
AsAt_g603	AsAa_g3203
AsAt_g604	AsAa_g3202
AsAt_g605	AsAa_g3201
AsAt_g606	AsAa_g3200
AsAt_g607	AsAa_g3199
AsAt_g608	AsAa_g3198
AsAt_g609	AsAa_g3197
AsAt_g610	AsAa_g3196
AsAt_g611	AsAa_g3194
AsAt_g612	AsAa_g3193
AsAt_g613	AsAa_g3192
AsAt_g614	AsAa_g3191
AsAt_g615	AsAa_g3190
AsAt_g617	AsAa_g3187
AsAt_g618	AsAa_g3186
AsAt_g619	AsAa_g3185
AsAt_g620	AsAa_g3183
AsAt_g622	AsAa_g3182
AsAt_g624	AsAa_g3181
AsAt_g625	AsAa_g3180
AsAt_g628	AsAa_g3179
AsAt_g629	AsAa_g3177
AsAt_g630	AsAa_g3176
AsAt_g631	AsAa_g3175
AsAt_g632	AsAa_g3174
AsAt_g634	AsAa_g3173
AsAt_g635	AsAa_g3172
AsAt_g637	AsAa_g3170
AsAt_g638	AsAa_g3169
AsAt_g639	AsAa_g3168
AsAt_g640	AsAa_g3167
AsAt_g641	AsAa_g3166
AsAt_g642	AsAa_g3165
AsAt_g643	AsAa_g3164
AsAt_g644	AsAa_g3163
AsAt_g645	AsAa_g3162
AsAt_g646	AsAa_g3161
AsAt_g647	AsAa_g3160
AsAt_g648	AsAa_g3159
AsAt_g649	AsAa_g3158
AsAt_g650	AsAa_g3157
AsAt_g651	AsAa_g3156
AsAt_g652	AsAa_g3155
AsAt_g653	AsAa_g3154
AsAt_g654	AsAa_g3153
AsAt_g655	AsAa_g3152
AsAt_g656	AsAa_g3151
AsAt_g657	AsAa_g3150
AsAt_g658	AsAa_g3149
AsAt_g659	AsAa_g3148
AsAt_g660	AsAa_g3147
AsAt_g661	AsAa_g3146
AsAt_g662	AsAa_g3145
AsAt_g663	AsAa_g3144
AsAt_g664	AsAa_g3143
AsAt_g665	AsAa_g3142
AsAt_g666	AsAa_g3141
AsAt_g667	AsAa_g3140
AsAt_g668	AsAa_g3139
AsAt_g669	AsAa_g3138
AsAt_g670	AsAa_g3137
AsAt_g671	AsAa_g3136
AsAt_g672	AsAa_g3135
AsAt_g673	AsAa_g3134
AsAt_g674	AsAa_g3133
AsAt_g675	AsAa_g3132
AsAt_g676	AsAa_g3131
AsAt_g677	AsAa_g3130
AsAt_g678	AsAa_g3129
AsAt_g679	AsAa_g3128
AsAt_g680	AsAa_g3127
AsAt_g681	AsAa_g3126
AsAt_g682	AsAa_g3125
AsAt_g683	AsAa_g3124
AsAt_g684	AsAa_g3123
AsAt_g685	AsAa_g3122
AsAt_g686	AsAa_g3121
AsAt_g687	AsAa_g3119
AsAt_g689	AsAa_g3117
AsAt_g690	AsAa_g3116
AsAt_g691	AsAa_g3115
AsAt_g692	AsAa_g3114
AsAt_g693	AsAa_g3113
AsAt_g694	AsAa_g3112
AsAt_g695	AsAa_g3111
AsAt_g696	AsAa_g3110
AsAt_g697	AsAa_g3109
AsAt_g698	AsAa_g3108
AsAt_g700	AsAa_g3106
AsAt_g701	AsAa_g3105
AsAt_g702	AsAa_g3103
AsAt_g703	AsAa_g3102
AsAt_g704	AsAa_g3101
AsAt_g705	AsAa_g3100
AsAt_g706	AsAa_g3099
AsAt_g708	AsAa_g3097
AsAt_g709	AsAa_g3096
AsAt_g710	AsAa_g3095
AsAt_g711	AsAa_g3094
AsAt_g712	AsAa_g3093
AsAt_g713	AsAa_g3091
AsAt_g714	AsAa_g3090
AsAt_g716	AsAa_g3087
AsAt_g717	AsAa_g3086
AsAt_g718	AsAa_g3085
AsAt_g719	AsAa_g3082
AsAt_g720	AsAa_g3080
AsAt_g721	AsAa_g3079
AsAt_g722	AsAa_g3078
AsAt_g723	AsAa_g3077
AsAt_g724	AsAa_g3076
AsAt_g725	AsAa_g3074
AsAt_g727	AsAa_g3073
AsAt_g728	AsAa_g3072
AsAt_g730	AsAa_g3071
AsAt_g731	AsAa_g3070
AsAt_g732	AsAa_g3069
AsAt_g733	AsAa_g3068
AsAt_g734	AsAa_g3067
AsAt_g735	AsAa_g3066
AsAt_g736	AsAa_g3065
AsAt_g738	AsAa_g3063
AsAt_g739	AsAa_g3061
AsAt_g742	AsAa_g3059
AsAt_g743	AsAa_g3058
AsAt_g744	AsAa_g3057
AsAt_g745	AsAa_g3056
AsAt_g746	AsAa_g3055
AsAt_g749	AsAa_g3052
AsAt_g751	AsAa_g3050
AsAt_g752	AsAa_g3049
AsAt_g753	AsAa_g3048
AsAt_g754	AsAa_g3047
AsAt_g755	AsAa_g3046
AsAt_g756	AsAa_g3044
AsAt_g757	AsAa_g3042
AsAt_g758	AsAa_g3040
AsAt_g759	AsAa_g3039
AsAt_g760	AsAa_g3038
AsAt_g761	AsAa_g3037
AsAt_g762	AsAa_g3036
AsAt_g763	AsAa_g3035
AsAt_g764	AsAa_g3034
AsAt_g765	AsAa_g3033
AsAt_g766	AsAa_g3032
AsAt_g767	AsAa_g3031
AsAt_g768	AsAa_g3030
AsAt_g770	AsAa_g3029
AsAt_g771	AsAa_g3028
AsAt_g772	AsAa_g3027
AsAt_g773	AsAa_g3026
AsAt_g774	AsAa_g3025
AsAt_g775	AsAa_g3023
AsAt_g776	AsAa_g3022
AsAt_g778	AsAa_g3020
AsAt_g779	AsAa_g3019
AsAt_g780	AsAa_g3018
AsAt_g781	AsAa_g3017
AsAt_g782	AsAa_g3016
AsAt_g783	AsAa_g3015
AsAt_g784	AsAa_g3013
AsAt_g787	AsAa_g3012
AsAt_g788	AsAa_g3011
AsAt_g789	AsAa_g3010
AsAt_g790	AsAa_g3009
AsAt_g791	AsAa_g3008
AsAt_g793	AsAa_g3007
AsAt_g794	AsAa_g3006
AsAt_g795	AsAa_g3005
AsAt_g798	AsAa_g3004
AsAt_g799	AsAa_g3003
AsAt_g800	AsAa_g3002
AsAt_g801	AsAa_g3001
AsAt_g802	AsAa_g3000
AsAt_g803	AsAa_g2999
AsAt_g804	AsAa_g2998
AsAt_g805	AsAa_g2997
AsAt_g806	AsAa_g2996
AsAt_g807	AsAa_g2995
AsAt_g808	AsAa_g2993
AsAt_g810	AsAa_g2991
AsAt_g811	AsAa_g2990
AsAt_g812	AsAa_g2989
AsAt_g813	AsAa_g2988
AsAt_g814	AsAa_g2987
AsAt_g815	AsAa_g2986
AsAt_g817	AsAa_g2983
AsAt_g818	AsAa_g2982
AsAt_g819	AsAa_g2981
AsAt_g820	AsAa_g2978
AsAt_g821	AsAa_g2977
AsAt_g822	AsAa_g2976
AsAt_g823	AsAa_g2975
AsAt_g824	AsAa_g2974
AsAt_g825	AsAa_g2973
AsAt_g826	AsAa_g2972
AsAt_g827	AsAa_g2971
AsAt_g828	AsAa_g2969
AsAt_g829	AsAa_g2968
AsAt_g830	AsAa_g2967
AsAt_g831	AsAa_g2966
AsAt_g832	AsAa_g2965
AsAt_g834	AsAa_g2963
AsAt_g835	AsAa_g2962
AsAt_g836	AsAa_g2961
AsAt_g837	AsAa_g2960
AsAt_g838	AsAa_g2959
AsAt_g839	AsAa_g2958
AsAt_g840	AsAa_g2957
AsAt_g841	AsAa_g2956
AsAt_g842	AsAa_g2955
AsAt_g843	AsAa_g2954
AsAt_g845	AsAa_g2953
AsAt_g846	AsAa_g2952
AsAt_g847	AsAa_g2951
AsAt_g848	AsAa_g2950
AsAt_g849	AsAa_g2949
AsAt_g853	AsAa_g2948
AsAt_g854	AsAa_g2946
AsAt_g855	AsAa_g2945
AsAt_g856	AsAa_g2944
AsAt_g857	AsAa_g2943
AsAt_g858	AsAa_g2942
AsAt_g859	AsAa_g2941
AsAt_g861	AsAa_g2940
AsAt_g862	AsAa_g2939
AsAt_g863	AsAa_g2938
AsAt_g864	AsAa_g2937
AsAt_g865	AsAa_g2936
AsAt_g867	AsAa_g2934
AsAt_g868	AsAa_g2933
AsAt_g869	AsAa_g2932
AsAt_g872	AsAa_g2931
AsAt_g873	AsAa_g2930
AsAt_g874	AsAa_g2929
AsAt_g875	AsAa_g2928
AsAt_g876	AsAa_g2927
AsAt_g878	AsAa_g2925
AsAt_g879	AsAa_g2924
AsAt_g880	AsAa_g2923
AsAt_g881	AsAa_g2922
AsAt_g882	AsAa_g2921
AsAt_g883	AsAa_g2920
AsAt_g884	AsAa_g2919
AsAt_g885	AsAa_g2918
AsAt_g887	AsAa_g2917
AsAt_g888	AsAa_g2916
AsAt_g889	AsAa_g2915
AsAt_g892	AsAa_g2913
AsAt_g893	AsAa_g2912
AsAt_g894	AsAa_g2911
AsAt_g895	AsAa_g2910
AsAt_g896	AsAa_g2909
AsAt_g897	AsAa_g2908
AsAt_g898	AsAa_g2907
AsAt_g899	AsAa_g2906
AsAt_g900	AsAa_g2905
AsAt_g901	AsAa_g2904
AsAt_g903	AsAa_g2902
AsAt_g904	AsAa_g2901
AsAt_g906	AsAa_g2899
AsAt_g907	AsAa_g2898
AsAt_g909	AsAa_g2896
AsAt_g910	AsAa_g2895
AsAt_g911	AsAa_g2894
AsAt_g912	AsAa_g2893
AsAt_g914	AsAa_g2892
AsAt_g915	AsAa_g2891
AsAt_g916	AsAa_g2889
AsAt_g917	AsAa_g2887
AsAt_g918	AsAa_g2886
AsAt_g919	AsAa_g2885
AsAt_g921	AsAa_g2884
AsAt_g922	AsAa_g2883
AsAt_g923	AsAa_g2882
AsAt_g925	AsAa_g2881
AsAt_g926	AsAa_g2880
AsAt_g927	AsAa_g2879
AsAt_g928	AsAa_g2878
AsAt_g929	AsAa_g2877
AsAt_g930	AsAa_g2876
AsAt_g931	AsAa_g2875
AsAt_g932	AsAa_g2874
AsAt_g934	AsAa_g2871
AsAt_g935	AsAa_g2870
AsAt_g936	AsAa_g2869
AsAt_g937	AsAa_g2868
AsAt_g938	AsAa_g2867
AsAt_g939	AsAa_g2866
AsAt_g940	AsAa_g2865
AsAt_g941	AsAa_g2864
AsAt_g942	AsAa_g2863
AsAt_g943	AsAa_g2862
AsAt_g945	AsAa_g2861
AsAt_g946	AsAa_g2860
AsAt_g949	AsAa_g2854
AsAt_g952	AsAa_g2852
AsAt_g953	AsAa_g2851
AsAt_g955	AsAa_g2850
AsAt_g956	AsAa_g2849
AsAt_g957	AsAa_g2848
AsAt_g958	AsAa_g2847
AsAt_g959	AsAa_g2846
AsAt_g960	AsAa_g2845
AsAt_g962	AsAa_g2844
AsAt_g963	AsAa_g2843
AsAt_g964	AsAa_g2842
AsAt_g965	AsAa_g2841
AsAt_g966	AsAa_g2840
AsAt_g967	AsAa_g2839
AsAt_g968	AsAa_g2838
AsAt_g969	AsAa_g2837
AsAt_g970	AsAa_g2836
AsAt_g971	AsAa_g2835
AsAt_g972	AsAa_g2834
AsAt_g973	AsAa_g2832
AsAt_g974	AsAa_g2831
AsAt_g975	AsAa_g2830
AsAt_g976	AsAa_g2829
AsAt_g977	AsAa_g2828
AsAt_g978	AsAa_g2827
AsAt_g979	AsAa_g2826
AsAt_g980	AsAa_g2825
AsAt_g981	AsAa_g2823
AsAt_g982	AsAa_g2822
AsAt_g983	AsAa_g2821
AsAt_g984	AsAa_g2820
AsAt_g985	AsAa_g2819
AsAt_g986	AsAa_g2818
AsAt_g990	AsAa_g2816
AsAt_g991	AsAa_g2815
AsAt_g992	AsAa_g2814
AsAt_g993	AsAa_g2813
AsAt_g994	AsAa_g2812
AsAt_g995	AsAa_g2811
AsAt_g996	AsAa_g2810
AsAt_g997	AsAa_g2809
AsAt_g998	AsAa_g2808
AsAt_g999	AsAa_g2807
AsAt_g1000	AsAa_g2806
AsAt_g1001	AsAa_g2805
AsAt_g1002	AsAa_g2804
AsAt_g1003	AsAa_g2803
AsAt_g1004	AsAa_g2801
AsAt_g1005	AsAa_g2800
AsAt_g1006	AsAa_g2799
AsAt_g1007	AsAa_g2798
AsAt_g1008	AsAa_g2797
AsAt_g1010	AsAa_g2796
AsAt_g1012	AsAa_g2795
AsAt_g1013	AsAa_g2793
AsAt_g1015	AsAa_g2792
AsAt_g1016	AsAa_g2791
AsAt_g1017	AsAa_g2790
AsAt_g1018	AsAa_g2787
AsAt_g1019	AsAa_g2786
AsAt_g1020	AsAa_g2785
AsAt_g1021	AsAa_g2783
AsAt_g1022	AsAa_g2782
AsAt_g1023	AsAa_g2781
AsAt_g1024	AsAa_g2780
AsAt_g1025	AsAa_g2779
AsAt_g1026	AsAa_g2778
AsAt_g1027	AsAa_g2777
AsAt_g1028	AsAa_g2776
AsAt_g1029	AsAa_g2775
AsAt_g1030	AsAa_g2774
AsAt_g1031	AsAa_g2773
AsAt_g1032	AsAa_g2771
AsAt_g1033	AsAa_g2770
AsAt_g1034	AsAa_g2768
AsAt_g1035	AsAa_g2767
AsAt_g1036	AsAa_g2766
AsAt_g1038	AsAa_g2765
AsAt_g1039	AsAa_g2764
AsAt_g1040	AsAa_g2763
AsAt_g1041	AsAa_g2762
AsAt_g1042	AsAa_g2761
AsAt_g1043	AsAa_g2760
AsAt_g1045	AsAa_g2755
AsAt_g1046	AsAa_g2754
AsAt_g1047	AsAa_g2753
AsAt_g1050	AsAa_g2751
AsAt_g1052	AsAa_g2748
AsAt_g1053	AsAa_g2747
AsAt_g1054	AsAa_g2746
AsAt_g1055	AsAa_g2745
AsAt_g1056	AsAa_g2744
AsAt_g1057	AsAa_g2743
AsAt_g1058	AsAa_g2741
AsAt_g1059	AsAa_g2740
AsAt_g1060	AsAa_g2737
AsAt_g1061	AsAa_g2735
AsAt_g1062	AsAa_g2734
AsAt_g1063	AsAa_g2733
AsAt_g1064	AsAa_g2732
AsAt_g1065	AsAa_g2731
AsAt_g1067	AsAa_g2729
AsAt_g1068	AsAa_g2728
AsAt_g1069	AsAa_g2727
AsAt_g1070	AsAa_g2726
AsAt_g1071	AsAa_g2725
AsAt_g1072	AsAa_g2724
AsAt_g1073	AsAa_g2723
AsAt_g1074	AsAa_g2722
AsAt_g1075	AsAa_g2721
AsAt_g1077	AsAa_g2719
AsAt_g1078	AsAa_g2718
AsAt_g1079	AsAa_g2717
AsAt_g1080	AsAa_g2716
AsAt_g1081	AsAa_g2715
AsAt_g1082	AsAa_g2714
AsAt_g1084	AsAa_g2713
AsAt_g1086	AsAa_g2708
AsAt_g1087	AsAa_g2706
AsAt_g1088	AsAa_g2705
AsAt_g1089	AsAa_g2704
AsAt_g1091	AsAa_g2703
AsAt_g1092	AsAa_g2702
AsAt_g1093	AsAa_g2700
AsAt_g1094	AsAa_g2699
AsAt_g1095	AsAa_g2696
AsAt_g1096	AsAa_g2695
AsAt_g1097	AsAa_g2694
AsAt_g1098	AsAa_g2693
AsAt_g1099	AsAa_g2692
AsAt_g1100	AsAa_g2691
AsAt_g1101	AsAa_g2690
AsAt_g1102	AsAa_g2689
AsAt_g1103	AsAa_g2688
AsAt_g1104	AsAa_g2686
AsAt_g1105	AsAa_g2685
AsAt_g1106	AsAa_g2684
AsAt_g1108	AsAa_g2683
AsAt_g1109	AsAa_g2682
AsAt_g1110	AsAa_g2681
AsAt_g1113	AsAa_g2679
AsAt_g1115	AsAa_g2678
AsAt_g1116	AsAa_g2677
AsAt_g1117	AsAa_g2676
AsAt_g1118	AsAa_g2675
AsAt_g1119	AsAa_g2670
AsAt_g1120	AsAa_g2672
AsAt_g1122	AsAa_g2671
AsAt_g1123	AsAa_g2669
AsAt_g1124	AsAa_g2668
AsAt_g1125	AsAa_g2667
AsAt_g1127	AsAa_g2666
AsAt_g1128	AsAa_g2665
AsAt_g1129	AsAa_g2664
AsAt_g1130	AsAa_g2663
AsAt_g1131	AsAa_g2662
AsAt_g1134	AsAa_g2661
AsAt_g1135	AsAa_g2660
AsAt_g1137	AsAa_g2659
AsAt_g1138	AsAa_g17842
AsAt_g1140	AsAa_g2658
AsAt_g1141	AsAa_g2657
AsAt_g1142	AsAa_g2656
AsAt_g1143	AsAa_g2655
AsAt_g1144	AsAa_g2654
AsAt_g1145	AsAa_g2653
AsAt_g1146	AsAa_g2652
AsAt_g1147	AsAa_g2651
AsAt_g1148	AsAa_g2650
AsAt_g1149	AsAa_g2649
AsAt_g1150	AsAa_g2648
AsAt_g1151	AsAa_g2647
AsAt_g1153	AsAa_g2646
AsAt_g1154	AsAa_g2645
AsAt_g1155	AsAa_g2644
AsAt_g1156	AsAa_g2643
AsAt_g1157	AsAa_g2641
AsAt_g1158	AsAa_g2640
AsAt_g1161	AsAa_g2639
AsAt_g1162	AsAa_g2638
AsAt_g1163	AsAa_g2636
AsAt_g1164	AsAa_g2635
AsAt_g1165	AsAa_g2634
AsAt_g1166	AsAa_g2633
AsAt_g1167	AsAa_g2632
AsAt_g1168	AsAa_g2631
AsAt_g1169	AsAa_g2630
AsAt_g1170	AsAa_g2629
AsAt_g1172	AsAa_g2626
AsAt_g1173	AsAa_g2625
AsAt_g1174	AsAa_g2624
AsAt_g1175	AsAa_g2623
AsAt_g1178	AsAa_g2621
AsAt_g1179	AsAa_g2620
AsAt_g1180	AsAa_g2619
AsAt_g1181	AsAa_g2618
AsAt_g1182	AsAa_g2617
AsAt_g1183	AsAa_g2616
AsAt_g1184	AsAa_g2615
AsAt_g1185	AsAa_g2614
AsAt_g1187	AsAa_g2613
AsAt_g1188	AsAa_g2612
AsAt_g1189	AsAa_g2611
AsAt_g1190	AsAa_g2610
AsAt_g1191	AsAa_g2608
AsAt_g1192	AsAa_g2607
AsAt_g1194	AsAa_g2606
AsAt_g1195	AsAa_g2605
AsAt_g1196	AsAa_g2604
AsAt_g1197	AsAa_g2603
AsAt_g1198	AsAa_g2602
AsAt_g1199	AsAa_g2601
AsAt_g1201	AsAa_g2599
AsAt_g1203	AsAa_g2598
AsAt_g1204	AsAa_g2597
AsAt_g1205	AsAa_g2596
AsAt_g1206	AsAa_g2595
AsAt_g1207	AsAa_g2594
AsAt_g1208	AsAa_g2593
AsAt_g1209	AsAa_g2592
AsAt_g1210	AsAa_g2591
AsAt_g1212	AsAa_g2590
AsAt_g1213	AsAa_g2589
AsAt_g1214	AsAa_g2588
AsAt_g1215	AsAa_g2587
AsAt_g1216	AsAa_g2586
AsAt_g1218	AsAa_g2583
AsAt_g1219	AsAa_g2582
AsAt_g1220	AsAa_g2581
AsAt_g1221	AsAa_g2580
AsAt_g1222	AsAa_g2579
AsAt_g1223	AsAa_g2578
AsAt_g1224	AsAa_g2577
AsAt_g1226	AsAa_g2576
AsAt_g1227	AsAa_g2575
AsAt_g1228	AsAa_g2574
AsAt_g1229	AsAa_g1010
AsAt_g1230	AsAa_g2572
AsAt_g1232	AsAa_g2571
AsAt_g1233	AsAa_g2570
AsAt_g1234	AsAa_g2569
AsAt_g1235	AsAa_g2568
AsAt_g1236	AsAa_g2566
AsAt_g1237	AsAa_g2565
AsAt_g1238	AsAa_g2564
AsAt_g1239	AsAa_g2563
AsAt_g1240	AsAa_g2562
AsAt_g1241	AsAa_g2561
AsAt_g1242	AsAa_g2560
AsAt_g1243	AsAa_g2559
AsAt_g1245	AsAa_g2558
AsAt_g1246	AsAa_g2557
AsAt_g1247	AsAa_g2556
AsAt_g1249	AsAa_g2555
AsAt_g1250	AsAa_g2554
AsAt_g1251	AsAa_g2553
AsAt_g1252	AsAa_g2552
AsAt_g1253	AsAa_g2551
AsAt_g1255	AsAa_g2547
AsAt_g1256	AsAa_g2546
AsAt_g1257	AsAa_g2545
AsAt_g1258	AsAa_g2544
AsAt_g1259	AsAa_g2543
AsAt_g1261	AsAa_g2542
AsAt_g1262	AsAa_g2541
AsAt_g1263	AsAa_g2540
AsAt_g1264	AsAa_g2539
AsAt_g1265	AsAa_g2538
AsAt_g1266	AsAa_g2537
AsAt_g1267	AsAa_g2536
AsAt_g1268	AsAa_g2535
AsAt_g1269	AsAa_g2534
AsAt_g1270	AsAa_g2533
AsAt_g1271	AsAa_g2532
AsAt_g1272	AsAa_g2531
AsAt_g1273	AsAa_g2530
AsAt_g1274	AsAa_g2529
AsAt_g1275	AsAa_g2528
AsAt_g1276	AsAa_g2527
AsAt_g1277	AsAa_g2526
AsAt_g1278	AsAa_g2525
AsAt_g1280	AsAa_g2522
AsAt_g1281	AsAa_g2521
AsAt_g1282	AsAa_g2519
AsAt_g1283	AsAa_g2518
AsAt_g1284	AsAa_g2517
AsAt_g1285	AsAa_g2516
AsAt_g1286	AsAa_g2515
AsAt_g1287	AsAa_g2514
AsAt_g1288	AsAa_g2513
AsAt_g1289	AsAa_g2512
AsAt_g1290	AsAa_g2511
AsAt_g1291	AsAa_g2510
AsAt_g1292	AsAa_g2509
AsAt_g1293	AsAa_g2508
AsAt_g1294	AsAa_g2507
AsAt_g1295	AsAa_g2506
AsAt_g1296	AsAa_g2505
AsAt_g1297	AsAa_g2504
AsAt_g1298	AsAa_g2503
AsAt_g1299	AsAa_g2502
AsAt_g1300	AsAa_g2501
AsAt_g1301	AsAa_g2500
AsAt_g1302	AsAa_g2499
AsAt_g1303	AsAa_g2498
AsAt_g1304	AsAa_g2497
AsAt_g1306	AsAa_g2496
AsAt_g1307	AsAa_g2495
AsAt_g1308	AsAa_g2494
AsAt_g1309	AsAa_g2493
AsAt_g1310	AsAa_g2492
AsAt_g1312	AsAa_g2490
AsAt_g1313	AsAa_g2489
AsAt_g1314	AsAa_g2488
AsAt_g1316	AsAa_g2486
AsAt_g1317	AsAa_g2485
AsAt_g1318	AsAa_g2484
AsAt_g1319	AsAa_g2483
AsAt_g1320	AsAa_g2482
AsAt_g1321	AsAa_g2481
AsAt_g1322	AsAa_g2480
AsAt_g1323	AsAa_g2479
AsAt_g1324	AsAa_g2478
AsAt_g1325	AsAa_g2477
AsAt_g1327	AsAa_g2474
AsAt_g1328	AsAa_g2471
AsAt_g1329	AsAa_g2470
AsAt_g1330	AsAa_g2469
AsAt_g1331	AsAa_g2468
AsAt_g1333	AsAa_g2466
AsAt_g1334	AsAa_g2465
AsAt_g1335	AsAa_g2464
AsAt_g1336	AsAa_g2463
AsAt_g1337	AsAa_g20460
AsAt_g1339	AsAa_g2460
AsAt_g1340	AsAa_g2459
AsAt_g1341	AsAa_g2458
AsAt_g1342	AsAa_g2457
AsAt_g1344	AsAa_g2455
AsAt_g1345	AsAa_g2454
AsAt_g1346	AsAa_g2453
AsAt_g1347	AsAa_g2451
AsAt_g1348	AsAa_g2450
AsAt_g1349	AsAa_g2449
AsAt_g1352	AsAa_g2447
AsAt_g1353	AsAa_g2446
AsAt_g1354	AsAa_g2445
AsAt_g1355	AsAa_g2444
AsAt_g1356	AsAa_g2443
AsAt_g1359	AsAa_g2442
AsAt_g1360	AsAa_g2441
AsAt_g1362	AsAa_g2440
AsAt_g1363	AsAa_g2439
AsAt_g1366	AsAa_g2438
AsAt_g1367	AsAa_g2437
AsAt_g1369	AsAa_g2436
AsAt_g1370	AsAa_g2435
AsAt_g1371	AsAa_g2434
AsAt_g1372	AsAa_g2433
AsAt_g1373	AsAa_g2432
AsAt_g1374	AsAa_g2431
AsAt_g1376	AsAa_g2429
AsAt_g1377	AsAa_g2428
AsAt_g1378	AsAa_g2427
AsAt_g1379	AsAa_g2426
AsAt_g1380	AsAa_g2425
AsAt_g1381	AsAa_g2424
AsAt_g1383	AsAa_g2422
AsAt_g1384	AsAa_g2421
AsAt_g1385	AsAa_g2420
AsAt_g1386	AsAa_g2419
AsAt_g1387	AsAa_g2418
AsAt_g1388	AsAa_g2417
AsAt_g1389	AsAa_g2416
AsAt_g1390	AsAa_g2415
AsAt_g1391	AsAa_g2413
AsAt_g1392	AsAa_g2412
AsAt_g1393	AsAa_g2411
AsAt_g1394	AsAa_g2410
AsAt_g1395	AsAa_g2409
AsAt_g1396	AsAa_g2408
AsAt_g1397	AsAa_g2407
AsAt_g1398	AsAa_g2405
AsAt_g1399	AsAa_g2403
AsAt_g1400	AsAa_g2402
AsAt_g1401	AsAa_g2401
AsAt_g1402	AsAa_g2400
AsAt_g1403	AsAa_g2399
AsAt_g1404	AsAa_g2398
AsAt_g1406	AsAa_g2397
AsAt_g1407	AsAa_g2396
AsAt_g1408	AsAa_g2395
AsAt_g1409	AsAa_g2394
AsAt_g1410	AsAa_g2393
AsAt_g1412	AsAa_g2392
AsAt_g1413	AsAa_g2391
AsAt_g1414	AsAa_g2390
AsAt_g1417	AsAa_g2389
AsAt_g1418	AsAa_g2388
AsAt_g1419	AsAa_g2387
AsAt_g1420	AsAa_g2386
AsAt_g1421	AsAa_g2385
AsAt_g1422	AsAa_g2384
AsAt_g1423	AsAa_g2383
AsAt_g1424	AsAa_g2382
AsAt_g1425	AsAa_g2381
AsAt_g1426	AsAa_g2380
AsAt_g1428	AsAa_g2379
AsAt_g1429	AsAa_g2378
AsAt_g1430	AsAa_g2377
AsAt_g1431	AsAa_g2376
AsAt_g1432	AsAa_g2375
AsAt_g1434	AsAa_g2373
AsAt_g1435	AsAa_g2372
AsAt_g1436	AsAa_g2371
AsAt_g1437	AsAa_g2370
AsAt_g1438	AsAa_g2369
AsAt_g1439	AsAa_g2367
AsAt_g1440	AsAa_g2366
AsAt_g1442	AsAa_g2364
AsAt_g1443	AsAa_g2363
AsAt_g1444	AsAa_g2362
AsAt_g1445	AsAa_g2361
AsAt_g1446	AsAa_g2359
AsAt_g1447	AsAa_g2358
AsAt_g1448	AsAa_g2356
AsAt_g1449	AsAa_g2355
AsAt_g1450	AsAa_g2354
AsAt_g1451	AsAa_g2353
AsAt_g1452	AsAa_g2352
AsAt_g1453	AsAa_g2351
AsAt_g1454	AsAa_g2350
AsAt_g1455	AsAa_g2349
AsAt_g1459	AsAa_g2346
AsAt_g1462	AsAa_g2345
AsAt_g1463	AsAa_g2344
AsAt_g1465	AsAa_g2343
AsAt_g1466	AsAa_g2342
AsAt_g1467	AsAa_g2341
AsAt_g1468	AsAa_g2340
AsAt_g1469	AsAa_g2339
AsAt_g1470	AsAa_g2338
AsAt_g1471	AsAa_g2337
AsAt_g1472	AsAa_g2336
AsAt_g1473	AsAa_g2335
AsAt_g1474	AsAa_g2333
AsAt_g1475	AsAa_g2332
AsAt_g1476	AsAa_g2331
AsAt_g1477	AsAa_g2330
AsAt_g1478	AsAa_g2329
AsAt_g1480	AsAa_g2328
AsAt_g1481	AsAa_g2327
AsAt_g1482	AsAa_g2326
AsAt_g1483	AsAa_g2325
AsAt_g1484	AsAa_g2324
AsAt_g1485	AsAa_g2323
AsAt_g1486	AsAa_g2322
AsAt_g1487	AsAa_g2321
AsAt_g1488	AsAa_g2319
AsAt_g1489	AsAa_g2318
AsAt_g1491	AsAa_g2316
AsAt_g1492	AsAa_g2315
AsAt_g1493	AsAa_g2313
AsAt_g1494	AsAa_g2312
AsAt_g1495	AsAa_g2311
AsAt_g1496	AsAa_g2310
AsAt_g1497	AsAa_g2309
AsAt_g1498	AsAa_g2308
AsAt_g1499	AsAa_g2307
AsAt_g1500	AsAa_g2306
AsAt_g1501	AsAa_g2305
AsAt_g1502	AsAa_g2304
AsAt_g1503	AsAa_g2303
AsAt_g1504	AsAa_g2302
AsAt_g1505	AsAa_g2301
AsAt_g1508	AsAa_g2299
AsAt_g1509	AsAa_g2298
AsAt_g1510	AsAa_g2297
AsAt_g1512	AsAa_g2296
AsAt_g1513	AsAa_g2295
AsAt_g1514	AsAa_g2294
AsAt_g1515	AsAa_g2293
AsAt_g1516	AsAa_g2292
AsAt_g1517	AsAa_g2291
AsAt_g1518	AsAa_g2290
AsAt_g1519	AsAa_g2289
AsAt_g1520	AsAa_g2288
AsAt_g1521	AsAa_g2287
AsAt_g1522	AsAa_g2286
AsAt_g1523	AsAa_g2285
AsAt_g1524	AsAa_g2283
AsAt_g1525	AsAa_g2282
AsAt_g1527	AsAa_g2280
AsAt_g1528	AsAa_g2279
AsAt_g1530	AsAa_g2278
AsAt_g1531	AsAa_g2276
AsAt_g1532	AsAa_g2275
AsAt_g1533	AsAa_g2274
AsAt_g1534	AsAa_g2273
AsAt_g1535	AsAa_g2272
AsAt_g1536	AsAa_g2270
AsAt_g1537	AsAa_g2269
AsAt_g1538	AsAa_g2268
AsAt_g1540	AsAa_g2266
AsAt_g1541	AsAa_g2265
AsAt_g1542	AsAa_g2264
AsAt_g1544	AsAa_g2263
AsAt_g1545	AsAa_g2262
AsAt_g1546	AsAa_g2260
AsAt_g1547	AsAa_g2261
AsAt_g1549	AsAa_g2258
AsAt_g1550	AsAa_g2256
AsAt_g1551	AsAa_g2255
AsAt_g1552	AsAa_g2254
AsAt_g1553	AsAa_g2253
AsAt_g1556	AsAa_g2251
AsAt_g1557	AsAa_g2250
AsAt_g1558	AsAa_g2249
AsAt_g1559	AsAa_g2248
AsAt_g1560	AsAa_g2247
AsAt_g1561	AsAa_g2246
AsAt_g1562	AsAa_g2245
AsAt_g1563	AsAa_g2244
AsAt_g1564	AsAa_g2241
AsAt_g1566	AsAa_g2240
AsAt_g1567	AsAa_g2239
AsAt_g1568	AsAa_g2238
AsAt_g1569	AsAa_g2237
AsAt_g1570	AsAa_g2236
AsAt_g1572	AsAa_g2235
AsAt_g1574	AsAa_g2234
AsAt_g1575	AsAa_g2233
AsAt_g1576	AsAa_g2232
AsAt_g1577	AsAa_g2231
AsAt_g1578	AsAa_g2230
AsAt_g1579	AsAa_g2229
AsAt_g1580	AsAa_g2228
AsAt_g1581	AsAa_g2227
AsAt_g1582	AsAa_g2226
AsAt_g1584	AsAa_g2225
AsAt_g1585	AsAa_g2224
AsAt_g1586	AsAa_g2222
AsAt_g1587	AsAa_g2221
AsAt_g1588	AsAa_g2220
AsAt_g1589	AsAa_g2219
AsAt_g1590	AsAa_g2218
AsAt_g1591	AsAa_g2217
AsAt_g1592	AsAa_g2215
AsAt_g1593	AsAa_g2214
AsAt_g1594	AsAa_g2213
AsAt_g1595	AsAa_g2212
AsAt_g1596	AsAa_g2211
AsAt_g1597	AsAa_g2210
AsAt_g1599	AsAa_g2209
AsAt_g1600	AsAa_g2207
AsAt_g1601	AsAa_g2206
AsAt_g1602	AsAa_g2205
AsAt_g1603	AsAa_g2204
AsAt_g1604	AsAa_g2203
AsAt_g1606	AsAa_g2201
AsAt_g1607	AsAa_g2200
AsAt_g1608	AsAa_g2199
AsAt_g1609	AsAa_g2198
AsAt_g1610	AsAa_g2197
AsAt_g1611	AsAa_g2196
AsAt_g1612	AsAa_g2194
AsAt_g1613	AsAa_g2193
AsAt_g1614	AsAa_g2192
AsAt_g1615	AsAa_g2191
AsAt_g1616	AsAa_g2190
AsAt_g1617	AsAa_g2189
AsAt_g1618	AsAa_g2188
AsAt_g1619	AsAa_g2187
AsAt_g1622	AsAa_g2186
AsAt_g1625	AsAa_g2184
AsAt_g1626	AsAa_g2183
AsAt_g1627	AsAa_g2182
AsAt_g1628	AsAa_g2181
AsAt_g1629	AsAa_g2180
AsAt_g1630	AsAa_g2179
AsAt_g1631	AsAa_g2178
AsAt_g1632	AsAa_g2177
AsAt_g1633	AsAa_g2176
AsAt_g1634	AsAa_g2173
AsAt_g1635	AsAa_g2172
AsAt_g1636	AsAa_g2171
AsAt_g1637	AsAa_g2170
AsAt_g1638	AsAa_g2168
AsAt_g1639	AsAa_g2167
AsAt_g1640	AsAa_g2166
AsAt_g1641	AsAa_g2165
AsAt_g1642	AsAa_g2164
AsAt_g1644	AsAa_g2162
AsAt_g1645	AsAa_g2161
AsAt_g1646	AsAa_g2160
AsAt_g1647	AsAa_g2159
AsAt_g1648	AsAa_g13122
AsAt_g1650	AsAa_g2157
AsAt_g1651	AsAa_g2155
AsAt_g1652	AsAa_g2154
AsAt_g1653	AsAa_g2153
AsAt_g1656	AsAa_g2151
AsAt_g1658	AsAa_g2150
AsAt_g1659	AsAa_g2149
AsAt_g1660	AsAa_g12324
AsAt_g1661	AsAa_g2147
AsAt_g1662	AsAa_g2146
AsAt_g1663	AsAa_g2145
AsAt_g1664	AsAa_g2144
AsAt_g1665	AsAa_g2143
AsAt_g1666	AsAa_g2142
AsAt_g1667	AsAa_g2141
AsAt_g1668	AsAa_g2140
AsAt_g1669	AsAa_g2139
AsAt_g1670	AsAa_g2138
AsAt_g1671	AsAa_g2137
AsAt_g1673	AsAa_g2136
AsAt_g1674	AsAa_g2135
AsAt_g1676	AsAa_g2132
AsAt_g1678	AsAa_g2131
AsAt_g1679	AsAa_g2130
AsAt_g1680	AsAa_g2128
AsAt_g1681	AsAa_g8965
AsAt_g1682	AsAa_g2127
AsAt_g1683	AsAa_g2126
AsAt_g1684	AsAa_g2125
AsAt_g1685	AsAa_g2124
AsAt_g1686	AsAa_g2123
AsAt_g1687	AsAa_g2121
AsAt_g1688	AsAa_g2120
AsAt_g1689	AsAa_g2119
AsAt_g1691	AsAa_g2118
AsAt_g1692	AsAa_g2117
AsAt_g1693	AsAa_g2116
AsAt_g1694	AsAa_g2115
AsAt_g1695	AsAa_g2114
AsAt_g1696	AsAa_g2112
AsAt_g1699	AsAa_g2110
AsAt_g1701	AsAa_g2108
AsAt_g1702	AsAa_g2107
AsAt_g1703	AsAa_g2106
AsAt_g1704	AsAa_g2105
AsAt_g1705	AsAa_g2103
AsAt_g1706	AsAa_g2102
AsAt_g1707	AsAa_g2101
AsAt_g1708	AsAa_g2100
AsAt_g1710	AsAa_g2098
AsAt_g1711	AsAa_g2097
AsAt_g1712	AsAa_g2096
AsAt_g1713	AsAa_g2095
AsAt_g1714	AsAa_g2093
AsAt_g1716	AsAa_g2090
AsAt_g1717	AsAa_g2089
AsAt_g1718	AsAa_g2088
AsAt_g1719	AsAa_g2087
AsAt_g1720	AsAa_g2086
AsAt_g1721	AsAa_g2085
AsAt_g1722	AsAa_g2084
AsAt_g1723	AsAa_g2083
AsAt_g1724	AsAa_g2082
AsAt_g1726	AsAa_g2078
AsAt_g1727	AsAa_g2077
AsAt_g1728	AsAa_g2075
AsAt_g1729	AsAa_g2073
AsAt_g1730	AsAa_g2072
AsAt_g1731	AsAa_g2071
AsAt_g1733	AsAa_g2070
AsAt_g1734	AsAa_g2069
AsAt_g1736	AsAa_g2068
AsAt_g1737	AsAa_g2067
AsAt_g1738	AsAa_g2064
AsAt_g1739	AsAa_g2063
AsAt_g1740	AsAa_g2062
AsAt_g1741	AsAa_g2061
AsAt_g1742	AsAa_g2060
AsAt_g1743	AsAa_g2059
AsAt_g1746	AsAa_g2058
AsAt_g1747	AsAa_g2057
AsAt_g1748	AsAa_g2056
AsAt_g1749	AsAa_g2055
AsAt_g1751	AsAa_g2053
AsAt_g1753	AsAa_g1277
AsAt_g1756	AsAa_g2051
AsAt_g1758	AsAa_g2050
AsAt_g1759	AsAa_g2049
AsAt_g1760	AsAa_g2111
AsAt_g1763	AsAa_g2047
AsAt_g1764	AsAa_g2046
AsAt_g1765	AsAa_g2045
AsAt_g1769	AsAa_g2042
AsAt_g1770	AsAa_g2041
AsAt_g1771	AsAa_g2040
AsAt_g1772	AsAa_g2039
AsAt_g1773	AsAa_g2038
AsAt_g1774	AsAa_g2037
AsAt_g1775	AsAa_g2036
AsAt_g1776	AsAa_g2035
AsAt_g1777	AsAa_g2034
AsAt_g1778	AsAa_g2033
AsAt_g1779	AsAa_g2032
AsAt_g1780	AsAa_g2031
AsAt_g1781	AsAa_g2030
AsAt_g1782	AsAa_g2029
AsAt_g1783	AsAa_g2028
AsAt_g1784	AsAa_g2027
AsAt_g1785	AsAa_g2026
AsAt_g1786	AsAa_g2025
AsAt_g1787	AsAa_g2024
AsAt_g1788	AsAa_g2023
AsAt_g1789	AsAa_g2022
AsAt_g1790	AsAa_g2020
AsAt_g1791	AsAa_g2018
AsAt_g1792	AsAa_g2017
AsAt_g1793	AsAa_g2016
AsAt_g1794	AsAa_g2015
AsAt_g1796	AsAa_g2014
AsAt_g1798	AsAa_g2012
AsAt_g1799	AsAa_g2011
AsAt_g1800	AsAa_g2010
AsAt_g1801	AsAa_g2009
AsAt_g1802	AsAa_g2008
AsAt_g1803	AsAa_g2007
AsAt_g1805	AsAa_g2005
AsAt_g1806	AsAa_g2003
AsAt_g1807	AsAa_g2002
AsAt_g1808	AsAa_g2001
AsAt_g1811	AsAa_g2000
AsAt_g1812	AsAa_g1999
AsAt_g1813	AsAa_g1998
AsAt_g1814	AsAa_g1997
AsAt_g1815	AsAa_g1996
AsAt_g1816	AsAa_g1995
AsAt_g1817	AsAa_g1994
AsAt_g1818	AsAa_g1992
AsAt_g1819	AsAa_g1991
AsAt_g1820	AsAa_g1989
AsAt_g1821	AsAa_g1988
AsAt_g1822	AsAa_g1987
AsAt_g1824	AsAa_g1985
AsAt_g1826	AsAa_g1984
AsAt_g1827	AsAa_g1983
AsAt_g1828	AsAa_g1982
AsAt_g1829	AsAa_g1981
AsAt_g1832	AsAa_g1979
AsAt_g1833	AsAa_g1978
AsAt_g1834	AsAa_g1977
AsAt_g1835	AsAa_g1976
AsAt_g1836	AsAa_g1975
AsAt_g1837	AsAa_g1974
AsAt_g1838	AsAa_g1973
AsAt_g1839	AsAa_g1972
AsAt_g1840	AsAa_g1971
AsAt_g1841	AsAa_g1970
AsAt_g1842	AsAa_g1969
AsAt_g1843	AsAa_g1968
AsAt_g1844	AsAa_g1967
AsAt_g1846	AsAa_g1966
AsAt_g1847	AsAa_g1965
AsAt_g1848	AsAa_g1963
AsAt_g1849	AsAa_g1962
AsAt_g1850	AsAa_g1961
AsAt_g1851	AsAa_g1960
AsAt_g1852	AsAa_g1959
AsAt_g1854	AsAa_g1958
AsAt_g1855	AsAa_g1957
AsAt_g1856	AsAa_g1956
AsAt_g1857	AsAa_g1955
AsAt_g1859	AsAa_g1953
AsAt_g1860	AsAa_g1952
AsAt_g1862	AsAa_g1950
AsAt_g1863	AsAa_g1949
AsAt_g1864	AsAa_g1948
AsAt_g1865	AsAa_g1946
AsAt_g1867	AsAa_g1944
AsAt_g1872	AsAa_g1938
AsAt_g1874	AsAa_g1937
AsAt_g1875	AsAa_g1936
AsAt_g1876	AsAa_g1935
AsAt_g1877	AsAa_g1934
AsAt_g1878	AsAa_g1933
AsAt_g1879	AsAa_g1932
AsAt_g1880	AsAa_g1931
AsAt_g1881	AsAa_g1930
AsAt_g1882	AsAa_g1929
AsAt_g1884	AsAa_g1928
AsAt_g1887	AsAa_g1927
AsAt_g1888	AsAa_g1926
AsAt_g1889	AsAa_g1925
AsAt_g1890	AsAa_g1924
AsAt_g1891	AsAa_g1922
AsAt_g1892	AsAa_g1921
AsAt_g1894	AsAa_g1919
AsAt_g1895	AsAa_g1918
AsAt_g1896	AsAa_g1917
AsAt_g1897	AsAa_g1916
AsAt_g1898	AsAa_g1915
AsAt_g1899	AsAa_g1914
AsAt_g1900	AsAa_g1913
AsAt_g1901	AsAa_g1912
AsAt_g1903	AsAa_g1911
AsAt_g1905	AsAa_g1909
AsAt_g1906	AsAa_g1907
AsAt_g1907	AsAa_g1906
AsAt_g1908	AsAa_g1905
AsAt_g1909	AsAa_g1904
AsAt_g1911	AsAa_g1903
AsAt_g1913	AsAa_g1902
AsAt_g1914	AsAa_g1901
AsAt_g1915	AsAa_g1899
AsAt_g1916	AsAa_g1898
AsAt_g1918	AsAa_g1897
AsAt_g1919	AsAa_g1896
AsAt_g1920	AsAa_g1895
AsAt_g1922	AsAa_g1893
AsAt_g1923	AsAa_g1892
AsAt_g1924	AsAa_g1891
AsAt_g1925	AsAa_g1890
AsAt_g1927	AsAa_g1888
AsAt_g1928	AsAa_g1887
AsAt_g1929	AsAa_g1886
AsAt_g1930	AsAa_g1885
AsAt_g1931	AsAa_g1884
AsAt_g1932	AsAa_g1883
AsAt_g1933	AsAa_g1880
AsAt_g1934	AsAa_g1879
AsAt_g1935	AsAa_g1878
AsAt_g1936	AsAa_g1877
AsAt_g1937	AsAa_g1876
AsAt_g1938	AsAa_g1875
AsAt_g1939	AsAa_g1874
AsAt_g1940	AsAa_g1873
AsAt_g1941	AsAa_g1872
AsAt_g1942	AsAa_g1871
AsAt_g1943	AsAa_g1870
AsAt_g1946	AsAa_g1867
AsAt_g1949	AsAa_g1866
AsAt_g1950	AsAa_g1865
AsAt_g1951	AsAa_g1864
AsAt_g1952	AsAa_g1863
AsAt_g1953	AsAa_g1861
AsAt_g1954	AsAa_g1860
AsAt_g1955	AsAa_g1859
AsAt_g1956	AsAa_g1858
AsAt_g1957	AsAa_g1857
AsAt_g1958	AsAa_g1856
AsAt_g1959	AsAa_g1855
AsAt_g1960	AsAa_g1854
AsAt_g1962	AsAa_g1850
AsAt_g1964	AsAa_g1849
AsAt_g1965	AsAa_g1847
AsAt_g1966	AsAa_g1846
AsAt_g1967	AsAa_g1845
AsAt_g1968	AsAa_g1844
AsAt_g1969	AsAa_g1843
AsAt_g1970	AsAa_g1842
AsAt_g1971	AsAa_g1841
AsAt_g1972	AsAa_g1838
AsAt_g1973	AsAa_g1837
AsAt_g1975	AsAa_g1836
AsAt_g1976	AsAa_g1835
AsAt_g1977	AsAa_g1833
AsAt_g1978	AsAa_g1832
AsAt_g1981	AsAa_g1829
AsAt_g1983	AsAa_g1826
AsAt_g1985	AsAa_g1822
AsAt_g1987	AsAa_g1820
AsAt_g1988	AsAa_g1819
AsAt_g1989	AsAa_g1818
AsAt_g1991	AsAa_g1817
AsAt_g1992	AsAa_g1816
AsAt_g1993	AsAa_g1815
AsAt_g1994	AsAa_g1814
AsAt_g1995	AsAa_g1813
AsAt_g1996	AsAa_g1812
AsAt_g1997	AsAa_g1811
AsAt_g1999	AsAa_g8422
AsAt_g2002	AsAa_g1809
AsAt_g2004	AsAa_g1808
AsAt_g2005	AsAa_g1807
AsAt_g2006	AsAa_g1806
AsAt_g2007	AsAa_g1805
AsAt_g2008	AsAa_g1804
AsAt_g2009	AsAa_g1803
AsAt_g2010	AsAa_g1802
AsAt_g2011	AsAa_g1801
AsAt_g2012	AsAa_g1800
AsAt_g2013	AsAa_g1799
AsAt_g2014	AsAa_g1798
AsAt_g2015	AsAa_g1797
AsAt_g2016	AsAa_g1796
AsAt_g2017	AsAa_g1795
AsAt_g2018	AsAa_g1794
AsAt_g2019	AsAa_g1793
AsAt_g2020	AsAa_g1792
AsAt_g2021	AsAa_g1791
AsAt_g2022	AsAa_g1790
AsAt_g2023	AsAa_g1789
AsAt_g2024	AsAa_g1788
AsAt_g2025	AsAa_g1787
AsAt_g2026	AsAa_g1786
AsAt_g2028	AsAa_g1785
AsAt_g2030	AsAa_g1783
AsAt_g2031	AsAa_g1782
AsAt_g2033	AsAa_g1780
AsAt_g2035	AsAa_g1779
AsAt_g2037	AsAa_g1777
AsAt_g2038	AsAa_g1776
AsAt_g2039	AsAa_g1775
AsAt_g2040	AsAa_g1774
AsAt_g2041	AsAa_g1772
AsAt_g2042	AsAa_g1771
AsAt_g2043	AsAa_g1770
AsAt_g2044	AsAa_g1769
AsAt_g2045	AsAa_g1768
AsAt_g2046	AsAa_g1767
AsAt_g2047	AsAa_g1766
AsAt_g2048	AsAa_g1765
AsAt_g2050	AsAa_g1581
AsAt_g2051	AsAa_g1582
AsAt_g2052	AsAa_g1583
AsAt_g2054	AsAa_g1585
AsAt_g2056	AsAa_g1586
AsAt_g2057	AsAa_g1587
AsAt_g2058	AsAa_g1588
AsAt_g2059	AsAa_g1589
AsAt_g2061	AsAa_g1590
AsAt_g2062	AsAa_g1591
AsAt_g2064	AsAa_g1592
AsAt_g2065	AsAa_g1593
AsAt_g2066	AsAa_g1594
AsAt_g2067	AsAa_g1595
AsAt_g2068	AsAa_g1596
AsAt_g2069	AsAa_g1597
AsAt_g2071	AsAa_g1598
AsAt_g2072	AsAa_g1599
AsAt_g2073	AsAa_g1600
AsAt_g2074	AsAa_g1601
AsAt_g2075	AsAa_g1603
AsAt_g2076	AsAa_g1605
AsAt_g2077	AsAa_g1606
AsAt_g2078	AsAa_g1607
AsAt_g2079	AsAa_g1608
AsAt_g2080	AsAa_g1609
AsAt_g2081	AsAa_g1610
AsAt_g2082	AsAa_g1611
AsAt_g2083	AsAa_g1612
AsAt_g2084	AsAa_g1613
AsAt_g2085	AsAa_g1614
AsAt_g2086	AsAa_g1615
AsAt_g2087	AsAa_g1616
AsAt_g2088	AsAa_g1617
AsAt_g2089	AsAa_g1618
AsAt_g2090	AsAa_g12040
AsAt_g2091	AsAa_g1620
AsAt_g2092	AsAa_g1621
AsAt_g2093	AsAa_g1622
AsAt_g2094	AsAa_g1624
AsAt_g2095	AsAa_g1625
AsAt_g2096	AsAa_g1626
AsAt_g2097	AsAa_g1627
AsAt_g2098	AsAa_g1628
AsAt_g2099	AsAa_g1631
AsAt_g2100	AsAa_g1632
AsAt_g2101	AsAa_g1633
AsAt_g2102	AsAa_g1634
AsAt_g2103	AsAa_g1635
AsAt_g2104	AsAa_g1636
AsAt_g2105	AsAa_g1637
AsAt_g2106	AsAa_g1638
AsAt_g2107	AsAa_g1639
AsAt_g2108	AsAa_g1640
AsAt_g2109	AsAa_g1641
AsAt_g2110	AsAa_g1642
AsAt_g2112	AsAa_g1643
AsAt_g2113	AsAa_g1645
AsAt_g2114	AsAa_g1646
AsAt_g2115	AsAa_g1647
AsAt_g2116	AsAa_g1648
AsAt_g2117	AsAa_g1649
AsAt_g2118	AsAa_g1650
AsAt_g2119	AsAa_g1651
AsAt_g2120	AsAa_g1652
AsAt_g2121	AsAa_g1653
AsAt_g2122	AsAa_g1654
AsAt_g2123	AsAa_g1656
AsAt_g2124	AsAa_g1657
AsAt_g2126	AsAa_g1658
AsAt_g2127	AsAa_g1659
AsAt_g2128	AsAa_g1660
AsAt_g2129	AsAa_g1662
AsAt_g2131	AsAa_g1663
AsAt_g2132	AsAa_g1664
AsAt_g2133	AsAa_g1665
AsAt_g2135	AsAa_g1671
AsAt_g2136	AsAa_g1672
AsAt_g2137	AsAa_g1673
AsAt_g2138	AsAa_g1674
AsAt_g2139	AsAa_g1675
AsAt_g2140	AsAa_g1677
AsAt_g2141	AsAa_g1678
AsAt_g2142	AsAa_g1679
AsAt_g2143	AsAa_g1680
AsAt_g2144	AsAa_g1681
AsAt_g2145	AsAa_g1683
AsAt_g2149	AsAa_g1684
AsAt_g2150	AsAa_g1685
AsAt_g2153	AsAa_g1686
AsAt_g2154	AsAa_g1687
AsAt_g2157	AsAa_g1692
AsAt_g2158	AsAa_g1693
AsAt_g2159	AsAa_g1694
AsAt_g2160	AsAa_g1695
AsAt_g2161	AsAa_g1696
AsAt_g2162	AsAa_g1697
AsAt_g2163	AsAa_g1698
AsAt_g2164	AsAa_g1699
AsAt_g2165	AsAa_g1700
AsAt_g2166	AsAa_g1701
AsAt_g2167	AsAa_g1702
AsAt_g2169	AsAa_g1703
AsAt_g2170	AsAa_g1704
AsAt_g2171	AsAa_g1705
AsAt_g2172	AsAa_g1706
AsAt_g2173	AsAa_g1707
AsAt_g2174	AsAa_g1708
AsAt_g2175	AsAa_g1709
AsAt_g2176	AsAa_g1711
AsAt_g2177	AsAa_g1712
AsAt_g2178	AsAa_g1714
AsAt_g2179	AsAa_g1715
AsAt_g2182	AsAa_g1718
AsAt_g2183	AsAa_g1719
AsAt_g2184	AsAa_g1720
AsAt_g2185	AsAa_g1721
AsAt_g2186	AsAa_g1722
AsAt_g2187	AsAa_g1723
AsAt_g2188	AsAa_g1724
AsAt_g2189	AsAa_g1725
AsAt_g2192	AsAa_g1727
AsAt_g2193	AsAa_g1730
AsAt_g2194	AsAa_g1735
AsAt_g2195	AsAa_g1734
AsAt_g2197	AsAa_g1732
AsAt_g2198	AsAa_g1731
AsAt_g2199	AsAa_g1737
AsAt_g2201	AsAa_g1740
AsAt_g2202	AsAa_g1741
AsAt_g2203	AsAa_g1742
AsAt_g2204	AsAa_g1743
AsAt_g2205	AsAa_g1744
AsAt_g2208	AsAa_g1747
AsAt_g2209	AsAa_g1748
AsAt_g2210	AsAa_g1750
AsAt_g2211	AsAa_g1751
AsAt_g2213	AsAa_g1752
AsAt_g2214	AsAa_g1753
AsAt_g2215	AsAa_g1755
AsAt_g2216	AsAa_g1756
AsAt_g2218	AsAa_g1758
AsAt_g2219	AsAa_g1759
AsAt_g2223	AsAa_g1760
AsAt_g2225	AsAa_g1761
AsAt_g2226	AsAa_g1762
AsAt_g2227	AsAa_g1763
AsAt_g2229	AsAa_g1580
AsAt_g2230	AsAa_g1579
AsAt_g2231	AsAa_g1577
AsAt_g2232	AsAa_g1576
AsAt_g2233	AsAa_g1575
AsAt_g2234	AsAa_g1574
AsAt_g2235	AsAa_g1573
AsAt_g2236	AsAa_g1572
AsAt_g2237	AsAa_g1571
AsAt_g2238	AsAa_g1570
AsAt_g2239	AsAa_g1569
AsAt_g2240	AsAa_g1568
AsAt_g2242	AsAa_g1567
AsAt_g2243	AsAa_g1566
AsAt_g2244	AsAa_g1565
AsAt_g2245	AsAa_g1564
AsAt_g2246	AsAa_g1563
AsAt_g2247	AsAa_g1562
AsAt_g2248	AsAa_g1561
AsAt_g2249	AsAa_g1560
AsAt_g2251	AsAa_g1559
AsAt_g2252	AsAa_g1558
AsAt_g2253	AsAa_g1556
AsAt_g2254	AsAa_g1555
AsAt_g2255	AsAa_g1554
AsAt_g2256	AsAa_g1553
AsAt_g2257	AsAa_g1552
AsAt_g2258	AsAa_g1551
AsAt_g2259	AsAa_g1550
AsAt_g2260	AsAa_g1549
AsAt_g2261	AsAa_g1548
AsAt_g2262	AsAa_g1547
AsAt_g2265	AsAa_g1546
AsAt_g2266	AsAa_g1545
AsAt_g2268	AsAa_g1544
AsAt_g2270	AsAa_g1543
AsAt_g2271	AsAa_g1542
AsAt_g2273	AsAa_g1541
AsAt_g2274	AsAa_g1540
AsAt_g2275	AsAa_g1539
AsAt_g2277	AsAa_g1537
AsAt_g2278	AsAa_g1536
AsAt_g2279	AsAa_g1535
AsAt_g2280	AsAa_g1533
AsAt_g2281	AsAa_g1532
AsAt_g2282	AsAa_g1531
AsAt_g2283	AsAa_g1530
AsAt_g2284	AsAa_g1529
AsAt_g2285	AsAa_g1528
AsAt_g2286	AsAa_g1526
AsAt_g2287	AsAa_g1524
AsAt_g2288	AsAa_g1523
AsAt_g2289	AsAa_g1522
AsAt_g2290	AsAa_g1521
AsAt_g2291	AsAa_g1520
AsAt_g2292	AsAa_g1519
AsAt_g2293	AsAa_g1518
AsAt_g2294	AsAa_g1517
AsAt_g2295	AsAa_g1516
AsAt_g2296	AsAa_g1515
AsAt_g2297	AsAa_g1514
AsAt_g2298	AsAa_g1513
AsAt_g2299	AsAa_g1512
AsAt_g2300	AsAa_g1511
AsAt_g2301	AsAa_g1510
AsAt_g2302	AsAa_g1509
AsAt_g2303	AsAa_g1508
AsAt_g2304	AsAa_g1507
AsAt_g2305	AsAa_g1506
AsAt_g2306	AsAa_g1505
AsAt_g2307	AsAa_g1504
AsAt_g2309	AsAa_g1502
AsAt_g2310	AsAa_g1501
AsAt_g2311	AsAa_g1500
AsAt_g2312	AsAa_g1499
AsAt_g2313	AsAa_g1498
AsAt_g2316	AsAa_g1497
AsAt_g2317	AsAa_g1496
AsAt_g2318	AsAa_g1495
AsAt_g2319	AsAa_g1494
AsAt_g2320	AsAa_g1493
AsAt_g2322	AsAa_g1492
AsAt_g2323	AsAa_g1491
AsAt_g2325	AsAa_g1489
AsAt_g2326	AsAa_g1488
AsAt_g2327	AsAa_g1487
AsAt_g2328	AsAa_g1486
AsAt_g2329	AsAa_g1485
AsAt_g2330	AsAa_g1484
AsAt_g2331	AsAa_g1483
AsAt_g2333	AsAa_g1482
AsAt_g2334	AsAa_g1480
AsAt_g2335	AsAa_g1479
AsAt_g2336	AsAa_g1477
AsAt_g2337	AsAa_g1476
AsAt_g2338	AsAa_g1475
AsAt_g2339	AsAa_g1474
AsAt_g2340	AsAa_g1473
AsAt_g2341	AsAa_g1472
AsAt_g2343	AsAa_g1471
AsAt_g2348	AsAa_g1470
AsAt_g2349	AsAa_g1469
AsAt_g2350	AsAa_g1468
AsAt_g2353	AsAa_g1467
AsAt_g2355	AsAa_g1466
AsAt_g2356	AsAa_g1465
AsAt_g2357	AsAa_g1464
AsAt_g2360	AsAa_g1463
AsAt_g2361	AsAa_g1460
AsAt_g2362	AsAa_g1459
AsAt_g2363	AsAa_g1458
AsAt_g2364	AsAa_g1457
AsAt_g2367	AsAa_g1455
AsAt_g2368	AsAa_g1452
[truncated: 15,882 more rows]

## Sheet: Lineage specific genes
Supplementary Data 2. RNA-seq mapping statistics, differentially expressed genes (DEGs), overlap with the CyMIRA and DAPseq databases and gene evolutionary relationships in A. suecica
Only one subgenome		Both subgenomes
A.suecica A.arenosa	Asuecica Athaliana	A.suecica.A.arenosa_sub. A.suecica.A.thaliana_sub.
AsAag158	AsAtg153	AsAag331 AsAtg3425
AsAag176	AsAtg246	AsAag519 AsAtg3240
AsAag201	AsAtg280	AsAag14674 AsAtg21997
AsAag348	AsAtg355	AsAag689 AsAtg16815
AsAag362	AsAtg401	AsAag18392 AsAtg14453
AsAag366	AsAtg423	AsAag21995 AsAtg1138
AsAag395	AsAtg621	AsAag23132 AsAtg17381
AsAag401	AsAtg668	AsAag2921 AsAtg882
AsAag538	AsAtg680
AsAag621	AsAtg796
AsAag636	AsAtg833
AsAag655	AsAtg850
AsAag714	AsAtg965
AsAag796	AsAtg1044
AsAag833	AsAtg1095
AsAag850	AsAtg1358
AsAag1004	AsAtg1374
AsAag1044	AsAtg1710
AsAag1095	AsAtg1799
AsAag1191	AsAtg2199
AsAag1326	AsAtg2344
AsAag1454	AsAtg2509
AsAag1464	AsAtg2574
AsAag1481	AsAtg2697
AsAag1588	AsAtg2698
AsAag1702	AsAtg2709
AsAag1703	AsAtg2749
AsAag1745	AsAtg2756
AsAag1779	AsAtg2788
AsAag1851	AsAtg2802
AsAag1920	AsAtg2815
AsAag2021	AsAtg2827
AsAag2036	AsAtg2840
AsAag2424	AsAtg2856
AsAag2456	AsAtg2858
AsAag2466	AsAtg2859
AsAag2520	AsAtg2935
AsAag2698	AsAtg2952
AsAag2709	AsAtg2957
AsAag2727	AsAtg3021
AsAag2749	AsAtg3186
AsAag2756	AsAtg3290
AsAag2788	AsAtg3294
AsAag2802	AsAtg3302
AsAag2856	AsAtg3330
AsAag2857	AsAtg3347
AsAag2858	AsAtg3405
AsAag2859	AsAtg3453
AsAag2864	AsAtg3463
AsAag2866	AsAtg3541
AsAag2935	AsAtg3549
AsAag3021	AsAtg3626
AsAag3057	AsAtg3686
AsAag3277	AsAtg3700
AsAag3290	AsAtg3745
AsAag3330	AsAtg3800
AsAag3344	AsAtg3897
AsAag3453	AsAtg3955
AsAag3486	AsAtg3978
AsAag3547	AsAtg3981
AsAag3556	AsAtg4037
AsAag3601	AsAtg4057
AsAag3605	AsAtg4098
AsAag3697	AsAtg4132
AsAag3854	AsAtg4143
AsAag3890	AsAtg4153
AsAag3897	AsAtg4155
AsAag3955	AsAtg4162
AsAag3973	AsAtg4284
AsAag3978	AsAtg4412
AsAag3984	AsAtg4585
AsAag4016	AsAtg4633
AsAag4153	AsAtg4685
AsAag4284	AsAtg4926
AsAag4332	AsAtg4930
AsAag4389	AsAtg4978
AsAag4477	AsAtg5113
AsAag4633	AsAtg5126
AsAag4689	AsAtg5162
AsAag4854	AsAtg5181
AsAag4930	AsAtg5200
AsAag4957	AsAtg5214
AsAag4972	AsAtg5321
AsAag4979	AsAtg5328
AsAag5104	AsAtg5480
AsAag5113	AsAtg5484
AsAag5126	AsAtg5487
AsAag5162	AsAtg5499
AsAag5171	AsAtg5572
AsAag5266	AsAtg5653
AsAag5273	AsAtg5767
AsAag5321	AsAtg5768
AsAag5473	AsAtg5786
AsAag5484	AsAtg5940
AsAag5499	AsAtg6011
AsAag5541	AsAtg6021
AsAag5625	AsAtg6036
AsAag5653	AsAtg6037
AsAag5669	AsAtg6041
AsAag5694	AsAtg6059
AsAag5740	AsAtg6094
AsAag5786	AsAtg6104
AsAag5876	AsAtg6124
AsAag5905	AsAtg6132
AsAag5940	AsAtg6177
AsAag5969	AsAtg6178
AsAag6021	AsAtg6179
AsAag6036	AsAtg6180
AsAag6037	AsAtg6181
AsAag6041	AsAtg6184
AsAag6094	AsAtg6185
AsAag6104	AsAtg6203
AsAag6124	AsAtg6210
AsAag6177	AsAtg6232
AsAag6178	AsAtg6233
AsAag6179	AsAtg6238
AsAag6180	AsAtg6240
AsAag6181	AsAtg6241
AsAag6184	AsAtg6243
AsAag6185	AsAtg6259
AsAag6233	AsAtg6346
AsAag6237	AsAtg6365
AsAag6238	AsAtg6400
AsAag6240	AsAtg6427
AsAag6241	AsAtg6434
AsAag6243	AsAtg6443
AsAag6247	AsAtg6478
AsAag6259	AsAtg6496
AsAag6274	AsAtg6523
AsAag6365	AsAtg6681
AsAag6368	AsAtg6731
AsAag6443	AsAtg6789
AsAag6463	AsAtg6800
AsAag6496	AsAtg6985
AsAag6518	AsAtg6991
AsAag6536	AsAtg7081
AsAag6600	AsAtg7144
AsAag6681	AsAtg7188
AsAag6685	AsAtg7235
AsAag6768	AsAtg7247
AsAag6789	AsAtg7283
AsAag6844	AsAtg7635
AsAag6873	AsAtg7667
AsAag6985	AsAtg7703
AsAag7002	AsAtg7747
AsAag7032	AsAtg7853
AsAag7077	AsAtg7882
AsAag7081	AsAtg7910
AsAag7144	AsAtg7928
AsAag7255	AsAtg7936
AsAag7326	AsAtg7949
AsAag7528	AsAtg8170
AsAag7539	AsAtg8214
AsAag7590	AsAtg8369
AsAag7775	AsAtg8371
AsAag7788	AsAtg8399
AsAag7822	AsAtg8438
AsAag7836	AsAtg8658
AsAag8035	AsAtg8753
AsAag8054	AsAtg8784
AsAag8127	AsAtg8878
AsAag8148	AsAtg9115
AsAag8160	AsAtg9234
AsAag8169	AsAtg9272
AsAag8214	AsAtg9298
AsAag8228	AsAtg9401
AsAag8410	AsAtg9494
AsAag8449	AsAtg9506
AsAag8556	AsAtg9581
AsAag8583	AsAtg9587
AsAag8607	AsAtg9863
AsAag8679	AsAtg10012
AsAag8692	AsAtg10039
AsAag8853	AsAtg10056
AsAag8949	AsAtg10108
AsAag8962	AsAtg10133
AsAag9038	AsAtg10138
AsAag9115	AsAtg10158
AsAag9234	AsAtg10159
AsAag9237	AsAtg10331
AsAag9272	AsAtg10487
AsAag9333	AsAtg10500
AsAag9387	AsAtg10506
AsAag9490	AsAtg10588
AsAag9492	AsAtg10649
AsAag9494	AsAtg10740
AsAag9587	AsAtg10746
AsAag9625	AsAtg10760
AsAag9698	AsAtg10770
AsAag9736	AsAtg10887
AsAag9812	AsAtg10894
AsAag9863	AsAtg10919
AsAag9915	AsAtg10925
AsAag9959	AsAtg10927
AsAag9961	AsAtg10944
AsAag9965	AsAtg10945
AsAag10012	AsAtg10947
AsAag10039	AsAtg10955
AsAag10056	AsAtg10968
AsAag10298	AsAtg10983
AsAag10300	AsAtg10988
AsAag10318	AsAtg11000
AsAag10382	AsAtg11006
AsAag10588	AsAtg11017
AsAag10667	AsAtg11036
AsAag10740	AsAtg11040
AsAag10746	AsAtg11068
AsAag10841	AsAtg11069
AsAag10887	AsAtg11075
AsAag10894	AsAtg11088
AsAag10919	AsAtg11090
AsAag10925	AsAtg11093
AsAag10944	AsAtg11099
AsAag10945	AsAtg11101
AsAag10947	AsAtg11144
AsAag10968	AsAtg11146
AsAag10983	AsAtg11152
AsAag10988	AsAtg11157
AsAag11000	AsAtg11201
AsAag11006	AsAtg11269
AsAag11013	AsAtg11284
AsAag11017	AsAtg11302
AsAag11025	AsAtg11315
AsAag11036	AsAtg11378
AsAag11039	AsAtg11382
AsAag11040	AsAtg11431
AsAag11068	AsAtg11506
AsAag11069	AsAtg11510
AsAag11075	AsAtg11557
AsAag11085	AsAtg11645
AsAag11088	AsAtg11655
AsAag11090	AsAtg11717
AsAag11093	AsAtg11734
AsAag11095	AsAtg11872
AsAag11144	AsAtg11882
AsAag11157	AsAtg11935
AsAag11269	AsAtg12061
AsAag11284	AsAtg12065
AsAag11302	AsAtg12129
AsAag11304	AsAtg12147
AsAag11378	AsAtg12154
AsAag11431	AsAtg12219
AsAag11510	AsAtg12266
AsAag11566	AsAtg12275
AsAag11577	AsAtg12312
AsAag11586	AsAtg12342
AsAag11632	AsAtg12350
AsAag11700	AsAtg12408
AsAag11717	AsAtg12511
AsAag11840	AsAtg12618
AsAag11852	AsAtg12687
AsAag11935	AsAtg12760
AsAag12065	AsAtg12777
AsAag12074	AsAtg13156
AsAag12124	AsAtg13368
AsAag12219	AsAtg13445
AsAag12254	AsAtg13468
AsAag12267	AsAtg13516
AsAag12293	AsAtg13694
AsAag12311	AsAtg13782
AsAag12312	AsAtg13890
AsAag12327	AsAtg13985
AsAag12342	AsAtg14090
AsAag12545	AsAtg14092
AsAag12601	AsAtg14219
AsAag12618	AsAtg14425
AsAag12655	AsAtg14475
AsAag12687	AsAtg14618
AsAag12701	AsAtg14678
AsAag12723	AsAtg14685
AsAag12760	AsAtg14735
AsAag12777	AsAtg14776
AsAag12837	AsAtg14849
AsAag12890	AsAtg14970
AsAag12903	AsAtg14981
AsAag12926	AsAtg15041
AsAag12954	AsAtg15219
AsAag13004	AsAtg15339
AsAag13122	AsAtg15412
AsAag13156	AsAtg15430
AsAag13177	AsAtg15482
AsAag13184	AsAtg15483
AsAag13390	AsAtg15491
AsAag13589	AsAtg15498
AsAag13623	AsAtg15570
AsAag13788	AsAtg15629
AsAag13901	AsAtg15681
AsAag13954	AsAtg15718
AsAag14041	AsAtg15815
AsAag14090	AsAtg15843
AsAag14092	AsAtg15859
AsAag14114	AsAtg16003
AsAag14246	AsAtg16027
AsAag14357	AsAtg16244
AsAag14371	AsAtg16264
AsAag14414	AsAtg16312
AsAag14466	AsAtg16335
AsAag14509	AsAtg16355
AsAag14533	AsAtg16546
AsAag14607	AsAtg16556
AsAag14685	AsAtg16566
AsAag14738	AsAtg16581
AsAag14763	AsAtg16601
AsAag14795	AsAtg16629
AsAag14836	AsAtg16631
AsAag14843	AsAtg16643
AsAag14947	AsAtg16658
AsAag14959	AsAtg16674
AsAag14969	AsAtg16685
AsAag14981	AsAtg16686
AsAag14993	AsAtg16732
AsAag15014	AsAtg16736
AsAag15016	AsAtg16739
AsAag15028	AsAtg16754
AsAag15073	AsAtg16760
AsAag15161	AsAtg16770
AsAag15166	AsAtg16804
AsAag15176	AsAtg16834
AsAag15211	AsAtg17019
AsAag15230	AsAtg17024
AsAag15339	AsAtg17117
AsAag15390	AsAtg17291
AsAag15412	AsAtg17347
AsAag15482	AsAtg17455
AsAag15483	AsAtg17458
AsAag15491	AsAtg17750
AsAag15647	AsAtg18253
AsAag15678	AsAtg18415
AsAag15681	AsAtg18468
AsAag15693	AsAtg18534
AsAag15695	AsAtg18584
AsAag15718	AsAtg18980
AsAag15851	AsAtg19038
AsAag15946	AsAtg19096
AsAag15983	AsAtg19190
AsAag16143	AsAtg19191
AsAag16151	AsAtg19200
AsAag16169	AsAtg19450
AsAag16214	AsAtg19542
AsAag16264	AsAtg19572
AsAag16306	AsAtg19616
AsAag16348	AsAtg19706
AsAag16362	AsAtg19769
AsAag16398	AsAtg19861
AsAag16400	AsAtg19903
AsAag16556	AsAtg19916
AsAag16581	AsAtg19925
AsAag16601	AsAtg19938
AsAag16629	AsAtg20009
AsAag16631	AsAtg20037
AsAag16643	AsAtg20043
AsAag16645	AsAtg20081
AsAag16658	AsAtg20171
AsAag16674	AsAtg20180
AsAag16685	AsAtg20227
AsAag16686	AsAtg20245
AsAag16689	AsAtg20270
AsAag16732	AsAtg20272
AsAag16736	AsAtg20325
AsAag16739	AsAtg20333
AsAag16765	AsAtg20334
AsAag16770	AsAtg20406
AsAag16804	AsAtg20445
AsAag16965	AsAtg20453
AsAag17006	AsAtg20479
AsAag17019	AsAtg20549
AsAag17038	AsAtg20591
AsAag17118	AsAtg20687
AsAag17204	AsAtg20696
AsAag17272	AsAtg20779
AsAag17298	AsAtg20781
AsAag17299	AsAtg21110
AsAag17300	AsAtg21125
AsAag17394	AsAtg21236
AsAag17435	AsAtg21282
AsAag17458	AsAtg21406
AsAag17550	AsAtg21443
AsAag17623	AsAtg21459
AsAag17732	AsAtg21477
AsAag17799	AsAtg21478
AsAag17841	AsAtg21520
AsAag17947	AsAtg21571
AsAag17961	AsAtg21598
AsAag17977	AsAtg21618
AsAag18005	AsAtg21624
AsAag18103	AsAtg21638
AsAag18186	AsAtg21673
AsAag18269	AsAtg21678
AsAag18423	AsAtg21757
AsAag18431	AsAtg21833
AsAag18793	AsAtg21844
AsAag18830	AsAtg21880
AsAag18838	AsAtg21913
AsAag18863	AsAtg21937
AsAag19001	AsAtg22130
AsAag19060	AsAtg22187
AsAag19124
AsAag19190
AsAag19191
AsAag19200
AsAag19326
AsAag19369
AsAag19390
AsAag19427
AsAag19454
AsAag19483
AsAag19509
AsAag19516
AsAag19528
AsAag19554
AsAag19572
AsAag19616
AsAag19678
AsAag19769
AsAag19916
AsAag19925
AsAag19936
AsAag19938
AsAag19949
AsAag20009
AsAag20015
AsAag20043
AsAag20047
AsAag20130
AsAag20168
AsAag20171
AsAag20180
AsAag20204
AsAag20227
AsAag20245
AsAag20256
AsAag20258
AsAag20270
AsAag20272
AsAag20334
AsAag20445
AsAag20453
AsAag20464
AsAag20479
AsAag20549
AsAag20585
AsAag20591
AsAag20687
AsAag20696
AsAag20736
AsAag20779
AsAag20830
AsAag20857
AsAag20871
AsAag20885
AsAag20914
AsAag20964
AsAag21131
AsAag21232
AsAag21262
AsAag21443
AsAag21465
AsAag21471
AsAag21478
AsAag21516
AsAag21520
AsAag21527
AsAag21534
AsAag21598
AsAag21624
AsAag21638
AsAag21688
AsAag21866
AsAag21874
AsAag21880
AsAag21937
AsAag21965
AsAag22000
AsAag22101
AsAag22253
AsAag22258
AsAag22279
AsAag22292
AsAag22295
AsAag22306
AsAag22313
AsAag22325
AsAag22326
AsAag22328
AsAag22331
AsAag22339
AsAag22340
AsAag22357
AsAag22359
AsAag22366
AsAag22371
AsAag22410
AsAag22411
AsAag22413
AsAag22430
AsAag22431
AsAag22474
AsAag22551
AsAag22580
AsAag22582
AsAag22605
AsAag22606
AsAag22608
AsAag22618
AsAag22632
AsAag22666
AsAag22682
AsAag22691
AsAag22697
AsAag22698
AsAag22738
AsAag22775
AsAag22782
AsAag22787
AsAag22806
AsAag22813
AsAag22830
AsAag22844
AsAag22849
AsAag22868
AsAag22869
AsAag22874
AsAag22875
AsAag22877
AsAag22896
AsAag22917
AsAag22980
AsAag22998
AsAag23000
AsAag23044
AsAag23045
AsAag23058
AsAag23062
AsAag23067
AsAag23068
AsAag23074
AsAag23079
AsAag23080
AsAag23085
AsAag23092
AsAag23130
AsAag23139
AsAag23156
AsAag23168
AsAag23174
AsAag23177
AsAag23213
AsAag23218
AsAag23231
AsAag23250
AsAag23286
AsAag23340
