# Supplementary material for: Gradual evolution of allopolyploidy in Arabidopsis suecica
Source: Nat Ecol Evol. 2021 Aug 19;5(10):1367–81. doi: 10.1038/s41559-021-01525-w (PMC8484011; doi:10.1038/s41559-021-01525-w)
Supplement: Supplementary file 6 — Log fold change and CPM for genes on the A. thaliana and A. arenosa subgenome of A. suecica. [file 41559_2021_1525_MOESM6_ESM.xlsx]

## Sheet: LogFC
Supplementary Data 3. Log fold change and CPM (counts per million) for genes on the A. thaliana and A. arenosa subgenome of A. suecica
AS120	AS150	AS354	AS370	AS380	AS459	AS460	AS476	AS510	AS530	AS530_Flowerbuds	AS570	AS90a	Asa1_S2	Asa1_S3	ASO5	ASS3	ASS3_FB	AsuePut4
AsAt_g1	0.64	-1.8	-1.62	-0.01	-0.05	-0.78	-0.89	-0.04	-0.81	1.06	-0.52	-1.67	-0.02	-1.52	1.71	-0.98	-1.11	-0.56	-3.05
AsAt_g10	2.39	2.13	2.09	1.51	1.29	2.41	1.98	2.82	2.11	3.15	0.98	2.83	1.54	1.93	1.53	2.74	3.09	0.79	3.57
AsAt_g100	-1.69	-0.43	0.57	-1.12	0.02	-0.96	-1	-2.63	-0.87	-1.78	-0.47	0.3	-0.03	-0.62	0.94	-0.82	-1.17	-0.08	-0.52
AsAt_g10000	-1.57	0.39	-0.62	-0.36	-0.83	0.44	-2.48	0.42	-0.03	-0.17	0.24	0.14	-1.82	1.1	-0.24	-0.57	0.39	-0.1	-0.18
AsAt_g10001	-1.36	-1.52	-1.84	-1.01	-1.12	-1.11	0.28	-1.49	-1.04	-1.07	-1.46	-1.1	-1.51	-1.69	-1.46	-0.87	-0.71	-0.51	-1.9
AsAt_g10002	0.21	-0.14	0.18	-0.17	0.78	-0.04	0.03	0.36	-0.06	-0.45	0.4	-0.07	0.13	0.96	1.4	-0.06	-0.01	0.29	0.31
AsAt_g10003	0.43	1.52	0.3	0.86	0.44	0.37	1.28	0.2	0.74	2.54	1.68	1.22	0.68	0.56	0.82	0.55	1.1	0.11	1.34
AsAt_g10005	0.75	-0.44	-0.63	0.21	-0.61	0.13	-0.17	-0.2	0.13	-0.94	0.13	0.11	-0.31	1.16	1.7	-0.13	-0.06	0.71	-0.24
AsAt_g10006	-1.14	-1.27	-1.16	-1.31	-0.95	-1.22	-1.25	-1.26	-1.71	-1.06	-0.37	-1.52	-1.16	-0.98	-1.07	-1.3	-1.27	-0.66	-1.73
AsAt_g10007	-0.33	-0.27	-0.73	-0.42	-0.53	-0.58	-0.22	-0.41	-0.36	-0.47	-0.09	-0.25	-0.34	-1.06	-0.55	-0.09	-0.31	-0.19	-0.37
AsAt_g10008	-0.35	-0.45	-0.47	-0.37	-0.4	-0.43	-0.38	-0.33	-0.38	-0.39	0.12	-0.22	-0.38	0.55	0.49	-0.51	-0.45	0.14	-0.36
AsAt_g10009	0.21	0.38	0.19	0	0.16	0.16	0.38	0.48	0.75	-0.69	-0.02	0.43	0.01	0.42	-0.74	0.67	0.43	0.07	0.32
AsAt_g1001	-1.14	-0.36	-0.63	-0.73	-0.71	-0.56	-0.56	-0.57	-1.02	-8.63	-7.16	-0.37	-0.78	-1.37	-0.69	-0.77	-0.52	-0.55	-0.59
AsAt_g10010	1.7	2.65	1.36	2.23	2.01	1.75	3.35	2.27	2.32	2	-0.21	2.59	1.48	0.94	1.2	2.82	2.46	-0.47	1.15
AsAt_g10011	1.28	0.78	2.21	1.63	2.03	1.75	2.04	0.09	2.25	-0.26	0.97	0.62	1.89	0.71	0.96	-0.58	2.07	1.23	1.6
AsAt_g10013	-0.06	0.09	0.24	-0.16	0.23	0.06	0	-0.51	0.19	0.05	0.72	0.18	0.06	0.15	-0.3	-0.04	0.59	0.13	-0.36
AsAt_g10014	0.03	0.02	0.39	0.17	0.29	0.18	0.32	0.11	0.18	0.29	0.59	0.05	0.23	0.6	0.69	0.06	0.2	0.4	0.01
AsAt_g10015	-0.25	-0.68	-1.14	-0.57	-0.48	-0.41	0.42	-0.69	-0.03	-0.72	-0.41	-0.1	-0.5	0.61	1.1	-0.53	0.16	-1.62	-0.24
AsAt_g10016	0.46	-0.01	0.33	0.35	0.09	0.12	0.15	0.31	0.38	0.01	0.41	0.46	-0.02	0.75	0.74	0.09	-0.09	0.41	0.06
AsAt_g10017	0.34	0.22	0.14	0.55	-0.01	-0.15	0.03	0.44	0.28	-0.28	-0.67	0.87	0.09	-0.64	-0.47	0.7	-0.21	-0.62	-0.23
AsAt_g10018	0.36	0.46	0.24	0.35	0.53	0.38	0.17	0.53	0.47	0.33	0.54	0.44	0.23	0.58	0.32	0.57	0.32	0.02	0.53
AsAt_g1002	-0.33	-0.19	-0.38	-0.22	-0.53	-0.19	-0.11	-0.02	-0.39	-8.74	-9.02	-0.27	-0.23	-0.06	-0.02	0.04	-0.17	0.29	-0.11
AsAt_g10020	0.14	0.06	0.17	0.05	0.06	0.16	0.27	-0.05	0.17	0.45	-1.03	0.05	0.28	-0.21	-0.11	0.2	0.36	-0.97	0.32
AsAt_g10021	0.41	1.49	1.06	1.27	0.97	1.43	1.3	1.12	0.05	0.64	1.58	-0.05	0.89	0.7	1.07	1.31	0.55	2.55	0.54
AsAt_g10022	0.12	-0.02	0.16	-0.11	0.39	0.1	-0.06	0.21	0.12	0.01	0.08	-0.03	0.18	-0.13	-0.13	-0.08	0.2	-0.15	-0.28
AsAt_g10023	-0.24	0.09	0.13	0.11	-0.26	0.15	0.29	0.02	0.42	0.82	-0.51	0.43	0.02	-0.18	-0.45	0.38	-0.14	-0.37	0.22
AsAt_g10024	-0.69	-0.74	-0.56	-0.9	-0.78	-0.57	-0.41	-0.56	-0.95	-0.93	0.06	-0.54	-0.93	0.45	1.84	-0.76	-0.63	-0.1	-0.48
AsAt_g10025	0.13	0.27	-0.47	0.58	-0.27	0.43	0.31	0.32	0.59	0.71	1.86	0.08	0.06	-0.44	-0.53	0.73	0.33	1.5	0.76
AsAt_g10026	-0.7	-0.76	-0.06	-0.1	-2.06	-0.68	-0.25	0.06	-1.54	0.03	-0.76	-0.76	-0.63	-2.68	-0.14	-1.62	-0.9	0.06	-1.23
AsAt_g10028	-0.87	-0.41	-0.84	-0.62	-1	-0.23	-0.43	-0.73	-0.7	-0.43	-0.18	-0.6	-0.61	-1.17	-1.44	-0.53	-0.72	-0.68	-0.33
AsAt_g10029	0.86	0.77	1.08	1.27	1.11	1.3	1.39	0.87	0.55	0.14	0.41	1.45	1.01	0.79	0.56	1.03	1.26	-0.22	1.25
AsAt_g10030	0.72	0.84	0.56	1.05	0.74	0.64	0.9	0.87	0.54	0.44	0.64	0.74	0.62	1.01	0.74	0.75	0.6	0.59	0.59
AsAt_g10031	-0.23	-0.09	-0.03	-0.21	-0.31	-0.05	-0.24	-0.07	-0.08	-0.1	0.02	-0.05	-0.11	-0.75	-0.45	-0.08	-0.06	0.22	0.09
AsAt_g10032	-0.69	-0.37	-0.31	-0.29	-0.43	-0.71	-0.42	-0.53	-0.75	0	0.03	-0.52	-0.35	-0.88	-1.06	-0.58	-0.44	-0.89	-0.72
AsAt_g10033	-0.66	-0.2	-0.38	-0.4	-0.55	-0.79	-0.47	-0.23	-0.19	-0.42	-0.24	-0.38	-0.49	0	-0.48	-0.32	-0.71	-0.23	-0.81
AsAt_g10034	0.12	0.6	-0.01	0.45	0.37	0.44	0.68	0.15	-0.17	0.28	0.64	0.83	0.18	0.29	0.78	-0.01	0.04	0.68	-0.06
AsAt_g10035	0.34	0.6	0.39	0.56	0.59	0.15	0.69	0.33	0.44	0.69	0.55	0.6	0.53	0.78	0.38	0.72	0.42	0.1	0.4
AsAt_g10036	4.35	3.32	3.86	3.8	3.93	3.5	3.73	3.5	3.9	3.62	1.42	3.67	3.84	2.36	2.97	4.02	3.91	0.29	3.94
AsAt_g1004	0.36	-0.04	0.42	0.46	0.22	0.48	0.22	0.39	0.54	-8.11	-8.8	0.6	0.47	1.07	1.05	-0.02	0.23	-0.45	0.35
AsAt_g10041	-0.35	-0.13	0.11	-0.27	-0.18	0	-0.26	0.03	-0.16	-0.12	0.22	-0.24	-0.17	0.48	-0.21	0	-0.17	-0.05	-0.12
AsAt_g10044	0.77	0.89	-0.47	0.79	0.42	1.62	1.79	0.12	0.52	0.8	-0.63	0.27	1.06	-0.14	1.01	-0.15	-0.1	-2.05	0.77
AsAt_g10045	0.39	0.21	0.02	0.09	0.26	0.16	0.37	0.09	0.07	0.2	0.25	0.28	0.43	-0.42	-0.53	0.14	0.1	0.31	0.02
AsAt_g10047	-0.23	0.02	-0.38	-0.21	-0.1	-0.39	-0.15	-0.35	-0.22	-0.13	-0.57	-0.29	-0.27	-0.09	0.57	0.02	-0.16	-0.39	-0.22
AsAt_g10048	0.06	-0.21	0.11	-0.03	-0.22	0.11	0.19	0.15	-0.03	0.25	-0.07	0.19	-0.05	0.36	0.35	0.3	0.02	-0.26	0.15
AsAt_g10049	-0.1	0	0.13	-0.14	-0.45	0.34	-0.1	-0.06	0.45	0.43	0.17	0.16	-0.24	0.28	-0.11	-0.04	0.1	0.14	-0.04
AsAt_g1005	1.31	0.72	1.95	0.51	2.17	2.1	0.04	3.08	0.21	-3.59	-7.16	0.62	0.71	1.18	1.07	0.79	0.71	-0.51	3.04
AsAt_g10051	0.56	0.14	0.19	0.76	0.71	0.53	0.64	0.76	0.76	0.43	0.93	0.7	0.56	-0.54	-0.28	0.45	0.74	0.66	0.63
AsAt_g10052	-1.09	-0.4	-0.73	-1.42	-1.53	-1.54	-0.18	-0.38	-0.53	-0.75	-0.23	-0.5	-0.72	0.09	0.72	-1.3	-0.73	0.48	-0.84
AsAt_g10053	-0.1	0.74	0.99	-0.83	-0.78	1.4	1.47	-0.38	-0.28	1.74	3.26	0.75	0.37	-1.08	-2.56	0.81	-0.07	3.73	0.23
AsAt_g10055	2.19	2.43	1.6	1.9	2.14	2.33	1.83	1.88	2.19	1.92	1.15	2.36	2.18	1.62	2.14	2.16	2.07	0.94	1.95
AsAt_g10056	1.02	-0.36	0.18	0.29	1.74	0.25	0.93	0.3	0.43	0.26	1.52	-0.14	0.4	0.94	0.02	-0.54	0.02	1.49	0.03
AsAt_g10058	-0.54	-0.67	-0.64	-0.42	-0.8	-0.56	-0.69	-0.57	-0.5	-0.71	-0.29	-0.6	-0.67	-0.92	-0.42	-0.84	-0.61	-0.49	-0.55
AsAt_g10059	-0.32	-0.39	-0.15	-0.51	-0.59	-0.75	-0.18	-0.65	-0.42	-0.62	-0.93	-0.49	-0.36	-0.68	-0.48	-0.3	-0.46	-1.56	-0.22
AsAt_g10061	1.18	1.27	0.9	1.6	1.57	0.89	1.08	0.05	0.74	-0.69	0.43	0.89	0.44	1.14	0.75	0.9	0.97	-0.31	0.94
AsAt_g10063	0.52	0.51	0.72	0.63	0.41	0.23	0.47	0.23	0.43	0.26	0.37	0.43	0.53	-0.23	0.55	0.44	0.14	0.12	0.58
AsAt_g10064	0.27	0.51	0.41	0.41	0.4	0.12	-0.17	0.13	0.29	0.48	-0.66	0.33	0.34	-0.98	-0.68	0.5	0.38	-0.87	0.51
AsAt_g10065	-0.34	-0.42	-0.47	-0.27	-0.75	-0.33	-0.64	-0.31	-0.49	-0.11	-0.34	-0.69	-0.28	0.21	-0.24	-0.31	-0.28	-0.79	-0.23
AsAt_g10066	0.97	0.42	1.69	0.16	0.78	0.72	1.07	1.17	0.01	2.73	0.04	0.94	0.62	1.06	-0.38	0.59	-0.6	0.53	0.41
AsAt_g10068	1.28	0.71	1.21	1.32	1.56	1.49	1.41	0.82	1.85	1.07	0.39	1.33	0.91	0.75	-0.13	0.94	0.85	-0.1	0.58
AsAt_g10070	-0.21	0.09	-0.06	-0.05	-0.2	-0.35	-0.12	-0.01	-0.08	-0.59	0.27	-0.33	-0.15	-0.64	-0.88	-0.12	-0.28	-0.12	0
AsAt_g10071	-0.07	-0.08	-0.17	-0.08	-0.1	0.01	-0.1	-0.17	-0.04	-0.14	-0.26	-0.07	-0.12	-0.92	-0.82	-0.27	0	-0.62	-0.08
AsAt_g10072	-0.34	-1.13	-0.73	-0.44	-0.49	-0.7	-0.44	-0.48	-0.26	-0.71	1.26	-0.15	-0.45	-0.97	-0.5	-0.87	-0.23	0.87	-0.68
AsAt_g10073	-0.13	0.07	0.17	0	0.05	0	-0.19	0.15	0.1	-0.3	0.08	-0.05	-0.18	-0.68	-0.53	-0.25	-0.03	-0.42	-0.4
AsAt_g10074	1.69	0.51	0.14	1.1	1.13	0.76	0.98	0.98	1.18	0.98	1.36	1.35	0.66	1.31	1.13	0.51	1.62	1.21	1.12
AsAt_g10077	2.86	3.4	2.73	3.46	2.37	2.24	2.61	2.66	3.08	2.32	4.18	2.48	2.53	2.24	0.53	2.06	3.39	5.32	2.62
AsAt_g10078	-0.37	-0.1	-0.25	-0.61	-0.37	-0.29	-0.26	-0.91	-0.47	-0.26	-0.87	-0.39	-0.34	-1.5	-1.17	-0.07	-0.61	-0.8	-0.27
AsAt_g10079	0.47	0.11	-0.23	-0.14	0.61	0.07	-0.04	0.28	0.02	-0.2	-0.01	0.07	-0.02	-0.36	0.18	-0.1	0.34	0.09	-0.68
AsAt_g1008	1.95	2.41	0.81	0.83	1.17	0.61	1.45	2.18	2	-4.04	-5.08	0.39	1.21	-1.1	-1.46	0.27	-0.42	2.56	1.54
AsAt_g10080	1.55	1.14	1.6	0.57	0.77	1.11	1.34	1.06	1.6	0.96	0.7	0.73	0.87	0.32	0.01	0.01	1.61	-0.74	1.7
AsAt_g10081	0.47	0.35	0.42	0.39	0.32	0.09	0.22	0.59	0.44	0.29	-0.19	0.47	0.37	-0.4	-0.86	0.53	0.52	-0.15	0.19
AsAt_g10082	0.34	-0.1	0.75	0.65	0.72	0.06	0.6	0.76	0.76	1.13	0.56	0.93	0.41	0.67	0.56	0.42	0.43	0.45	0.59
AsAt_g10083	-0.15	-0.17	-0.28	0.04	-0.35	-0.09	-0.02	0.11	-0.36	-0.06	-0.05	0.03	-0.11	-0.73	-1.18	0.06	-0.12	0.41	0.06
AsAt_g10084	2.19	2.65	2.55	3.01	4.98	3.39	2.97	2.34	3.33	2.01	1.92	3.01	3.59	2.05	1.57	2.61	2.78	2.18	2.23
AsAt_g10085	-0.76	-0.95	0.16	-0.11	0.29	0.22	-0.9	-0.32	0.21	0.83	1.11	-0.64	-0.73	1.16	0.54	-1.34	-0.28	0.49	0.42
AsAt_g10088	-0.58	-0.64	-0.6	-0.69	-0.59	-0.7	-0.69	-0.52	-0.66	-0.69	0.2	-0.52	-0.64	0.28	0.41	-0.71	-0.7	0.27	-0.57
AsAt_g10090	-0.22	-0.18	-0.34	0.05	-0.92	-0.03	-0.27	-0.11	-0.35	-0.74	0.24	0.42	-0.29	-3.44	-2.89	0.24	-0.08	-0.58	0.16
AsAt_g10092	-0.41	-2.17	0.53	-0.12	0.27	-0.35	-0.4	-0.25	-0.45	0.16	-0.76	-0.01	-0.17	-0.1	-0.11	-3.06	-0.26	-0.7	-0.57
AsAt_g10093	2.74	2.26	1.84	2.94	2.53	2.64	3.91	3.61	2.13	2.13	0.68	2.83	2.73	2.64	2.65	3.36	4.12	1.92	2.11
AsAt_g10094	0.82	0.73	0.4	0.51	0.38	0.45	0.43	0.58	0.71	0.12	0.91	0.58	0.5	1.24	0.56	0.52	0.48	0.47	0.59
AsAt_g10095	4.03	3.63	2.47	2.65	3.13	2.81	2.7	5.2	4.18	2.54	0.66	3.55	3.19	0.12	0.93	3.49	2.46	1.78	2.17
AsAt_g10096	0.89	-0.62	1.13	1.08	1.04	1.31	0.97	1.05	1.44	1.03	1.09	1.26	1.05	0.9	0.99	-1.58	1.14	1.34	1.36
AsAt_g10097	0.74	0.26	0.1	0.41	0.8	1.03	0.73	0.41	-0.06	0.63	0.54	0.29	0.65	-0.77	-0.14	0.65	0.68	0.09	-0.08
AsAt_g10098	0.17	-0.29	-0.39	0.21	-0.84	-0.23	1.27	-0.03	0.17	0.87	-0.71	0.39	-0.41	-0.27	-0.43	-0.17	-0.81	-0.57	-0.5
AsAt_g10099	0	0.03	0.11	-0.38	-0.17	0.01	0.19	0.05	0.06	-0.06	0.25	-0.31	-0.13	-0.43	-0.48	0.16	0.21	-0.13	-0.13
AsAt_g1010	0.95	1.36	1.47	1.47	1.67	0.96	0.97	1.23	1.58	-7.06	-4.88	2.04	1.4	0.71	1.04	1.62	0.76	3.84	0.76
AsAt_g10100	0.29	0.62	0.32	0.61	0.01	0.32	0.31	0.2	0.39	0.42	-0.87	0.27	0.42	0.29	0.29	0.63	0.3	-0.26	0.41
AsAt_g10101	1.04	1.31	1.49	2.31	1.34	1.93	1.03	1.3	1.1	1.03	1.16	1.04	0.78	1.74	1.58	0.78	2.01	1.23	2.02
AsAt_g10102	0.87	0.8	0.77	0.81	0.75	0.6	0.72	0.7	0.86	0.56	0.59	0.95	0.69	1.12	1.04	0.8	0.58	0.17	0.56
AsAt_g10103	2.52	1.48	1.59	3.49	1.11	1.5	1.25	1.44	2.86	0.75	2.05	1.41	1.91	3.03	-0.12	1.37	2.27	2.08	1.47
AsAt_g10104	-0.84	-0.66	-0.65	-0.71	-0.75	-0.73	-0.69	-0.48	-0.68	-0.77	-0.01	-0.9	-0.73	-0.89	-0.72	-0.85	-0.62	-0.54	-0.63
AsAt_g10105	-1.63	-0.45	-0.13	-0.43	-1.33	-0.2	-2.1	-1.27	-0.79	1.71	-0.33	-0.55	-1.54	-0.89	-0.17	-1.07	0.6	-1.28	-0.87
AsAt_g10106	0.31	-0.23	-0.08	0.22	-0.26	-0.22	-0.29	0.1	-0.31	-0.38	0.44	0.48	0.09	-1.38	-0.47	0.27	-0.04	-0.14	-0.46
AsAt_g10108	-1.33	-1.5	-1.12	-1.33	-1.26	-0.95	-1.2	-1.35	-1.36	-1.44	-0.81	-1.21	-1.39	-1.08	-0.29	-0.9	-1.26	-1.38	-0.85
AsAt_g10109	-1.89	-2.16	-1.71	-1.51	-1.56	-1.72	-1.69	-1.55	-1.55	-1.52	0.68	-1.56	-1.79	-1.6	-1.26	-1.91	-1.63	-0.21	-1.49
AsAt_g10111	0.17	0.53	0.17	-0.05	0.54	0.21	-0.28	0.4	0.26	-0.78	0.56	0.43	0.11	0.35	0.63	0.41	-0.45	0.2	-0.07
AsAt_g10114	2.62	2.42	2.16	1.88	1.62	1.66	1.83	2.36	2.75	2.76	1.11	3.1	2.04	1.23	0.62	2.22	1.93	1.61	1.75
AsAt_g10115	0.92	1.09	0.74	0.92	0.92	0.67	1.03	1.11	1.08	1	0.75	1.12	0.86	0.56	0.81	0.77	0.96	0.62	0.69
AsAt_g10117	-0.62	-0.25	-0.54	-0.65	-0.26	-0.54	-0.62	-0.38	-0.46	-0.75	-0.46	-0.38	-0.62	-0.54	-0.23	-0.39	-0.59	-0.47	-0.34
AsAt_g10118	-0.06	-0.72	0.35	0.18	0.28	0.79	0.06	0.1	-0.68	-0.36	-0.02	-1.19	-0.35	0.69	0.4	-0.87	-0.13	-0.6	-0.45
AsAt_g10119	0	-0.27	-0.03	-0.22	-0.24	-0.34	-0.42	-0.15	-0.33	-0.34	-0.33	-0.27	-0.24	0.15	0.14	-0.4	-0.23	-0.61	-0.2
AsAt_g1012	0.33	0.43	0.71	0.39	0.28	0.43	0.46	0.25	0.62	-8.17	-11.55	0.19	0.24	0.66	0.2	-0.77	0.61	1.84	0.68
AsAt_g10120	-0.12	0.02	-0.44	-0.55	0.19	-0.55	-0.07	0.55	-0.31	-0.2	0.45	-0.19	-0.24	0.38	-0.18	-0.21	-0.24	0.23	-0.04
AsAt_g10121	0.68	1.51	0.35	-0.02	2.3	2.13	1.74	2.03	2.04	1.03	1.01	1.14	1.63	0.88	1.51	0.96	0.97	0.8	1.73
AsAt_g10122	-0.44	-0.17	-0.4	-0.03	-1.06	-0.45	0.23	0.21	0.18	0.71	1.09	0.35	-0.28	2.63	1.52	-0.13	-0.4	1.14	0.18
AsAt_g10123	0.14	-0.16	-0.21	-0.06	0.06	0.02	-0.06	-0.17	0.07	-0.28	-0.12	0.14	0.18	-1.15	-1.54	-0.06	-0.3	-0.18	-0.25
AsAt_g10124	2.87	1.7	2.23	2.01	1.45	2.25	2.84	2.59	2.65	2.24	2.75	1.48	2.43	0.07	-0.04	1.88	1.78	2.65	2.3
AsAt_g10126	0.18	-0.19	0.13	0.11	0.35	0.08	0.21	-0.17	0.27	0.08	0.03	0.09	0.12	0.2	0.56	-0.39	0.35	-0.05	0.16
AsAt_g10127	0.36	0.01	-0.22	0.33	0.43	0.14	0.02	0.5	0.73	-0.48	0.36	-0.16	-0.16	-0.27	-0.13	0.31	0.27	0.59	0.52
AsAt_g10128	0.02	0.26	-0.04	-0.12	0.37	0.23	0.24	0.16	0.2	0.29	-0.75	-0.14	0.18	0.3	0.23	0.18	-0.05	-0.48	0.2
AsAt_g10131	-0.51	-0.6	-0.54	-0.44	-0.72	-0.53	-0.4	-0.45	-0.52	-0.52	-0.6	-0.39	-0.37	-1.17	-1.06	-0.51	-0.56	-0.56	-0.38
AsAt_g10132	-0.29	-0.47	-0.61	-0.25	-0.49	-0.56	-0.23	-0.04	-0.27	-0.16	-0.03	-0.07	-0.41	-0.35	0.22	-0.51	-0.29	0.08	-0.2
AsAt_g10133	-0.7	-0.67	-0.48	-0.49	-0.32	-0.97	-0.53	-0.84	-0.82	-0.96	0.31	-0.88	-0.49	-0.02	-0.46	-0.52	-0.97	0.08	-0.83
AsAt_g10134	-0.51	-1.36	-0.09	-0.18	-0.35	-0.71	-0.31	-0.68	1.27	-0.78	1.03	-0.45	-0.68	-2.11	-2.06	-1.32	-0.47	1.18	-0.96
AsAt_g10135	1.02	1.51	0.56	1.13	1.38	0.72	0.32	1.24	1.17	1.56	1.27	1.07	1.07	0.49	1.15	0.51	0.86	1.86	0.97
AsAt_g10136	-1.14	-1.2	-1.21	-1.05	-1.53	-1.19	-0.91	-0.99	-1.16	-1.33	-1.24	-1.09	-1.05	-1.5	-1.37	-1.18	-1.27	-1.3	-1.59
AsAt_g10137	-0.76	-1.76	-1.41	-1.15	-0.5	-2.38	-0.92	-0.99	-1.17	-2.85	-2.32	-1.46	-1.33	-2.68	-1.6	-1.37	-1.58	-1.72	-1.57
AsAt_g10138	-0.87	-1.22	-1.43	-1.41	-0.99	-0.96	-1.37	-1.36	-1.43	-1.28	-1.11	-1.09	-1.04	-1.87	-1.47	-1.83	-1.15	-1.39	-0.83
AsAt_g10139	1.05	0.45	0.86	0.64	0.57	0.32	0.86	0.94	0.63	0.94	0.66	0.6	0.73	1.3	0.61	0.54	0.33	0.19	1.31
AsAt_g10140	0.82	0.95	1.06	0.82	1.1	0.71	0.89	1.05	1.04	0.93	1.95	1.09	0.83	0.96	0.73	0.78	0.81	2.13	0.72
AsAt_g10141	-0.37	-0.21	-0.28	-0.24	-0.46	-0.29	-0.31	-0.01	-0.17	-0.23	0.08	-0.16	-0.28	0.39	0.27	-0.12	-0.18	0.02	-0.15
AsAt_g10142	0.7	0.62	1.16	0.65	1.71	0.95	0.26	2.38	1.19	0.9	2.34	0.86	1.28	1.88	-1.18	0.4	1.09	2.4	0.3
AsAt_g10143	-0.15	-0.11	-1.15	-0.46	-0.95	-0.67	0.62	0.12	-0.48	-0.5	0.28	0.21	-0.38	-0.04	-0.17	-0.08	0.09	-0.85	-0.54
AsAt_g10144	0.48	0.61	0.53	0.7	0.7	0.61	0.52	0.67	0.91	0.6	0.41	0.71	0.53	0.7	0.44	0.66	0.53	0.39	0.6
AsAt_g10145	-0.8	-0.79	-0.83	-0.87	-1.16	-0.96	-0.88	-1.15	-0.95	-1.04	-1.18	-1.23	-0.9	-0.45	-0.34	-1.34	-0.85	-0.4	-0.86
AsAt_g10146	0.68	0.45	0.21	0.45	0.11	0.77	0.91	0.59	0.66	1.12	0.73	1.13	0.54	-0.17	0.26	0.95	0.47	-0.4	0.75
AsAt_g10147	0.73	0.37	0.34	0.63	-0.01	0.27	0.49	0.69	0.71	0.41	0.86	0.62	0.43	0.52	0.44	0.65	0.37	-0.05	0.95
AsAt_g10148	0.67	0.47	0.34	0.38	0.62	0.68	0.42	0.47	0.99	0.29	0.4	-0.21	0.43	-0.34	-0.23	-0.65	0.68	0.75	0.27
AsAt_g10149	-0.58	-0.94	-0.68	-0.7	-1.35	-0.63	-0.81	-0.31	-0.3	-0.65	-1.05	-1.45	-0.52	-0.71	0.35	-1.71	-0.48	-0.33	-0.58
AsAt_g1015	0.75	0.98	0.58	0.63	0.84	0.7	1.04	0.9	0.75	-8.12	-7.28	0.63	0.86	0.96	0.63	0.79	0.85	0.57	0.95
AsAt_g10151	-0.94	0.77	-2.35	-1.35	-2.99	-0.97	-1.86	-1.78	-2.35	-2.95	-1.05	-1.88	-1.12	-1.53	-3.3	-1.26	-1.03	-1.74	-0.27
AsAt_g10152	0.64	1.39	-0.24	1.07	0.71	-0.5	0.72	0.5	1.06	-0.08	-0.03	0.97	0.33	-0.36	0.55	0.87	-0.58	0.16	0.5
AsAt_g10154	1.1	1.31	1.28	1.17	0.95	0.45	1.35	0.86	1.55	1.05	1.29	1.52	0.89	1.08	1.23	1.58	1.06	1.54	1.2
AsAt_g10155	3.29	4.28	4.05	4.17	3.54	4.69	3.43	3.77	2.97	2.18	2.42	3.61	3.3	5.56	2.97	3.21	4.16	2.33	2.89
AsAt_g10156	3.05	2.82	2.09	2.03	2.08	2.58	2.37	1.78	2.33	2.67	-2.91	2.07	2.5	0.1	1.31	1.83	2.33	-3.9	2.83
AsAt_g10157	0.18	0.08	0.24	0.31	0.1	-0.25	0.19	0.45	1.07	-0.44	0.56	0.37	0.27	-0.51	-0.75	0.45	-0.04	0.3	0.08
AsAt_g10158	-1.21	-1.69	-1.56	-1.46	-1.44	-1.64	-1.72	-1.89	-1.58	-1.26	-0.32	-1.85	-1.99	-1.44	-1.76	-1.64	-2.03	-1.73	-1.76
AsAt_g1016	0.35	0.47	0.31	0.55	0.21	0.46	0.19	0.72	0.59	-6.06	-5.89	0.99	0.34	0.39	1.26	0.97	0.14	0.01	1.14
AsAt_g10160	-0.21	-0.74	-0.72	-0.26	-0.33	-0.78	-0.46	-0.64	-0.11	-0.85	-0.5	-0.6	-0.45	0.27	-0.58	-0.76	-0.61	-0.62	-0.96
AsAt_g10163	-0.84	0.05	-0.53	-0.45	-0.69	-0.5	-0.97	-0.73	0.04	0.87	0.31	-0.67	-0.83	0.24	-0.12	-0.5	-0.23	-0.08	-1
AsAt_g10164	0.63	1	0.63	0.74	0.51	0.27	0.59	0.66	1.11	0.76	0.28	0.61	0.6	0.6	0.77	0.69	0.49	-0.94	0.47
AsAt_g10165	-1.31	1.85	-1	-1.47	-0.71	-1.29	-0.73	-0.36	1.03	1.6	1.63	-1.16	-0.88	1.82	1.17	-1.14	-0.83	0.27	-1.78
AsAt_g10168	0.76	0.95	1.02	0.91	-1.98	1.9	1.66	-0.48	2.87	-1.13	-0.87	0.99	0.22	-1.11	0.02	-0.45	0.31	-0.59	2.66
AsAt_g1017	0.34	0.69	-0.33	0.06	-0.13	0.11	0.43	0.54	0.28	-6.19	-6.8	-0.37	0.41	-3.32	-4.95	0.69	0.06	-0.6	0.41
AsAt_g10171	-0.22	0.14	-0.33	-0.12	-0.33	-0.01	-0.32	-0.05	0.26	-0.2	0.35	-0.03	-0.2	-0.07	0.52	-0.2	-0.19	-0.18	-0.1
AsAt_g10172	-0.82	-0.49	-0.52	-0.32	-0.58	-0.54	-0.49	-0.28	0.28	0.61	-0.57	-0.17	-0.07	-0.73	-0.02	-0.09	-0.32	-0.9	-0.5
AsAt_g10173	-0.44	-0.57	-0.59	-0.35	-0.64	-0.6	-0.46	-0.42	-0.9	-0.29	-0.92	-0.69	-0.76	0.16	0.4	-0.98	-0.73	-0.67	0.27
AsAt_g10179	-0.42	-0.8	-0.1	-0.16	-0.21	-0.48	-0.2	-0.21	-0.67	-0.5	0.29	-0.16	-0.51	-0.48	-0.26	-0.17	-0.68	0.18	-0.6
AsAt_g1018	-0.5	-0.76	-0.56	-0.39	-0.33	-0.7	-0.58	-0.6	-0.74	-8.19	-9.67	-0.68	-0.69	-0.31	-0.55	-0.74	-0.56	-0.69	-0.37
AsAt_g10180	0.09	-0.17	-0.28	-0.09	-0.03	0.08	-0.2	-0.32	-0.09	-0.03	0.07	-0.09	-0.05	-0.07	0.14	-0.2	0	-0.18	-0.11
AsAt_g10181	1.37	0.89	0.96	1.28	0.76	1.12	1.2	1.24	0.85	0.91	1.9	0.7	0.99	-0.11	0.34	1.25	1.22	2.19	0.8
AsAt_g10182	0.14	0.08	-0.16	0.04	-0.12	-0.27	0.03	0.11	0.2	-0.09	0.18	-0.11	-0.06	-0.95	-1.69	0	-0.31	-0.14	-0.08
AsAt_g10185	0.59	0.33	0.39	0.51	0.42	0.67	0.61	0.46	0.41	0.42	0.9	0.42	0.6	-0.69	-0.97	0.37	0.54	0.64	0.5
AsAt_g10186	1.24	0.41	0.87	0.78	1.22	0.38	0.43	0.38	0.38	0.12	0.38	0.41	0.82	-0.65	-0.93	0.27	0.31	0.44	0.58
AsAt_g10187	-2.42	-2.44	-2.33	-2.78	-2.15	-2.54	-2.7	-2.26	-2.55	3.17	2.32	-2.77	-2.4	-3.73	-3.62	-3.29	-2.63	-4.12	-2.92
AsAt_g10188	4.28	1.96	4.05	4.16	4.52	3.2	3.82	1.97	1.98	8.77	11.09	3.64	4.46	1.85	1.89	2.14	3.68	3.04	3.86
AsAt_g10189	0.16	0.35	-0.32	0.13	0.57	-0.5	0.53	0.13	0.05	0.12	-0.59	0.13	0.33	-0.57	-0.87	0.35	0.27	-0.62	0.2
AsAt_g1019	0.77	2.34	1.23	0.9	0.2	1.7	1.56	1.66	1.19	-4.16	-6.63	0.29	0.49	0.62	1.83	1.12	1.74	1.1	0.74
AsAt_g10190	-0.66	-0.73	-0.94	-0.1	-1.05	-0.61	-0.56	-0.49	-0.52	-1	-1.3	-0.38	-1	0.5	-0.63	-0.47	-0.47	-0.29	-0.32
AsAt_g10191	0.12	-0.24	-0.05	-0.01	0.07	-0.07	0	0.02	-0.1	-0.29	0.03	0.01	-0.01	-0.16	-0.33	0.05	-0.06	-0.23	0
AsAt_g10192	0.61	0.42	0.39	0.42	0.43	0.02	0.51	0.74	0.67	-0.07	-1.89	-0.22	0.56	-0.37	-0.46	0.91	-0.03	-0.53	0.35
AsAt_g10193	-1.28	-0.73	-0.88	-0.34	-0.46	-0.23	-0.37	-0.79	-0.16	-0.87	0.17	-0.94	-0.57	-0.56	-0.59	-1.01	-1.06	-0.43	-0.43
AsAt_g10194	-0.38	-0.28	-0.26	-0.36	-0.58	-0.38	-0.27	-0.36	-0.34	-0.16	0.1	-0.34	-0.25	-1.08	-1.1	-0.33	-0.28	-0.36	-0.19
AsAt_g10195	-0.51	-0.52	-0.21	-1.32	-1.49	0.13	0.08	-0.09	-1.4	-2.47	-0.57	0.04	-0.17	-0.65	-0.08	-0.24	-0.03	2.9	0.23
AsAt_g10198	-0.39	-0.74	-0.35	-0.46	-0.31	-0.48	-0.28	-0.58	-0.76	-0.74	0.22	-0.52	-0.39	-0.71	-0.52	-0.51	-0.48	0.39	-0.28
AsAt_g102	0.09	0.08	0.1	0.06	0.03	-0.01	0.02	0.08	0.43	0.2	0.11	0.1	0.22	0.02	0.55	-0.11	0.05	-0.15	-0.02
AsAt_g1020	0.38	0.35	-0.21	0.67	0.17	-0.03	0.3	0.08	0.43	-8.67	-9.11	0.66	0.45	0.81	0.2	0.44	0.47	1.49	0.21
AsAt_g10202	-2.63	-2.23	-2.47	-2.32	-2.32	-2.79	-2.42	-2.61	-2.62	-2.53	-1.04	-2.53	-2.33	-1.67	-1.88	-2.66	-2.53	-1.01	-2.37
AsAt_g10203	-0.4	-0.09	-0.18	-0.09	0.24	-0.22	-0.22	-0.17	-0.09	-0.2	0.81	0.05	-0.11	0.03	0.05	-0.24	-0.13	0.29	-0.25
AsAt_g10204	-1.08	-1.81	-1.37	-1.75	-1.93	-1.4	-0.97	-1.47	-1.67	-0.9	1.12	-0.44	-1.37	1.73	0.67	-1.41	-1.41	0.55	-1.3
AsAt_g10205	-1.81	-1.82	-1.6	-1.6	-2.74	-3.1	-2.39	-1.96	-1.94	-2.14	-4.24	-2.45	-2.04	-1.36	-2.87	-2.26	-2.06	-6.39	-2.26
AsAt_g10206	-0.5	-0.15	-2.38	-0.31	-0.4	-2.45	-0.64	-0.55	-0.44	-0.55	0.11	-0.11	-0.08	-0.01	0.46	-1.03	-2.65	-0.92	-3.39
AsAt_g10207	-0.44	-0.66	-0.46	-0.41	0.18	-0.72	-0.23	0.01	-0.29	-0.28	-0.51	-0.27	-0.51	-0.11	-0.48	-0.26	-0.3	-0.53	-0.3
AsAt_g10208	0.36	0.46	0.46	0.37	0.57	0.58	0.47	0.25	0.24	0.78	0.73	0.69	0.44	-0.96	-0.94	0.47	0.59	0.93	0.64
AsAt_g10209	-0.52	-0.21	-0.03	-0.6	-0.3	-0.2	-0.39	-0.6	-0.04	0.12	-0.31	-0.3	-0.59	-0.25	-0.87	-0.33	0.31	0.06	0.6
AsAt_g1021	0.45	0.33	0.07	0.48	-0.04	0.08	0.09	0.17	0.29	-8.5	-7.65	0.07	0.21	-0.25	-0.47	-0.1	0.16	-0.06	0.18
AsAt_g10211	-0.03	-0.03	-0.46	-0.24	-0.38	-0.4	-0.05	0.14	-0.33	-0.56	0.5	-0.35	-0.14	-0.83	-0.17	-0.07	0.05	0.14	0.45
AsAt_g10213	-3.88	-3.72	-3.65	-3.39	-4.36	-3.77	-3.71	-3.23	-3.46	-3.91	-3.05	-3.95	-3.92	-2.66	-3.03	-3.18	-3.44	-2.86	-3.9
AsAt_g10214	-1.19	-1.13	-1.15	-1.01	-1.08	-1.14	-1.13	-1.26	-1.09	-1.02	-2.07	-0.78	-1.14	-0.41	-0.89	-0.91	-1.27	-1.53	-1.27
AsAt_g10215	-2.87	-1.66	-0.78	-1.53	-1.26	-0.84	-1.71	-1.99	-2.02	-0.13	-3.24	-1.78	-1.25	-1.93	-1.3	-1.15	-2.01	-3.59	-1.86
AsAt_g10216	0.84	2.35	0.43	1.72	-1.52	0.63	0.53	-0.15	0.88	0.09	5.83	1.21	0.75	0.93	1.41	1.53	1.01	2.51	0.42
AsAt_g10218	-0.91	-1.55	-0.56	-1.21	-1.15	-0.82	-1.06	-0.78	-1.07	-1.46	-0.72	-1	-0.67	-0.63	-0.23	-0.68	-1.05	-1.08	-1.14
AsAt_g10219	0.74	0.7	0.99	0.52	1.2	0.47	0.81	0.66	0.95	0.81	1.12	1.12	0.6	-0.18	1.32	0.71	0.82	1.4	0.63
AsAt_g1022	-0.43	-0.54	-0.57	-0.05	-0.06	-0.07	0.18	-0.33	0.6	-4.52	-7.98	0.17	-0.12	-1	-1.35	-0.56	-0.3	-0.66	-0.25
AsAt_g10220	0.33	0.6	0.36	-0.09	-0.39	0.74	0.46	0.02	0.79	1.17	0.9	0.19	0.13	-0.95	-1.6	0.2	1.28	-0.85	0.98
AsAt_g10221	-0.09	0.05	0.17	0.33	-0.07	0.44	0.89	0.25	0.02	0.14	0.9	0.7	0.52	0.2	0.76	0.36	0.8	1.1	0.06
AsAt_g10222	1.53	2.27	1.01	0.59	0.06	1.68	2.8	0.3	1.59	0.4	0.68	1.29	0.5	-1.27	0.21	1.65	1.01	0.4	2.47
AsAt_g10225	-0.93	-0.93	-0.3	-0.72	-0.31	-1.15	-1.15	-0.59	-0.85	-1.23	-1.81	-0.76	-0.8	0.44	-0.01	-0.86	-1.06	-1.65	-1.06
AsAt_g10227	-0.85	-0.95	-1.17	-0.72	-0.74	-0.8	-0.83	-0.6	-0.28	-1.25	0.85	-0.66	-1.11	1.26	0.77	-1.15	-0.94	0.95	-1.11
AsAt_g10228	2.25	1.31	1.73	2.24	1.72	1.82	2.8	1.32	1.35	2.09	0.74	1.19	1.84	-0.34	-1.65	2.05	1.75	2.72	1.6
AsAt_g10229	-3.11	-3.22	-3.63	-2.6	-3.62	-3.33	-3.41	-3.05	-3.53	-3.31	-0.92	-2.73	-2.82	-3.4	-3.83	-3.13	-2.84	-0.27	-3.03
AsAt_g1023	0.68	-0.33	0.05	0.01	0.2	-0.48	-0.27	-0.98	-0.2	-5.77	-8.08	-0.22	-0.39	-0.3	-0.44	-0.04	-0.17	-0.35	0.15
AsAt_g10230	-0.92	-1.46	-1.19	-1.86	-1.3	-1.91	-1.68	-0.61	-1.02	-0.78	0.47	-0.96	-1.8	-1.26	-1	-1.61	-1.44	0.5	-1.66
AsAt_g10232	-1.58	-2.48	-2.28	-1.79	-2.12	-2.21	-1.93	-1.91	-1.74	-1.9	-1.69	-1.78	-1.92	-2.32	-2.05	-1.82	-1.88	-2.07	-2.35
AsAt_g10235	1.25	2.65	1.63	1.29	1.88	2.29	1.81	2.17	1.67	2.86	1.09	1.11	1.64	3.63	0.95	2.03	1.62	1.24	4.06
AsAt_g10236	0.42	0.22	0.24	0.31	0.13	0.22	0.31	0.31	0.18	0.19	0.19	0.36	0.25	0.37	0.54	0.32	0.34	0.23	0.31
AsAt_g10237	-0.71	-1.08	-0.49	-0.97	-0.62	-0.92	-0.92	-1.46	-0.71	-1.09	-0.66	-0.43	-0.88	-0.33	-0.78	-1.04	-1.14	-0.76	-0.34
AsAt_g10238	-1.22	2.75	-1.64	-1.25	-1.25	-1.69	-1.35	1.65	-0.9	-1.96	-0.77	-1.49	-1.44	-2.02	-1.79	3.32	0.67	-0.87	-1.52
AsAt_g1024	0.78	1.13	0.62	1.55	0.85	1.01	1.3	0.96	1.45	-6.28	-8.04	0.94	0.96	-0.31	-0.14	1.08	1.14	0.9	0.96
AsAt_g10240	-0.82	-0.84	-0.27	-0.61	-0.63	-1	-1.09	-0.62	-1.08	-0.91	-0.48	-0.93	-0.65	-0.83	0.42	-0.25	-0.77	-1.32	-0.96
AsAt_g10241	0.07	0.1	0	0.17	-0.38	0.23	0.15	0.13	0.02	0.02	0.26	-0.05	0.03	0.3	0.13	0.01	0	0.05	0.37
AsAt_g10242	-0.78	-0.58	-0.54	-0.21	-0.88	-0.5	-0.36	-0.67	-0.77	-0.87	-0.42	-0.24	-0.38	-0.06	0.19	-0.28	-0.25	-0.39	-0.6
AsAt_g10243	-0.36	-0.63	-0.42	-0.63	-0.5	-0.7	-0.46	-0.65	-0.69	-0.91	-0.92	-0.52	-0.41	-0.57	-0.44	-0.69	-0.67	-1.12	-0.52
AsAt_g10244	-0.4	-0.38	-0.43	-0.52	-0.38	-0.2	-0.57	-0.11	-0.72	-0.53	-0.35	-0.55	-0.39	-0.18	-0.21	-0.68	-0.35	-0.26	-0.27
AsAt_g10245	0.84	0.75	0.58	0.55	0.79	0.49	0.56	0.64	0.84	0.36	1.2	0.57	0.76	0.53	0.38	0.39	0.57	0.67	0.35
AsAt_g10246	0.53	0.57	0.62	0.47	0.72	1.12	0.7	0.89	-0.18	0.6	1.19	0.8	0.41	0.33	0.61	0.55	0.54	0.68	1.15
AsAt_g10247	-1.95	-2	-1.85	-1.58	-1.68	-2.17	-2.19	-2.31	-2.48	-2.14	-0.89	-2.11	-1.97	-1.02	-1.76	-1.64	-2.06	-1.11	-2.19
AsAt_g10249	-0.06	-0.1	-0.11	-0.17	-0.26	-0.04	-0.05	0.03	-0.1	-0.12	-0.24	-0.18	-0.06	-0.66	-0.51	0.07	-0.14	-0.48	-0.09
AsAt_g1025	0.36	-0.23	0.18	-0.07	-0.21	-0.23	0.32	0.46	-0.31	-5.48	-7.39	0.66	-0.18	0.92	0.14	0.57	-0.3	0.44	0.26
AsAt_g10250	-0.51	-0.53	-0.54	-0.54	-0.85	-0.63	-0.7	-0.56	-0.36	-0.54	-0.21	-0.75	-0.5	-0.66	-0.78	-0.67	-0.67	-0.66	-0.58
AsAt_g10252	-0.61	-0.74	-0.81	-0.49	-0.99	-0.92	-0.66	-0.61	-0.95	-0.89	-0.93	-0.13	-0.77	-0.25	-0.24	-0.45	-0.55	-0.65	-0.39
AsAt_g10253	0.31	-1.47	-0.87	-0.02	0.54	0.1	-0.85	0.1	-1.43	0.41	-1.18	-0.61	0.61	1.43	1.09	1.13	0	-0.86	0.95
AsAt_g10254	-1.66	-0.83	-0.82	-0.95	-0.74	-1.7	-1.12	-1.77	-0.98	0.01	-1.56	-0.49	-0.73	0.06	-0.13	-0.51	-0.9	-1.45	-1.3
AsAt_g10255	-0.76	-1.6	-2.03	-1.95	-2.01	-2.97	-2.22	-0.81	-1.93	-1.3	-1.62	-1.07	-1.87	0.36	-0.18	-2.31	-2.05	-1.38	-2.03
AsAt_g10256	-0.18	-0.52	-0.24	-0.4	0.17	-0.32	-0.39	-0.24	-0.47	0.19	0.2	-0.19	-0.54	-0.5	-0.43	-0.29	-0.42	-0.72	-0.89
AsAt_g10257	0.05	0.01	-0.11	-0.12	-0.07	-0.19	0	0.13	0.09	0.36	0.48	-0.13	0.09	-0.09	0.03	-0.44	-0.28	-0.58	-0.3
AsAt_g10259	-2.51	-2.42	-2.94	-2.51	-2.11	-2.36	-2.32	-1.9	-2.26	-2.01	-1.66	-2.06	-2.5	-3.02	-2.76	-2.47	-2.65	-2.32	-3.14
AsAt_g1026	0.08	-0.19	-0.13	-0.1	0.03	-0.13	0.02	-0.11	-0.12	-9.59	-9.6	0.04	-0.02	-1.3	-1.22	-0.22	-0.07	-0.39	-0.16
AsAt_g10260	-0.83	-0.6	-0.82	-0.51	-0.73	-0.48	-0.69	-0.51	-0.63	-0.76	-0.4	-0.72	-0.44	-0.64	-1.02	-0.71	-0.68	-0.3	-0.69
AsAt_g10261	0.03	-0.26	0.34	-0.21	0.05	-0.15	0.08	0.35	-0.14	-0.1	0.13	0.12	0.13	0.1	0.4	-0.31	-0.36	-0.21	0.11
AsAt_g10262	-0.58	-0.65	-0.5	-0.63	-0.81	-0.4	-0.78	-0.36	-0.56	-0.44	-0.66	-0.78	-0.55	0.72	1.31	0.25	0.12	-0.8	-0.07
AsAt_g10263	-0.59	-1.36	-0.46	-0.48	-1.03	-0.42	-0.73	-0.77	-0.23	-0.8	-0.74	-0.73	-0.75	0.55	0.14	-0.52	-1.25	-1.07	-0.81
AsAt_g10268	-0.87	-0.62	-0.64	-0.99	-1.38	-0.62	-0.67	-0.2	-0.85	-0.51	-0.01	-0.75	-0.55	-0.43	-0.41	-0.42	-0.55	-0.41	-0.24
AsAt_g10269	-0.5	-0.53	-0.37	-0.4	-0.19	-0.14	-0.53	-0.83	0.01	-0.39	-0.49	-0.3	-0.55	-1.2	-1.13	-0.44	-0.59	-0.64	-0.51
AsAt_g1027	0.05	0.22	0.27	-0.11	0.64	-0.17	-0.28	0.32	0.47	-6.71	-7.36	1.05	-0.07	0.08	-1.39	0.89	-0.18	-0.11	-0.24
AsAt_g10270	0.54	0.84	0.26	0.65	0.78	0.83	0.94	0.56	0.86	0.97	0.15	1.19	0.46	1.87	1.46	1.99	0.62	0.89	0.82
AsAt_g10271	-0.36	-0.26	-0.25	-0.19	-0.44	-0.19	-0.29	-1.47	0.12	0.13	0.18	-0.13	-0.47	-0.04	-0.04	-0.28	-0.08	0.1	-0.23
AsAt_g10272	-0.66	-0.31	0.24	0.65	0.4	0.39	-0.92	-0.51	-0.02	-0.26	-1.32	0.22	-0.23	-0.78	-1.05	-0.93	0.64	-0.22	0.19
AsAt_g10273	-0.4	-1	0.3	-0.16	-0.83	0.61	-0.84	0.42	0.13	2.06	0.84	0.06	0.36	0.32	0.16	0.18	0.97	1.24	0.54
AsAt_g10274	0.99	1.56	1.22	1.16	1.44	1.28	1.2	0.93	1.51	1.31	0.82	1.25	1.15	0.9	0.61	1.21	1.21	0.02	1.25
AsAt_g10276	0.6	1.36	0.89	1.42	0.02	0.55	1.18	1.66	1.45	0.98	0.17	2.33	1.14	1.54	1.21	0.39	1.44	0.43	0.92
AsAt_g10277	0.18	0.17	0.22	0.11	0.23	0.08	0.18	-0.04	0.36	0.1	0.15	0.26	0.09	0.89	0.6	0.34	0.15	-0.25	0.27
AsAt_g10278	0.13	0.49	0.21	0.2	-0.11	-0.1	-0.04	-0.17	0.35	0.07	-0.46	-0.09	-0.22	0.92	1.11	0.03	0	-1.6	-0.45
AsAt_g10279	-1.74	-2.83	-0.08	-1.68	-0.04	-1.12	-1.05	-2.19	-2.14	-3.48	0.33	-3.5	-1.36	-4.46	-5.64	-3.06	-3.07	0.76	-2.78
AsAt_g1028	0.34	0.55	0.41	0.48	0.39	0.54	0.39	0.5	0.35	-6.33	-8.53	0.6	0.31	0.2	0.31	0.35	0.23	-0.21	0.42
AsAt_g10281	-1.56	-1.75	-1.62	-1.62	-1.41	-1.34	-1.75	-1.48	-1.72	-1.65	-0.61	-1.41	-1.63	-0.21	-0.37	-1.35	-1.26	-0.62	0.52
AsAt_g10282	0.58	0.62	0.84	0.52	0.78	0.43	0.72	0.47	0.54	0.31	0.65	0.47	0.86	0.79	0.74	0.58	0.42	0.28	0.57
AsAt_g10283	0.4	0.16	0.39	-0.12	-0.31	0.5	0.54	0.44	-0.64	-0.68	-0.09	0.3	0.26	0.07	0.2	0.56	0.55	0.71	0.61
AsAt_g10285	-0.23	-0.2	-0.13	0	-0.11	-0.31	-0.32	-0.17	-0.13	-0.07	-0.14	-0.23	-0.29	0.22	0.15	0.08	-0.29	-0.1	-0.17
AsAt_g10286	-0.23	-0.26	-0.28	-0.04	-0.19	0.14	-0.62	0.18	-0.81	-1.51	-0.35	-0.7	-0.29	0.08	0.24	0.24	-0.24	-0.36	-0.42
AsAt_g10287	-0.57	1.39	0.09	0.06	-0.03	0.17	-0.52	0.61	1.28	1.37	1.21	2.09	-0.06	0.01	0.9	0.32	0.16	-0.23	0.05
AsAt_g10288	-0.16	-0.07	-0.3	-0.18	-0.43	-0.15	-0.06	-0.01	-0.09	0.08	-0.08	-0.32	-0.29	0.05	0.55	-0.61	-0.46	-0.2	-0.36
AsAt_g10289	0.91	1.9	1.58	1.3	2.14	1.53	1.37	1.96	2.12	1.49	1.03	2.72	2.11	0.06	0.64	1.59	1.86	1.62	1.19
AsAt_g1029	0.4	0.45	0.44	0.36	0.32	0.53	0.53	0.17	0.37	-9.26	-10.44	0.53	0.52	0.45	0.75	0.52	0.42	0.23	0.38
AsAt_g10291	0.81	0.36	0.56	0.53	0.96	0.59	0.7	0.94	0.67	0.9	0.46	0.5	0.62	0.98	0.79	0.73	0.43	0.18	0.34
AsAt_g10292	-2.7	-2.88	-1.99	-2.32	-2.06	-2.52	-2.46	-2.64	-2.62	-2.44	-4.14	-2.84	-2.44	-7.14	-5.28	-2.76	-3	-5.41	-2.61
AsAt_g10295	0.57	1.24	0.99	0.04	-0.18	0.91	0.96	1.55	0.17	0.14	-1.06	0.36	1.3	-0.11	0.23	1.23	1.2	1.08	1.19
AsAt_g10296	-0.94	-0.54	-0.28	-0.66	-1.31	-0.64	-0.87	0.19	-0.3	-0.97	1.78	-0.21	-0.76	-2.02	-1.01	-0.58	-0.74	3.75	-0.11
AsAt_g10297	-0.52	0.16	-0.16	-0.15	-0.32	-0.59	-0.81	-0.84	0.08	-0.24	0.59	-0.19	-0.75	0.06	-0.62	-0.46	-0.44	-0.27	-0.51
AsAt_g103	1.17	0.41	0.2	1.26	0.89	-0.28	1.13	0.18	1.15	1.37	0.8	1.87	1.1	0	0.04	0.22	0.08	-0.26	0.24
AsAt_g1030	0.19	-0.32	0.07	-0.69	-0.55	-0.45	-0.13	0.32	-0.18	-5.77	-6.18	-0.12	-0.19	0.61	0.39	-0.32	-0.34	-0.54	0.56
AsAt_g10300	0.21	0.78	-0.03	0.27	0.14	-0.35	0.36	0.26	0.28	0.8	0.39	-0.09	0.28	0.63	0.25	0.4	-0.03	0.08	0.08
AsAt_g10301	-0.02	-0.39	-0.04	0.02	0.53	-0.12	0.1	-0.16	0.01	-0.46	0.3	-0.1	0.04	-0.78	-0.59	-0.05	0.09	0.1	0.36
AsAt_g10302	-1.17	-1.51	-0.06	-0.32	-0.15	-0.38	-1.04	-1.31	-0.52	-0.89	1.28	-0.13	-1.08	-1.02	-0.53	-1.36	-0.45	0.33	-0.46
AsAt_g10304	-0.62	-1.34	-0.74	-1.24	-1.33	-1.28	-1.18	-1.09	-1.56	-0.99	-1.87	-1.46	-1.08	-1.54	-1.35	-0.89	-0.88	-1.3	-0.83
AsAt_g10305	0.1	0.14	-0.36	-0.04	-0.19	-0.02	0.12	0.03	-0.01	-0.31	0.34	-0.01	-0.04	0.07	-0.21	0.28	-0.27	-0.12	0.08
AsAt_g10306	1.77	2.04	-0.01	-0.11	1.55	1.34	1.09	1.37	1.26	1.49	0.07	0.56	1.05	0.09	-0.64	0.42	1.37	0.53	1.7
AsAt_g10307	0.35	0.22	-0.07	0.03	0.26	-0.29	0.11	0.24	0.31	-0.08	0.11	-0.15	0.29	-0.45	-0.38	0.2	-0.09	0.23	-0.01
AsAt_g10308	0.18	0.13	0.33	0.2	0.29	0.27	0.25	0.18	0.28	-0.01	0.96	0.26	0.19	0.37	0.13	0.11	0.43	0.35	0.45
AsAt_g10309	-2.39	-1.83	-2.33	-2.06	-1.71	-2.41	-2.15	-1.4	-2.35	-2.11	-1.3	-1.96	-2.42	-1.17	-1.29	-1.45	-2.65	-1.88	-2.17
AsAt_g1031	-0.3	-0.91	-0.66	-0.36	-1.21	-0.82	-0.61	-1.13	-0.17	-6.99	-7.63	-0.7	-0.89	-0.24	-0.43	-0.39	0	0.36	-0.33
AsAt_g10311	1.01	1.72	0.64	0.56	1.11	1.34	0.69	0.97	1.8	1.41	2.93	1.72	0.89	-0.05	-0.44	1.35	1.01	2.06	1
AsAt_g10312	0.3	-0.27	-0.43	-0.14	0.18	-0.34	-0.53	-0.11	0.54	0.54	-0.21	-0.07	-0.18	0.78	0.2	-0.4	-0.12	-1.16	-0.23
AsAt_g10313	-0.2	1.7	0.86	0.13	0.39	0.86	-0.03	0.34	1.32	3.05	1.61	1.65	-0.23	1.43	1.62	0.16	0.5	0.92	0.2
AsAt_g10315	1.58	-0.84	1.08	1.08	0.34	0.38	0.13	0.46	-0.08	2.55	1.82	0.13	-0.15	-0.44	-1.37	-0.04	-0.3	2.06	-1.53
AsAt_g10316	0.1	-0.14	0.32	-0.39	-0.25	-0.5	-0.02	-0.22	0.15	-0.35	-0.61	-0.03	0.18	0.98	0.71	-0.84	-0.66	-1.22	0.24
AsAt_g10317	0.08	-0.41	-0.38	-0.34	-0.7	-0.11	-0.28	0.11	-0.3	-0.46	2.35	-0.15	-0.18	-0.09	0.28	-0.33	-0.04	1.89	-0.38
AsAt_g10319	-0.12	0.05	0.18	0.38	2.49	-0.25	0.1	1.62	1.47	-1.47	-0.54	-0.7	0.07	1.91	1.44	-1.18	-0.03	-0.31	0.53
AsAt_g1032	0.6	0.17	0.36	0.28	0.59	0.22	0.39	0.29	0.64	-6.63	-8.15	0.35	0.53	0.43	1.26	0.3	0.22	0.12	0.6
AsAt_g10320	0.42	0.03	0.16	-0.1	-0.2	-0.25	0.08	-0.15	-0.07	-0.45	0.64	-0.19	0.19	0.28	0.19	0.06	-0.33	0.3	0.37
AsAt_g10321	1.7	0.38	-0.14	1.11	0.67	0.51	-1.69	1.07	1.57	1.82	0.92	2.11	0.15	0.06	-1.06	0.59	0.53	0.78	0.61
AsAt_g10322	-0.27	0.21	0.31	0.22	0.06	0.1	-0.43	-0.38	0.22	-0.29	-0.07	0.13	-0.27	-0.05	-0.31	0.19	0.07	-0.19	0
AsAt_g10326	-0.55	-1.6	-1.09	-2.01	-1.45	-1.69	-0.56	-1.59	-2.42	-1.3	-1.05	-1.27	-0.86	-0.23	-0.56	-1.37	-1.46	-2.22	-0.54
AsAt_g10329	-0.73	-0.96	-0.77	-0.45	-0.63	-0.65	-0.54	-0.71	-0.75	-0.98	-1.41	-0.66	-0.68	0.37	-0.06	-0.86	-0.75	-1.72	-0.96
AsAt_g1033	-0.02	0.85	0.5	-0.5	0.34	0.52	0.81	-0.2	0.71	-4.36	-4.67	-0.22	0.3	0.14	-0.19	0.35	0.62	0.37	0.78
AsAt_g10330	1.98	1.86	2.1	2.62	0.93	2.06	2.38	1.07	0.49	3.24	0	2.39	0.69	1.95	2.33	1.15	2.85	-0.7	1.63
AsAt_g10331	-0.48	0.03	0.19	-0.12	0.11	-0.29	-0.9	0.29	0.48	-1.12	0.62	-0.45	-0.49	1.96	1.54	-0.89	0.04	0.79	0.06
AsAt_g10332	0.48	0.35	-0.04	0.11	0.46	0.15	0.39	-0.17	0.27	0.23	0.13	-0.33	0.31	0.1	-0.56	0.67	0.08	-0.12	-0.02
AsAt_g10333	0.36	0.05	0.31	0.52	0.36	-0.06	0.25	0.23	0.36	0.22	0.91	0.27	0.14	-0.53	-0.72	0.02	0.42	0.78	0.23
AsAt_g10335	1.2	0.88	1.68	1.43	1.87	1.84	1.06	1.77	1.2	1.77	-0.28	1.58	1.17	1.56	1.89	0.93	1.88	-0.98	1.71
AsAt_g10336	0.15	0.04	0.38	-0.29	0.05	-0.28	0.49	0.22	-0.24	-0.03	0.06	-0.88	0.18	0.81	1.99	0.38	0.31	0.01	0.42
AsAt_g10337	1.61	2.24	1.33	1.2	1.81	2	0.21	2.34	3.26	1.62	1.43	0.89	1.39	-1.23	1.75	0.53	1.82	0.01	0.88
AsAt_g10338	0.39	-1.08	0.31	-0.48	-0.45	-0.38	-1.63	0.17	-0.3	0.05	-1.76	0.79	-0.03	-0.22	0	-1.45	0.89	-1.97	-2.28
AsAt_g1034	-0.05	-0.58	-0.16	-0.3	-0.67	-0.1	-0.1	-0.38	0.15	-5.95	-9.59	-0.28	-0.09	-0.04	0.12	-0.37	0.13	-1.86	-0.12
AsAt_g10342	0.09	0.79	-1.69	-1.17	-0.54	-0.94	-0.3	0.24	-0.4	0.49	0.4	-1.32	-0.06	0.59	1.42	-0.13	-1.2	-0.11	-1.71
AsAt_g10343	0.47	0.58	0.64	0.49	0.81	0.92	0.43	0.6	0.58	0.33	0.13	0.57	0.62	0.94	1.26	1.07	0.83	0.5	0.65
AsAt_g10344	-0.86	-1.04	-0.31	-0.9	-0.58	-0.9	-0.58	-0.41	-1.08	-0.51	0.18	-0.82	-0.74	-1.22	-0.67	-0.75	-0.57	-0.09	-1.01
AsAt_g10345	-1.53	-0.45	-1.32	-1.21	-1.31	-1.31	-1.59	-1.42	-1.3	-1.3	-1.55	-1.37	-1.26	-0.26	-0.05	-1.25	-1.34	-1.3	-1.27
AsAt_g10346	0.27	0.21	1.18	0.97	1.32	0.72	0.1	0.69	0.67	1.14	0.49	0.7	0.28	1.06	0.73	0.17	0.83	0.39	0.55
AsAt_g10348	-0.23	-0.08	0.16	-0.07	-0.12	-0.08	0.11	0.14	0.35	0.01	-0.06	0.41	-0.13	-0.29	0.2	0.03	-0.06	-0.19	-0.03
AsAt_g10349	1	1.08	0.63	0.57	-0.07	0.79	1.11	0.75	1.75	0.36	-0.31	0.82	0.54	-0.58	1.01	0.7	1.14	-0.58	0.47
AsAt_g1035	-0.33	-1	0.06	0.16	0.18	0.05	-0.01	-0.69	-1.19	-8.39	-9.89	-0.9	-0.18	-0.31	-0.3	-1.09	0	0.37	0.11
AsAt_g10352	1.96	0.4	1.68	1.76	1.79	0.44	-0.34	0.42	-0.64	0	1.41	0.15	1.33	1.42	0.85	0.89	0.07	1.81	1.97
AsAt_g10353	0.41	0.15	0.07	0.48	0.14	0.38	-0.07	0.21	0.1	0.18	-0.09	0.08	0.24	0.29	0.51	0.33	0.12	-0.01	-0.07
AsAt_g10354	-0.3	-0.11	-0.12	0.2	-0.32	0.15	0.02	-0.1	0.3	0.02	0.47	0.33	-0.03	0.18	0.04	0.26	0.01	0.18	-0.13
AsAt_g10357	-2.03	-1.92	-1.71	-1.87	-1.61	-1.7	-1.86	-2.47	-2.51	-1.95	-0.75	-1.47	-1.36	-1.56	-2	-1.43	-1.95	-1.1	-1.88
AsAt_g1036	1.5	0.02	1.07	-0.19	0.15	1.59	0.88	-0.24	0.24	-5.94	-6.86	-0.69	0.96	2.88	3.8	-0.63	1.62	-0.46	1.52
AsAt_g10360	-0.66	-0.28	-0.93	0.73	-0.28	0.52	0.51	-0.13	1.82	0.31	-0.23	1.29	-0.27	-0.79	-1.87	-0.34	-0.93	0.08	-1.56
AsAt_g10361	0.7	0.55	0.9	0.78	0.9	0.85	0.63	0.85	0.46	0.72	1.02	0.83	0.81	0.64	0.87	0.65	0.68	1.55	0.69
AsAt_g10363	-1.31	-0.89	-0.7	-1.25	-1.17	-1.52	-1.45	-1.15	-1.59	-1.3	-0.12	-1.09	-1.02	0.3	0.85	-0.67	-0.77	-0.18	-0.52
AsAt_g10364	0.19	-0.33	0.57	0.48	0.61	0.76	0.18	0.15	0.08	0.22	0.39	-0.02	0.13	-0.07	-0.38	0.08	0.34	-0.12	-0.2
AsAt_g10365	-0.07	0.31	0.53	0.33	1.1	0.46	0.64	0.68	0.08	0.72	0.11	1.23	0.6	-1.27	-0.32	0.04	0.83	-0.13	0.55
AsAt_g10366	-0.26	0.37	0.6	0.14	0.12	0.49	-0.1	0.45	0.23	2.23	-0.56	0.43	0.17	1.12	1.32	0.18	-0.36	-1.07	-0.11
AsAt_g10367	0.19	-0.36	0.46	-0.06	0.06	-0.17	-0.21	0.23	0.07	0.23	-0.23	0.27	0.21	1.07	1.11	0.04	0.29	-0.31	-0.22
AsAt_g10369	-0.15	0.18	0.46	1.15	0.77	0.89	0.31	0.05	0.89	1	0.17	0.4	0.53	-0.97	-0.73	0.51	0.6	0.32	0.45
AsAt_g10370	1.96	2.92	1.12	1.01	1.49	2.52	3.48	1.44	0.42	2.98	0.94	2.05	2.42	2.22	1.81	0.59	1.74	1	2.76
AsAt_g10372	0.91	0.46	1.24	0.65	1.58	0.95	0.48	0.77	0.16	0.74	1.19	0.37	0.74	1.86	1.33	0.35	0.31	1.46	0.65
AsAt_g10373	2.62	2.7	2.67	2.77	2.74	2.62	2.55	2.57	2.98	2.86	2.23	2.83	2.56	2.47	2.82	2.59	2.64	0.78	2.8
AsAt_g10374	0.75	0.96	1.22	1.7	0.08	-0.04	2.24	0.57	0.57	0.81	-0.07	1.13	0.45	-0.93	-1.04	0.25	0.77	0.14	0.72
AsAt_g10376	1.23	1.34	0.53	1.3	0.97	1.24	1.36	1.37	1.23	1.22	1.23	1.26	0.95	-0.16	-0.56	1.1	1.19	0.66	1.41
AsAt_g10377	-0.58	-0.2	0.55	0.1	-0.33	-0.03	-0.01	0.75	-0.13	0.24	0.26	0.54	-0.2	0.31	-0.04	0.18	-0.2	0.94	-0.02
AsAt_g10378	2.23	1.82	2.51	2.6	3.03	3.07	2.17	1.07	1.64	1.6	2.49	1.6	2.64	0.34	0.82	1.53	2.48	4.21	2.21
AsAt_g10379	-0.77	-0.75	0.34	-0.48	-0.69	-0.66	-0.65	-2.14	-1.02	-0.7	-1.44	-0.83	-0.52	-1.72	-1.57	-0.91	-0.99	-1.79	-0.86
AsAt_g1038	-0.15	0.35	0.23	0.44	0.8	0.04	0.37	0	0.65	-6.57	-7.71	0.51	0.54	-0.29	0.34	0.71	0.13	-2.34	0.36
AsAt_g10380	0.57	0.3	0.06	0.32	0.63	0.26	0.35	0.18	0.44	0.49	2.89	0.17	0.4	0.8	0.32	0.2	0	2.27	0.33
AsAt_g10381	-1.98	-1.87	-2.2	-0.81	-0.95	-1.78	-1.41	-1.29	-1.21	-1.55	1.93	-1.73	-1.63	-1.02	-0.2	-1.96	-1.62	2.77	-2.13
AsAt_g10384	0.26	1.13	0.93	1.27	1.51	0.83	0.75	0.98	1.3	1.86	1.64	0.79	0.9	0.65	0.69	0.92	0.71	0.44	0.83
AsAt_g10385	-0.3	0.8	-0.23	-0.2	-0.3	-0.55	-0.34	-0.39	0.05	0.17	-0.48	-0.28	-0.38	0.1	0.19	-0.33	-0.34	-0.83	-0.39
AsAt_g10386	-0.49	-0.14	-0.24	-0.4	-0.12	-0.47	-0.25	0.2	-0.2	-0.61	0.68	-0.51	-0.25	0.01	-0.19	-0.42	-0.46	0.73	-0.61
AsAt_g10387	-0.83	-0.74	-0.66	-0.63	-1.1	0.08	-0.05	-0.54	-0.11	-0.65	0.72	-1.35	-0.5	0.84	-0.42	-0.94	-0.34	0.65	-0.63
AsAt_g10388	0.52	1	-0.12	0.95	-0.33	0.52	0.24	0.43	0.31	0.36	-0.72	0.11	-0.03	0.56	0.65	-0.36	0	-1.28	0.09
AsAt_g10390	-0.11	0.69	-0.26	0.1	0.11	-0.02	0.15	0.29	1.15	0.79	-0.42	-0.09	0.04	0.61	0.61	-0.05	0.09	-0.4	-0.37
AsAt_g10391	-0.35	0.83	-0.35	-0.11	-1.49	-0.74	0.01	-0.22	-0.06	0.66	0.67	-0.51	-0.11	-0.1	-0.97	-0.01	-0.99	0.64	-0.18
AsAt_g10393	-0.16	-0.07	-0.07	0.09	-0.16	-0.12	-0.02	0.14	0.04	0.02	-0.16	-0.02	-0.01	-0.61	-0.33	-0.01	0.02	-0.28	0.08
AsAt_g10396	-0.58	-1.29	-0.94	-1.09	-2.1	-1.1	-0.88	-2.04	0.17	-1.57	-0.44	-1.42	-1.48	-0.32	-2.48	-1.84	-2.11	-0.91	-1.47
AsAt_g10398	0.57	0.71	0.47	0.82	0.58	0.32	0.47	0.52	1.67	1.66	2.36	0.77	0.65	0.09	0.28	0.51	0.72	0.55	0.57
AsAt_g104	0.35	-0.96	-0.98	0.11	-0.12	-0.61	0.32	-0.58	0.28	0.27	0.25	0.58	0.41	-1.31	-0.6	-0.82	-0.59	-1.22	-0.48
AsAt_g1040	-1.66	-0.15	-2.83	-0.39	0.01	-2.61	-1.35	0	-0.71	-6.24	-8.44	-1.15	-1.9	-1.46	0.26	0.16	-1.51	-2.09	-2.2
AsAt_g10400	-0.09	-0.39	0.02	-0.1	-0.02	-0.12	-0.26	-0.13	-0.13	0.05	-0.51	-0.17	-0.08	0.03	-0.06	-0.1	0.01	-0.73	0
AsAt_g10403	1.09	0.57	0.67	0.61	0.66	0.46	1.27	0.58	1.91	1.6	2.9	1.94	1.35	-5.53	-5.67	1.32	0.95	2.31	0.91
AsAt_g10406	-3.11	-4.97	0.28	-4.9	-4.02	-0.1	-2.17	-4.44	-4.28	-5.02	-0.31	-2.67	-3.55	-0.38	-0.69	-4.17	0.14	1.75	-0.51
AsAt_g10407	-1.75	-2.3	-1.12	-1.93	-1.63	-1.57	-1.98	-1.45	-1.79	-2.98	-1.3	-1.49	-1.7	-2.3	-2.02	-1.14	-2.21	-2.38	-2.45
AsAt_g10408	-1.14	-1.79	0.44	-1.55	-2.31	-1.31	-0.38	-0.2	0.44	1.11	-0.45	-2.15	-0.83	-0.58	-0.4	-0.79	0.51	-0.8	1.47
AsAt_g10409	1.13	0.61	0.23	-0.7	1.79	-0.81	-0.02	0.34	-0.77	-0.82	-0.39	0.13	-0.88	0.31	-0.42	1.26	0.88	-0.72	1.21
AsAt_g1041	-0.56	-0.92	-0.55	-0.77	0	-0.3	-0.58	-0.49	-0.52	-8.14	-8.03	-0.5	-0.62	-0.28	0.02	-0.88	-0.38	0.04	-0.67
AsAt_g10412	1.27	0.54	1.89	1.3	0.97	1.24	0.98	0.57	0.5	1.11	1.02	0.46	1.26	0.72	0.35	0.75	1.4	1.02	1.53
AsAt_g10414	-0.14	0.03	0	-0.13	0.11	-0.04	-0.1	-0.06	0.04	0.32	-0.41	-0.25	0.05	-0.04	-0.06	-0.14	0.27	-0.09	-0.01
AsAt_g10415	2.23	1.99	2.25	2.27	2.12	1.92	2.06	-1.18	2.36	1.93	1.66	2.11	2.27	1.24	1.48	2.28	1.87	1.12	1.96
AsAt_g10416	0.17	-0.77	-0.38	-0.1	-0.96	0.04	-0.22	-0.96	-0.98	-1.67	-0.08	-0.56	-0.55	-0.97	-0.55	-0.87	0.13	0.07	-0.2
AsAt_g10419	-0.23	-0.05	-0.3	-0.22	-0.76	-0.16	-0.26	-0.79	-0.6	-0.26	0.66	-0.41	-0.07	-0.71	-1.27	-0.39	-0.14	-1.85	-0.13
AsAt_g1042	0.79	0.3	-0.11	-0.04	-1.16	-0.04	-0.31	0.32	-0.25	-1.1	-4.76	0.27	-0.03	1.64	1.36	1.7	-0.21	-0.32	0
AsAt_g10422	1.24	1.44	1.22	0.89	0.95	1.09	1.33	0.98	1.12	1.86	0.43	1.41	1.4	-0.72	-0.88	1.53	1.36	0.29	1.61
AsAt_g10429	0.21	-0.51	0.09	0.49	1.05	0.72	-0.77	0.26	-0.31	-0.79	0.14	-1.1	-0.32	0.74	-3.12	0.02	0.81	0.28	-0.75
AsAt_g10430	2.48	2.46	2.52	1.53	0.36	0.81	2.1	1.29	2.17	2.36	1.62	1.63	1.6	-0.45	0.45	1.67	0.69	1.56	2.64
AsAt_g10432	-0.85	-1.08	-1.39	-1.01	-1.59	-1.64	-1.08	-2.45	-2.57	-3.42	-2.45	-2.04	-0.51	-2.14	-1.32	-2.16	-0.91	-1.84	-0.15
AsAt_g10434	0.79	0.78	0.65	-0.25	-0.21	0.82	0.7	0.92	0.13	-0.16	-0.43	0.65	0.74	1.2	1.07	0.25	0.27	-0.01	0.5
AsAt_g10435	-0.41	-1.11	-0.44	0.21	-1.48	-0.44	-0.06	-1.02	-1.07	-0.84	-0.67	-0.75	-0.94	1.39	0.86	0.09	-0.15	-0.94	-0.77
AsAt_g10436	0.88	1.14	0.47	0.76	0.22	0.78	1	0.99	0.46	-0.74	-0.02	0.88	0.53	0.6	0.71	0.71	0.94	0.01	1.84
AsAt_g10438	3.03	2.23	3.08	1.64	2.15	2.03	2.79	1.82	1.94	1.82	0.64	2.36	2.15	1.18	2.36	2.54	2.47	0.87	2.65
AsAt_g10442	0.42	0.24	0.31	0.11	0.01	0.43	0.29	0.04	-0.17	-0.14	-0.06	-1.91	0.35	0.72	0.54	0.01	0.14	-0.4	0.25
AsAt_g10443	-0.32	-0.31	-0.58	-0.22	-0.1	-0.66	-0.33	-0.24	-0.51	-0.62	-0.27	-0.25	-0.3	-0.14	-0.45	-0.65	-0.65	-0.39	-0.41
AsAt_g10444	2.02	1.57	2.39	1.42	1.51	1.33	2.59	1.81	1.57	1.67	-2.24	1.82	3.24	2.47	0.65	2.49	3.12	4.16	2.39
AsAt_g10447	1.7	1	0.65	1.01	0.33	1.29	1.14	0.95	0.71	0.88	1.68	1.04	0.94	0.13	0.78	0.81	0.92	-0.05	0.7
AsAt_g10448	0.06	0.81	0.24	-0.78	-0.95	-0.81	-1.76	0.01	-0.84	1.55	-1.08	0.99	0.09	0.27	0.56	1.23	-0.71	-0.46	-0.65
AsAt_g10450	-0.13	-0.17	-0.29	-0.17	-0.17	-0.23	-0.11	-0.19	-0.21	1.85	1.95	-0.14	-0.17	-0.27	0.03	-0.24	-0.14	-0.37	-0.14
AsAt_g10451	0.08	-0.27	0.31	0.34	-0.07	0.72	-0.09	-0.32	-0.43	-1.64	0.23	-0.06	0.12	0.18	0.12	0.55	0.31	0.55	-0.25
AsAt_g10452	-0.32	-0.99	-0.43	-0.62	-0.46	-0.31	-0.12	-0.32	-1.35	-1.13	-0.69	-0.85	-0.45	0.99	0.47	-1.59	-1.22	-0.15	-0.72
AsAt_g10453	-0.81	-0.64	-0.97	-0.64	-1.13	-0.39	-1.09	-0.07	-0.53	-0.92	-0.94	-0.22	-0.9	-0.68	-0.42	-0.99	-0.97	-0.6	-1.71
AsAt_g10454	0.86	1.06	0.41	0.81	0.5	0.77	0.75	0.71	0.83	0.7	-0.3	0.86	0.64	0.53	0.71	0.69	0.54	-0.25	0.7
AsAt_g10456	-1.02	-0.61	-0.84	-0.91	-1.08	-1.2	-1.43	-0.85	-0.8	-0.47	-0.19	-0.92	-0.79	-1.37	-0.2	-0.82	-0.93	-0.87	-0.72
AsAt_g10457	0.26	-0.58	0.51	-0.94	0.62	0.26	0.77	0.3	-0.57	0.18	0.97	0.11	0.3	0.85	0.08	0.25	0.16	1.1	0.76
AsAt_g10459	-1.05	-0.86	-1.11	-1.1	-0.96	-0.94	-1.15	-1.02	-0.73	-0.53	-0.8	-0.81	-1.24	-0.81	-1.16	-0.69	-0.79	-1.54	-1.44
AsAt_g1046	-0.02	-0.32	-0.12	-0.17	-0.51	-0.14	-0.2	-0.38	-0.28	-7.81	-9.36	-0.12	0.07	-0.08	-1.07	-0.19	0.02	-0.44	-0.24
AsAt_g10460	0.12	0.68	0.21	0.53	0.45	-0.05	0.05	0.43	0.69	0	0.19	0.45	0.09	0.12	0.08	0.41	0.26	-0.08	0.12
AsAt_g10461	0.02	-0.32	0.17	-0.23	-0.09	-0.05	0.15	0.29	0.36	0.22	0.39	0.19	0.08	-0.08	-0.11	-0.31	0.36	0.23	0.14
AsAt_g10462	0.04	0.49	-0.19	-0.59	-0.6	-0.56	-0.47	-0.03	0.31	0.2	0.04	-0.56	0.02	-1.81	0.85	-0.72	0.47	0.54	-0.65
AsAt_g10465	0.77	0.33	1.31	0.72	1.79	1	1.33	0.4	0.61	-2.25	0.25	1.84	0.84	1.95	0.68	0.33	1.76	1.49	0.99
AsAt_g10466	0.28	1.03	-0.12	1.32	1.33	0.72	0.44	-0.31	1.07	0.22	0.6	0.11	0.54	0.45	-0.73	-0.33	0.01	0.94	0.18
AsAt_g10467	-0.1	0.42	0.22	0.55	0.1	0.23	0.84	0.27	0.22	0.03	0.17	0.67	0.09	-0.1	-0.05	0.15	0.65	0.67	0.13
AsAt_g10468	-0.51	-0.76	-0.41	-0.25	-0.89	-0.3	0.13	0.06	0.11	0.05	0.04	-0.31	-0.25	-1.9	-1.73	-0.11	-0.76	0.74	-0.06
AsAt_g10469	-0.63	-0.47	-0.53	-0.44	-0.39	-0.38	-0.73	-0.56	-0.57	-0.18	-0.81	-0.47	-0.72	-0.1	-0.11	-0.56	-0.37	-0.78	-0.51
AsAt_g1047	-0.11	-0.09	0	-0.36	-0.5	-0.13	0.16	0.08	-0.01	-7.29	-8.63	-0.11	-0.11	-0.16	0.52	-0.74	-0.07	-0.35	-0.22
AsAt_g10470	-1.4	-0.97	-1.71	-1.23	-0.43	-0.9	-1.69	-0.2	-1.79	-1.05	-1.6	-0.84	-1.02	-2.72	-1.31	-1.63	-1.86	-1.15	-0.2
AsAt_g10473	-1.15	-0.48	-1.43	-1	-0.84	-1.07	-1.45	-0.53	-0.76	-0.87	0.55	-0.52	-1.42	-1.06	-0.59	-0.67	-1.15	0.81	-1.38
AsAt_g10474	0.5	-0.18	0.41	0.05	-0.01	0.91	0.48	0.02	0.04	0.05	0.19	0.1	0.43	0.2	0.38	-0.06	0.28	-0.5	0.32
AsAt_g10475	0.36	0.95	0.74	0.63	-0.26	-0.3	0.41	-0.11	0.9	1.06	-0.25	0.94	-0.01	0.7	1.3	1	0.48	-0.27	0.56
AsAt_g10476	0.73	0.24	0.91	0.04	0.13	0.42	0.64	0.15	-0.02	-0.44	-0.73	0.06	0.77	-0.12	-0.31	-0.11	0.51	0.04	0.78
AsAt_g10477	-0.19	-1.94	-0.43	-2.47	-1.69	-0.17	-0.48	-1.7	-1.84	-1.93	-2.03	-1.96	-0.49	0.94	0.37	-1.73	-0.46	-1.5	-0.5
AsAt_g10481	0.6	0.61	0.5	0.41	0.3	0.45	0.38	0.71	0.35	0.76	0.28	0.58	0.32	0.6	0.11	0.55	0.4	0.1	0.35
AsAt_g10482	-0.05	-0.14	-0.41	0.2	-0.21	-0.25	-0.07	0.15	0.3	-0.56	0.27	-0.24	-0.11	0.5	-0.28	0.11	-0.06	-0.04	-0.24
AsAt_g10483	-0.45	-0.49	0.19	-0.61	-1.08	-0.41	-0.14	-0.59	-0.83	-0.26	0.35	-0.66	-0.26	-0.19	0.04	-0.72	0.17	0.15	-0.45
AsAt_g10485	-0.61	1.03	-0.38	-0.07	-0.55	-0.36	-0.44	-0.43	-0.14	-0.35	-0.74	-0.29	-0.38	0.17	-0.26	-0.18	-0.34	-1.43	-0.53
AsAt_g10486	-0.53	0.34	0.01	0.2	0.16	0.49	0.16	-0.35	0.44	0.83	1.26	0.17	0.27	0.11	-0.86	0.46	-0.12	0.39	0.13
AsAt_g10489	0.35	0.04	-0.49	0.17	-0.2	-0.36	0.42	0.14	0.22	0.16	0.7	0.36	0.05	0.66	0.63	0.13	0.05	0.31	0.46
AsAt_g10490	0.14	0.45	0.17	0.25	0	0.02	0.3	0.43	0.21	0.59	1.58	0.17	0.14	1.61	1.72	0.3	0.41	1.91	0.05
AsAt_g10491	0.45	0.21	0.36	0.26	0.14	0.4	0.31	0.24	0.3	0.47	-0.15	0.39	0.35	1.19	1.43	0.4	0.31	-0.39	0.05
AsAt_g10492	0.72	0.64	0.86	0.73	0.76	0.6	0.71	0.68	0.93	0.79	0.88	1.75	0.71	1.41	1.67	0.82	0.95	0.9	0.72
AsAt_g10493	-0.44	-0.58	-0.57	-0.44	-0.19	-0.82	-0.73	-0.72	-0.27	-0.77	-0.43	-0.72	-0.59	-0.73	-0.57	-1.12	-0.77	-0.71	-0.51
AsAt_g10494	-0.91	-0.63	-1.4	-0.9	-0.7	-1.85	0.12	-1.3	-1.41	-1.54	-1.4	-1.77	-1.44	-1.6	-4.81	-0.01	-0.81	-0.94	-1.31
AsAt_g10495	-0.44	-0.25	1.06	0.13	-0.21	0.21	0.63	0.54	1.45	-0.72	0.64	-0.81	-0.2	1.07	-1.07	0.27	-0.38	0.49	-0.78
AsAt_g10496	-0.22	-0.36	-0.25	-0.15	-0.38	-0.06	-0.4	-0.28	-0.23	0.27	-0.27	-0.45	-0.37	0.8	0.42	-0.1	-0.15	-0.49	-0.28
AsAt_g10498	-1.55	-1.61	-2.28	-1.92	-2.21	-1.2	-1.31	-1.64	-2.02	-2.05	-1.89	-1.59	-2.12	0.08	0.28	-1.49	-1.18	-2.58	-1.73
AsAt_g10499	-1.12	-1.16	-1.08	-0.75	-1.31	-0.51	-1.01	-0.81	-0.26	-1.33	-1.04	-0.43	-0.64	-0.35	-0.87	-1.08	-0.64	-1.56	-0.24
AsAt_g105	-0.25	-1.29	-0.89	-0.44	0.31	-0.89	-0.78	-0.65	-0.32	-1.47	1.36	-0.51	-0.23	-1.15	-0.98	-1.47	-0.67	1.08	-1.32
AsAt_g1050	-0.49	0.06	0.08	0.15	0.26	-0.25	-0.33	-0.23	-0.3	-6.19	-8.2	0.36	-0.21	-0.09	-0.01	-0.19	-0.27	-0.04	-0.04
AsAt_g10502	-2.42	-0.83	-0.37	-0.27	-0.98	0.86	-0.52	-1.71	-1.91	0.16	-0.5	-0.28	-0.56	-0.06	-2.38	-0.12	0.43	-0.75	0.23
AsAt_g10503	0.26	-0.32	-0.11	0.06	-0.26	0.48	-0.05	0.07	0.25	-0.26	0.27	0.27	-0.2	-0.18	-0.23	-0.04	0.17	-0.37	0.32
AsAt_g10505	-2.24	-1.56	-2.5	-2	-2.48	-2.33	-1.53	-1.5	-2.04	-2	-1.79	-2.31	-1.78	-2.59	-1.66	-1.91	-1.67	-1.85	-1.91
AsAt_g10507	1.26	1.31	1.39	0.76	0.87	1.16	1.19	0.69	0.78	0.83	-0.66	1.18	1.32	1.17	0.59	0.53	1.07	1.21	1.05
AsAt_g10508	0.61	1.08	0.26	0.42	0.44	0.82	0.34	-0.12	0.32	0	-0.79	0.55	0.18	1.01	0.5	0.46	-0.18	-0.09	0.38
AsAt_g10509	0.26	-0.37	0.01	0.11	-0.13	-0.01	0.16	0.23	-0.05	0.22	0.03	0.01	0.1	-0.84	-0.96	0.32	0.15	0.04	0.01
AsAt_g10510	0.63	0.8	0.52	0.9	0.68	0.46	0.39	0.98	0.95	1.12	1.24	1.04	0.48	1.31	1.55	0.94	0.71	0.88	0.75
AsAt_g10511	-1.65	1.99	0.66	2.21	0.61	-0.61	0.2	-0.01	0.75	-0.39	1.91	-0.62	0.08	1.14	0.3	0.2	0.81	1.66	-0.26
AsAt_g10514	0.26	-0.83	-0.85	-0.31	-0.18	-0.47	-0.94	-0.35	-0.22	-0.41	0.49	-0.69	-0.69	-1.23	-1.29	-0.11	-0.28	-1.08	-0.74
AsAt_g10515	-0.71	-0.44	-0.54	0.37	0.16	-0.23	-0.67	0.12	0.26	-0.13	-0.05	-0.37	-0.43	1.02	0.82	0.29	0.04	-0.03	-0.35
AsAt_g10517	-0.25	0.15	0.07	-0.22	-0.32	-0.02	-0.14	-0.47	-0.17	-0.05	-0.44	0.19	0	-0.19	-0.16	-0.2	0.25	0.21	0.13
AsAt_g10518	1.81	1.76	1.41	1.33	1.09	1.5	1.51	2.11	1.5	1.28	1.72	1.1	1.84	0.12	-0.17	1.96	2.43	0.69	1.95
AsAt_g10519	2.07	-0.34	-1.48	-1.12	-1.4	-0.18	-0.19	3.45	-0.13	0.03	5.38	2.33	-0.82	-0.16	-2.17	1.07	-0.2	6.84	-0.68
AsAt_g1052	-0.3	-0.55	-0.22	-0.43	-0.05	-0.42	-0.49	-0.81	-0.86	-6.62	-7.53	-0.38	-0.59	-1.1	0.73	-0.9	-0.09	-1.15	-0.62
AsAt_g10520	-0.33	0.74	0.12	0.09	-0.65	-0.44	-0.14	0.41	-0.15	1.49	-0.81	-0.35	-0.11	1.03	0.17	0.01	0.29	-0.85	-0.22
AsAt_g10521	1.08	0.75	0.54	0.83	0.78	0.79	0.63	0.73	0.73	0.85	0.68	0.87	0.6	0.04	-0.25	0.74	0.72	0.64	0.63
AsAt_g10523	1.57	1.13	1.45	1.23	1.02	1.66	1.52	1.18	1.46	1.15	0.98	0.76	1.39	0.4	0.12	0.97	1.33	1.53	1.29
AsAt_g10524	-0.23	-1.43	-0.28	-1.56	-1.58	-0.09	-0.32	-1.71	-1.22	3.32	1.46	-1.52	-0.33	-0.95	-1.24	-1.56	0.38	-0.19	0.02
AsAt_g10525	-0.08	0.25	-0.08	0.34	0.1	-0.22	-0.01	-0.02	0.31	0.12	0.21	0.09	-0.05	0.36	0.32	0.29	-0.04	-0.04	-0.02
AsAt_g10526	-0.8	-0.51	-0.89	-0.25	0.09	-0.77	-0.12	-0.15	0.06	0.12	-1.06	-0.5	-0.85	0.36	0.22	0.02	-0.16	-1.28	-0.3
AsAt_g10528	-1.94	-1.54	-1.58	-1.84	-2.29	-1.9	-1.58	-0.64	-1.44	-1.85	-0.3	-1.33	-1.57	-0.59	-0.69	-1.73	-1.63	-0.67	-1.59
AsAt_g10529	-0.47	-1.17	0.02	-0.16	0.44	-0.37	-0.48	1.05	0.11	0.12	0.23	0.21	-0.12	-1.07	-0.96	0.11	-0.13	0.17	0.06
AsAt_g1053	1.48	0.93	0.99	1.47	1.98	2.34	1.32	1.42	0.97	-5.61	-6.09	1.19	1.3	-0.57	-0.54	1.46	0.79	-0.25	1.13
AsAt_g10530	1.24	1.07	1.94	0.8	2.42	1.4	1.81	0.98	1.32	1.46	-0.83	1.32	1.48	0.62	0.33	1.45	0.07	-1.31	1.01
AsAt_g10534	0.42	0.23	0.15	0.21	-0.05	0.04	0.15	0.32	0.31	0.16	0.44	0.18	0.21	0.37	0.48	0.11	0.23	0.01	0.21
AsAt_g10537	0.58	0.29	0.52	0.56	0.53	0.66	0.48	0.71	0.59	0.2	0.88	0.64	0.63	0.65	0.35	0.3	0.48	0.71	0.47
AsAt_g10538	0.24	0.35	-0.28	0.17	0.07	0.05	0.05	0.28	0.13	-0.28	0.52	0.32	0.04	0.09	-0.22	-0.13	0.19	0.33	0.1
AsAt_g10539	0.54	0.33	0.05	0.44	0.36	0.58	0.38	0.25	0.57	0.13	0.13	0.02	0.29	-0.31	-0.46	-0.07	0.43	-0.35	0.65
AsAt_g10540	0.13	-0.16	0.01	-0.07	-0.06	-0.03	0.01	0.02	-0.24	-0.27	0.15	-0.2	-0.03	-0.44	-0.25	-0.21	-0.61	-0.02	-0.17
AsAt_g10541	4.65	3.75	3.93	5.29	5.1	4.65	3.74	2.75	4.67	3.69	1.27	3.81	4.41	1.08	1	5.3	4.08	2.88	4.9
AsAt_g10542	1.77	1.25	-0.23	0.95	1.2	0.51	1.33	1.91	0.86	-0.25	0.5	1.21	0.6	0.14	0.37	2.21	0.47	-0.59	0.66
AsAt_g10543	-1.02	-0.84	-1.03	-0.91	-1.29	-1.41	-1.56	-0.37	-1.18	-0.95	-0.4	-1.12	-0.97	-1.54	-1.62	-0.61	-0.86	-1.44	-0.93
AsAt_g10544	0.21	0.07	0.14	0.18	1.81	0.37	0.4	0.17	-0.48	0.51	0.7	0.51	-0.03	-0.03	-0.33	-0.36	0.06	0.55	-0.79
AsAt_g10545	-0.93	-0.58	-0.66	-0.42	-0.53	-0.68	-0.76	-0.43	-0.95	-0.54	-0.27	-0.81	-0.45	-1.33	-0.4	-0.63	-0.53	-0.72	-0.74
AsAt_g10547	0.1	0.26	0.54	0.35	0.21	0.33	0.27	0.22	0.28	0.21	0.49	-0.01	0.24	0.45	0.8	0.22	0.62	-0.45	0.37
AsAt_g10548	1.83	0.56	0.85	1.48	1.24	1.18	1.39	0.4	1.52	1.59	-0.62	1.17	1.57	2.19	3.98	2.01	1.34	-0.71	3.34
AsAt_g10549	0.62	0.55	0.66	0.26	0.61	0.66	0.71	0.26	0.49	1.01	0.48	0.29	0.51	0.34	0.43	0.26	0.24	0.41	0.49
AsAt_g1055	-1.78	-1.77	-1.38	-1.27	-2.18	-1.27	-1.21	-1.64	-1.59	-7.66	-7.16	-1.69	-1.66	-1.26	-1.49	-1	-1.78	-2.36	-1.22
AsAt_g10550	-0.64	-0.94	-0.78	-0.86	-0.9	-0.53	-0.76	-0.65	-0.88	-0.46	-0.83	-0.72	-0.79	-1.19	-1.3	-0.75	-0.72	-0.85	-0.73
AsAt_g10551	-0.1	0.02	-0.1	0.02	-0.43	0.2	0.02	-0.14	-0.66	0.17	0.54	0.25	0.02	-0.8	-0.2	-0.3	0.15	0.55	0.09
AsAt_g10552	-0.2	-0.01	0.09	0.01	0.11	-0.02	0.01	-0.13	-0.02	0.06	0.34	0.15	0.02	-0.1	-0.31	-0.39	-0.1	-0.02	-0.02
AsAt_g10553	0.84	1.15	1.08	0.9	1.16	0.54	0.71	1.4	0.68	0.77	0.58	1.17	1.07	1.26	0.77	0.98	0.49	-0.69	0.36
AsAt_g10554	-0.11	0.25	-0.14	-0.19	-0.13	-0.11	-0.25	0	-0.11	-0.07	-0.48	0.33	-0.03	-0.49	-0.47	0.12	-0.27	-0.39	-0.29
AsAt_g10556	0.29	0.67	0.12	0.51	-0.08	0.47	0.49	0.13	0.32	0.42	1.09	0.28	0.47	-0.92	-0.43	0.63	0.53	1.76	0.57
AsAt_g10557	-2.33	-2.19	-1.8	-2.18	-2.48	-2.53	-1.97	-0.89	-2.01	-1.73	-2.5	-2.1	-2.7	-2.9	-3.11	-1.89	-2.07	-1.91	-2.83
AsAt_g1056	0.21	0.38	0.26	0.3	0.06	0.19	0.43	0.48	0.47	-9.37	-8.54	0.25	0.09	0.49	0.73	0.3	0.28	-0.11	0.31
AsAt_g10561	0.65	1.63	0.15	0.36	0.43	0.83	0.92	0.36	0.92	0.79	1.12	0.64	0.42	0.71	1.26	0.56	0.25	1.47	1.07
AsAt_g10563	-1.04	-1.22	-2.19	-1.71	-0.86	-0.38	-2.89	-0.81	-1.44	0.82	0.25	-1.8	-0.89	-0.1	2.28	-1.41	-2.13	-0.84	-2.98
AsAt_g10564	-0.19	-0.75	-0.49	-0.41	0.05	-0.02	-0.55	-0.17	-0.4	0.16	-0.16	-0.3	-0.5	1.38	0.55	-0.39	-0.28	-0.94	-0.48
AsAt_g10565	0.07	0.09	-0.02	0.18	0.05	0.04	0.13	0.06	0.08	0.41	0.81	1.1	0.01	0.87	0.91	-0.15	0.16	0.29	0.2
AsAt_g10566	0.04	0.34	0.41	-0.33	-0.08	0.31	-0.24	-0.53	0.34	0.18	0.69	0.59	-0.02	-1.36	-0.93	0.18	0.65	-0.15	0.36
AsAt_g10567	-0.73	-2.09	0.34	0.17	0.2	0.09	0.61	-2.12	-0.96	0.01	0.26	-0.46	0.05	-1.32	-1.33	-1.76	-1.45	-0.77	-1.26
AsAt_g10568	-0.01	0.27	0.25	0.19	0.58	0.18	0.42	-0.26	0.03	-0.03	0.84	0.25	0.46	-0.43	-0.78	0.14	0.12	0.33	0.29
AsAt_g1057	0.04	-0.23	-0.21	0.01	-0.05	-0.08	-0.4	-0.07	0.1	-7.7	-7.39	-0.52	-0.18	-0.04	0.09	-0.15	0.26	-0.26	0.09
AsAt_g10570	-2.08	-0.74	-0.96	-0.49	-1.48	-2.26	-0.6	-2.85	-1.28	0.59	-2.73	-2.28	-1.48	0.84	-0.85	-0.42	0	-1.01	-1.36
AsAt_g10571	1.46	1.02	0.44	0.22	0	0.47	0.85	1.7	-0.82	0.59	2.93	-0.81	0.44	-0.97	1.42	-0.27	-0.54	1.63	0.85
AsAt_g10572	0.24	0.54	0.38	0.37	0.42	0.47	0.58	-0.74	0.36	0.32	0.4	0.5	0.39	-0.53	-0.87	0.62	0.43	0.17	0.54
AsAt_g10573	-0.64	-0.03	-0.36	-0.7	0.04	-0.4	-0.95	-2.59	-0.6	-0.58	-0.19	-0.28	-0.41	-0.79	-0.47	-0.27	-0.37	-0.42	-0.41
AsAt_g10574	-0.5	0.37	-0.82	1.17	-0.53	0.07	0.92	0.33	0.12	0.54	0.43	0.65	0.2	0.54	3.51	-1.37	0.56	0.67	-1.11
AsAt_g10575	1.68	1.51	1.25	1.94	1.8	1.66	1.36	1.38	1.36	2.42	0.95	1.59	1.51	1.6	1.71	0.37	1.79	1.01	1.14
AsAt_g10576	0.97	-0.87	-0.32	0.49	0.17	-0.23	0.15	-0.11	0.23	0.46	1.02	-0.36	0.27	-0.26	1.04	-0.33	-0.43	0.11	-0.38
AsAt_g10577	6.94	-2.08	6.17	7.46	8.16	7.14	8.38	-0.01	8.35	6.86	1.41	7.29	7.74	3.97	3.02	8.97	8.76	1.39	7.68
AsAt_g10578	-0.02	-0.12	-0.49	0.35	-1.13	-0.33	-0.12	-1.09	0.27	1.21	-0.66	-0.14	-0.3	0.14	0.34	0.15	0.27	-1.27	-0.19
AsAt_g10579	-0.03	-0.01	0.21	-0.11	-0.18	0.26	0.03	-0.15	0	0.28	0.26	0.32	0.22	0.29	0.12	-0.06	0.39	0.05	0.28
AsAt_g1058	-0.93	-0.97	-1.02	-0.92	-1.13	-1.26	-1	-0.91	-1.08	-8.76	-10.27	-1.12	-0.77	0.56	0.37	-1.14	-1.48	0.45	-0.98
AsAt_g10580	0.15	-1.66	0.15	0.36	0.1	0.28	0.19	0	0.27	-0.14	0.12	0.29	0.14	-0.14	0.12	0.07	0.16	-0.01	0.25
AsAt_g10581	0.48	1.01	1.28	1.1	1.31	0.39	0.81	1.41	0.27	0.43	1.66	3.03	0.48	0.07	1.21	1.11	1	0.76	0.44
AsAt_g10583	-0.75	-0.24	-0.63	-0.28	-0.64	-0.57	-0.65	-0.37	0.13	-0.67	-0.36	-0.88	-0.59	-0.55	-0.95	-0.48	-0.64	-1	-0.93
AsAt_g10584	0.64	-0.56	-0.55	0.25	-0.03	0.2	-1.14	-0.89	-0.24	0.2	0.7	-1.41	0.65	1.78	2.01	-0.33	0.16	0.45	0.13
AsAt_g10585	0.84	1.25	0.79	1.04	1.43	0.6	0.75	1.18	0.94	0.63	0.96	0.96	0.85	0.22	-0.09	1.17	0.78	0.92	0.77
AsAt_g10586	0.69	1.02	0.74	1.62	0.72	0.58	1.34	0.67	0.5	0.63	2.25	0.68	1.39	-1.65	-4.33	0.75	0.96	2.59	0.5
AsAt_g10591	0.14	0.66	0.51	0.16	0.55	1.26	0.77	-0.17	0.51	-0.19	0.96	0.18	0.3	0.05	0.71	0.32	1.18	0.86	0.34
AsAt_g10594	-0.77	-0.28	-0.96	-0.69	-0.87	-0.43	-1.29	-1.05	-0.94	-1.65	-0.42	0.5	-0.6	0.65	0.11	-1.05	-1.4	-1.3	-1.32
AsAt_g10595	-1.13	-1.37	-0.92	-1.19	-1.11	-1.15	-1.04	-1.09	-1.09	-1.18	0.51	-1.26	-1.18	-1.55	-0.86	-1.16	-1.08	1.02	-1.12
AsAt_g10597	-0.88	-0.79	-0.97	-0.94	-0.63	-0.8	-0.66	-0.43	-1.21	-1.37	-0.24	-0.85	-0.76	-0.58	-0.55	-1.09	-0.76	-0.82	-0.53
AsAt_g10598	1.76	1.05	1.14	1.64	1.58	2.3	1.68	1.71	1.78	1.1	0.43	0.99	1.6	1.64	2.03	1.23	1.38	0.99	0.97
AsAt_g106	-0.45	-0.43	-0.48	-0.35	-0.6	-0.56	-0.43	-0.17	-0.32	-0.27	0.08	-0.37	-0.42	-0.08	0.52	-0.56	-0.33	-0.05	-0.25
AsAt_g1060	-0.22	-0.2	-0.1	-0.24	-0.07	-0.04	-0.18	-0.14	-0.17	-10.36	-8.23	-0.31	-0.19	-0.2	-1.06	-0.32	-0.18	-0.25	-0.29
AsAt_g10600	-0.74	-0.59	-0.9	-0.78	-0.83	-0.93	-0.46	-0.08	-0.7	-1.01	-0.51	-0.41	-0.77	0.31	-0.37	-0.34	-0.91	-0.35	-0.81
AsAt_g10601	0.42	0.5	0.32	0.6	-0.26	1.13	-0.13	-0.2	0.6	1.4	1.54	0.01	0.78	1.61	1.49	0.86	0.42	0.22	0.22
AsAt_g10602	-1.72	-0.3	-1.18	-0.19	-1.31	-1.99	-1.01	-1.18	-0.82	-0.69	-0.6	-1.53	-0.58	-0.23	1.68	-0.29	-1.4	-1	-0.74
AsAt_g10603	-0.57	-0.71	-0.81	-0.81	-0.77	-0.66	-0.43	-0.36	-0.74	-0.59	0.22	-0.75	-0.6	-0.97	-0.95	-0.68	-0.63	-0.08	-0.66
AsAt_g10605	0.41	-0.38	0.31	0.06	0.28	0.05	0.72	0.57	-0.33	-0.63	-1.71	0.78	-0.1	1.26	2.27	1.36	0.04	-0.97	0.24
AsAt_g10606	0.7	0.58	0.52	0.62	0.55	0.54	0.72	0.44	0.63	0.44	0.44	0.76	0.66	0.92	1.25	0.31	0.64	0.27	0.5
AsAt_g10607	1.47	1.36	1.37	1.26	1.86	1.52	1.64	1.39	1.71	1.52	1.94	1.29	1.24	0.71	0.6	1.22	1.3	2.78	1.37
AsAt_g10608	1.45	1.22	1.27	1.29	1.39	1.07	1.29	1.61	1.22	0.79	1.93	1.12	1.46	0.53	0.23	1.89	1.12	2.05	1.13
AsAt_g10609	-2.05	-2.27	-2.19	-2.42	-2.05	-2.64	-2.09	-1.88	-2.5	-2.65	-2.6	-1.59	-2.55	-0.16	0.51	-2.31	-3.22	-1.5	-2.79
AsAt_g1061	1.01	0.69	0.55	0.71	1.04	1.05	0.78	0.58	0.58	-7.18	-9.27	0.7	0.88	1.46	0.94	0.4	0.95	0.45	0.36
AsAt_g10610	0.54	0.67	0.58	0.61	0.51	0.84	0.34	0.55	0.73	0.75	0.52	0.7	0.38	0.52	0.27	0.6	0.1	0.56	0.53
AsAt_g10611	0.41	0.57	0.47	0.4	0.57	0.27	0.2	0.52	0.36	0.91	0.53	0.19	0.33	0.8	0.46	0.29	0.32	0.04	0.76
AsAt_g10612	-0.53	-1.1	-0.61	-0.86	-0.94	-0.99	-0.77	-0.67	-0.84	-0.67	-0.28	-0.9	-0.55	-0.59	-0.36	-0.83	-0.82	-0.73	-0.84
AsAt_g10613	-3.25	-2.24	-1.7	-1.72	-1.4	-1.69	-2.21	-2.56	-2.34	-2.15	-1.77	-2.23	-2.17	-2.94	-2.28	-2.68	-2.2	-1.57	-2.05
AsAt_g10614	-3.72	-4.25	-3.39	-3.71	-4.68	-3.82	-4.25	-5.25	-3.7	-4.66	-6.18	-4.31	-3.26	-1.5	-2.79	-3.12	-4.37	-5.9	-4.6
AsAt_g10616	1.58	2.29	1.33	1.71	1.57	1.54	2.63	1.99	0.82	0	0.34	1.04	0.12	-0.68	1.29	1.57	0.79	1.26	1.27
AsAt_g10617	-0.35	-0.45	-0.32	-0.02	-0.2	-0.13	-0.22	-0.58	-0.06	0	0.04	-0.69	-0.49	0.2	0.2	-0.62	-0.17	-0.09	-0.08
AsAt_g10618	-0.76	-1.11	-1.05	-1.06	-0.93	-1.11	-0.8	-1.33	-1.16	-1.25	-0.74	-0.92	-1.17	-0.8	-1.29	-0.95	-1.19	-1.08	-1.1
AsAt_g1062	0.72	1.02	0.75	0.69	0.59	0.52	0.95	0.74	0.74	-6.43	-8.44	0.85	0.74	0.53	0.56	0.82	0.93	0.67	0.91
AsAt_g10622	0.52	-0.26	0.1	0.01	0.06	0.09	0.04	-0.45	0.37	0.21	0.19	0.41	0.27	-0.24	-0.22	-0.3	0.5	-0.07	0.73
AsAt_g10623	-0.18	0.06	0.03	0.05	0.22	0.44	-0.2	-0.24	0.12	-0.2	0.17	-0.6	-0.48	-0.43	-0.26	-0.2	0.06	0.13	0.01
AsAt_g10624	0.12	0.01	0.16	-0.21	-0.05	0.14	0.03	1.42	0.07	-0.39	0.34	0.04	0.24	0.01	0.22	-0.26	0.01	-0.3	0.22
AsAt_g10625	-0.07	0.03	0.19	0.21	0.17	0.38	-0.13	-0.11	0.22	0.24	-0.03	0.07	-0.17	0.57	0.35	-0.06	0.31	-0.21	0.4
AsAt_g10627	0.35	0.65	0.67	0.6	0.31	0.53	0.52	0.55	0.85	0.48	0.2	0.96	0.29	0.31	0.3	0.37	0.5	0.18	0.64
AsAt_g10628	5.71	5.59	5.08	6.07	6.77	6.14	4.15	4.46	6.27	6.17	4.42	5.25	6.08	5.97	6.51	5.27	4.26	3.35	6.3
AsAt_g1063	0.3	0.22	0.3	0.44	0.73	0.17	0.1	0.43	0.59	-6.73	-7.88	0.08	0.44	0.03	-0.86	0.21	0.07	0.05	0.26
AsAt_g10631	4.02	3.81	5.07	4.19	5.17	4.36	3.51	4.96	4.41	6.29	4.76	4.16	3.9	4.11	3.53	3.2	5.23	6.8	5.12
AsAt_g10632	-0.26	-0.74	-0.55	-0.11	-0.44	-0.68	-0.49	-0.62	-0.26	-0.88	-1.21	0.02	-0.29	0.35	-0.32	-0.44	-0.4	-1.48	-0.43
AsAt_g10633	0.16	0.87	-0.44	-0.59	-0.52	-0.12	-0.01	-0.05	-0.21	-0.34	0.04	-0.12	0.13	-0.97	-0.65	-0.05	-0.24	-0.55	-0.18
AsAt_g10634	1.33	0.61	0.88	1.13	0.9	0.41	1.25	-0.14	0.58	0.54	1.2	0.55	1.03	1.32	0.24	0.53	0.85	1.58	0.8
AsAt_g10635	-0.61	-1.57	-1.27	-1.03	-0.75	-1.1	-0.69	-1.19	-1.97	-3.98	-0.28	-0.98	-0.93	-3.6	-4.7	-1.29	-0.66	-0.74	-0.92
AsAt_g10638	0.4	1.42	0.4	0.2	-0.18	0.11	0.78	0.67	0.92	0.43	1.3	0.47	0.42	0.8	0.62	0.58	0.01	0.7	0.26
AsAt_g10639	0.37	0.62	-0.21	-0.78	-0.16	-0.98	-0.03	0.07	-0.46	1.5	-0.86	-0.75	-0.13	2.41	1.87	0.21	0.98	-0.98	0.87
AsAt_g1064	-0.07	-0.17	-0.24	-0.27	-0.29	-0.25	-0.2	0.05	0.1	-7.9	-10.39	-0.27	-0.2	0.28	0.22	-0.15	-0.02	-0.56	-0.19
AsAt_g10643	5.49	4.56	4.66	5.14	5.36	5.15	5.3	5.77	5.88	5.28	2.19	5.51	5.12	2.45	3.51	4.19	5.07	1.53	5.35
AsAt_g10645	-0.2	0.2	0.39	0.1	-0.02	0.11	-0.19	-0.6	0.02	0.47	0.14	-0.77	0.35	0.01	-0.49	0.04	0.27	-0.13	0.31
AsAt_g10646	-0.08	0.75	0.21	-0.28	0.81	0.53	-0.14	0.22	-0.01	0.17	0.28	0.5	0.18	0.34	0.84	-0.47	-0.09	0.69	0.54
AsAt_g10647	-0.44	0.41	-0.53	-0.28	0.12	-0.49	0.16	-0.47	0.14	-0.78	-1	-0.15	0.04	1.12	0.72	0.63	-0.11	-0.12	-0.22
AsAt_g10648	1.82	0.5	1.91	1.27	1.78	1.3	1.59	-3.34	0.96	1.43	2.73	0.85	1.42	1.28	1.3	0.38	1.15	3.53	1.53
AsAt_g10649	-0.79	-2.09	-1.6	-0.32	-1.05	-0.9	-0.36	-0.24	-0.7	-2.52	0.78	-0.48	-0.34	-0.74	-2.07	-2.29	0.09	0.46	-0.75
AsAt_g1065	0.24	-0.19	-0.16	-0.11	-0.16	-0.38	-0.09	0.08	0.08	-6.71	-6.83	-0.23	0	-1.84	-0.96	-0.12	-0.28	0.25	0.09
AsAt_g10650	1.22	-1.56	0.76	1.2	0.79	1.21	0.77	1.32	1.33	1.06	0.62	1.26	1.13	0.19	0.14	-0.89	1.52	0.89	1.45
AsAt_g10651	-0.35	-0.09	0.34	-0.09	0.56	0.61	0.16	-0.23	0	0.09	-0.08	0.17	-0.01	0.43	-0.16	0.11	0.16	0.23	0.26
AsAt_g10652	-0.46	2.15	0.98	1.54	0.93	1.26	-0.06	1.02	-0.6	0.62	5	0.2	0.23	2.22	1.5	1.79	1.48	5.2	1.02
AsAt_g10653	-0.35	0	-0.11	-0.14	-0.35	-0.09	0.01	0.24	-0.23	-0.06	0.57	0.19	-0.14	0.25	-0.34	0.12	-0.01	0.4	0.03
AsAt_g10654	-0.22	-0.07	0.1	-0.23	-0.48	-0.06	-0.06	-0.07	0.03	-0.11	0.47	-0.05	-0.25	-0.25	-0.38	-0.06	-0.01	0.31	-0.29
AsAt_g10655	-0.93	-1.11	-1.09	-1.2	-1.15	-0.98	-1.4	-1.11	-0.95	-0.7	-0.43	-1.34	-1.13	-1.66	-0.61	-0.94	-1.1	-0.97	-1.09
AsAt_g10656	1.37	1.11	2.63	1.36	2.55	0.98	1.15	0.7	1.34	0.62	1.05	1	1.95	1.99	1.55	0.99	1.36	0.03	0.95
AsAt_g10657	-0.43	-0.45	-0.52	-0.42	-0.48	-0.47	-0.52	-0.4	-0.52	-0.56	-0.53	-0.31	-0.54	-0.2	-0.32	-0.45	-0.52	-0.77	-0.47
AsAt_g10658	0.34	-0.22	0.74	0.4	0.01	0.96	0.87	-0.02	0.04	-1.72	0.09	0.78	0.52	0.07	-0.02	0.38	0.58	1.09	0.78
AsAt_g10659	-0.49	-0.52	-0.68	-0.58	-0.51	-0.48	-0.38	-0.38	-0.3	-0.54	-0.71	-0.28	-0.6	-0.45	-1.05	-0.41	-0.54	-0.38	-0.2
AsAt_g10661	-0.06	0.84	-0.29	-0.05	-0.67	0.27	0.22	0.07	0.22	0.16	-0.48	0.02	-0.25	0.61	1.2	0.11	0.07	-0.59	0.12
AsAt_g10662	-1.48	-0.47	-0.33	-1.03	-0.23	-1.1	-1.55	-0.32	-0.96	-0.68	-0.84	-0.4	-1.71	-0.56	0.02	-0.47	-1.5	-0.86	-1.09
AsAt_g10665	-0.08	-0.25	0.19	0.13	-0.15	0.1	0.2	0.36	0.34	0.19	-0.58	0.14	0.29	2.15	1.44	-0.06	0.24	-1.02	0.16
AsAt_g10666	4.18	3.62	3.94	4.31	3.18	4.01	3.44	2.58	3.97	3.18	1.83	3.49	3.85	2.49	1.85	4.34	3.27	2.88	3.68
AsAt_g10667	-0.33	-0.47	-0.49	-0.4	-0.49	-0.4	-0.66	-0.53	-0.32	-0.45	-0.07	-0.45	-0.55	-0.35	-0.21	-0.84	-0.39	-0.33	-0.63
AsAt_g10669	0.27	0.07	-0.78	-0.18	0.18	0.2	0.01	-0.64	-0.19	-0.57	0.82	-0.44	-0.11	-1.55	-1.99	0.08	-0.17	1.12	0.07
AsAt_g1067	-0.18	-0.16	-0.06	0	-0.48	-0.21	-0.08	0.26	-0.21	-8.06	-7.44	-0.01	-0.16	0.38	-0.06	0.49	-0.02	-0.77	-0.13
AsAt_g10670	1.23	0.98	1.22	1.07	1.42	1.33	1.16	0.63	0.89	1.23	0.46	0.72	1.27	0.1	-0.33	1.1	1.2	0.75	1.03
AsAt_g10671	-0.7	0.21	-0.4	-0.51	-0.85	-0.59	0	-0.32	-0.7	-0.39	3.02	-0.6	-0.83	1.16	1.42	-0.76	-1.23	2.53	-0.63
AsAt_g10674	-1.16	-1.92	-1.77	-1.59	-0.59	-2.09	-0.45	-1.86	-0.27	0	-2.17	-2.2	-1.26	0.09	1.81	-1.02	-2.58	-1.72	-0.88
AsAt_g10676	-0.75	-0.64	-0.66	-0.47	-0.69	-0.62	-0.78	-0.44	-0.75	-0.96	-0.65	-0.46	-0.73	-0.58	-0.73	-0.43	-0.7	-0.79	-0.56
AsAt_g10678	-0.41	-0.32	-0.69	-0.44	-0.43	-0.56	-0.51	-0.54	-0.65	-0.6	-0.32	-0.42	-0.58	1.04	0.58	-0.74	-0.58	-0.59	-0.6
AsAt_g10679	1.47	3.43	1.92	3.42	1.64	2.85	2.59	3.1	2.26	2.28	2.45	3.48	2.42	-0.52	-0.17	1.38	3.06	0.45	2.64
AsAt_g1068	0.48	0.76	0.13	0.64	0.37	0.8	0.93	0.56	0.73	-5.52	-7.18	0.35	0.93	3.81	3.12	0.49	0.94	1.09	0.89
AsAt_g10680	4.37	3.48	4.51	4.37	2.25	4.16	4.67	4.4	5.48	6.16	2.79	5.33	3.95	0.85	1.73	2.4	4.08	3.91	3.2
AsAt_g10682	0.01	-0.03	-0.32	-0.05	-0.05	-0.1	-0.12	-0.16	-0.17	-0.13	-0.5	-0.08	0	0.09	0.13	-0.08	-0.25	-0.96	-0.02
AsAt_g10683	0.43	-0.12	0.61	0.36	0.18	0.36	0.4	0.53	0.27	-0.06	0.79	0.35	0.24	0.01	0.22	-0.2	-0.03	0.53	0.51
AsAt_g10685	0.95	0.64	0.75	-1.34	-0.57	0.54	0.69	0.28	0.16	1.01	-0.12	0.29	0.58	0.73	1.3	0.04	0.8	-1.07	0.6
AsAt_g10686	-1.36	-2.09	-1.38	-0.41	-1.97	-1.01	-1.06	-1.95	-1.03	-1.36	-1.62	-2.48	-1.28	-0.95	-1.36	-2.01	-0.01	-1.23	-0.51
AsAt_g10687	0.23	0.57	0.61	0.47	0.18	0.07	0.33	1.76	0.53	0.15	-0.01	0.4	0.65	0.89	1.56	1.15	0.36	0.53	0.29
AsAt_g10688	-1.09	-0.6	-0.71	-0.93	-0.9	-0.77	-0.91	-0.5	-0.74	-0.99	0.48	-0.23	-0.9	-1.26	-0.88	-0.53	-0.77	0.26	-0.73
AsAt_g10689	0.14	0.3	0.28	-0.01	0.19	-0.08	0.08	0.06	0.16	0.27	0.4	0.13	-0.09	0.44	0.22	0.03	0.28	0.5	0.12
AsAt_g10690	0.81	-0.26	0.89	1.26	0.14	1.38	0.68	-0.32	1.15	1.28	-0.24	-0.27	0.57	0.57	0.63	0.32	1.65	-0.7	0.46
AsAt_g10691	-0.98	-1.06	-0.86	-0.43	-0.42	-0.53	-0.85	-1.07	-0.58	-0.42	0.21	-1.38	-0.82	-0.22	0.24	-1.1	-0.59	-0.06	-0.11
AsAt_g10692	-2.85	0.05	-3.46	-3.19	-2.65	-2.63	-1.4	0.03	-0.89	-2.05	-1.52	-2.76	-1.87	-2.16	-1.93	0.53	-3.04	-2.13	0.18
AsAt_g10693	1.03	1.39	0.24	0.35	0.68	0.33	0.36	1.14	0.79	2.58	0.3	0.33	0.43	1.08	0.91	0.88	0.22	0.33	0.54
AsAt_g10695	-2.53	-3.07	-2.31	-2.64	-2.16	-2.08	-1.16	1.72	-2.61	0.57	2.5	-0.66	-2.06	-1.16	-2.35	1.55	-2.87	-0.46	-2.19
AsAt_g10698	-0.26	-0.15	-0.48	-0.08	0.37	-0.99	-0.47	0.63	0.21	0.75	0.63	-0.58	-0.72	-1.11	0.06	0.59	-0.44	-0.81	-0.16
AsAt_g107	-0.64	-0.16	-0.47	-0.4	-0.37	-0.6	-0.38	-0.53	-0.48	-0.95	-0.35	-0.47	-0.42	-0.21	0.29	-0.32	-0.36	-0.31	-0.41
AsAt_g1070	-0.87	-1	-0.89	-0.83	-0.98	-0.94	-0.84	-0.85	-0.86	-8.23	-10.64	-0.71	-0.98	-0.98	-1.11	-0.97	-0.94	-0.23	-0.95
AsAt_g10701	-1.28	-1.18	3.12	-1.11	-1.27	4.09	-1.29	-1.24	-1.16	-1.3	-0.93	-1.28	-1.27	-1.14	-1.08	-1.33	2.77	3.36	2.79
AsAt_g10704	-5.28	-8.21	-7.03	-8.65	-6.77	-8.38	-6.65	-5.9	-7.63	-6.74	-5.8	-8.53	-6.72	-6.4	-4.8	-7	-6.7	-7.92	-6.85
AsAt_g10708	3.42	1.81	1.5	3.57	3.35	3.68	2.32	3.27	3.8	1.93	0.56	2.79	2.09	1.95	2.98	3.37	2.04	-1.23	1.53
AsAt_g1071	0.05	0.08	0.41	0.42	0.81	0.44	0.42	0.77	0.12	-7.16	-7.59	0.61	0.52	0.45	0.35	0.42	0.13	-0.06	0.65
AsAt_g10710	-2.15	-1.72	-1.09	-0.89	-1.56	-1.56	-1.5	-0.87	-0.73	-4.58	-1.57	0.04	-1.65	-2.01	-0.67	-1.38	-0.97	-0.6	-1.61
AsAt_g10711	-0.43	-2.15	-0.36	-0.2	-0.58	-0.64	-0.63	-1.6	-0.23	-0.43	-1.25	0.64	-0.56	-1.22	-1.31	-2.13	-0.28	-1.3	-0.2
AsAt_g10712	0.57	-0.04	0.31	0.46	0.06	0.25	0.9	-0.17	1.03	0.12	0.65	1.71	0.55	-0.08	0.12	-0.08	0.34	0.13	0.58
AsAt_g10713	-0.27	-0.69	-0.89	-0.59	-0.69	-0.9	-0.58	-0.39	-0.92	-0.65	0.96	-0.62	-0.53	-0.2	-0.33	-0.68	-0.27	-0.21	-0.34
AsAt_g10714	0.19	0.16	0.25	0.28	0.46	0.36	0.47	-0.12	-0.16	-0.06	0.64	0.28	0.8	-0.29	0.51	0.25	0.07	0.78	-0.13
AsAt_g10715	0.33	1.06	0.42	0.59	-0.06	0.47	0.12	0.88	0.21	0.21	-0.54	0.44	0.32	0.54	0.15	0.65	0.61	-0.21	0.44
AsAt_g10716	-0.53	-0.44	0.02	0.19	0.13	-0.05	0.14	-0.29	-0.13	-0.06	-0.25	-0.06	-0.59	0.18	0.42	-0.42	-0.42	-1.23	0.07
AsAt_g10717	-0.19	-0.46	-0.33	-0.13	-0.21	0	0.01	-0.33	-0.22	-0.09	0.23	-0.03	-0.28	-0.51	-0.23	-0.56	-0.57	-0.4	-0.71
AsAt_g10718	0.02	-0.37	-0.45	-0.26	-0.41	-0.25	-0.09	-0.5	-0.25	-0.75	0.16	-0.35	-0.07	0.36	-0.77	-0.55	-0.42	-0.35	-0.28
AsAt_g1072	0.24	0.35	0.26	0.2	0.24	-0.21	0.08	0.32	-0.05	-6.5	-9.26	0.26	0.2	0.24	0.1	0.19	0.25	0.18	0.14
AsAt_g10721	0.3	-0.3	-0.17	0.1	-0.29	-0.43	0.31	-0.22	0.02	0.04	0.28	-0.18	0.19	-0.1	-0.01	-0.04	-0.45	-0.12	-0.14
AsAt_g10723	0.65	0.41	0.63	0.67	0.45	0.56	0.67	0.75	0.65	0.14	1.22	0.41	0.75	0.62	0.77	0.49	0.48	0.88	0.41
AsAt_g10724	0.47	0.69	0.07	-0.1	0.4	0.16	0.25	0.36	-0.34	-0.1	0.27	0.21	0.44	0.25	-0.09	0.69	-0.24	-1.05	-0.21
AsAt_g10725	1.3	1.96	0.47	0.41	0.2	0.26	1.2	1.82	0.8	2.03	0.82	0.78	1.11	0.46	0.43	0.98	0.38	0.34	0.17
AsAt_g10727	-0.51	-0.41	-0.59	-0.46	-0.7	-0.59	0.01	-0.12	-0.7	0.77	1.31	-0.13	-0.11	2.23	0.68	0.08	-0.09	0.01	-0.65
AsAt_g1073	-0.3	-0.55	-0.62	-0.57	-0.47	-0.35	-0.29	-0.91	-0.39	-6.99	-8.32	-0.53	-0.39	-0.08	-0.52	-0.64	-0.06	-0.23	-0.21
AsAt_g10730	1.55	1.81	1.75	1.84	1.7	1.66	1.7	2.03	1.9	2.35	1.23	2.22	1.73	0.02	-0.87	2.18	1.54	0.67	1.52
AsAt_g10736	0.5	0.15	0.16	0.13	-0.44	0.35	0.02	0.14	0.18	0.69	0.36	0.14	-0.13	0.01	0.13	0.02	0.04	-0.34	0.08
AsAt_g10737	0.23	-0.06	-0.16	-0.13	-0.03	-0.17	-0.15	0.25	0.15	-0.06	0.08	-0.09	-0.09	0.36	0.18	0	-0.13	-0.06	0.46
AsAt_g10738	-1.78	-0.58	-0.85	-1.12	-0.52	-1.26	-0.79	-0.67	-0.61	-1.91	-1.28	-1.66	-1.03	0.07	-0.17	0.41	-0.55	-0.84	-0.81
AsAt_g10741	0.26	0.23	0.56	0.77	0.37	0.29	0.41	0.3	-0.15	-0.22	0.39	-0.06	0.19	0.09	0.85	0.1	0.48	0.17	0.71
AsAt_g10747	-1.85	-2.41	-1.7	-2.71	-2.38	-1.92	-1.66	-3	-1.61	-3.64	-0.62	-3.42	-1.53	-2.59	-3.5	-3.37	-2.81	-1.43	-2.76
AsAt_g10749	1.59	2.58	0.2	0.21	-0.94	1.23	1.51	2.82	2.74	-1.54	1.11	1.07	0.7	2.75	1.43	1.87	1.37	3.01	0.51
AsAt_g10752	0.13	0.41	0.04	0.3	0.18	0.15	0.43	0.4	-0.03	-0.28	-0.07	0.24	0.36	0.01	-0.04	0.19	0.18	-0.01	0.06
AsAt_g10755	-0.87	-0.83	-0.96	-0.98	-1	-1.06	-0.9	-0.8	-0.92	-0.91	-0.31	-1.06	-0.96	-0.85	-0.94	-1.13	-1.11	-0.78	-1.15
AsAt_g10756	-1.04	-0.69	-0.75	-0.91	-1.13	-0.87	-1.07	-0.61	-0.8	-0.36	0.12	-0.51	-0.71	-1.07	-1.15	-0.84	-0.63	-0.6	-0.67
AsAt_g10757	-0.03	0.27	0.15	0.36	0.1	0.27	0.26	0.35	0.2	0.85	0.55	0.39	0.26	-0.21	-0.23	0.22	0.18	-0.38	0.06
AsAt_g10758	2.11	1.09	-0.4	-0.78	-0.67	-0.23	2.27	0.37	-0.46	-0.64	-0.37	0	1.48	-2.09	0.59	2.01	-0.02	-1.08	-0.02
AsAt_g10763	-0.05	0.08	-0.03	0.01	-0.98	-0.68	-0.01	-0.47	0.06	-0.38	-1.12	0.08	-0.13	-0.01	0.87	-0.41	0.2	-1.6	0.25
AsAt_g10764	0.5	0.27	0.3	0.32	0.16	0.66	0.55	0.29	0.36	-0.37	-0.3	0.39	0.28	-0.81	-0.66	0.09	0.54	0.41	1.09
AsAt_g10765	0.23	0.03	0.63	-0.44	0.12	-0.09	-0.87	2.27	-0.12	-2.02	-0.94	-0.11	-0.76	-0.47	-0.47	0.42	-0.66	-0.8	-1.06
AsAt_g10767	0.51	0.7	0.54	0.55	0.77	0.47	0.65	0.71	0.51	0.23	-0.01	0.48	0.51	-0.64	-1.11	0.61	0.9	0.3	0.58
AsAt_g10768	0.46	0.13	0.18	0.36	-0.36	0.43	0.46	0.58	0.53	0.33	-0.12	0.36	0.17	0.12	0.31	0.69	0.4	-0.14	0.19
AsAt_g1077	1.42	1.84	1.56	1.39	1.54	1.97	1.59	1.56	1.54	-6.33	-6.45	1.51	1.5	2.29	1.04	2.09	1.85	0.98	1.66
AsAt_g10772	-0.03	-0.12	-0.08	-0.15	-0.14	-0.23	0.05	0.02	-0.06	0.24	1.27	-0.07	-0.05	0.84	0.99	-0.17	-0.16	1.57	-0.29
AsAt_g10773	-1.94	-0.96	-2.01	-2.36	-1.52	-2.25	-2.16	-0.91	-2.31	-0.78	-0.15	-0.74	-1.8	-0.18	-0.45	-0.9	-2.22	-2.28	-1.9
AsAt_g10775	-0.42	-0.15	-0.31	0.35	-0.05	-0.15	0.37	-0.12	0.08	-0.49	0.29	-0.11	-0.06	0.21	0.66	-0.29	-0.7	0.31	-0.06
AsAt_g10776	0.45	0.81	0.69	0.32	0.47	0.01	0.33	0.39	0.33	0.2	0.89	0.01	0.72	1.13	0.23	1.13	0.19	1.09	0.49
AsAt_g10779	0.39	0.38	0.09	0.21	0.12	0.16	0.31	0.37	0.25	-0.14	-0.06	0.32	0.35	0.32	0.48	0.4	0.23	-0.12	0.5
AsAt_g10780	0.14	-0.08	0.03	0.2	0.62	0.28	0.3	-0.01	0.13	-0.1	0.23	0.28	0.18	0.08	0.21	0.15	0.08	-0.33	0.05
AsAt_g10781	-0.45	-0.27	-0.17	-0.45	-0.58	-0.38	-0.35	-0.66	-0.25	-0.46	-0.62	-0.34	-0.51	-0.13	-0.38	-0.56	-0.65	-0.42	-0.52
AsAt_g10782	0.05	0.2	1.13	-0.21	1.36	-1.05	0.64	0.12	0.01	0.43	0.41	-0.17	0.71	-0.63	3.47	0.62	-0.12	0.74	-0.03
AsAt_g10783	1.14	0.52	0.59	0.9	0.85	0.79	1.04	0.66	0.73	0.47	0.99	0.55	1.2	0.81	0.56	0.68	0.63	0.97	0.86
AsAt_g10784	0.24	-2.72	-1.13	-1.32	0.43	-1.42	-1.34	-1.62	-3.57	-3.95	-5.64	-1.68	-0.25	-3.49	-3.83	-1.79	-1.97	-2.4	-0.39
AsAt_g10787	0.62	0.11	0.1	0.1	0.15	0.61	0.24	0.58	0.14	0.91	0.21	0.01	0.58	-0.07	0.02	0.59	-0.16	0.24	0.33
AsAt_g1079	-0.34	-0.84	-0.47	-0.41	-0.54	-0.61	-0.46	-0.32	-0.71	-8.48	-8.35	-0.64	-0.66	-0.22	-0.49	-0.75	-0.65	0.73	-0.66
AsAt_g10790	0.6	1.02	1.53	1.39	0.67	0.96	0.63	1.1	1.8	0.85	0.49	0.86	0.37	-0.9	-1.65	0.4	0.86	0.8	1.17
AsAt_g10791	0.27	0.23	0.42	0.55	1.3	0.56	0.76	0.17	0.84	1.24	0.18	0.29	0.13	0.87	0.93	-0.06	0.34	-0.3	0.09
AsAt_g10795	0.11	-0.21	-0.48	-0.37	-0.07	-0.53	0.07	-0.28	-0.36	-0.86	-1.03	-0.52	-0.04	0.2	0	-0.33	-0.5	-0.22	-0.43
AsAt_g10797	1.03	0.51	0.37	0.44	0.19	0.39	0.55	0.08	0.2	0.17	0.3	0.63	0.75	0.95	0.13	1.05	0.46	0.35	0.22
AsAt_g10798	-0.65	-0.82	-0.7	-0.7	-0.77	-1.62	-1.24	-0.38	-0.6	-0.31	-0.46	-0.6	-1.17	-0.95	-0.6	-0.84	-1.08	-1.22	-0.82
AsAt_g108	-0.48	-0.49	-0.25	-0.59	-0.55	-0.42	-0.75	-0.65	-0.48	-0.2	-0.65	-0.46	-0.43	-0.23	0.16	-0.5	-0.46	-0.99	-0.33
AsAt_g1080	0.02	-0.14	-0.33	-0.15	-0.22	-0.34	0.11	0.1	0.08	-8.29	-9.02	-0.34	-0.13	-0.12	0.2	0.09	-0.03	-0.4	-0.23
AsAt_g10801	0.04	-0.46	0.29	-0.33	-0.38	-0.19	-0.52	-0.3	0.04	-0.17	-0.34	-0.49	-0.89	0.25	0.28	-1.13	-0.5	0	0.05
AsAt_g10803	-0.38	-0.48	-0.18	-0.1	0.08	-0.34	-0.43	-0.16	-0.04	0.08	-0.09	-0.39	-0.32	-0.18	-0.32	-0.33	-0.15	-0.25	-0.15
AsAt_g10806	-0.54	-0.8	-0.83	-0.65	-1.35	-1.15	-0.2	-0.87	-0.67	-0.84	-0.99	-0.66	-0.79	-1.3	-1.12	-1.92	-0.99	-1.72	-1.37
AsAt_g10808	0.37	0.04	0.03	0.08	-0.12	0.17	0.45	-3.06	-2.69	-0.14	1.49	0.4	0.47	0.36	0.26	0.26	0.28	2.23	0.35
AsAt_g1081	0.91	0.44	0.29	0.27	1.14	-0.33	-0.28	0.15	-0.25	-5.49	-6.5	0.38	0.31	0.81	0.58	-0.09	0.25	0.55	-0.16
AsAt_g10811	0.28	-0.27	-0.05	0.12	-0.69	-0.09	-0.09	-0.28	-0.03	-0.3	0.08	-0.04	0.17	0.69	0.6	-0.21	-0.11	0.35	-0.37
AsAt_g10812	0.22	0.42	-0.28	-0.37	-0.42	0.1	0.43	-0.47	0.22	-1.2	0.03	-0.43	-0.01	0.46	0.71	0.13	-0.08	0.19	0.1
AsAt_g10816	0.52	0.56	0.74	0.34	0.55	0.67	0.48	0.76	0.48	0.63	-0.47	0.44	0.43	-1.6	-1.35	0.66	0.34	-0.16	0.82
AsAt_g10817	-0.18	-1.83	-0.1	-0.6	-0.55	-0.21	0	-0.4	-0.61	-0.44	-0.55	-0.41	-0.35	-0.38	0.23	-2.28	-0.59	-0.8	-0.35
AsAt_g10818	-0.94	-1	-0.99	-0.86	-1.11	-0.51	-0.69	-0.7	-0.91	-1	-0.01	-1.15	-0.86	-0.23	-0.14	-1.35	-0.68	-0.18	-0.9
AsAt_g10819	-0.69	-0.14	0.41	-0.56	0.09	-0.91	-0.91	0.06	0.05	-0.24	0.62	-0.47	0.1	-2.25	-2.43	0.31	-0.62	0.27	0.41
AsAt_g1082	0.86	1.38	0.41	-0.52	0.18	-0.37	-1.25	-1.19	-0.56	-4.92	-4.58	-0.76	0.2	-1.02	0.28	-0.02	0.29	-0.29	-0.75
AsAt_g10820	0.66	0.48	0.41	0.83	0.58	0.58	0.17	0.21	0.66	-0.32	-0.34	-1.24	0.36	0.27	-2.15	0.46	1.42	-0.08	0.22
AsAt_g10822	4.16	3.19	1.47	1.54	0.66	2.58	3.06	0.85	1.44	2.07	2.82	1.65	3.49	1.96	1.52	3.46	1.99	1.27	2.13
AsAt_g10824	-2.25	-0.99	-1.67	-0.7	-2.64	-2.63	-1.06	-2.26	-2.33	-2.02	-1.8	0.48	-2.17	-1.73	-0.22	-1.33	-1.56	-0.31	-2.56
AsAt_g10826	-1	-0.77	-1.17	-0.14	-0.01	-0.32	0.71	-0.09	-0.15	0.39	0.23	-1.76	-0.46	-0.3	-0.19	1.27	-0.8	-0.16	0.43
AsAt_g10832	-1.17	-1.13	-1.05	-0.91	-0.8	-0.94	-1.12	-0.78	-0.84	-0.78	-1	-1.23	-1.13	-1.56	-1.79	-1.13	-0.87	-0.8	-0.93
AsAt_g10833	-0.4	-0.69	-0.32	-0.29	-0.23	-0.19	-0.66	-0.65	-0.79	-0.44	-0.28	0.41	-0.61	0.67	0.5	-0.72	-0.35	-0.3	-0.41
AsAt_g10836	-0.41	-0.85	-1.06	-1.32	-0.84	-1.38	-1	-1.47	-0.85	-1.71	-0.93	0.14	-0.26	0.68	-0.34	-0.1	-0.82	-0.97	-1.67
AsAt_g10839	0.59	0.73	0.03	0.37	-0.13	0.41	0.05	0.13	1.4	0.57	0.76	-0.37	0.6	-1.61	-2.61	0.5	0.76	-0.03	0.73
AsAt_g1084	-0.46	-0.66	-0.44	-0.31	-0.47	-0.56	-0.51	-0.52	-0.25	-9.75	-10.15	-0.47	-0.39	-1.34	-1.32	-0.87	-0.63	-1.11	-0.52
AsAt_g10845	-0.08	0.34	-0.33	-0.81	-0.88	-0.51	-0.45	-0.43	-0.67	-1.21	-0.41	-0.34	-0.35	0.59	0.46	-0.48	-0.53	-0.4	-0.67
AsAt_g10847	-0.86	-0.88	-0.06	0.19	-0.43	-0.15	-1.14	0.03	0.25	0.32	-0.01	-0.33	-0.97	-0.59	-0.38	-1.14	-0.11	-0.97	-0.06
AsAt_g10848	0	-0.59	0.44	0.17	-0.73	0.38	0.02	0.54	0.43	-1.01	-0.19	0.87	-0.03	0.39	0.15	0.13	1.07	0.16	0.35
AsAt_g10849	0.29	0.37	-0.09	-1.44	-0.21	0.31	-0.3	0.42	0.86	-0.44	-3.09	0.58	-0.25	0.06	-0.7	0.31	0.3	-0.42	0.42
AsAt_g10850	1.03	-0.4	0.28	-1.09	-0.52	0.59	1.6	0.45	0.1	-0.87	-0.41	0.23	1.19	0.58	0.64	-0.94	0.26	0.79	0.38
AsAt_g10851	3.69	0.54	0.59	0.22	-0.68	-0.75	2.21	-0.09	0.32	-0.58	-0.5	0.43	2.44	3.83	2.54	0.43	0.59	-0.02	-0.12
AsAt_g10859	-2.1	-2.45	-2.1	-3.13	-3.63	-2.29	-2.33	-2	-1.84	-3.46	-3.73	-1.13	-2.22	-4.55	-4.09	-2.35	-2.12	-1.11	-2.5
AsAt_g1086	-4.44	-4.64	-4.42	-4.53	-4.5	-4.83	-4.67	-4.76	-4.6	-11.45	-1.92	-4.63	-4.88	-9.31	-8.09	-5.11	-4.6	-0.72	-4.66
AsAt_g10860	-0.21	-0.13	-0.03	-0.12	-0.1	-0.46	-0.44	-0.13	0.51	-0.34	-0.06	0.74	-0.6	-0.7	-1.61	-0.21	0.11	-0.12	-0.14
AsAt_g10861	0.82	1.01	0.91	0.78	0.72	0.97	1.35	0.84	1.02	1.05	0.61	0.94	1.03	0.65	0.92	0.4	0.99	0.39	0.77
AsAt_g10865	0.48	-0.21	0.62	0.99	0.71	0.49	0.33	0.09	1.08	0.15	0.43	0.57	0.24	0.91	0.87	0.5	1.06	-0.04	1.15
AsAt_g1087	-0.74	-1.05	-0.91	-0.95	-0.89	-1.2	-0.61	-0.87	-0.15	-6.9	-8.45	-0.63	-1.13	-0.28	-0.27	-0.98	-0.48	-1.4	-0.62
AsAt_g10870	-0.31	-2.85	1.16	-2.9	-2.33	0.55	0.07	-2.92	-2.53	-2.73	-2.56	-2.8	-0.12	-2.32	-2.84	-2.61	0.09	1.69	0.34
AsAt_g10871	-0.48	-0.16	-0.64	-0.77	-0.69	-0.33	-0.4	-0.33	-0.05	-0.54	-0.74	0.36	-0.65	0.03	0.18	0.02	-0.13	-0.2	-0.68
AsAt_g10872	0.79	1.16	0.2	-0.96	-0.75	-0.26	0.7	-0.58	-1.59	-1.08	-0.69	-0.5	0.84	0.76	-0.71	0.57	0	1.2	-0.14
AsAt_g10873	2.98	2.68	2.54	1.13	1.71	1.96	3.64	2.03	1.89	1.91	0.44	1.34	3.54	1.76	2.13	3.16	2.24	1.05	2.15
AsAt_g10874	-0.04	-0.07	0.2	0.01	0.07	0.25	0.35	-0.06	0.23	-0.25	0.07	0.06	0.05	0.41	0.28	-0.36	0.04	-0.02	0.04
AsAt_g10875	0.21	0.07	-0.18	0.01	-0.01	-0.02	-0.09	0.09	-0.07	-0.31	0.13	-0.06	0.15	0.45	-0.33	0.16	-0.16	-0.36	-0.29
AsAt_g10877	1.97	2.56	1.14	1.69	-0.21	1.44	1.95	0.93	1.3	2.14	2.08	1.45	1.59	0.4	2.25	2.78	1.61	2.24	1.35
AsAt_g10878	-0.74	-0.66	-1.47	-1.3	-1.61	-1.58	-0.9	-1.46	-1.15	-1.71	-0.57	-0.63	-0.86	-0.92	-1.03	-0.99	-1.25	-2.23	-1.26
AsAt_g10879	7.93	7.25	7.31	5.6	7.08	5.09	5.28	1.91	4.11	7.06	3.13	4.6	7.02	8.54	7.38	7.71	5.25	1.13	5.71
AsAt_g10881	-0.89	-0.6	-0.46	-1.51	-1.37	-0.77	-0.87	-0.56	-1.17	-1.02	-1.25	-0.95	-0.75	-1.18	-2.12	-0.49	-1.04	-0.91	-1.18
AsAt_g10883	-1.4	-1.96	-4.94	0.87	0.84	-4.67	-0.82	0.77	0.74	1.19	0.12	0.65	-3.61	0.48	0.15	-3.46	-3.46	4.64	-1.84
AsAt_g10886	-2.61	-1.99	-1.78	-1.28	-2.02	-1.98	-1.22	-2.5	-1.97	-0.31	-1.33	-2.03	-2.57	0.83	-0.32	-1.64	-1.69	-0.48	-2.02
AsAt_g10888	0.24	-0.02	0.17	0.07	-0.28	-0.21	-0.19	0.26	-0.04	-0.38	-0.84	0.02	0.14	-0.37	-0.62	-0.04	-0.15	-1.41	-0.14
AsAt_g10889	0.17	-0.06	-0.41	-0.04	0.31	0.22	0.62	0.42	0.29	-0.18	1.3	-0.1	0.07	0.38	0.7	0.03	0.35	0.96	0.06
AsAt_g1089	2.66	3.85	1.58	1.7	2.88	2.7	1.62	1.43	-0.45	-1.62	-5.22	1.56	1.52	-0.49	-0.94	1.5	4.8	2.87	1.64
AsAt_g10891	1.06	1.72	0.81	0.51	0.42	0.67	1.73	0.89	0.92	0.73	0.66	1.04	1.46	-0.33	0.48	1.32	0.6	1.22	0.66
AsAt_g10892	0.67	0.73	0.39	-0.11	-0.35	0.15	0.77	0.68	0.03	0.41	-0.28	0	0.92	-0.65	-0.7	0.57	0.18	-0.72	-0.08
AsAt_g10893	0.68	0.88	0.67	0.76	0.72	0.81	0.86	1.14	0.83	0.64	0.56	0.67	0.65	1.15	1.24	0.79	0.84	0.47	0.71
AsAt_g10895	-0.4	0.1	0.06	0.15	0.43	0.21	-0.16	-0.45	-0.43	-0.39	0.09	-0.54	0.44	-0.16	-0.08	0.82	0.35	-0.72	0.23
AsAt_g10896	0.26	0.51	0.67	0.36	0.9	0.98	0.89	1.24	0.51	0.47	0.3	0.38	0.62	0.76	0.01	0.32	0.76	0.16	0.89
AsAt_g10897	0.38	0.52	0.4	0.41	0.33	0.44	0.35	0.62	0.58	0.26	0.36	0.56	0.29	0.62	0.44	0.35	0.36	0.15	0.53
AsAt_g10900	-0.03	-0.07	-0.07	-0.55	-0.64	-0.21	0.03	-0.24	-0.19	-0.97	0.34	-0.19	-0.31	0.05	0.45	-0.41	0.08	0.42	-0.27
AsAt_g10909	0.73	0.48	-0.15	0.61	0.67	0.47	0.68	0.44	0.27	0.42	1.03	0.95	0.06	1.77	0.83	0.54	0.61	0.61	0.81
AsAt_g1091	-0.04	0.04	0.57	0.23	0.67	-0.22	-0.06	0.6	0.05	-7.38	-8.07	0.38	0.18	-0.13	0.16	0.57	0.07	0.15	0
AsAt_g10918	-4.79	-4.68	-4.42	-4.35	-4.55	-4.48	-3.83	-4.52	-4.41	-4.75	-2.21	-4.2	-4.02	-4.76	-4.13	-4.19	-4.22	-2.61	-4.17
AsAt_g1092	0.5	0.5	0.44	0.71	0.79	0.29	0.16	0.77	0.57	-6.91	-7.57	0.74	0.48	0.47	0.59	0.77	0.36	0.64	0.48
AsAt_g10921	-0.3	-0.27	2.03	0.97	0.05	1.73	-0.45	0.59	0.56	-0.89	2.86	1.92	-1.05	-0.37	-0.48	0.14	0.69	3.66	2.52
AsAt_g10923	1.98	1.15	1.11	1.87	0.6	1.63	1.45	1.45	0.86	1.64	1.64	1	1.59	1.38	0.62	1.79	1.21	1.72	1.88
AsAt_g10928	0.45	-1.11	0.59	-1.2	0.44	0.3	0.06	-0.99	-0.84	-0.28	1.86	-0.67	0.26	-0.13	-0.73	-1.15	-1.15	0.43	-0.92
AsAt_g1093	0.9	1.33	1.14	1.37	1.21	1.24	1.33	1.32	0.64	-8.37	-8.49	1.08	1.18	1.64	1.04	1.26	1.11	0.69	0.93
AsAt_g10931	1.93	1.62	1.42	1.95	1.62	-0.29	1.57	1.27	1.94	2.34	-1.6	3.23	1.4	1.5	1.46	2.16	-0.95	-5.6	1.58
AsAt_g10932	-0.93	-0.97	-1.82	-1.86	-2.17	-0.92	-0.97	-0.81	-1.22	-1.63	-1.4	-1.16	-1.04	-0.2	-0.88	-1.12	-1.46	-1.53	-1.28
AsAt_g10935	-1.54	-2.16	-1.96	-1.99	-2.07	-2.06	-1.38	-1.17	-2.32	-2.07	-1.71	-2.04	-1.55	-2.42	-2.84	-2.16	-2.34	-1.74	-2.04
AsAt_g10937	0.06	-0.04	0.15	0.18	-0.24	-0.16	0.39	0.52	0.34	-0.02	-0.16	0.33	0.36	0.78	0.72	0.1	-0.08	-0.26	0.17
AsAt_g10938	-2.75	-3.08	-1.27	-1.18	-0.71	-1.86	-1.39	-1.8	-0.47	-1.84	-1.75	-0.55	-1.35	-1.88	-2.85	-2.98	-0.56	-1.9	-0.88
AsAt_g1094	0.05	-0.4	-0.01	0.46	1.22	-0.59	-0.06	0.1	0.15	-6.08	-7.61	0.04	0.3	0.57	-0.48	0.32	-0.59	0.25	0.23
AsAt_g10948	-1.14	-0.87	-0.98	-1.18	-1.12	-1.05	-0.13	-0.36	-0.79	-0.95	-1.28	-0.95	-0.92	-0.76	-1.52	-1.29	-1.12	-1.79	-0.98
AsAt_g1095	-1.32	-0.83	-1.14	-1.16	-0.86	-0.71	-0.63	-0.77	-0.28	-8.03	-8.14	-1.38	-0.89	0.41	0.13	-0.66	-1.11	-0.03	-0.45
AsAt_g10951	-0.93	-0.54	-0.42	-0.72	-0.55	-2.2	-0.32	-0.75	-0.92	-2.5	-3.62	-0.52	-0.71	1.61	-0.29	-0.14	-0.17	-2.71	-1.4
AsAt_g10957	-0.15	-0.15	0.09	-0.22	-0.22	-0.04	-0.22	-0.08	0.06	-0.17	0.15	-0.04	-0.1	0.26	0.37	-0.13	-0.22	-0.04	-0.19
AsAt_g10958	-2.45	-1.41	-1.45	-0.99	-1.23	-0.63	-2.55	-3.04	-2.28	-2.14	-3.16	-2.66	-1.81	-0.07	-1.35	-0.53	-3.08	-1.6	-1.53
AsAt_g10961	0.28	0.17	-0.27	-0.07	0.1	0.12	-0.15	0.12	0.05	-0.01	0.05	0.54	0.23	0.39	0.35	0.27	0.29	0.08	-0.02
AsAt_g10962	0.11	-0.23	-0.13	-0.16	-0.05	-0.44	-0.18	-0.02	-0.22	-0.58	-0.82	-7.3	-0.09	0.43	0.38	-0.29	0.15	-1.1	-0.52
AsAt_g10963	0.17	0.14	-0.16	0.08	0.09	-0.14	-0.43	0.07	-0.19	0.09	0.4	-7.09	-0.07	-0.36	-0.27	0.02	-0.18	-0.11	-0.04
AsAt_g10964	-2.1	-2.44	-2.06	-3.27	-3.45	-1.67	-2.05	-2.11	-2.64	-2.77	-2.06	-5.84	-2.3	-0.87	-0.4	-2.85	-2.15	-3.23	-2.67
AsAt_g1097	-0.28	-0.07	-0.21	-0.01	-0.11	-0.39	0.5	-0.5	-0.48	-5.18	-7.28	-0.36	0.03	0.06	-0.22	-0.07	0.25	-1.49	-0.21
AsAt_g10979	-0.64	-0.2	-0.42	0.38	0.23	-0.54	-0.4	-0.15	-0.04	0.11	0.41	-5.72	-0.51	-0.66	-0.29	-0.74	-0.39	0.62	-0.27
AsAt_g1098	-0.39	-0.29	0.36	-0.14	-0.18	-0.18	0.05	0.73	0.11	-8.63	-6.6	0.4	-0.01	-0.17	-0.2	-0.42	0.01	0.15	0.07
AsAt_g1099	-0.09	-0.31	-0.52	-0.36	-0.62	-0.24	-0.21	-0.27	-0.25	-6.75	-7.59	-0.09	-0.29	-0.08	0.05	-0.43	-0.16	-0.67	-0.08
AsAt_g10991	0.68	2.34	0.66	0.86	0.66	0.28	0.44	1.6	0.38	-0.43	-0.73	-2.92	1.02	-1.93	-0.49	1.4	0.76	0.69	0.31
AsAt_g10996	-4.2	-1.02	-0.81	-1.09	-2.26	0.74	-2.64	-3.5	-1.6	-0.23	-1.25	-4.8	-3.28	-0.77	-1.27	-2.98	-0.64	-2.39	-2.2
AsAt_g10998	0.01	-0.16	-0.12	-0.36	-0.29	-0.35	-0.27	-0.08	-0.21	-0.26	0.02	-7.92	-0.08	-0.03	0.07	-0.21	-0.33	-0.57	-0.23
AsAt_g11	-0.6	-0.79	-0.02	-0.53	-0.2	-0.64	-0.72	-0.68	-0.5	-0.35	0.5	-0.96	-0.35	-0.58	0	-1.12	-1.07	-0.53	-1.08
AsAt_g110	-1.75	-1.83	-1.83	-1.77	-1.83	-1.93	-1.76	-1.93	-1.81	-1.67	-1.01	-1.7	-1.85	-1.25	-1.2	-1.81	-1.84	-1.37	-1.85
AsAt_g1100	-0.36	-0.21	-0.25	-0.06	-0.27	-0.66	-0.15	-0.16	-0.22	-6.21	-8.49	0.09	-0.05	0.77	0.05	-0.37	-0.33	-0.67	-0.15
AsAt_g11008	-0.5	-0.01	-0.25	-0.04	0.33	-0.48	-0.42	-0.56	0.11	0.15	0.1	-0.36	-0.61	0.18	0.96	-0.08	-0.07	-1.29	-1.06
AsAt_g11009	0.38	-0.22	0.04	-0.49	-0.67	0.03	-0.6	-1.09	0.75	-0.81	0.16	-0.39	-0.27	0.68	-0.13	0.12	-0.5	-0.66	-0.25
AsAt_g11011	0.07	-0.28	-0.45	-0.35	0.6	0.03	-0.23	-0.45	0	-0.07	0.36	0.02	0.16	-1.39	-1.56	-0.18	-0.54	0.02	0.43
AsAt_g11031	-0.13	-0.01	-0.14	0.07	-0.3	-0.09	0.34	-0.03	-0.24	0.12	0.41	0.31	0.19	0.23	0.52	0.2	-0.08	0	0.05
AsAt_g1104	-1.11	-0.64	-0.98	-0.92	-0.73	-1.31	-0.77	-0.8	-1	-8.72	-9.18	-0.77	-0.8	-1.08	-0.61	-0.9	-1.04	-1.02	-1.14
AsAt_g1105	1.33	1.99	0.32	1.05	2.73	1.19	1.58	2.86	0.6	-3.04	-4.14	2.52	2.03	-0.65	1.37	2.91	1.35	2.78	1.2
AsAt_g11051	-0.32	-0.42	-0.55	-0.71	-0.85	-0.53	-0.37	-0.41	-0.63	-0.9	-0.73	-0.17	-0.47	-0.36	-0.72	-0.57	-0.64	-0.86	-0.05
AsAt_g11052	-0.68	-0.4	-0.4	-0.4	-0.26	0.02	-0.82	-0.64	-0.54	-0.01	-0.57	-0.47	-0.37	0.17	0.14	0.18	-0.25	-1.05	-0.37
AsAt_g11057	2.01	2.5	1.34	1.45	1.41	1.49	2.58	2.26	0.27	2.37	0.09	2.79	2.35	3.76	2.07	2.49	1.71	3.8	2
AsAt_g1106	0.34	0.73	0.42	-0.23	-1.04	0.12	-0.65	-0.25	-1.03	-3.15	-4.13	1	0.14	1.97	-0.31	-0.06	1.56	0.81	-1.46
AsAt_g11062	0.3	0.08	0.02	0.02	-0.05	0.29	0.44	-0.16	-0.06	0.2	-0.18	0.41	0.79	0.56	0.56	0.16	0.33	-0.69	-0.13
AsAt_g11063	1.37	0.35	-0.24	-0.05	0.18	-0.01	1.23	0.92	-0.1	-0.38	-0.06	0.83	1.21	1.9	1.94	0.17	-0.03	-0.26	0.36
AsAt_g1108	0.15	-0.07	0.28	-0.28	-0.35	0	-0.09	-0.33	-0.19	-9.19	-10.4	-0.18	-0.03	-0.01	-0.31	-0.3	-0.33	-1	-0.28
AsAt_g11083	0.55	0.12	0.75	0.67	0.81	0.9	0.62	0.91	1.23	0.89	0.09	0.57	0.69	0.63	0.82	1.08	0.74	-0.22	0.57
AsAt_g1109	0.41	0.46	0.21	0.08	0.17	0.36	0.55	0.29	0.33	-7.57	-6.88	0.2	0.43	0.82	0.33	0.23	0.13	0.18	0.33
AsAt_g11094	1.56	1.1	-0.48	0.32	0.41	-0.01	1.41	1.07	0.49	0.01	0.32	1.47	1.7	2.27	1.01	0.95	0	-0.77	-0.1
AsAt_g111	-0.88	-1.01	-0.93	-0.47	-0.54	-0.48	-0.55	-0.66	-0.66	-0.53	-0.81	-0.65	-0.65	0.2	0.44	-0.67	-0.65	-0.94	-0.56
AsAt_g1110	-0.93	-0.82	-0.45	-0.37	-0.2	-0.69	-0.14	-0.35	-0.81	-6.95	-6.78	-0.95	-0.45	0.46	1.11	-0.23	-0.7	-1.33	-0.39
AsAt_g11121	0.19	-0.67	-0.4	-0.55	-0.56	-0.81	0.07	-0.18	-0.65	-0.39	-0.11	0.04	0.32	-0.9	-0.9	-0.75	-0.69	-0.1	-0.65
AsAt_g11122	-0.21	-0.52	-0.39	-1.01	-0.23	-0.81	0.24	-0.54	-1.09	-1.15	0.67	-1.13	-0.07	-2.3	-1.21	-0.19	-0.57	0.73	-0.54
AsAt_g11128	-2.45	-2.55	-2.45	-2.54	-2.55	-2.42	-2.23	-2.75	-2.42	-1.73	-1.83	-2.43	-2.32	-2.57	-3.16	-2.26	-2.29	-2.4	-2.4
AsAt_g11133	0.34	0.06	0.08	0.59	0.27	0.81	0.32	0.06	0.43	0.91	-0.81	0.51	0.06	-0.02	0.29	0.67	0.47	-1.19	0.66
AsAt_g11135	-5.15	-0.4	-3.33	-1.33	-1.09	-3.51	-4.2	-1.07	-3.07	-2.39	-2.07	-2.6	-3.42	-3.8	-4.33	-2.8	-2.86	-1.56	-3.7
AsAt_g11138	-0.2	-1.19	-1.13	-1.93	-1.91	-0.89	-1.81	-0.26	-1.18	-1.95	-0.31	-1.51	-1.45	0.38	2.25	-0.53	-0.86	0.64	-1.3
AsAt_g11147	0.01	-0.18	-0.02	-0.84	-0.59	-0.47	-0.43	-0.08	-0.04	-0.99	1.01	0.54	-0.12	1.18	-0.14	0.28	-0.27	-0.22	-1.18
AsAt_g1115	0.25	0.4	0.43	0.56	0.27	0.31	0.45	0.59	0.41	-10.38	-12.51	0.39	0.41	0.1	-0.02	0.35	0.45	0.3	0.26
AsAt_g11151	-2.65	-2.65	-2.73	-2.87	-2.69	-2.33	-2.95	-2.34	-2.63	-1.96	-1.15	-1.81	-2.66	-2.95	-2.91	-1.42	-2.38	-2.24	-3.02
AsAt_g1116	-0.22	-0.42	-0.48	-0.19	-0.47	-0.71	-0.64	-0.14	-0.97	-5.78	-8.01	-0.59	-0.32	-0.12	-1.99	-0.38	-0.6	-0.36	-0.65
AsAt_g11167	-2.04	-0.85	-3.27	-0.63	-2.46	-1.62	-2.14	-2.92	-1.4	1.25	-1.46	-0.51	-0.82	0.52	2.02	-0.08	0	-1.17	-0.85
AsAt_g11168	0.1	0.54	-0.13	1.22	1.03	0.97	0.28	-0.24	0.75	-1.8	1.17	-0.39	0.19	0.55	0.49	0.78	0.48	0.96	2.36
AsAt_g1117	0.16	0.31	0.23	0.08	0.01	0.09	0.31	-0.02	0.03	-7.22	-7.63	-0.09	-0.04	0.26	0.02	0.23	-0.39	-0.27	0.3
AsAt_g11171	0.03	0.18	0.47	0.51	0.53	0.24	0.43	0.41	0.15	0.49	0.13	0.66	0.15	0.37	0.65	0.67	-0.18	0.4	0.41
AsAt_g11172	0.03	0.26	-0.25	-0.15	-0.46	-0.31	-0.11	0.22	-0.41	-0.35	0.63	0.15	-0.19	-0.13	-0.18	-0.08	-0.43	0.42	-0.53
AsAt_g11175	-2.44	-2.86	0.14	-2.49	-0.96	-0.94	-3.14	-2.02	-1.84	0.28	2.51	-1.59	-1.31	2.34	1.61	-3.42	-2.22	0.4	0.33
AsAt_g11178	1	0.84	0.91	0.95	1.09	0.75	0.81	0.94	0.99	1.15	1.11	0.85	0.8	1.35	2.29	1.18	0.76	1	0.93
AsAt_g1118	1.72	1.4	1.54	1.47	1.27	1.18	1.02	1.46	1.74	-7	-6.82	1.48	1.07	0.45	1.52	1.22	1.09	0.01	1.29
AsAt_g11181	-1.12	-0.2	-0.75	-1.06	-0.92	-0.91	-0.99	-0.06	-0.02	-0.7	-0.36	-0.19	-0.81	-0.56	-0.13	-0.18	-0.86	-0.29	-0.84
AsAt_g11182	-0.07	-0.15	-0.42	-0.25	-0.7	-0.35	-0.02	-0.15	-0.08	-0.17	-0.49	-0.14	-0.08	0.04	-0.42	0.07	-0.23	-1.44	0.29
AsAt_g11184	-1.67	-1.19	-1.44	-1.46	-1.3	-1.78	-1.46	-1.98	-1.66	-2	-1.21	-1.62	-1.69	-0.53	-0.86	-0.61	-1.78	-2.06	-1.54
AsAt_g11185	1.09	1.93	1.29	-3.55	-3.13	1.59	1.12	1.54	1.24	1.93	2.38	1.08	1.2	0.63	1.22	2.11	1.96	3.23	1.7
AsAt_g11186	-0.57	-0.54	-0.62	-1.07	-1.37	-0.74	-0.74	-0.6	-0.36	-0.67	-1.02	-0.79	-0.18	-0.01	-0.69	-0.38	-0.48	-1.21	-0.53
AsAt_g11190	-0.21	0.08	0.06	0.07	-0.08	-0.26	-0.18	0.18	0.17	0.08	0.45	0.13	-0.12	-0.31	-0.64	0	-0.23	0.27	-0.15
AsAt_g11193	0.35	0.51	0.67	0.48	0.53	0.18	0.36	0.87	0.37	-0.04	0.09	-0.26	0.35	0.62	0.02	0.15	0.1	-0.09	0.62
AsAt_g11194	-1.73	-2.04	-1.81	-1.87	-1.67	-1.9	-1.94	-1.68	-2.02	-1.99	-1.5	-2.03	-2	-2.73	-2.76	-2.09	-1.92	-1.95	-1.96
AsAt_g11196	-0.11	-0.6	-0.6	-0.3	-0.65	-0.14	-0.55	-0.14	-0.19	-1.4	-0.02	-0.44	-0.13	-0.71	-0.96	-0.7	-0.38	-0.53	0.1
AsAt_g11197	-0.71	-0.87	-0.41	-0.55	-0.45	-0.78	-0.48	-0.6	-0.5	-0.34	-0.69	-0.65	-0.68	-0.16	-0.16	-0.55	-0.63	-0.81	-0.48
AsAt_g11199	0.07	-0.32	-0.12	-0.58	-0.02	-0.28	0.38	-0.23	-0.53	-0.3	-1.58	-1	-0.62	-0.21	-0.98	0.12	-0.34	-1.61	-0.28
AsAt_g112	-1.13	0.29	0.07	0.7	0.17	1.67	0.02	0.45	0.18	-1.06	0.28	0.32	0.38	-0.22	0.83	0.77	0.01	-0.52	-0.28
AsAt_g11201	0.55	0.52	0.05	0.15	0.4	0.06	0.64	0.72	0.03	-0.08	-0.27	-0.76	0.43	0.48	0.69	0.48	0.02	-0.31	0.02
AsAt_g11203	4.05	-0.58	-0.99	-0.86	-0.82	-1.05	2.58	-1.02	-0.7	-0.64	0.03	0.85	3.54	-1.06	-0.62	-0.85	-1	-0.91	-0.32
AsAt_g11206	1.46	1.11	2.1	1.33	0.48	1.51	1.85	1.9	2.28	3.86	1.53	-0.19	1.49	0.24	0.01	0.81	1.97	1.47	1.22
AsAt_g11209	-0.11	-0.18	0.38	0.31	0.64	-0.04	0.05	-0.34	0.02	0.51	-1.36	-0.8	0.26	-0.75	-0.29	0.03	0.06	-1.12	-0.11
AsAt_g11211	1.09	0.4	-0.31	1.24	0.78	0.46	0.65	2.12	1.08	0.88	1.75	0.78	0.59	0.26	0.5	2.49	1.09	1.63	0.24
AsAt_g11214	0.33	0.58	0.25	-0.38	-0.5	0.02	0.23	0.43	0.2	0.27	0.28	-0.49	-0.09	-1.21	-0.12	0.34	0.56	-0.02	0.13
AsAt_g11215	-0.86	0.18	0.64	-0.02	0.5	0.85	0.02	-0.08	0.12	0.01	-0.88	-0.51	-0.01	-1.18	1.41	0.31	0.01	0.31	1.42
AsAt_g11217	1.34	3.76	0.76	0.81	1.29	0.31	0.59	0.54	0.8	0.67	-0.09	1.98	1.04	-0.2	-0.72	5.49	0.81	-1.2	0.73
AsAt_g11219	0.05	0.68	0.05	1.08	0.47	0.08	0.27	0.31	0.66	0.35	3.08	0.83	-0.01	1.08	1.01	0.33	-0.05	3.13	0.5
AsAt_g11220	0.15	-0.21	0.35	-0.16	0.18	0.37	-0.08	0.34	0.32	0.29	1.01	-0.21	-0.2	0.81	0.38	0.03	0.01	0.68	-0.24
AsAt_g11222	0.56	-0.19	0.06	-0.29	0.02	-0.36	0.06	0.3	0.09	0.05	0.99	0.54	-0.14	0.01	0.27	-0.26	-0.78	-0.66	-0.43
AsAt_g11223	-0.27	-0.09	-0.26	-1.44	-1.35	-0.24	-0.19	-0.35	-0.07	-1.09	-2.17	-1.06	-0.23	0.25	0.59	-0.18	-0.54	-0.29	-0.11
AsAt_g11226	-0.18	-0.11	-0.2	-0.94	-1.04	-0.35	0.02	-0.07	-0.15	-1.33	-0.58	-0.55	-0.03	-0.21	-0.48	-0.22	-0.27	-0.14	0.08
AsAt_g11228	0.81	-0.31	0.48	-0.72	0.93	-0.06	1.55	-0.26	0.33	-0.47	-1.36	0.76	1.41	-0.52	-1.86	-0.09	0.77	0.7	-0.64
AsAt_g11236	0.19	0.23	0.15	0.33	0.65	-0.25	0.19	0.34	0.08	-0.55	0.36	-0.25	0.28	-0.02	-0.19	0.17	0.22	-0.5	0.23
AsAt_g11237	0.69	2.5	0.52	0.22	-1.93	1.43	-0.27	1.81	0.3	0.12	0.01	0.75	0.04	-0.34	-0.63	0.89	0.48	-0.45	0.77
AsAt_g11238	0.73	0.66	0.39	0.47	0.45	0.48	0.71	0.19	0.47	0.32	0.55	0.78	0.57	0.83	0.41	0.62	0.08	0.41	0.49
AsAt_g11239	0.16	0.27	-0.14	-0.18	0.36	0.34	0.04	0.05	0.13	0.29	0.34	0.22	0.03	-0.41	-0.77	-0.14	0.11	-0.06	0.08
AsAt_g11240	0.41	0.4	0.57	0.56	0.54	0.51	0.35	0.33	0.35	0.47	0.69	0.63	0.55	0.5	-0.2	-0.21	0.38	0.6	0.61
AsAt_g11241	-0.27	-0.28	0.2	-0.04	-0.34	0.07	-0.42	-0.06	-0.33	-0.24	0.24	-0.27	-0.21	0.32	0.39	-0.29	0.1	-0.1	0.1
AsAt_g11242	1.13	1.54	1.87	1.7	0.93	1.39	1.55	1.37	1.29	1.92	2.19	1.18	1.35	-0.08	0.26	1.33	0.95	1.39	0.95
AsAt_g11244	-1.53	-1.89	-1.48	-1.73	-1.18	-1.23	-1.83	-1.41	-2.17	-1.89	-1.73	-1.34	-1.82	-2.65	-1.58	-1.64	-1.01	-1.72	-1.47
AsAt_g11253	0.09	-0.4	0.48	-0.26	0.24	-1.44	-1.02	-0.39	0.67	-0.13	0.66	1.61	-0.15	0.66	0	-1.26	-0.91	0.73	-0.8
AsAt_g11256	0.17	1.85	1.83	1.49	1	1.43	-0.38	1.73	0.49	-2.02	0.96	0.36	0.34	1.77	2.2	1.91	0.83	0.65	0.82
AsAt_g11258	0.28	0.2	0.04	0.03	0.35	0.33	0.48	0.45	0.33	0.56	0.27	-0.01	0.21	0	0.42	0.47	0.32	0.39	0.06
AsAt_g11260	0.52	0.62	0.48	0.57	0.39	0.82	0.62	0.62	0.28	0.41	0.25	-0.38	0.51	-0.6	-0.13	0.8	0.69	0.95	0.27
AsAt_g11261	-0.07	0.35	-0.13	0.09	0.3	-0.39	0.17	-0.32	-0.13	-0.04	-0.56	0.03	-0.15	2.51	2.02	-0.25	-0.3	-0.34	-2.19
AsAt_g11262	0.32	0.38	0.28	0.19	0.66	0.63	0.28	0.16	0.46	-0.25	0.02	-0.34	0.09	0.87	0.44	0.05	0.41	0.04	-0.05
AsAt_g11263	-0.13	0.71	0.38	-1.64	-1.11	0.31	0.94	0.32	0	2.46	-1.25	1.59	0.03	1.17	1.28	-1.18	-0.81	0.13	-0.19
AsAt_g11268	0.33	-4.05	-4.54	-3.07	-6.19	-4.2	0.21	-3.06	-4.15	-2.37	-2.44	-4.87	-0.02	-0.85	-5	-4.64	-5.15	-2.01	-6.13
AsAt_g1127	0.33	0.63	0.41	0.6	0.59	0.63	0.52	0.63	-0.02	-7.68	-7.86	0.28	0.46	0.47	0.61	0.28	0.4	0.26	0.66
AsAt_g11272	-2.1	-0.8	-1.9	-1.06	-2.05	-1.9	-2.36	-0.74	-1.76	-1.61	-0.4	-2.56	-2.73	-1.74	-3.78	-3.23	-2.69	-1.46	-2.68
AsAt_g11276	3.22	5.23	4.05	4.43	4.45	4.64	2.59	4.23	4.13	3.85	3.32	3.4	2.72	1.46	2.54	5.95	4.04	3.3	4.02
AsAt_g11279	-1.17	-1.99	-1.37	-1.7	-0.75	-1.29	-0.88	-1.26	-1.15	-0.02	-1.59	-0.56	-2.3	-4.05	-2.16	-1.79	-1.42	-1.22	-0.97
AsAt_g1128	0.06	-0.21	-0.32	-0.25	0.1	0.35	-0.25	0.37	0.05	-6.24	-7.28	0.58	0.29	-0.29	-0.92	-0.5	-0.25	0.11	-0.77
AsAt_g11281	-2.81	-2.74	-2.7	-2.91	-2.4	-3.01	-2.24	-1.5	-3.19	-3.17	-0.19	-2.73	-3.01	-2.43	-1.75	-3.94	-3.07	-0.45	-3.03
AsAt_g11285	-0.3	-1.11	-0.28	-1.55	-0.1	0.76	-1.73	-0.36	-0.49	-2.55	-1.95	-0.04	-0.73	-0.68	0.76	0.34	-0.93	-1.82	-1.87
AsAt_g11286	0.04	0.44	0.85	0.27	1.31	0.48	-0.09	-0.13	0.21	-0.03	2.09	-0.17	0.28	0.05	-0.21	0.22	-0.7	0.79	0.07
AsAt_g11287	-1.44	-2.08	-1.89	-1.84	-1.66	-1.66	-1.55	-1.52	-1.88	-1.74	-0.99	-1.6	-1.96	0.42	0.27	-1.89	-1.74	-0.27	-1.8
AsAt_g11289	1.92	2.13	2.04	2.04	2.47	1.78	1.62	2.09	1.73	2.13	3.4	1.65	1.92	1.46	1.33	2	1.53	2.73	1.64
AsAt_g1129	0.75	0.56	0.98	0.69	1.18	0.35	0.66	0.52	-0.48	-6.22	-7.59	2.63	0.91	-0.12	-0.54	0.3	0.88	0.31	0.52
AsAt_g11290	-0.55	-0.05	-0.17	-0.23	-0.23	0	-0.53	0.01	0.05	-0.22	-0.73	-0.26	-0.61	-0.3	0.08	-0.02	-0.25	-1.32	-0.15
AsAt_g11291	-0.36	0.6	0.72	-0.09	-0.4	0.93	-0.48	0.62	0.72	-0.87	-0.45	-0.73	-0.41	-0.09	-0.83	0.61	0.12	0.24	1.2
AsAt_g11295	0.24	0.74	0.38	0.36	1.02	0.63	0.32	0.29	0.67	0.64	0.14	0.54	0.25	0.57	1.12	0.46	0.55	0.1	1.2
AsAt_g11297	-0.5	0.14	0.15	-0.55	-1.13	0.39	-0.16	0.63	0.07	-0.38	-0.94	-0.6	-0.47	-1.23	-1.05	0.5	0.47	-0.56	0.09
AsAt_g11298	0.3	0.33	0.28	0.29	0.37	0.21	0.39	0.24	0.32	0.19	-0.33	0.32	0.36	1.01	0.59	0.21	0.3	-0.28	0.19
AsAt_g11300	-2.59	-2.66	-2.04	-2.69	-3.36	-2.62	-1.73	-3.04	-3.68	-3.14	-3.39	-2.37	-2.24	-1.65	-1.56	-2.85	-2.75	-4.38	-2.04
AsAt_g11301	1.08	-1.73	-0.78	-0.37	-1.11	-0.45	-0.43	-1.3	-1.43	-0.51	-1.08	-0.63	-0.39	0.93	0.79	-0.92	-0.3	-1.06	-1.56
AsAt_g11303	-0.37	0.81	0.01	0.68	-0.54	-0.62	-0.3	0.51	-0.55	0.59	1.25	0.22	0.19	1.31	-1.45	0.02	0.52	0.92	1.01
AsAt_g11304	-0.4	-0.55	-0.63	-0.5	-0.51	-0.44	-0.44	-0.71	-0.58	-0.67	-0.32	-0.52	-0.52	-1	-1.52	-0.66	-0.53	-0.63	-0.68
AsAt_g11308	0.52	0.52	0.51	0.47	0.49	0.54	0.6	0.68	0.55	0.36	1.2	0.51	0.57	1.96	1.81	0.45	0.45	1.35	0.63
AsAt_g11309	0.03	-0.19	-0.2	-0.12	-0.32	-0.15	-0.11	-0.22	-0.27	-0.13	-0.03	0.02	-0.09	-0.3	-0.22	-0.11	-0.13	-0.13	-0.15
AsAt_g11312	-0.14	-0.1	0.02	-0.25	-0.24	-0.12	-0.16	-0.24	-0.07	-0.21	-0.78	-0.3	0.09	0.62	0.83	-0.2	0.07	-0.85	-0.07
AsAt_g11313	-0.15	0	-0.01	-0.07	-0.39	-0.43	-0.65	-0.28	0.13	-0.13	0.08	-0.43	-0.11	-0.07	0.39	-0.29	-0.51	0.7	-0.22
AsAt_g11314	0.13	0.08	0.1	0.14	-0.09	0.24	0.19	0.16	0.42	0.41	0.57	0.42	0.11	0.12	-0.55	0.37	0.08	0.52	0.53
AsAt_g11315	0.87	1.08	0.1	0.61	2.1	2.17	2.19	0.2	1.23	0.04	1.41	1.98	0.46	0.47	-0.51	0.54	1.67	-0.69	-0.39
AsAt_g11318	-0.27	0.17	-0.1	-0.08	-0.16	0.53	0.07	-0.26	-0.4	-0.17	-0.05	0.04	-0.1	-0.34	-0.31	0.17	-0.34	0.1	0.19
AsAt_g11321	-0.86	-0.64	-0.52	-0.71	-0.31	-0.15	-0.18	-0.64	-0.54	-0.05	-0.37	-0.25	-0.34	-0.72	-0.39	-0.62	-0.46	-0.98	-0.67
AsAt_g11323	1.31	-1.33	0.43	-0.61	-0.61	-0.64	0.05	-0.93	-0.59	1.67	0.28	-0.9	-0.09	0.14	-0.93	-0.48	-0.48	-1.25	-0.08
AsAt_g11324	0.23	0.97	0.79	0.9	1.29	0.9	0.83	0.27	0.01	1.92	-0.08	0.48	0.49	1.04	-0.01	0.45	0.31	0.69	0.34
AsAt_g11327	0.16	-0.04	0.64	0.13	0.59	0.02	0.33	0.41	0.38	0.2	0.2	0.39	0.79	-0.42	0.6	-0.63	0.28	0.55	0.8
AsAt_g11330	0.32	0.33	0.45	0	-0.02	0.02	-0.31	-0.4	-0.22	-0.44	0.02	-0.27	0	-0.54	-0.33	-0.13	0.53	-0.12	0.08
AsAt_g11331	1.52	0.3	0.5	0.47	0.86	1.28	0.11	0.09	1.63	0.8	1.24	0.51	0.38	-0.67	1.32	-0.1	0.48	-0.62	0.88
AsAt_g11332	-1.04	-1.29	-0.98	-1.07	0.34	-1.7	-1.3	-1.06	-0.94	-0.44	-1.67	-1.83	-1.23	-0.41	-0.93	-0.98	-1.59	-1.07	-1.36
AsAt_g11333	0.53	0.11	0.31	0.57	0.27	0.3	0.47	0.48	0.34	0.17	0.33	0.17	0.33	0.33	0.47	0.19	0.29	0.16	0.1
AsAt_g11334	0.58	0.47	-0.05	0.61	0.02	-0.08	0.58	0.78	0.61	0.37	0.06	0.23	0.39	0.29	1.63	0.43	-0.66	-0.24	-0.3
AsAt_g11336	0.18	-1.52	-0.11	-0.22	-0.05	-0.07	0.08	-1.59	-1.2	-0.25	0.27	-0.04	0.06	0.37	0.76	-1.44	-0.14	0.05	0.11
AsAt_g11337	-1.3	-1.51	-1.26	-1.58	-0.99	-1.6	-1.39	-1.6	-1.53	-0.54	-1.11	-1.81	-1.48	-1.49	-1.48	-1.36	-0.8	-1.19	-1.4
AsAt_g11341	0.96	-0.75	-0.12	-0.86	-1.16	-0.66	-1.39	0.91	1.05	-0.84	-0.77	-0.61	0.21	0.16	0.04	0.58	0.56	-1.15	-0.94
AsAt_g11342	1	0.32	0.52	0.82	0.67	0.86	0.69	0.63	0.31	0.49	-0.45	0.71	0.73	0.63	0.46	0.8	0.66	-0.71	0.77
AsAt_g11343	-0.36	-0.26	-0.24	-0.14	-0.22	-0.36	-0.07	-0.18	0.16	0	-0.43	-0.31	-0.15	-1.47	-1.03	-0.26	-0.15	-0.46	-0.35
AsAt_g11345	1.15	1.31	1.01	1.25	1.19	1.42	1.03	0.82	1.06	1.01	-0.09	1.58	1.25	0.79	1.17	1.38	1.39	0.05	1.5
AsAt_g11346	0.16	-0.18	-0.35	-0.68	-1.14	0.37	0.1	0.16	-0.64	-0.34	-0.48	-0.15	-0.4	-3.38	-2.67	0.06	-0.67	0.17	-0.28
AsAt_g11347	1.73	1.17	1.53	0.85	1.44	1.7	0.6	0.66	1.28	-0.73	-0.66	1.97	1.75	1.43	2.6	0.63	0.15	-1.33	0.42
AsAt_g11349	0.03	-0.2	0.09	-0.03	-0.44	0.06	-0.06	0.33	0.18	-0.86	0.19	0.12	0.32	0.25	0.51	0.11	0.25	-0.05	-0.04
AsAt_g11350	0.59	0.68	0.69	0.4	0.31	0.19	0.37	0.65	0.37	0.58	0.2	0.32	0.38	0.39	0.3	0.05	0.43	0.45	0.05
AsAt_g11351	0.29	-0.19	0.16	0.23	0.31	0.28	0.34	-0.27	-0.25	0.64	0.33	-0.22	0.25	-0.1	-0.31	0.09	0.47	0.26	0.38
AsAt_g11352	1.85	1.26	0.74	0.72	-0.26	0.85	0.22	0.22	1.21	1.78	-0.03	1.04	1.63	1.6	-1.3	2.63	1.17	0.44	0.14
AsAt_g11353	-0.87	-0.85	-0.74	-0.36	-0.99	-0.6	-0.36	-0.9	-0.78	-0.55	-0.18	-0.28	-0.64	-0.46	-0.58	-0.86	-0.55	0.18	-0.53
AsAt_g11355	-0.6	-0.41	-0.87	-0.39	-0.64	-0.42	-0.46	-0.49	-0.7	-0.31	-0.19	-0.35	-0.6	0.14	-0.07	-0.29	-0.27	-0.17	-0.34
AsAt_g11356	4.21	3.41	2.17	2.38	3.51	2.24	3.82	2.39	3.06	0.9	1.91	3.9	3.01	0.77	0.77	3.21	1.99	1.28	2.88
AsAt_g11357	-0.29	-0.24	-0.42	-0.47	-0.23	-0.31	-0.51	-0.24	-0.54	-0.35	-0.5	-0.45	-0.41	-0.78	-1.06	-0.21	-0.43	-0.75	-0.36
AsAt_g11358	-0.68	-0.01	-0.72	-0.11	-0.78	-0.36	-0.14	0.02	0.48	-0.12	-0.05	0.28	-0.56	0.02	-0.45	-0.13	-0.17	0.21	-0.24
AsAt_g11359	-0.04	-0.05	0.01	0.09	-0.17	-0.47	-0.27	-0.91	0.14	-0.81	0.31	0.31	-0.04	0.73	0.99	-0.52	0.22	0.29	-0.29
AsAt_g11360	0.35	-0.29	0.18	0.37	0.16	0.06	0.27	-0.35	-0.07	0.18	0.88	0.93	0.15	1.13	0.59	0.38	-0.19	0.69	0.36
AsAt_g11362	0.04	0.17	0.47	0.34	1.11	0.87	0.2	0.82	1.16	-0.12	0.11	1.05	0.26	0.82	1.28	0.63	0.71	-0.07	0.34
AsAt_g11363	0.47	1	0.62	2.37	2.67	0.79	0.5	1.1	0.44	-0.21	-0.06	0.71	0.53	-0.82	0.08	0.71	0.82	1.11	0.75
AsAt_g11364	0.39	1.93	1.12	0.81	1.08	0.64	0.46	1.86	-0.05	0.57	-0.01	1.15	1.15	2.66	2.21	1.31	-0.14	-0.87	0.59
AsAt_g11365	-0.21	-0.22	-0.34	-0.07	-0.44	-0.04	-0.13	0.03	-0.14	-0.13	0.13	-0.22	-0.28	0.28	0.54	0.11	-0.02	0.32	-0.25
AsAt_g11367	-0.44	-0.82	0.28	-0.27	0.47	-0.08	0.1	-0.67	-0.09	-1.26	1.14	-0.74	-0.67	0.15	-0.24	-0.93	1.2	1	1.06
AsAt_g11368	0.24	-0.03	-0.26	0.02	0.24	0.03	-0.26	0.12	-0.06	-0.08	-0.16	-0.01	-0.05	-0.62	-0.26	0.07	0.18	-0.38	0.09
AsAt_g11369	0.85	0.2	0.02	0.47	0.25	0.53	0.81	0.06	0.64	0	0.95	0.42	0.41	-0.24	0.7	-0.37	0.44	1.27	0.16
AsAt_g1137	0.59	0.48	-0.57	0.2	0.7	0.14	-1.59	0.13	-0.73	-4.64	-4.24	1.57	0.37	-1.54	0.29	0.67	0.21	1.74	0.15
AsAt_g11370	0.61	1.1	0.86	1.06	1.06	1.01	1.01	1.35	1.13	0.71	0.49	1.45	1.14	0.66	0.98	1.37	1.28	0.81	1.22
AsAt_g11371	-0.18	0.04	0.28	0.64	0.27	0.28	0.27	0.31	0.45	0.56	0.5	0.56	0.24	0.39	0.06	0.43	0.68	0.27	-0.11
AsAt_g11372	-0.19	-0.15	-0.74	-0.48	-0.36	-0.5	-0.09	0.12	-1.21	-1.52	-2.16	-0.27	-0.34	-0.5	0	-0.3	-0.43	-0.67	-0.58
AsAt_g11375	-0.02	0.82	-0.16	0.43	-0.23	0.58	0.69	0.34	0.49	0.2	0.79	0.34	0.28	0.28	-0.08	0.26	0.35	0.25	-0.19
AsAt_g11377	-0.61	1.08	1.68	2.05	0.86	0.77	1.39	-0.14	1.82	3.36	-1.37	2.94	1.08	2.53	1.76	0.17	2.27	-0.8	1.59
AsAt_g11380	0.91	0.94	0.92	0.65	0.62	0.77	1.2	1.3	1.09	1.84	0.22	1.12	0.69	2.34	2.53	0.8	0.82	-0.29	1.3
AsAt_g11381	0.35	0.04	0.25	0.45	0.15	0.59	0.27	0.61	0.27	0.16	-0.55	0.37	0.33	-0.13	0.18	0.14	0.51	-0.62	0.48
AsAt_g11382	0.5	0.45	0.58	0.77	0.59	0.54	0.16	0.22	0.43	0.96	0.66	0.69	0.54	0.32	0.98	0.17	0.4	0.08	0.17
AsAt_g11383	0.23	0	0.2	0.69	0.21	0.45	0.58	0.62	0.54	-0.08	-0.67	0.37	0.27	-0.03	0.27	-0.07	0.27	-0.5	0.11
AsAt_g11384	-2.02	-1.84	-1.58	-3.19	-3.17	-0.98	-2.58	-2.25	-2.3	-1.95	-0.66	-2.77	-2.63	-1.7	-0.55	-1.8	-2.13	-0.75	-4.47
AsAt_g11385	0.27	-0.16	-0.05	0.08	-0.09	-0.04	-0.12	-0.03	0.22	0.27	-0.32	0	-0.1	-1.42	-1.46	-0.3	0.05	-0.78	-0.16
AsAt_g11387	-0.98	-0.73	-1.08	-0.9	-1.02	-1.06	-0.87	-0.87	-0.92	-1.01	0.01	-0.81	-1.04	-0.55	-0.15	-0.66	-1.03	-0.23	-1.55
AsAt_g11388	-1.48	-1.58	-0.7	-1.15	-1.15	-1.49	-1.36	-1.5	-1.29	-1.06	-0.87	-1.27	-1.23	-0.68	-0.79	-1.46	-1.04	-0.7	-1.36
AsAt_g11390	-3.94	-3.56	-2.79	-2.95	-2.35	-2.07	-3.34	-3.81	-3.83	-3.58	-0.98	-3.48	-3.52	-2.14	-2.55	-3.33	-3.24	-0.19	-4.41
AsAt_g11391	-0.87	-0.74	-0.92	-0.77	-0.9	-0.87	-0.71	-0.85	-0.72	-0.8	-0.31	-0.91	-0.86	-0.13	0.31	-0.8	-0.59	-0.38	-0.89
AsAt_g11393	-1.81	-1.58	-1.52	-2.14	-1.16	-1.3	-1.78	-1.87	-1.47	-2.12	0.96	-1.18	-1.36	-1.95	-1.24	-1.74	-1.66	0.49	-1.46
AsAt_g11394	0.76	1.42	1.06	0.17	0.11	0.26	0.66	0.71	0.55	0.05	0.08	2.59	0.82	-0.12	-0.46	1.12	1.11	-0.2	0.98
AsAt_g11395	0.71	0	-0.12	-0.18	-1.3	-0.12	0.69	0.96	1.4	-2.3	2.49	1.41	-0.41	2.94	1.71	0	0.53	1.76	1.16
AsAt_g11396	0.5	0.23	0.1	0.44	0.1	0.37	0.31	0.43	0.38	0.46	0.57	0.35	0.3	0.61	0.49	0.24	0.31	0.39	0.64
AsAt_g11399	0.36	0.09	0.06	0.25	-0.16	0.26	0.26	0.51	0.51	0.14	0.5	0.27	0.26	-0.06	0.13	-0.02	0.39	0.11	0.35
AsAt_g114	-2.54	-1.82	-2.94	-1.74	-3.53	-2.65	-2.27	-1.85	-2.45	-2.27	-3.04	-1.84	-2.76	-0.89	-1.73	-1.48	-1.71	-1.7	-2.29
AsAt_g1140	1.06	1.4	0.9	1.24	1.13	1.37	1.27	1.2	0.1	-6.05	-8.61	2.06	1.33	0.54	0.84	1.47	1.28	0.02	1.24
AsAt_g11400	1.28	0.7	0.89	0.65	-0.07	0.47	-1.74	-0.77	-1.26	-0.86	2.16	-0.48	-0.73	2.34	2.4	0.3	0.74	0.67	-0.07
AsAt_g11402	-1.03	-0.38	-1.26	-0.48	-0.71	-1.11	-0.57	-0.51	-0.13	-0.83	-1.03	-0.67	-0.39	0.96	0.85	-0.08	-0.65	-0.7	0.09
AsAt_g11403	0.78	0.58	0.57	0.7	0.78	0.43	0.98	0.59	0.73	0.57	0.72	0.68	0.74	0.68	0.62	0.77	0.6	0.51	0.89
AsAt_g11404	-0.02	0.19	-0.01	0.14	0.29	0.04	-0.13	-0.03	0.07	0.05	-0.54	0.13	-0.12	-1.3	-1.11	0.17	-0.29	-1.57	-0.09
AsAt_g11405	0.16	0.2	0.05	-0.09	-0.04	-0.18	0	0.18	0.14	-0.24	0.17	0.27	0.17	-0.22	-0.13	0.08	0.11	0.24	-0.03
AsAt_g11406	-0.06	-0.2	-0.01	-0.04	0	-0.16	-0.09	-0.03	-0.13	-0.27	-0.17	-0.17	0	0.25	0.28	-0.14	-0.14	-0.08	-0.14
AsAt_g11407	0.41	0.74	0.5	0.92	0.99	0.24	0.84	0.56	0.78	0.39	0.01	0.71	0.6	-0.03	0.58	0.74	0.25	0.66	0.95
AsAt_g11408	-1.23	-0.35	-1.1	-0.6	-0.27	-0.42	-0.85	-0.76	-0.94	-1	-0.81	-1.1	-0.78	-1.18	-2.76	-0.18	-0.81	-1.14	-0.67
AsAt_g11409	0.54	0.36	-0.03	0.26	-0.99	-0.77	0.82	1.29	0.43	0.66	-0.22	0.29	0.27	0.12	-2.39	0.72	-0.33	-0.01	0.55
AsAt_g11410	-0.13	-0.43	-0.38	-0.2	-0.9	-0.15	-0.29	-0.19	-0.42	-0.61	-0.95	0.07	-0.46	-0.04	-0.53	-0.38	-0.1	-1.15	-0.47
AsAt_g11412	-0.21	-0.14	-0.21	-0.15	-0.15	-0.18	-0.16	-0.22	-0.31	-0.13	-0.16	-0.16	-0.08	-5.88	-9.39	-0.25	-0.16	-0.15	-0.22
AsAt_g11418	0.36	0.17	0.23	0.14	-0.2	-0.6	0.04	0.08	-0.01	0.4	0.17	-0.39	-0.01	-3.86	-5.38	-0.42	0.17	-0.45	-0.67
AsAt_g11419	0.42	0.3	0.15	0.09	0.17	0.28	0.24	0.03	0.09	0.32	-0.14	0.28	0.23	0.11	0.11	0.31	0.19	-0.3	0.28
AsAt_g1142	-0.44	-0.51	0.51	1.22	-0.78	-2.04	-1.61	1.3	1.39	-2.39	-1.76	2.54	-0.06	1	2.27	-1.31	0.57	-0.56	0.63
AsAt_g11420	-0.66	-0.71	-0.88	-0.73	-0.86	-0.87	-0.88	-0.89	-0.78	-0.76	-0.69	-0.84	-0.74	-0.37	-0.4	-0.69	-0.64	-0.64	-0.83
AsAt_g11421	0.19	0.24	-0.03	0.3	-0.23	0.31	0	0.33	0.34	-0.09	-0.09	0.02	0.1	-1.13	-0.89	0.19	-0.06	0.24	0.04
AsAt_g11422	-1.28	-1.77	-1.35	-1.74	-0.58	-1.9	-2.74	-1.52	-2.05	-2.73	-1.18	-1.71	-1.61	-0.35	-0.89	-2.1	-1.18	-1.08	-1.52
AsAt_g11423	-0.1	-0.05	-0.01	-0.25	-0.09	-0.34	-0.16	-0.24	-0.32	-0.36	-0.55	-0.15	0.05	-0.74	-1.04	0	-0.17	-1.33	-0.26
AsAt_g11424	-0.27	-0.36	-0.76	-0.65	-0.78	-0.6	-0.26	-0.03	-0.55	-0.7	-0.2	-0.32	-0.27	-1.45	-1.26	-0.4	-0.34	-0.68	-0.43
AsAt_g11426	2.07	0.14	0.82	0.66	1.2	-0.32	1.36	-0.17	0.99	-0.17	0.47	0.09	0.8	0.85	1.27	-0.04	0.49	-1.17	0.69
AsAt_g11432	0.8	0.97	0.56	0.91	0.55	0.66	1.36	1.02	0.94	1.33	0.17	0.62	0.58	0.15	0.56	-0.29	0.96	-0.44	1.2
AsAt_g11433	-0.39	-0.45	-0.19	-0.39	-0.3	-0.47	-0.27	-0.06	-0.27	-0.76	-0.53	-0.36	-0.37	-0.11	0.23	-0.44	-0.56	-0.65	-0.36
AsAt_g11434	0.99	0.75	0.88	0.62	0.65	2.22	1.26	1.14	0.55	1.8	0.37	0.47	0.79	0.01	-0.03	0.92	0.7	-0.22	0.68
AsAt_g11435	-0.19	-0.32	-0.86	-0.55	-0.86	-0.82	-0.19	-0.76	-0.31	-0.91	-0.62	-0.22	-0.64	-0.2	-0.52	-0.53	0.06	-0.82	-0.76
AsAt_g11437	0.36	-0.12	-0.02	0.04	0.16	0.17	-0.08	0.37	0.21	-0.56	0.56	0.05	0.17	1.75	1.69	-0.32	0.03	0.17	0.24
AsAt_g11438	0.07	-0.32	-0.35	-0.26	-0.2	-0.11	-0.43	-0.19	0.07	-0.4	0.5	0.23	-0.13	-0.46	-0.52	-0.53	-0.37	0.13	0.13
AsAt_g11439	0.01	-0.23	-0.24	-0.51	-0.41	-0.51	-0.18	0.08	0.2	-0.44	-0.64	0.33	-0.12	-0.23	-1.13	-0.1	-0.56	0.04	-0.08
AsAt_g1144	-0.59	-0.94	-0.89	-1.05	-0.68	-0.75	-0.65	-0.63	-0.87	-7.59	-8.04	-0.69	-1.07	-2.34	-2.31	-0.9	-0.65	-1.05	-0.72
AsAt_g11441	-0.66	-0.85	-1.31	-0.47	-1.18	-0.48	-0.78	-1.27	-0.1	-0.82	-0.02	0.27	-1.32	0.07	0.53	-0.43	-0.81	-1.02	-1.23
AsAt_g11442	-5.33	-5.03	-1.65	-2.83	-2.14	-4.77	-4.14	-3.7	-4.48	-5.18	-2.01	-2.97	-3.34	-2.69	-1.91	-4.66	-4.27	-1.32	-4.84
AsAt_g11444	0.4	-0.73	-0.62	-0.79	1.18	-1.25	-0.76	-0.28	-0.79	0.12	0.53	-0.5	-0.14	2.08	2.02	-0.98	-0.22	-0.42	-0.17
AsAt_g11445	4.59	4.22	5.59	4.92	4.99	4.32	4.57	4.63	4.71	3.94	4.8	5.62	4.94	2.94	3.76	4.64	5.24	6.21	4.41
AsAt_g11446	3.79	4.62	6.07	4.56	6.73	6.3	4.89	5.47	5.77	6.86	3.97	4.25	6.1	3.24	3.53	5.57	6.5	3.94	4.53
AsAt_g1145	-0.33	-1.13	-0.18	-0.66	-1.51	0.21	-0.53	-0.83	-1.06	-6.72	-5.55	-0.38	-0.58	-0.32	-0.01	-0.71	-0.1	0.02	0.19
AsAt_g11450	4.8	5.07	4.76	5.29	4.29	4.55	6.65	7.1	6.25	3.86	-0.19	6.43	5.04	4.08	3.86	6.47	5.73	1.34	3.79
AsAt_g11454	0.78	1.32	1.01	1.55	2.47	1.25	1.03	1.32	1.4	1.68	1.42	1.19	0.81	-1.31	-1.53	0.34	0.46	1.93	1.11
AsAt_g11456	0.51	0.21	0.17	0.34	0.44	0.26	0.47	0.36	0.58	0.38	0.3	0.19	0.23	0.24	0.46	0.31	0.29	-0.11	0.17
AsAt_g11457	-0.15	-0.12	-0.13	0.07	-0.24	-0.57	-0.27	0.19	-0.11	-0.45	-0.69	0.16	-0.33	-1.15	-0.42	-0.17	0.13	-0.49	-0.48
AsAt_g11458	0.74	-0.06	0.19	0.37	0.14	0.09	0.49	-0.93	0.29	0.14	0.35	0.07	0.45	-1.64	-1.47	0.1	-0.01	0.1	0.2
AsAt_g11460	0.58	0.32	0.27	0.47	0.46	0.37	0.56	0.39	0.42	0.37	0.1	0.32	0.44	0.54	1.23	0.49	0.49	0.24	0.43
AsAt_g11461	0.79	0.73	0.87	0.78	0.78	0.76	0.59	0.94	0.77	0.87	0.23	0.88	0.66	0.25	0.36	0.72	0.74	0.06	0.83
AsAt_g11462	0.29	0.59	0.36	0.49	1.22	2.21	0.38	0.22	-0.19	-0.15	1.08	0.29	1.08	0.04	1.88	0.81	0.36	0.03	0.4
AsAt_g11463	0.06	-0.41	-0.73	0.9	-0.45	-0.76	0.52	1.37	0.09	-2.21	0.76	0.16	-0.22	-1.02	-0.36	-0.36	-0.93	0.03	-0.28
AsAt_g11464	0.41	0.23	0.23	0.3	0.3	0.32	0.2	0.24	0.24	-0.02	0.25	0.16	0.16	0.43	0.87	0.07	0.06	0.03	0.47
AsAt_g11465	-0.13	0.08	-0.51	-0.07	0.26	0.17	0.18	-0.04	0.06	-0.48	-0.33	0.18	-0.08	1.02	1	0.04	0.05	-0.23	-0.38
AsAt_g11467	-0.78	-0.31	-0.5	-0.65	-0.63	-0.72	-0.66	-0.71	-0.73	-0.62	-0.84	-0.46	-0.86	0.11	0.29	-0.28	-0.61	-0.86	-0.37
AsAt_g11468	1.67	1.73	1.36	0.87	1.63	1.41	1.4	1.65	1.48	1.49	1.64	1.67	1.59	2.22	2.76	2.52	1.65	0.56	1.73
AsAt_g11469	0.9	0.97	0.59	1.13	0.53	0.72	1.34	1.3	1.34	0.99	0.52	0.81	0.9	-0.04	-0.41	0.83	0.79	0.09	0.91
AsAt_g1147	0.59	-0.57	-0.45	0.47	1.21	0.55	0.48	0.54	0.51	-5.59	-4.58	-0.01	0.71	0.05	-0.35	0.12	-0.64	0.91	0.73
AsAt_g11470	0.54	-0.19	0.28	-0.02	-0.59	1.14	-0.38	1.07	1.32	0.64	0.05	0.4	-0.52	0.68	0.02	1.15	-0.91	0.29	-0.14
AsAt_g11475	-1.4	-1.42	-1.41	-1.18	-1.19	-1.46	-1.48	-1.5	-1.36	-1.37	-1.35	-1.35	-1.45	-1.18	-1.17	-1.46	-1.55	-1.31	-1.5
AsAt_g11476	0.63	0.47	0.53	0.34	0.43	0.41	0.54	0.4	0.85	0.04	-0.16	0.21	0.26	0.4	0.8	0.62	0.48	0.05	0.39
AsAt_g11478	-1.38	0.74	0.01	0.77	1.82	-1.08	0.36	0.12	-0.1	1.63	-0.05	0.67	-0.03	-0.87	0.73	-0.18	-0.61	0.38	1.17
AsAt_g11479	0.4	0.23	0.3	0.32	-0.53	-0.14	0.31	0.11	0.28	0.56	-0.63	0.35	0.28	1.03	0.7	-0.11	-0.13	-0.48	0.49
AsAt_g1148	-0.68	-0.41	-0.43	-0.1	0.13	-0.01	0.15	-0.88	-0.28	-6.54	-7.61	0.32	-0.26	-1.48	-1.55	-0.76	-0.07	-0.13	-0.04
AsAt_g11480	0.85	0.95	0.27	1.06	0.86	0.06	0.56	0.54	0.63	-0.13	-0.09	1.2	0.53	0.53	-0.24	0.58	0.63	-0.41	0.39
AsAt_g11482	-0.2	-0.12	0.03	-0.27	-0.23	-0.17	-0.3	-0.35	-0.16	-0.3	-0.01	-0.13	-0.07	0.08	0.02	-0.12	-0.1	-0.34	-0.11
AsAt_g11483	-0.62	-1.51	-1.27	-1.64	-0.13	-0.77	-1.07	-1.37	-1.05	0	-1.44	-0.26	-1.04	0.21	1.97	1.03	0.38	1.05	-0.06
AsAt_g11484	-0.05	-0.05	-0.17	0.08	0	-0.22	0.15	-0.01	0.13	-0.4	-0.16	0	0	0.09	0.47	0	-0.05	-0.32	-0.14
AsAt_g11487	0.52	0.54	0.62	1.49	1.51	0.39	0.82	-7.3	0.69	0.42	1.29	0.35	0.48	-1.13	-0.74	0.34	0.55	1.39	0.75
AsAt_g11488	-0.19	-0.36	-0.29	-0.35	-0.12	-0.66	-0.56	-0.48	-0.29	-5.39	-9.16	-0.38	-0.34	-0.16	-0.27	-0.54	-0.47	-1.38	-0.33
AsAt_g1149	0.21	0.52	-0.64	-0.02	0.51	0.18	-0.03	0.86	-0.02	-5.17	-5.73	-0.31	-0.19	2.26	2.44	-0.04	-0.01	0.35	0.49
AsAt_g11490	-1.49	0.79	-0.77	0.55	-1.64	-0.82	-0.19	-0.85	0.71	-0.48	2.68	-0.04	-0.67	-0.35	-1.51	0.12	0.16	0.46	-0.45
AsAt_g11491	-0.63	-1.51	-1.13	-1.08	-0.36	-0.24	-0.79	-0.52	-2.01	-0.14	3.64	-0.7	-1.38	-0.57	-1.52	-1.48	-1.51	1.34	-1.75
AsAt_g11492	0.65	1.16	1.08	2.31	1.33	1.04	0.75	0.81	0.81	0.58	-0.79	1.05	0.97	1.85	1.5	1.24	0.98	0.42	0.95
AsAt_g11493	-0.13	0.42	0.22	-0.61	-0.23	-0.24	-0.37	0.1	-0.24	-0.32	1.2	-0.75	-0.54	-0.43	-0.57	0.07	-0.31	0.51	-0.32
AsAt_g11496	0.83	0.6	0.57	0.31	0.6	0.7	0.98	-0.22	1.34	-0.25	0.52	0.82	0.37	1.37	-0.73	-0.42	0.59	0.25	0.03
AsAt_g11497	0.26	0.27	0.17	0.16	0.28	0.15	0.28	0.18	0.24	0.04	0.68	0.18	0.23	0.32	0.44	0.27	0.12	0.75	0.27
AsAt_g11498	0.23	-0.13	-0.05	-0.17	-0.72	-0.01	-0.3	0.05	-0.02	-0.71	0.05	0.24	0.05	0.24	-0.7	0.01	0.02	-0.39	-0.54
AsAt_g11499	0.82	0.65	0.73	0.94	0.63	0.6	0.83	0.91	0.98	0.96	0.91	0.85	0.75	0.51	0.23	0.77	0.88	0.79	0.72
AsAt_g115	-1.29	-0.55	-1.76	-2.79	-3.7	-0.06	-0.31	-1.02	-2.34	-2.46	-1.6	-2.56	-1.8	0.49	1.4	0.32	-1.79	-2.32	-3.03
AsAt_g1150	0.51	1.26	2.13	1.89	0.83	1.17	0.91	1.68	0.02	-2.6	-2.77	1.81	1.6	1.63	0.01	2.62	1.94	1.56	2.1
AsAt_g11501	1.24	0.83	-1.74	-0.13	1.84	-0.45	0.37	-0.9	-2.56	-1.34	-0.87	-1.09	0.12	0.65	-0.92	0.12	0.68	-2.08	-2.57
AsAt_g11502	-0.09	-0.73	-0.77	-0.9	-1.11	-1.88	-0.47	-0.69	-1.54	-2.33	-0.76	-0.4	-0.59	-2.34	-2.47	-0.21	-0.42	-0.79	0.3
AsAt_g11504	-0.84	-0.86	-2.01	-0.69	0.17	-1.54	-0.63	-1.29	-1.85	-2.34	-0.37	-1.25	-1.34	1.54	1.1	-1.21	-1.14	-0.45	-1.66
AsAt_g11505	0.58	0.85	0.34	1.04	-0.48	0.03	1.38	0.23	1.03	2.15	1.33	0.67	1.29	2.35	1.99	0.28	0.91	1.09	1.06
AsAt_g11506	0.92	1.39	0.67	1.18	0.75	0.47	1.05	1.1	1.9	0.55	-0.05	1.29	0.25	3.64	1.24	1.53	1.3	-0.15	1.1
AsAt_g11507	-0.42	-0.54	-0.57	-0.74	-1.4	-0.35	-0.6	-0.56	-0.32	-0.86	-0.68	-0.85	-0.67	0.23	-0.69	-0.55	-0.35	-0.41	-0.38
AsAt_g11508	0.39	0.32	0.43	0.04	0.26	0.62	-0.03	0.24	0.07	0.18	0.83	-0.35	0.39	-0.4	0.1	0.18	-0.26	0.36	0.58
AsAt_g11509	1.46	0.96	1.34	1.57	1.31	0.95	1.35	1.27	1.72	0.6	0.57	0.21	1.43	0.73	1.02	1.41	1.29	0.24	1.38
AsAt_g1151	-1.24	-1.25	-1.14	-1.37	-0.87	-1.27	-1.11	-1.4	-1.27	-8.4	-7.41	-1.44	-1.22	-1.35	-1.54	-1.16	-1.46	-1.32	-1.33
AsAt_g11511	-0.45	-1.45	-0.14	-0.46	-0.38	-0.3	0.28	0.08	-0.6	-0.68	0.08	-1.58	-0.18	-1.35	-1.56	-2.03	-0.68	-1.2	0.37
AsAt_g11512	-0.82	-0.73	-0.76	-0.89	-0.75	-0.57	-0.61	-0.91	-0.47	-1.34	-1.11	-0.79	-0.71	-1.5	-1.14	-0.62	-0.95	-1.06	-1.06
AsAt_g11513	0.37	0.35	0.43	0.42	0.23	0.58	0.54	0.34	0.55	0.49	0.08	0.42	0.33	-0.01	-0.08	0.18	0.34	0.09	0.5
AsAt_g11514	0.05	-0.05	-0.11	-0.04	-0.02	-0.08	0.03	-0.08	-0.06	-0.05	-0.28	-0.01	-0.05	0.36	0.34	0	-0.07	-0.25	-0.17
AsAt_g11515	-0.3	-0.24	-0.17	0.17	-0.1	0	-0.12	0.05	-0.44	-0.2	0.23	-0.43	-0.13	0.61	-0.05	-0.24	0.34	0.62	-0.1
AsAt_g11517	-0.11	-0.03	0.06	0.16	0.02	-0.16	0.02	-0.01	-0.11	-0.09	0.51	0.16	-0.29	-0.28	-0.56	0	0.19	0.51	-0.03
AsAt_g11518	-0.37	-0.24	-0.6	-0.41	-0.46	-0.25	-0.59	-0.15	-0.51	0.18	-0.32	-0.33	-0.36	-0.29	0.2	-0.27	-0.48	-0.64	-0.35
AsAt_g11520	0.95	0.98	1.47	1.02	1.03	1.11	1.28	1.25	0.84	2.1	1.29	1.09	1.11	1.8	1.16	1.04	1.14	1.51	1.71
AsAt_g11521	0.73	0.89	0.74	1.75	0.94	0.65	0.82	1.22	0.92	0.73	1.33	1.13	0.98	1.22	2.19	1.03	0.83	1.89	1.16
AsAt_g11522	0.88	0.76	0.68	1.61	2.4	0.28	0.78	0.79	1.19	1.3	0.93	1.1	0.48	-0.06	0.88	0.72	1.33	0.8	0.85
AsAt_g11527	0.43	0.46	0.47	0.42	0.64	0.58	0.69	0.31	0.36	0.76	0.59	0.9	0.48	0.3	0.13	0.52	0.65	0.11	0.85
AsAt_g11528	-2.4	-2.51	0.17	-0.34	-0.24	0.17	-1.98	-2.56	-0.01	-2.08	-2.85	0.07	-2.32	0.38	0.19	-2.09	-0.12	-0.58	0.19
AsAt_g11529	-1.6	-0.37	0.35	0.44	0.45	0.43	-1.62	-0.27	0.24	0.14	-0.35	0.16	-0.62	-0.08	-0.63	-0.06	0.53	0.21	-0.28
AsAt_g11536	0.06	-0.2	-0.2	1.18	1.07	0.04	0.08	0	-0.27	-0.48	0.57	0.2	0.09	1.26	1.27	0.1	0.16	0.57	-0.2
AsAt_g11537	-0.32	0.03	0.11	0.27	-0.02	0.05	0.19	0.01	0.1	0.12	0.32	0.13	0.03	-0.7	-0.99	-0.13	0.1	0.25	0.01
AsAt_g11538	1.56	1.04	0.02	-0.34	-0.37	1.75	-1.19	0.52	0.18	0.99	0.33	0.89	0.4	1.03	1.73	0.42	0.51	0.41	0.1
AsAt_g11539	-0.56	-0.19	-1.54	-0.19	-0.67	-1.38	-0.19	-0.83	-0.18	0.04	-0.07	-0.44	-0.23	-0.15	0.19	-0.15	-1.27	-0.89	-1.02
AsAt_g1154	0.4	0.12	0.59	0.26	0	-0.19	0.05	0	0.54	-6.37	-6.58	0.52	0.41	-0.36	0.07	0.17	-0.42	-0.3	0.51
AsAt_g11540	-0.35	0.45	-0.2	-0.29	0.36	-0.04	0.08	0.9	0.6	0.68	0.05	0.17	0.01	0.44	0.3	0.62	0.57	0.15	1.06
AsAt_g11541	-0.03	0.45	-0.14	-0.43	-0.24	0.35	-0.75	-0.68	-0.46	0.16	0.19	-0.44	0.12	0.19	-0.7	-0.38	-0.8	0.02	-0.22
AsAt_g11542	-0.33	-0.54	-0.46	-0.63	-0.71	-0.25	-0.59	-0.52	-1.08	0.14	-0.24	-0.71	-0.61	0.15	0.81	-0.39	-0.39	-0.44	-0.41
AsAt_g11543	0.42	-0.36	0.13	0.56	0.17	0.25	0.78	0.78	0.9	0.11	1.08	1.03	1.31	-0.77	1.79	-0.34	1.46	-0.19	0.81
AsAt_g11545	-0.88	-0.6	-0.58	-0.08	-0.4	-0.43	-0.37	-0.35	-0.66	-0.25	-0.56	-0.85	-0.6	-0.45	-0.04	-0.54	-0.28	-0.21	-0.61
AsAt_g11546	1.86	1.79	1.6	1.8	2.07	1.75	1.51	1.33	1.64	2.11	0.65	1.55	1.64	2.19	2.02	1.34	1.56	0.68	1.39
AsAt_g11547	0.76	1.51	0.34	1.7	3.15	-0.23	0.94	0.33	0.42	1.91	0.16	-0.39	0.98	0.77	0.84	-0.86	-0.37	0.69	0.18
AsAt_g11548	1.01	1.01	1.22	0.85	1.4	0.88	0.69	0.93	1.01	1.49	2.1	0.53	1.17	1.37	1.13	0.81	0.81	0.88	0.76
AsAt_g1155	0.01	0.04	-0.19	0.26	-0.26	0.28	0.09	-0.06	0.05	-6.53	-7.5	0.31	0.15	0.31	-0.57	-0.13	0.59	-0.06	-0.01
AsAt_g11550	0.06	-0.33	-0.18	-0.05	0.12	-0.03	0.38	0.28	0.33	0.39	0.73	-0.2	0.42	0.59	-0.49	0.56	0.34	-0.13	-0.19
AsAt_g11552	-0.11	0.15	0.2	0.08	0.12	-0.68	-0.58	-0.51	-0.42	-0.11	-0.19	-0.54	-0.61	0.6	1.77	-0.72	-0.49	-0.54	-1.1
AsAt_g11554	0.69	0.12	-0.11	0.31	-0.39	0.19	-0.04	-0.21	-0.11	0.1	0.19	-0.29	-0.01	0.23	0.37	-1.02	-0.03	-0.64	0.49
AsAt_g11555	-3.24	-0.82	-1.4	-0.84	-0.14	-1.3	-1.35	-3.56	-2.36	0.5	-3.46	-1.28	-1.65	-2.08	-2.21	-0.16	-1.74	-1.46	-1.77
AsAt_g11556	0.44	-0.03	0.22	0.21	-0.33	-0.13	0.22	0.24	0.11	0.3	-0.15	0.16	-0.05	-0.26	-0.2	-0.26	-0.05	-0.68	-0.1
AsAt_g11559	-0.34	-0.07	-1.07	-1.18	-2.2	-0.63	-0.44	-0.42	-0.54	-0.52	-0.4	-0.87	-0.64	-0.21	-0.33	-1	-1.14	-0.98	-0.73
AsAt_g1156	1.02	1.1	0.87	1.17	1	0.63	0.85	1.37	1.23	-6.89	-8.62	0.53	0.98	1.59	1.58	0.74	0.82	-0.03	0.32
AsAt_g11561	-0.31	-0.1	-0.33	-0.44	-0.43	-0.69	-0.46	-0.2	-0.5	0.23	0.55	-0.5	-0.27	-0.12	-0.25	-0.81	-0.59	0.08	-0.7
AsAt_g11562	-0.72	-0.2	-0.63	-1.23	-0.34	-0.97	0.16	-0.62	-0.34	0.42	-0.11	-0.56	-0.45	-0.21	0.06	-0.8	-0.96	-0.46	-0.08
AsAt_g11563	-0.03	0.2	0.07	0.62	0	0.86	0.25	1.92	2	0.93	0.25	2.36	0.19	-0.32	0.71	0.35	0.64	0.35	0.1
AsAt_g11566	0.44	-0.26	0.06	0.14	0.01	0.72	0.52	0.78	0.53	0.76	0.09	0.35	0.54	1.37	0.11	0.54	-0.09	-0.72	1.21
AsAt_g11567	0.8	0.23	0.56	0.73	0.52	1	0.51	1.05	0.66	1.04	0.35	0.92	0.7	0.01	-0.43	0.65	1.18	0.32	0.8
AsAt_g1157	-0.5	-0.35	-0.19	-0.46	0.07	-0.24	-0.19	-0.31	-0.34	-8.3	-8.83	0.27	-0.24	-0.24	-0.86	-0.34	-0.46	-0.84	-0.16
AsAt_g11570	1.13	0.94	1.17	1.32	0.59	0.35	0.92	1.09	0.36	1.64	-0.03	1.04	0.96	-0.78	0.79	0.51	0.73	-0.02	0.74
AsAt_g11573	0.09	-0.06	-0.05	-0.15	-0.26	-0.22	0.19	0.18	-0.05	-0.18	1.22	0.05	-0.17	-0.26	-0.25	-0.21	0.01	0.88	-0.03
AsAt_g11574	0.44	0.74	0.38	0.61	0.61	0.54	0.54	1.19	-0.24	0.9	0.72	0.69	0.51	0.05	-0.53	0.74	0.33	1.39	0.64
AsAt_g11575	-0.65	-1.52	-1.06	-0.76	-0.7	-0.84	-0.92	-0.99	-0.22	-0.71	-0.38	-0.34	-0.52	-1.81	-1.2	-0.65	-0.23	0.04	-0.47
AsAt_g11576	0.01	-0.08	0.24	0.11	-0.16	-0.08	0.31	0.39	0.33	-0.02	0.06	0.22	0.06	-0.44	-0.2	0.4	0.3	0.54	0.29
AsAt_g11579	0.61	-0.1	0.42	0.55	0.29	0.6	0.57	0.55	0.57	0.39	0.13	0.3	0.45	0.42	0.08	0.36	0.36	-0.08	0.48
AsAt_g1158	5.57	5.72	5.58	5.89	6.68	6.03	5.31	5.72	5.96	-3.58	-8.34	5.85	5.42	5.03	5.55	6.83	5.89	4.72	5.81
AsAt_g11580	1.03	-0.35	-0.12	-0.28	-0.57	-0.03	0.92	-0.29	0.82	-1.21	0.41	0.25	-0.01	-0.08	-0.34	-0.34	-0.65	-0.5	0.47
AsAt_g11581	2.05	2.96	1.21	1.76	1.67	2.6	1.6	2.18	1.71	4.02	4.08	1.88	2.08	2.14	-1.81	1.75	2.75	2.08	1.56
AsAt_g11582	-0.15	0.25	-0.14	-0.17	-0.07	0.01	-0.64	-0.2	0.07	0.02	0.04	0.49	0.14	0.07	-0.08	0.36	-0.13	-0.04	-0.41
AsAt_g11583	-0.19	-0.85	0.06	-0.15	-0.16	-0.43	-0.2	-0.73	0.28	-0.7	-2.5	-0.66	-0.06	-0.75	-0.88	-0.94	-0.16	-0.1	-0.18
AsAt_g11584	-3.28	-1.72	-3.13	-3.03	-1.05	-2.3	-1.89	-1.37	-2.68	-0.96	-0.28	-1.4	-2.51	-2.15	-2.42	-1.63	-2.49	-2.15	-2.12
AsAt_g11585	-2.34	0.04	-1.62	-1.9	-3.07	-2.51	-1.94	-0.41	-1.22	-0.88	-0.15	0.1	-1.6	-3.23	-1.27	-0.02	-2.49	-0.44	-1.86
AsAt_g11586	0.21	0.24	0.11	-0.21	-0.24	0.01	-0.21	0.2	-0.03	0.53	-0.08	0.18	-0.05	0.29	0.26	0.56	0.05	-0.28	-0.18
AsAt_g11587	0.11	0.2	0.18	0.1	0.09	0.16	0.1	0.31	0.32	0.33	0.08	0.31	0.15	0.27	0.33	0.09	0.12	-0.07	-0.01
AsAt_g11590	0.31	0.35	0.2	-0.01	0.41	0.36	-0.22	0.15	0.32	0.41	-0.05	-0.05	0.23	0.43	0.42	-0.19	-0.25	-0.4	-0.18
AsAt_g11591	0.04	-0.1	0.07	0.14	0.2	0.03	0.12	-0.03	0.02	0.19	0.04	0.15	0.08	-0.71	-0.7	0	-0.03	0	0.03
AsAt_g11592	-0.21	-0.23	-0.04	-0.06	0.02	-0.02	-0.04	-0.13	0.19	0.41	0.58	-0.58	-0.11	0.59	0.83	-0.21	-0.17	-0.04	-0.15
AsAt_g11593	1.47	-1.05	1.29	-0.74	-1.27	1.42	1.5	-0.58	1.68	0.92	-0.61	0.26	0.83	0.67	1	-0.86	0.97	-0.46	0.28
AsAt_g11594	-0.33	-1.22	-1.25	-0.76	-1.16	-0.82	-0.61	-1.01	-0.53	-0.8	-0.08	-1.21	-0.77	-0.57	-0.97	-1.27	-0.91	-1.16	-1.22
AsAt_g11595	5.11	1.86	2.87	1.47	0.54	4.3	3.99	2.37	3.49	2.06	0.25	3.31	4.17	0.55	1.64	2.25	3.58	2.27	3.24
AsAt_g11597	-0.52	-0.69	-0.44	-1.2	-1.32	-0.58	-0.48	-1.08	-0.3	-0.6	-1.3	-1.27	-0.35	-0.94	-1.24	-0.94	0	-2.14	-0.91
AsAt_g11603	-1.58	-1.67	-1.61	-1.91	-2.07	-1.83	-1.44	-1.71	-1.62	-1.74	-1.24	-2.28	-1.7	-2.43	-1.53	-2.02	-1.58	-1.26	-1.88
AsAt_g1161	0.82	0.73	0.67	0.72	0.55	0.9	0.75	0.87	0.65	-7.02	-7.82	0.55	0.65	1.03	0.59	0.63	0.64	0.77	0.56
AsAt_g11610	0.66	0.55	-0.04	0.29	0.12	0.37	0.68	0.4	0.39	0.43	0.07	0.65	0.46	-1	-1.36	0.15	0.62	-0.05	0.34
AsAt_g11611	0.61	0.36	0.15	0.19	0.22	0.06	0.43	2.57	0.16	0.25	0.3	0.25	0.2	0.69	0.6	0.24	0.44	0.07	0.45
AsAt_g11612	-0.22	-0.21	0.03	-0.11	-0.08	-0.2	0.11	0.03	0.14	-0.78	-0.53	0.04	-0.15	0.25	-0.25	-0.13	-0.28	0.11	-0.08
AsAt_g11613	0.58	0.77	0.53	0.55	0.64	0.41	0.65	0.85	0.44	0.78	-0.79	0.3	0.64	-0.31	-0.16	0.62	0.66	-0.78	0.45
AsAt_g11614	0.1	0.13	0.12	0.25	0.08	0.1	0.03	0.12	0.23	0.5	-0.21	0.21	0.08	0.01	-0.21	0.37	0.08	-0.26	0.02
AsAt_g11615	-1.06	-0.53	-0.59	-0.15	-0.45	-1.35	-0.27	-1.01	-0.45	-1.05	-1.03	-0.32	-0.61	-0.22	-0.09	-0.89	-0.72	-1.25	-0.42
AsAt_g11616	-0.2	-0.16	0.2	-0.15	-0.41	-0.19	-0.35	-0.23	0.25	-0.22	-0.4	-0.35	-0.51	0.42	0.83	-0.65	-0.08	-0.21	-0.34
AsAt_g11618	0.12	-0.47	-0.04	-0.1	-0.04	-0.6	-0.52	-0.27	0.05	-0.21	-0.62	0.97	-0.02	-0.17	-0.76	-0.28	-0.47	-0.88	-0.16
AsAt_g11619	0.07	-0.61	0.17	0.32	0.05	-1.05	-0.02	0.82	0	1.83	0.01	-0.62	-0.07	0.51	1.04	-0.88	0.09	0.19	0.6
AsAt_g11620	-1.02	-1.47	-1.92	-1.54	-0.99	-1.83	-1.32	-1.43	-1.56	-0.97	-0.99	-1.83	-1.28	0.93	-0.29	-1.13	-2.12	-0.68	-1.62
AsAt_g11622	1.95	1.55	2.16	2.93	2.11	1.18	2.76	1.25	1.13	2.36	1.53	1	1.87	-1.52	-0.04	1.72	1.65	1.5	1.98
AsAt_g11623	-0.49	-0.64	-0.52	-0.36	-0.89	-0.69	-0.47	-0.27	-0.31	-0.5	-0.14	-0.53	-0.29	-0.12	-0.27	-0.55	-0.76	-0.44	-0.46
AsAt_g11628	0.18	-0.06	0.17	-0.16	0.15	0.09	-0.25	0.13	0.08	0.22	0.65	-0.04	0.09	-0.28	-0.42	0.09	0.04	0.31	0.08
AsAt_g11629	0.21	0.46	0.37	0.52	-0.03	0.29	0.58	0.59	1.01	0.62	1.36	0.72	0.36	0.11	0.44	0.33	-0.02	0.96	0.71
AsAt_g1163	-0.39	-0.62	-0.71	-0.83	-0.57	-0.73	-0.6	-0.54	-0.63	-7.37	-8.57	0.02	-0.76	-0.68	-0.59	-0.76	-0.49	-0.46	-0.24
AsAt_g11630	-0.8	-0.63	-0.84	-0.41	-1.42	-1.15	-0.57	-0.6	-0.5	-1.18	0.17	-0.99	-0.99	-2.97	-1.63	-0.64	-0.96	-0.32	-0.39
AsAt_g11632	-0.66	-0.71	-1	-1.36	-0.46	-1.33	-0.91	-0.67	-0.6	-0.58	-0.84	-0.82	-0.76	-1.24	-1.17	-1.16	-0.89	-1.01	-1.02
AsAt_g11634	-0.24	-0.11	-0.36	-0.52	-0.14	-0.36	-0.14	-0.18	-0.31	-0.21	0.09	-0.14	-0.23	-0.09	-0.11	-0.76	-0.36	0.13	0.05
AsAt_g11637	-1.78	-1.17	-1.35	-1.12	-1.44	-1.41	-1.31	-1.27	-1.62	-1.47	0.16	-1.36	-1.39	-1.04	-1.29	-1.44	-1.5	-0.43	-1.09
AsAt_g11639	0.87	0.89	0.71	0.79	0.55	0.93	0.99	0.14	0.85	0.95	0.14	0.75	1.16	-0.34	-0.28	1.3	1.01	-0.11	1.08
AsAt_g11640	0.5	0.73	0.34	0.43	0.92	0.4	0.38	0.36	0.47	0.69	-0.32	0.4	0.25	0.46	0.36	0.75	0.69	-0.28	0.5
AsAt_g11641	2.73	1.49	1.09	0.16	0.67	1.64	2.3	2.95	2.96	3.12	3.78	0.24	2.48	1.19	0.56	0.89	1.81	2.82	1.66
AsAt_g11642	-2.04	-1.54	-1.19	-4.12	-4.25	-1.91	-1.4	-1.34	-1.49	-1.5	-0.59	-4.48	-2	-3.49	-3.7	-2.52	-1.54	0.12	-1.56
AsAt_g11645	3.29	3.52	2.26	2.99	3.43	2.65	3.85	3.51	3.12	3.01	4.34	2.81	3.27	-1.02	1.19	2.25	2.97	3.13	3.44
AsAt_g11646	0.07	0.15	-0.09	1.49	1.52	0.36	-0.42	0.02	-0.2	-0.12	-0.38	1.53	-0.01	0.8	0.38	-0.67	-0.47	-0.3	-0.02
AsAt_g11647	0.31	-0.06	0.35	-0.35	-0.13	0.34	0.18	0.51	0.12	0.37	0.25	-0.12	0.17	-0.66	0.01	0.07	0.2	0.29	0.31
AsAt_g11648	0.24	0.15	0.25	0.64	0.27	0.34	0.29	0.35	0.31	0.55	-0.4	0.48	0.13	0.49	0.62	0.28	0.13	-0.64	0.29
AsAt_g11649	-1.16	-0.12	-0.55	-0.95	-0.97	-0.75	-0.82	-0.18	-0.76	-0.23	-1.8	-0.35	-0.66	-1.27	-0.57	-0.17	-0.25	-1.9	-0.69
AsAt_g1165	-0.4	-0.63	-0.62	-0.24	-0.28	-0.67	-0.33	-0.22	-0.38	-6.92	-5.02	-0.75	-0.48	-0.12	-0.6	-0.48	-0.05	-0.12	-0.51
AsAt_g11651	-0.08	0.17	-0.04	0.05	-0.83	0.02	0.7	0.45	0.01	0.95	-0.64	0.54	-0.39	1.28	1.76	0.52	0.16	-2.06	-0.25
AsAt_g11652	0.79	-0.16	0.77	0.35	0.41	1.01	0.78	-0.35	0.84	-0.16	-0.66	-0.36	1.06	-0.19	-0.06	-0.22	1.22	-0.15	1.09
AsAt_g11655	-0.21	-0.57	-0.13	-0.55	-0.45	-0.15	-0.54	-0.4	-0.4	-0.34	-0.36	-0.54	-0.33	-0.38	-0.83	-0.85	-0.33	-0.24	-0.3
AsAt_g11656	0.72	0.26	-0.14	-0.41	0.69	-0.1	0.28	0.52	0.02	1.14	-0.49	0.32	0.37	1.85	2.25	0.11	-0.2	-0.83	-0.18
AsAt_g11657	-2.2	-3.69	-2.33	-2.09	-2.27	-2.71	-2.15	-2.31	-1.82	2.03	0.9	-2.37	-2.03	1.74	0.71	0.21	-1.87	0.16	-2.14
AsAt_g11659	1.13	1.2	0.69	1.65	1.27	1.1	1.53	0.4	0.94	2.18	1.37	1.22	0.81	0.57	0.9	1.83	1.14	0.93	0.73
AsAt_g1166	0.3	0.54	0.31	0.4	-0.03	0.64	0	-0.06	0.58	-7.95	-8.93	0	0.34	-0.85	-0.84	0.28	0.42	-0.58	0.16
AsAt_g11660	0.66	0.63	0.47	-0.37	-1.03	0.89	0.84	0.61	0.52	-0.49	-1.81	0.58	0.52	0.61	0.71	-0.77	0.69	1.27	0.69
AsAt_g11661	0.14	-0.02	0.09	0	-0.04	-0.17	-0.2	-0.1	-0.12	-0.19	-0.01	0.24	-0.05	0.67	-0.19	-0.26	0.12	-0.47	-0.04
AsAt_g11662	-0.16	-0.44	2.49	0.2	-0.61	2.47	-0.13	-0.19	2.7	0.37	-0.16	-0.24	-0.19	-0.41	0.19	-0.19	2.71	3.4	3.2
AsAt_g11663	-2.18	-3.07	-2.49	-3.45	-4.15	-1.67	-2.25	-3.11	-2.22	-2.23	-1.62	-2.05	-2.19	-3.18	-2.21	-2.89	-2.33	-2.47	-2.16
AsAt_g11665	-0.5	-0.25	-0.58	-0.99	-0.48	-0.76	-0.51	-0.42	-0.41	-0.43	-0.8	-0.87	-0.58	0.01	0.08	-0.36	-0.7	-1.46	-0.45
AsAt_g11667	-0.12	0.2	-0.04	-0.31	-0.16	0.2	-0.19	-0.11	0.03	0.44	-0.1	-0.07	0.08	0.41	-0.09	0.09	0.18	-0.34	0.11
AsAt_g11668	0.21	0.14	0.12	0.2	0.06	0.16	0.22	0.27	0.34	0.45	0.16	0.5	0.09	-0.3	-0.49	0.35	0.12	0.06	0.03
AsAt_g11669	-0.47	-0.64	-0.63	-0.64	-0.9	-0.64	-0.54	-0.49	-0.72	-0.73	0.01	-0.92	-0.67	-0.27	-0.19	-0.58	-0.59	0.06	-0.27
AsAt_g1167	-0.13	-0.06	-0.1	0.06	-0.09	0	-0.1	-0.03	0.05	-6.68	-9.27	-0.29	-0.07	-0.52	0.04	0.05	-0.04	-0.19	-0.11
AsAt_g11670	-0.82	-1.12	-1.34	-0.92	-1.25	-1.01	-1.28	-1.05	-1.29	-1.22	-0.41	-0.6	-0.95	-1.23	-0.73	-1.54	-1.48	-0.54	-1.37
AsAt_g11671	-0.98	-1.17	-1.57	-1.93	-1.87	-1.58	-1.67	-1.11	-1.74	-1.9	-2.26	-1.54	-1.43	-1.4	-2.09	-2.06	-1.2	-2.48	-1.88
AsAt_g11672	-0.59	-2.72	-1.99	-1.59	-1.54	-1.9	-1.63	-1.52	-1.87	-1.56	-0.95	-0.5	-1.73	-2.04	-2.02	-1.64	-1.84	-1.2	-2.07
AsAt_g11674	-0.1	0.06	0.28	-0.1	-0.06	-0.08	-0.4	0.16	0	0.06	-0.18	-0.01	-0.05	0.17	0.06	0.11	-0.39	-0.36	-0.09
AsAt_g11677	0.56	0.47	0.79	0.43	0.65	0.46	0.64	0.56	0.59	0.73	0.25	0.9	0.46	0.22	0.14	0.62	0.5	0.5	0.51
AsAt_g1168	0.15	-0.02	-0.21	-0.25	-0.19	-0.06	0.22	-0.08	-0.11	-6.97	-7.73	0.09	-0.16	0.12	0.04	-0.16	-0.43	-0.2	0.22
AsAt_g11682	2.36	2.49	2.29	2.28	2.22	2.37	2.05	2.66	2.7	1.44	2.17	2.35	1.97	1.65	0.86	2.91	3.29	1.97	1.9
AsAt_g11683	0.57	1.59	0.46	0.32	0.28	0.27	0.23	1.12	0.43	2.27	0.62	-0.54	0.68	1	0.75	0.07	0.93	1.7	1.32
AsAt_g11684	-1.22	-1.25	-0.51	-0.51	-0.08	-0.69	-0.87	-1.1	-1.7	-0.51	0.98	-1.51	-0.92	-3.09	-3	-1.32	-0.8	0.57	-1.12
AsAt_g11685	-0.51	-0.35	-0.63	-0.49	-0.72	-0.44	-0.41	-0.14	-0.53	-0.5	-0.05	-0.77	-0.51	-0.37	-0.24	-0.47	-0.35	0.65	-0.5
AsAt_g11686	0.37	0.15	0.08	0.11	0.29	0.18	0.15	0.2	0.17	0.32	0.38	-0.05	0.04	0.02	0.07	0.22	0.02	0.25	0
AsAt_g11688	0.61	-1	-0.09	-0.4	0.72	0.04	0.6	1.72	-0.07	0.98	0.13	-2.19	0.49	3.26	0.54	0.75	1.01	0.25	-0.19
AsAt_g1169	-0.26	-0.57	-0.41	-0.38	-0.05	0.06	-0.31	-0.31	-0.19	-6.76	-7.84	-0.22	-0.21	-1.1	-0.97	-0.04	0.24	0.35	-0.14
AsAt_g11691	3.48	3.88	2.9	3.34	3.06	3.41	3.45	3.61	3.55	3.46	3.53	2.98	3.51	2.73	1.75	3.6	3	3.53	3.5
AsAt_g11692	-2.3	-2.09	-2.15	-2.16	-2.34	-1.97	-2.26	-2.25	-2.27	-2.74	-1.77	-1.83	-2.38	-2	-1.85	-2.2	-2.32	-2.17	-2.19
AsAt_g11694	-1.71	0.72	0.3	0.39	-0.02	-0.02	-0.25	-0.09	0.62	1.15	0.2	-0.23	0.1	0	0.16	0.22	0.87	-0.12	0.13
AsAt_g11695	-0.63	-0.32	0.05	-0.42	-0.3	-0.07	-0.31	0.03	-0.06	-0.36	-0.65	-0.12	-0.22	-0.53	-0.56	-0.53	-0.37	-0.83	-0.12
AsAt_g11697	0.64	1.13	0.27	0.67	-0.02	1.4	1.25	0.25	0.15	0.67	0.42	-2.19	0.37	1.84	1.24	1.11	0.77	0.67	0.32
AsAt_g11698	-0.34	0.23	-0.02	-0.48	-2.72	-0.84	-1.03	0.36	0.74	-0.31	0.44	-0.73	0.05	1.66	0.89	-0.43	-0.76	0.88	0.01
AsAt_g11699	-1.12	-0.77	0.94	0	-0.04	-0.04	-0.28	-0.55	-0.77	0.56	2.68	-0.23	-0.02	0.11	-2.31	-0.52	0.9	-0.38	-0.6
AsAt_g1170	-0.56	-0.41	-0.48	-0.42	0.02	-0.34	-0.12	-0.06	-0.25	-8.87	-7.18	-0.69	-0.4	-0.43	-0.67	-0.42	-0.18	-0.69	-0.23
AsAt_g11701	0.35	0.39	0.42	0.55	0.8	0.12	0.7	0.44	0.82	1.14	2.29	1.02	0.47	-0.21	-0.07	0.49	1.43	2.01	0.35
AsAt_g11702	-0.38	-0.66	0.43	0.42	-1.07	-0.1	0.27	0.15	-0.24	0.82	0.59	0.8	-0.36	0.99	0.84	0.12	0.92	-0.36	-0.04
AsAt_g11707	-0.19	0.08	-1.73	0	-0.2	-0.75	-1.29	0.72	0.6	-0.42	0.26	0.37	-0.6	1.7	0.78	0.34	0.08	-0.09	-0.07
AsAt_g11709	-1.06	-0.38	-0.25	-0.61	-0.6	-1.13	-0.81	-0.3	-1.16	-0.8	0.22	-0.37	-0.69	-0.76	-0.78	-0.98	-1.47	-0.63	-0.3
AsAt_g11710	1.8	0.77	0.72	-2.03	-0.62	0.07	1.79	1.69	0.92	1.07	2.02	0.38	0.47	0.54	0.09	0.36	0.61	1.13	0.78
AsAt_g11714	-0.83	-0.93	-1.26	-1.32	-1.42	-2	-0.67	-0.72	-1.19	-1.01	-0.56	-2.32	-0.71	-1.88	-1.32	-1.49	-1.73	-1.39	-1.26
AsAt_g11715	-0.67	0.65	0.08	0.34	-0.5	-0.27	-0.15	0.71	0.8	0.47	2.89	-0.09	0.29	-0.1	1.59	-0.2	0.74	2.94	0.28
AsAt_g11716	0.61	0.58	0.61	0.58	0.63	0.28	0.46	0.6	0.59	0.78	1.07	0.3	0.63	0.52	0.74	0.33	0.5	0.79	0.47
AsAt_g11718	0.95	0.67	0.66	0.44	0.52	0.55	0.85	0.76	0.49	0.44	1.14	0.17	0.88	0.8	0.6	0.47	0.51	0.91	0.73
AsAt_g11719	0.12	-0.09	-0.14	-0.37	0.04	-0.04	0.22	-0.13	-0.36	0.19	1.11	-0.05	-0.3	-0.07	0.11	-0.48	-0.29	0.59	0.07
AsAt_g11720	0.14	-0.68	-0.09	-0.37	1.87	-0.25	0.1	-0.6	-0.05	-2.56	0.2	-0.13	-0.25	-1.33	-0.21	0.23	-0.26	-0.4	-1.82
AsAt_g11721	-0.35	-0.13	-0.27	-0.01	-0.48	-0.22	-0.16	-0.19	0.01	-0.15	-0.3	-0.25	-0.15	-0.46	-0.67	-0.55	-0.08	-0.53	-0.1
AsAt_g11722	-0.1	-0.22	-0.18	-0.06	0.12	0.02	-0.4	0.32	0.13	-0.04	-0.74	-0.15	-0.15	-0.14	-0.31	-0.02	-0.39	-0.63	-0.14
AsAt_g11723	-0.19	-0.13	-0.39	0.01	-0.66	-0.3	0.07	0.23	-0.21	-0.17	-0.11	-0.32	-0.19	-0.06	0.06	-0.32	-0.07	-0.3	0.11
AsAt_g11724	-0.33	-0.19	-0.28	-0.09	-0.44	-0.45	-0.16	-0.25	-0.23	-0.18	0.13	-0.4	-0.16	0.33	-0.09	-0.29	-0.14	-0.13	-0.12
AsAt_g11726	0.01	-0.08	0.45	0.22	0.15	0.08	0.14	0.14	0.34	0.35	0.38	0.04	-0.09	-0.76	-0.7	-0.12	-0.08	-0.09	0.06
AsAt_g11727	-1.24	-1.47	-1.28	-1.21	-1.28	-1.31	-1.45	-1.18	-1.38	-1.45	-0.7	-1.16	-1.34	-0.62	-0.81	-1.14	-1.22	-1.44	-0.7
AsAt_g11728	0.4	-0.42	-0.4	-0.06	0.57	0.28	-0.09	0.21	-0.38	0.05	0.03	1.05	-0.22	-0.76	-0.49	0.45	-0.61	0.13	-0.36
AsAt_g11729	1.19	1.52	1.09	1.9	2.2	0.64	0.47	1.76	-0.61	3.72	0.91	-0.13	1.25	1.31	0.06	1.54	-0.67	0.79	0.55
AsAt_g1173	-0.17	-0.18	-0.14	0.16	0.13	-0.36	-0.17	-0.45	-0.35	-5.86	-6.84	-0.74	-0.31	0.27	-0.38	-0.44	-0.5	-0.63	0.36
AsAt_g11731	0.88	1.06	0.97	0.97	1.9	-1.99	2.31	0.03	-0.45	0.68	-0.09	1.51	1.22	0.2	-0.44	0.97	0.09	0.05	-0.27
AsAt_g11732	-0.18	0.62	-0.04	0.38	1.57	0.13	0.4	0.72	0.54	0.15	1.35	0.53	0.78	1.06	1.35	0.27	1	-0.4	0.19
AsAt_g11733	-0.08	-0.15	-0.1	0.13	0.07	0.01	-0.01	0.13	-0.03	0.12	-0.06	-0.03	0.04	-0.35	-0.18	-0.03	0.1	-0.05	0.11
AsAt_g11734	1.2	1.48	2.67	1.73	0.12	1.02	1.75	2.09	2.46	0.82	1.81	1.2	1.16	3.41	2.84	2.89	1.94	1.99	2.2
AsAt_g11736	0.32	0.78	-0.14	0.18	0.01	-0.3	0.59	0.48	-0.5	-0.58	-1.94	-0.79	0.53	0.31	-1.13	0.41	0.21	-0.82	0.35
AsAt_g11737	2.09	1.59	3.56	1.31	-0.41	0.81	1.24	2.17	1.85	-0.18	-1.15	1.77	2.25	4.18	2.65	2.44	1.2	-1.62	1.82
AsAt_g11740	0.17	-0.52	-0.38	-1.31	-1.22	-0.29	-0.42	-0.53	-0.68	-0.82	-1.36	-0.2	-0.54	-1.49	-1	-0.06	-1	-0.68	-0.45
AsAt_g11742	-1.47	-1.46	-1.41	-1.49	-1.29	-1.11	-1.08	-1.22	-1.53	-1.51	-1.13	-1.14	-1.21	-1.38	-0.9	-1.34	-1.13	-1	-1.27
AsAt_g11743	0.59	0.48	0.68	0.22	0.18	0.12	-0.19	1.01	0.31	0.36	0.26	-0.3	0.25	1.15	0.09	0.43	0.62	0.04	-0.02
AsAt_g11744	-1.81	-1.47	-2.1	-1.69	-1.61	-1.71	-1.96	-1.69	-2.01	-0.36	-2.7	-1.56	-2.01	-2.13	-2.77	-1.83	-1.49	-2.75	-1.8
AsAt_g11745	0.32	0.06	1.62	3.08	1.59	3.89	1.01	0.31	3.2	2.91	0.02	4.16	0.58	0.19	-0.33	0.44	3.13	-0.37	5.37
AsAt_g11746	0.19	-0.82	-1.25	-0.91	-0.58	-1.13	-0.15	-0.48	-0.81	-0.98	-0.79	0.02	-0.08	-0.94	-1.21	-0.49	-0.55	-0.47	-1.36
AsAt_g11747	1.43	1.9	1.3	1.91	2.26	1.52	1.24	1.73	1.55	1.85	0.66	1.37	0.98	0.66	1.04	1.22	1.03	0.04	1.49
AsAt_g11748	1.35	1.13	0.95	0.64	2.18	0.65	1.36	1.17	1.13	0.88	0.45	0.61	0.86	2.32	0.37	1.01	-0.1	0.64	1.48
AsAt_g1175	-0.37	-0.44	-0.46	-0.09	-0.53	-0.27	-0.41	0	0	0	-3.53	0.02	0.55	2.28	1.2	-0.41	-0.31	0.37	0.84
AsAt_g11750	-0.69	-1.06	-0.87	-0.8	-1.12	-0.64	-0.82	-0.52	-1.05	-1.06	-0.95	-0.98	-0.7	-0.37	-0.25	-1.19	-1.05	-1.22	-0.68
AsAt_g11751	0.42	2.74	0.3	1.23	1.06	1.44	0.76	-0.93	-0.6	-1.8	0	-1.27	0.09	-0.55	0.09	1.37	0.34	-1.93	-1.21
AsAt_g11752	1.64	-0.94	0.42	0.02	0.46	0.34	0.17	0.35	0.12	0.29	-0.77	0.33	0.02	-0.96	-0.27	-0.01	0.43	-0.57	0.6
AsAt_g11753	-0.27	0.05	0.48	0.03	-0.14	0.06	0.4	0.18	0.63	0.91	1.04	0	0.2	0.11	0.55	0.35	0.13	0.7	-0.12
AsAt_g11757	0.95	2.08	1.42	0.99	1.51	0.58	0.92	1.32	1.02	2.83	-0.66	1.86	0.95	0.24	0.77	1.01	0.88	-0.42	0.1
AsAt_g11759	2.92	2.68	2.92	3.19	2.8	3.15	2.99	2.87	3.1	3.44	3.1	2.97	2.84	2.9	2.92	3.21	2.8	3.19	2.62
AsAt_g11760	0.87	0.47	0.5	0.68	0.89	0.99	0.53	0.83	1.08	0.95	0.58	0.76	0.6	0.89	1.46	0.94	0.92	0.6	0.77
AsAt_g11764	0.1	0.42	0.54	0.42	0.44	0.34	0.25	0.3	0.71	-0.07	0.48	0.09	0.26	-0.36	0.09	0.48	0.2	0.14	0.15
AsAt_g11767	0.14	0.41	0	0.16	0	-0.01	0.13	0.27	0.23	0.53	-0.03	0.31	0.16	-0.08	0.17	0.37	0.05	0.04	0.08
AsAt_g11768	1.09	1.07	1.14	1.07	1.68	1.67	0.87	1.21	0.77	1.25	1.1	1.28	1.33	0.32	0.47	0.7	1.22	0.56	1.51
AsAt_g11769	-0.22	-1	-0.98	-0.97	-0.35	-0.88	-0.93	-0.48	-0.81	-1.3	-0.8	-0.97	-0.86	-0.88	-1.16	-0.7	-1.01	-1.15	-0.55
AsAt_g11770	0.02	0.15	0.32	0.24	0.3	-0.3	-0.18	0.09	0.34	0.61	0.47	-0.1	0.37	-0.23	-0.84	0.15	-0.01	0.48	0.01
AsAt_g11772	0.11	0.87	-0.12	-0.01	0.02	-0.32	0.45	0.65	0.41	2.21	3.05	0.55	0.67	0.46	1.65	0.69	-0.36	2.63	2.15
AsAt_g11773	0.04	-0.24	0.03	-0.2	-0.07	-0.04	-0.09	-0.1	-0.04	0.05	0.52	-0.01	0.03	0.17	0.09	-0.08	-0.05	0.14	0.04
AsAt_g11774	-0.09	0.05	-0.21	0.28	0.13	-0.23	-0.41	0.17	0.01	0.03	0.48	0.01	-0.34	1.45	0.78	0.2	0.09	0.35	0.05
AsAt_g11776	-0.35	-0.57	-0.39	-0.36	-0.44	-0.59	-0.72	-0.24	-0.72	-0.51	-0.64	-0.36	-0.66	-0.28	-0.29	-0.7	-0.46	-0.79	-0.6
AsAt_g11777	-0.01	-0.39	-0.19	-0.09	-0.2	0	-0.05	-0.04	-0.32	0.25	0.03	0.13	-0.09	0.06	0.04	-0.27	-0.21	-0.25	0.02
AsAt_g11778	-0.79	-0.37	-0.5	-0.3	-0.49	-0.56	-0.91	-0.19	-0.33	-0.95	-0.14	-0.46	-0.39	-0.49	0.14	-0.19	-0.82	-0.31	-0.79
AsAt_g11779	-0.04	0.1	-0.04	0.21	0.36	0.08	0.06	0.11	0.28	-0.23	0.25	-0.07	-0.07	0.83	0.69	0.19	-0.05	0.17	-0.22
AsAt_g11781	0.11	0.08	-0.53	-0.45	-0.17	-0.34	0.01	-0.52	-0.55	-0.7	-0.25	-0.3	0	0.42	0.09	0.1	-0.03	-0.18	-0.69
AsAt_g11782	0.98	1.3	0.85	1	-0.27	-0.13	0.74	0.08	0.8	0.41	-0.16	1.08	0.26	0.05	0.16	0.26	0.54	-0.8	0.88
AsAt_g11783	-6.4	-2.74	-0.48	-3.5	-2.73	-4.55	-6.01	-0.34	-0.98	-1.07	1.36	-5.06	-3.42	-3.55	-1.23	-4.67	-3.85	1.63	-4.88
AsAt_g11784	-2.04	-2.76	-2.32	-2.24	-1.84	-2.24	-1.9	-2.32	-1.83	-2.52	-2.25	-2.2	-1.64	-1.08	-0.74	-2.96	-2.31	-2.11	-2.59
AsAt_g11785	0.19	0.34	0.23	0.38	0.11	0.2	0.3	0.31	0.47	0.44	0.31	0.26	0.31	0.78	0.89	0.19	0.24	0	0.08
AsAt_g11786	0.63	0.72	0.16	0.17	0.23	0.08	0.55	0.52	0.5	0	0.05	-0.01	0.57	1.3	0.29	0.78	0.35	-0.06	0.04
AsAt_g11787	-0.42	-0.17	0.42	-0.03	-0.26	-0.08	-0.23	0.02	0.03	0.13	-0.18	0.18	-0.17	-0.28	0.12	-0.1	0.02	0.63	-0.18
AsAt_g11788	-0.54	-0.57	-0.88	-0.67	-0.42	-0.66	-0.22	-0.92	-1.04	-0.58	-0.38	-0.82	-0.09	-0.74	-1.06	-0.54	-0.35	-0.55	-0.62
AsAt_g11789	-0.3	0.16	0.08	0.29	-0.03	0.18	0.19	-0.02	0.17	0.11	-0.58	0.24	0.09	0.73	-0.1	0.38	0.22	-0.82	0.23
AsAt_g11790	0.65	1.17	-0.1	0.43	-0.01	-0.05	0.24	-0.18	0.29	-0.16	0.67	0.38	0.21	0.17	-0.02	-0.22	-0.31	-0.32	-0.84
AsAt_g11791	-0.21	0.1	-0.3	-0.14	-0.6	-0.33	-0.12	-0.31	0.01	-0.02	-0.08	-0.06	-0.27	0.1	0	-0.05	-0.51	-0.55	-0.53
AsAt_g11792	-0.32	-2.41	-1.74	-0.97	-0.13	-0.8	-1.36	-0.15	-0.31	1.3	0.03	-1.67	-1.7	-1.54	-0.55	-0.21	0.41	-0.3	-0.47
AsAt_g11793	0.4	-0.02	0.44	0.07	0.23	0.16	0.21	0.24	0.04	0.13	-0.24	-0.29	0.02	-0.16	-0.4	0.27	0.17	0.41	0.31
AsAt_g11796	-0.62	-0.64	-0.65	-0.87	-0.79	-0.7	-0.63	-0.59	-0.72	-0.69	-0.8	-0.51	-0.73	-0.86	-0.42	-0.77	-0.87	-0.89	-0.58
AsAt_g11797	0.39	0.14	0.3	0.37	0.74	0.21	0.6	0.33	0.57	0.59	1.5	0.7	0.41	-0.38	-0.42	0.59	-0.14	1.77	-0.11
AsAt_g118	-1.42	-1.16	-1.62	-1.02	-1.22	-0.92	-1.04	-1.11	-0.97	-1.02	-1.37	-1.07	-1.27	-1.7	-1.01	-1.31	-1.03	-1.58	-1.46
AsAt_g1180	0.41	0.85	-0.2	0.42	0.12	-1.11	0.81	0.68	0.38	-5.58	-3.88	0.72	0.21	-1.17	-1.14	-0.03	0.36	3.57	-0.38
AsAt_g11802	-1.61	0.53	0.66	-0.56	-1.48	-0.64	-1.31	-0.24	-0.54	0.24	1.51	0.14	-1.69	1.87	1.6	0.37	-0.04	1.19	0.87
AsAt_g11804	-1.66	-1.54	-1.62	-0.06	0.91	-2.32	-1.38	-1.61	-1.15	-0.62	-1.2	-1.12	-1.21	-0.91	-1.05	1.24	-0.83	-1.95	-2.25
AsAt_g11805	-0.27	-0.86	-0.39	-0.63	-0.33	-0.3	-0.26	-0.34	-0.51	-0.26	0.05	-0.54	-0.46	-0.58	-0.66	-0.54	-0.55	0.06	-0.08
AsAt_g11809	0.6	1.15	0.97	0.8	1.09	1.56	0.98	0.8	1.25	1.5	0.74	0.8	0.88	1.32	1.08	0.91	1.37	0.31	1.12
AsAt_g1181	-1.29	-0.3	-0.43	-0.34	-0.74	-0.53	-1.02	-0.09	-0.27	-6.75	-6.26	-0.39	-0.58	-1.17	-0.56	-0.33	-1.08	-0.36	-0.39
AsAt_g11810	0.8	0.82	0.37	0.31	0.68	0.38	0.52	0.7	0.47	1.18	0.7	0.73	0.87	0.4	-0.12	0.41	0.61	0.06	0.54
AsAt_g11812	-1.2	-0.74	-1.13	-1.44	-1.26	-1.2	-1.04	-1.43	-1.03	-1.05	-1.01	0.2	-1.4	-1.84	-0.59	-1.04	-1.33	-1.95	-0.97
AsAt_g11814	2.19	1.45	1.46	2.38	1.63	1.89	1.57	1.7	2.32	2.02	3.23	1.81	1.71	3.45	1.93	1.11	2.23	2.44	2.16
AsAt_g11816	-1.27	-1.36	1.51	2.16	1.67	0.99	-1.37	-0.37	2.66	2.1	1.28	-0.87	-1.39	-3	-3.37	-2.38	0.5	1.64	-0.14
AsAt_g11817	1.01	1.37	1.1	1.96	1.36	0.92	1.03	1.02	1.36	1.71	2.21	0.92	1.04	0.5	0.3	1.17	0.94	1.58	1.01
AsAt_g1182	-0.14	-0.21	-0.21	-0.14	-0.14	-0.12	-0.21	-0.37	-0.08	-7.93	-6.01	-0.05	-0.12	-0.65	-0.21	-0.14	-0.11	2.01	-0.15
AsAt_g11820	1.39	1.41	1.53	1.26	0.89	1.87	1	1.05	1.95	2.48	0.15	1.63	1.59	1.6	2.17	1.14	1.24	-0.23	1.73
AsAt_g11821	0.47	0.63	1.82	2.26	1.81	2.12	0.37	0.82	2.13	2.3	1	0.55	0.29	1.03	0.53	0.53	1.73	0.66	2.41
AsAt_g11823	1.25	0.82	0.54	0.58	0.82	0.64	0.66	0.76	0.82	0.6	-0.34	0.62	0.84	-0.19	0.14	0.6	0.47	-0.98	0.83
AsAt_g11825	0.49	0.17	0.09	0.15	0.47	-0.1	0.4	0.25	0.1	0.22	0.12	0.12	0.24	0.08	0.83	0.2	0.53	0.22	0.02
AsAt_g11826	-1.1	-0.64	-1.27	-0.97	-1.18	-0.94	-1.05	-0.72	-1.13	-0.79	-0.84	-1.17	-1.09	-0.02	-0.77	-1.23	-1.29	-0.79	-1.32
AsAt_g11829	2.46	2.25	2.78	2.62	4.62	3.08	3.11	2.14	2.58	3.15	1.47	1.88	1.82	1.41	0.95	2.06	3.33	1.73	2.16
AsAt_g11831	0.44	0.36	0.68	0.71	0.48	0.7	0.29	0.42	0.25	0.39	-0.34	0.69	0.56	0	0.05	0.82	0.2	0.59	0.56
AsAt_g11833	0.68	0.8	0.36	0.65	0.93	0.71	0.47	0.07	0.43	0.87	2.03	0.36	0.88	1.03	0.38	0.56	0.4	2.07	0.74
AsAt_g11834	-0.26	0.52	0.13	-0.18	1.15	-0.88	0.9	1.55	-0.02	0.57	0.99	0.2	0.15	-0.28	0.01	0.1	0.46	0.27	0.55
AsAt_g11835	1.3	0.17	0.68	0.24	0.81	0.42	-0.3	0.62	0.53	1.46	0.22	0.03	0.22	-0.11	0.63	-0.13	0.66	0.59	0.47
AsAt_g11836	0.96	1.57	1.2	1.34	0.36	0.74	1.73	0.71	1.75	0.9	1.91	-0.77	1.79	-2.17	-1.63	1.61	1.98	2.73	1.33
AsAt_g11838	2.15	1.41	1.42	1.73	1.88	0.54	1.9	1.94	0.89	1.97	1.29	2.38	1.65	3.23	3.04	1.37	1.57	1.45	2.85
AsAt_g1184	2.16	1.36	2.25	2.22	1.45	1.79	1.59	1.11	2.12	-6.45	-6.67	2.14	1.91	2.23	1.25	1.18	1.78	0.95	1.4
AsAt_g11840	-0.41	0.2	-0.16	0.13	-0.36	0.48	0.69	0.18	-0.35	0.19	0.22	0.05	0.03	-0.53	-0.23	0.45	0.45	-0.04	0.01
AsAt_g11842	0.39	0.49	0.8	0.68	0.6	0.33	-0.23	0.37	0.61	0.46	0.56	0.5	0.24	-0.46	-0.96	0.25	-0.12	0.66	0.6
AsAt_g11845	0.41	0.52	0.56	0.63	0.84	0.63	1.08	0.36	0.64	0.76	0.17	0.79	0.59	0.77	0.4	0.31	0.66	0.17	0.73
AsAt_g11847	-0.48	0.41	-0.28	-0.66	-0.37	0.03	-0.06	-0.8	0.28	0.59	-0.12	0.49	-0.63	0.01	1.38	-0.14	-0.12	-0.12	0.55
AsAt_g11848	1.84	1.74	1.76	1.76	1.16	1.32	1.71	2.26	1.6	1.42	1.41	2.44	1.87	-4.77	-1.95	1.69	1.26	1.55	1.25
AsAt_g1185	0.13	-0.54	-0.33	-0.47	-0.45	-0.38	-0.39	0.23	0.03	-4.96	-5.44	-0.08	-0.01	0.07	0.69	0.47	-0.85	-0.05	-0.58
AsAt_g11850	1.45	1.96	1.47	1.06	1.59	1.28	1.37	1.41	1.14	1.38	1.26	1.8	1.37	0.81	0.91	1.45	1.2	1.07	1.77
AsAt_g11852	0.94	1.22	2.19	0.26	-0.28	0	0.45	1.26	-0.48	0.99	1.17	1	0.41	-1.24	0.41	0.35	-0.87	0.6	0.34
AsAt_g11853	-0.38	-0.28	-0.28	-1.04	-1.12	-0.7	-0.89	-0.61	-0.87	-1.57	0.06	-0.31	-0.62	-0.08	-0.6	-0.62	-0.75	-0.65	-1.17
AsAt_g11854	0.11	1.45	0.28	-0.05	1.12	-0.24	-0.26	0.87	-0.29	-0.09	-2.41	0.04	0.97	0.44	1.24	1.06	-2.36	-0.3	-0.46
AsAt_g11857	0.75	0.98	0.9	1.12	0.34	0.59	0.82	0.92	1.05	1.3	1.72	1.14	0.62	0.44	0.77	0.91	0.81	1.75	1.12
AsAt_g11858	-0.19	0.23	0.04	-0.01	-0.24	-0.58	-0.36	0.07	-0.34	0.15	0.67	0	-0.27	-0.87	-0.3	-0.12	-0.06	0.4	0.08
AsAt_g11859	0.13	0.44	0.06	0.14	-0.1	0.23	0.19	0.39	0.14	0.3	-0.11	0.11	-0.08	0.62	0.35	0.3	0.42	-0.19	-0.13
AsAt_g11860	-0.59	-0.77	-0.53	-0.91	-0.85	-0.78	-0.71	-0.34	-0.95	-1.28	-0.03	-0.95	-0.61	-0.46	-1.39	-1.51	-0.42	-0.67	-0.7
AsAt_g11861	0.26	0.96	0.14	0.38	0.89	0.92	0.8	0.25	0.42	0.74	1.27	0.62	0.14	1.59	0.91	0.68	0.61	-0.35	0.6
AsAt_g11862	-0.37	-0.94	0.06	-0.71	0.25	-0.64	-0.82	0.1	-0.04	-0.1	0.84	-0.65	-0.35	-1.63	-1.04	-0.21	-1	0.79	-0.3
AsAt_g11863	3.4	1.6	1.51	1.2	1.47	1.64	2.1	1.91	1.38	2.91	1.01	2.18	2.3	0.17	1.08	3.22	1.4	1.02	1
AsAt_g11864	0.43	0.19	0.62	0.71	0.48	0.47	-0.28	0.76	0.16	-0.65	-0.51	0.13	0.01	-0.39	-1.29	-0.05	-1.17	-0.96	0.31
AsAt_g11865	-0.58	-0.31	-0.77	-0.18	-0.85	-0.89	-0.02	0.14	-0.1	-0.25	-0.07	-0.58	-0.44	-0.2	-1.11	-0.33	-0.58	-0.4	-0.59
AsAt_g11866	-0.04	-0.06	0.08	0.05	-0.05	-0.15	0.12	0.44	-0.01	0.34	0.48	0.43	0.22	-0.14	-0.27	-0.13	-0.17	-0.13	-0.16
AsAt_g11868	0.74	0.79	1.25	0.96	1.08	1.1	0.73	1.06	1.13	1.38	0.91	0.93	0.79	-0.54	-0.29	0.46	1.05	0.38	0.98
AsAt_g11869	0.39	0.32	0.29	0.16	-0.51	0.31	-0.18	0.32	0.42	0.48	0.36	-0.46	0.27	0.79	1.36	-0.35	0.38	-0.17	0.22
AsAt_g1187	0.69	-0.61	0.16	0.64	0.78	0.79	0.18	-0.63	-0.12	-3.53	-2.73	0.43	0.36	-1.54	-1.55	-1.23	0.15	0.92	0.77
AsAt_g11871	-0.51	-1.05	-0.5	-0.33	-0.59	-0.61	-0.53	-0.82	-0.68	-1.07	-0.05	-1	-0.64	-1.16	-1.11	-1.04	-0.46	-0.2	-0.57
AsAt_g11872	-0.42	-0.54	-0.06	-0.21	-0.68	-0.36	-0.73	-0.06	-0.5	-0.66	-0.71	-0.68	-0.17	-1.24	-0.18	0.04	-0.24	-0.8	-0.23
AsAt_g11873	1.53	1.86	1.51	1.8	1.1	1.97	1.85	0.64	1.17	2.76	1.54	2.15	1.11	1.42	2.42	3.07	2.08	1.63	1.72
AsAt_g11874	0.5	0.73	0.36	-0.11	-0.25	0.3	0.53	0.57	0.35	-0.12	0.75	0.22	0.48	-0.43	0.36	0.39	0.47	0.11	0.14
AsAt_g11875	-0.08	-0.13	-0.31	-0.43	-0.82	-0.01	-0.19	-0.17	-0.57	-0.22	-0.36	-0.36	-0.38	0	0.14	-0.2	-0.7	-0.51	-0.09
AsAt_g11876	0.53	0.04	0.63	1.07	0.28	0.34	0.2	0.46	0.51	0.68	0.54	0.48	0.38	1.01	0.19	0.01	0.38	0.61	-0.05
AsAt_g11878	0.27	0.04	1.06	0.29	1.42	1.33	-0.32	0.09	0.06	1	0.25	0.12	-0.16	0.15	0.44	0.08	0.06	0.12	0.15
AsAt_g11879	-0.04	-0.37	0.06	-0.44	0.16	0.12	-0.33	-0.11	-0.2	0.06	-0.2	0.05	-0.08	0.28	0.55	0.11	0.01	-0.68	-0.09
AsAt_g1188	-0.33	-0.05	0.73	0.41	0.33	0.18	0.27	-0.13	-0.94	-7.57	-6.64	0.83	0.22	-1.1	-0.97	-0.27	0.28	0.67	-0.12
AsAt_g11880	-0.02	0.11	-0.01	0.12	0.21	0.28	0.11	0.24	0.12	0.28	0.21	0.27	0.01	-0.58	-0.59	0.25	0.25	0.69	0.24
AsAt_g11882	2.46	1.81	2.79	2.94	2.27	3.16	3.37	3.61	2.88	2.45	3.23	4	2.84	0.52	1.55	2.71	2.17	2.38	2.19
AsAt_g11884	1.31	1.83	1.8	0.97	1.45	1.22	1.63	1.57	1.97	1.6	2.23	1.36	0.69	2.06	2	0.23	0.87	1.1	2.51
AsAt_g1189	0.85	-1.82	0.16	0.21	-0.59	-0.48	-0.49	0.08	-3.4	-4.3	-2.78	-0.01	-1.08	-1.16	-0.4	-1.11	0.18	-0.07	-0.33
AsAt_g11894	-1.84	-1.78	-1.51	-1.68	-1.65	-1.09	-2.11	-1.88	-1.31	-1	-0.62	-1.91	-1.86	-1.87	-2.46	-1.72	-1.95	-0.62	-1.57
AsAt_g11895	-0.45	-0.18	-0.45	-0.33	-0.33	-0.49	-0.36	-0.29	-0.48	-0.27	-0.4	-0.47	-0.4	0.41	-0.17	-0.42	-0.57	-0.5	-0.09
AsAt_g11896	1.21	1.2	0.76	0.78	0.09	0.38	1.53	1.31	0.65	0.4	0.45	1.77	1.4	0.62	0.34	1.49	0.52	-0.03	0.56
AsAt_g1190	2.14	1.17	1.83	1.99	1.79	2.36	2.43	1.18	1.83	-5.19	-5.74	1.84	2.22	1.35	0.9	1.38	2.02	1.58	2.02
AsAt_g11905	0.35	7.74	0.09	0.29	0.17	0.53	0.1	7.34	0.34	0.75	0.49	-1.6	0.08	-0.79	-0.42	0.12	0.14	0.25	0.2
AsAt_g11906	-1.39	2.54	-0.67	0.45	-1.83	-0.17	0.54	3.82	-1.18	-0.07	-0.81	-1.23	-1.17	-2.15	-1.24	-0.91	-1.02	-1.17	-0.61
AsAt_g11907	-0.3	5.33	-0.93	-0.79	0.06	-0.49	-0.92	5.62	-0.59	-1.09	0.3	-0.63	-0.42	0.13	0.2	-1.32	-0.47	-0.49	-0.66
AsAt_g11908	-0.47	5.52	-0.47	-0.32	-0.18	-0.37	-0.33	7.16	-0.53	-0.48	-0.09	-0.46	-0.31	-0.37	-0.03	-0.47	-0.63	-0.17	-0.41
AsAt_g11909	0.04	-0.32	0.08	0.19	-0.38	-0.14	-0.12	0.52	-0.01	0.64	0.89	-1.11	0.01	0.1	0.39	-0.19	0.24	0.49	-0.02
AsAt_g1191	0.33	-0.2	-0.01	-0.16	-0.26	0.12	0.36	-0.3	-0.13	-6.77	-7.82	-0.19	0.09	0.03	-0.59	-0.03	-0.17	-0.38	0.3
AsAt_g11910	0.45	0.39	0.39	0.41	0.4	0.26	0.39	0.42	0.45	0.47	0.31	-0.05	0.33	0.06	0.08	0.3	0.34	0.04	0.29
AsAt_g11913	-0.25	-0.66	-0.58	-1.7	-1.68	-0.56	-0.37	-0.46	-0.61	-0.59	-0.07	-0.4	-0.48	-0.31	-0.42	-0.83	-0.49	-0.74	-0.7
AsAt_g11915	0.57	0.15	0.41	-0.03	-0.14	0.29	0.38	0.43	0.04	-0.19	0.05	0.41	0.29	-0.03	0.71	-0.06	0.32	-0.38	0.62
AsAt_g11916	0.35	0.18	0.3	-0.19	0.21	0.28	-0.15	0.5	0.38	-0.1	0.09	0.07	0.03	0.03	0.92	0.23	0.34	-0.35	0.42
AsAt_g11918	-4.45	-4.48	-3.66	-4.88	-4.27	-4.26	-4.22	-3.06	-4.96	-5.29	-1.44	-4.68	-4.57	-2.99	-3.99	-3.22	-4.35	-1.88	-4.08
AsAt_g1192	2.12	4.02	0.6	1.98	-0.13	2.07	1.16	1.36	2.21	-4.12	-3.39	2.33	0.87	6.3	3.77	2.56	1.04	4.16	1.44
AsAt_g11920	-1.03	-0.58	-0.79	-0.02	-1.14	-1.46	-0.64	-0.19	-0.35	-2.37	0.44	-0.47	-0.24	0.05	-2.21	0.33	-1.1	0.34	-2.11
AsAt_g11921	-0.43	-0.99	-0.38	0	-0.59	-0.39	-0.3	-4.1	-0.24	-0.11	0.16	-0.61	-0.16	-0.28	0.23	-0.27	-0.14	0.07	-0.09
AsAt_g11922	0.14	0.11	0.42	0.14	0.75	0.82	0.2	0.09	0.36	0.82	-0.52	0.48	0.44	-0.21	0.36	-0.52	-0.25	0.05	0.19
AsAt_g11924	0.51	0.53	0.85	-0.16	0.21	0.34	0.31	0.42	0.22	0.38	0.18	1.06	0.18	0.43	-0.36	-0.16	-0.09	-1.66	-0.37
AsAt_g11927	-0.15	-0.05	-0.21	-0.4	-0.82	-0.48	0.47	0.29	-0.63	-0.4	-0.31	-0.34	-0.14	-0.02	0.49	0.26	-0.34	-0.09	-0.72
AsAt_g11928	0.89	0.8	0.89	1.08	0.87	0.57	0.64	1.14	1.09	1.37	1.45	0.68	0.92	0.23	1.32	1.01	0.62	1.1	0.54
AsAt_g11930	-1.17	-1.12	-0.96	-0.85	-0.73	-1.13	-0.91	-1.11	-0.84	-0.9	-1.74	-1.02	-1.17	-1.42	-1.33	-1.11	-0.95	-2.04	-1.39
AsAt_g11931	0.35	0.35	0.26	0.42	0.18	0.09	0.59	0.6	0.81	0.73	0.45	0.28	0.38	-0.39	-0.46	0.36	0.29	0.28	0.23
AsAt_g11933	0.26	0.26	0.5	0.54	0.52	0.59	0.15	0.93	0.56	-0.52	-0.99	0.74	-0.38	-0.83	-0.38	0.42	0.53	0.03	0.87
AsAt_g11934	0.43	0.14	0.51	-0.25	0	-0.42	0.09	-0.33	0.42	0.44	-1.22	-0.34	-0.31	-1.15	-0.56	-0.04	0.53	-1.52	0.35
AsAt_g11936	1.39	-0.41	1.13	0.77	0.33	-0.26	0.3	0.09	1.28	0.58	2.12	0.32	0.96	-1.57	2.9	-0.49	1.22	0.09	0.48
AsAt_g11937	0.93	0.78	0.7	0.97	0.89	1.01	1.03	0.99	0.93	0.87	0.64	0.79	1.12	-0.47	0.23	0.54	0.94	0.92	1.29
AsAt_g11939	0.2	0.54	-0.57	-0.51	-0.11	0.23	0.25	-0.51	0.72	-1.83	-0.15	-0.38	0.1	1.34	-2.71	-0.84	-0.2	0.15	1.36
AsAt_g1194	0.01	0.05	0.36	0.28	0.56	0.05	0.19	0.29	0.07	-8.48	-9.25	0.25	0.06	-0.82	-0.67	0.05	0.27	-0.48	0.34
AsAt_g11940	-0.03	-0.29	0.59	-0.11	-0.05	0.43	0.29	0.44	0.61	0.08	0.21	0.31	0.11	-0.02	-0.06	-0.01	0.28	0.19	0.35
AsAt_g11941	-0.25	-0.26	-0.24	0.01	-0.04	-0.38	-0.43	-0.07	-0.38	0.2	0.22	0	-0.17	0.55	1.32	-0.23	-0.15	-0.06	0.38
AsAt_g11942	-0.76	-0.29	-0.14	-0.51	-0.17	-0.5	-0.44	0.6	-0.26	0.27	0.79	-0.23	-0.33	-0.92	-0.62	-0.93	0.38	0.22	-1.13
AsAt_g11945	0.2	0.26	0.16	0.23	0.24	0.04	0.25	0.25	0.39	0.32	0.53	0.27	0.21	0.1	-0.21	0.31	0.03	0.28	0.26
AsAt_g11949	0.16	0.33	0.06	0.62	0.14	0.04	0.21	0.52	0.71	0.09	-0.04	-0.09	0.36	0.25	0.37	0.39	0.38	0.42	0.47
AsAt_g1195	0.51	0.11	0.54	0.58	0.26	0.32	0.51	-0.2	0.61	-7.04	-10.94	0.42	0.63	0.03	-0.16	0	0.59	-0.47	0.26
AsAt_g11950	-1.22	-1.32	-0.96	-0.78	-2.34	-1.49	-0.45	-0.43	0.79	-0.61	-0.41	-0.77	-1.23	-0.84	-1.85	-0.39	0.62	-0.14	-1.55
AsAt_g11951	0.07	0.09	0.53	0.59	0.64	0.32	0.21	0.23	0.19	0.65	-0.1	0.43	0.18	0.26	0.1	0.31	0.18	-0.29	0.27
AsAt_g11952	-1.21	-1.29	-0.79	-0.53	-0.51	-1.36	-1.1	-1.27	-0.81	-1.35	-1.53	-1.15	-1.55	-1.19	-1.18	-1.13	-1.53	-1.53	-0.98
AsAt_g11953	-2.53	-2.39	-2.65	-1.58	-1.37	-2.22	-2.25	-2.45	-2.56	-1.42	-0.54	-2.23	-2.4	-1.11	-2.3	-2.46	-1.97	-1.18	-1.54
AsAt_g11954	-0.46	-0.25	-0.4	-0.19	-0.26	-0.25	-0.41	-0.33	-0.3	-0.21	0.11	-0.26	-0.26	-0.69	-0.12	-0.25	-0.32	0.16	-0.24
AsAt_g11955	1.55	1.02	0.2	0.41	-0.35	0.55	0.79	0.64	0.07	0.51	0.96	0.97	0.27	0.9	1.34	0.65	0.75	0.65	0.99
AsAt_g11956	0.7	1.03	0.99	0.32	0.79	0.85	0.9	0.51	0.74	0.85	-0.72	0.52	0.95	-0.96	-3.97	1.22	0.72	-2.2	0.04
AsAt_g11957	-1.19	-1.64	-0.67	-0.8	-0.77	-0.2	-1.11	-1.7	-0.5	-1.44	-1.33	-0.65	-1.09	-0.49	0.27	-1.14	-0.36	-1.49	0.06
AsAt_g11958	0.04	-0.05	0.27	0.03	-0.2	0.26	0.22	-1.59	0.09	0.36	0.45	-0.12	0.05	-0.2	-0.39	0.25	0.25	0.28	0.25
AsAt_g11959	-0.7	-0.37	-0.08	-0.55	-1.21	-0.71	-0.14	-0.95	-1	-0.72	-0.91	-0.11	-0.54	-0.3	0.24	-0.46	-0.72	-0.68	-0.51
AsAt_g1196	0.18	-0.33	0.51	0.35	0.73	0.21	0.56	-0.2	0.58	-8.3	-8.83	0.48	0.39	-0.37	-0.59	-0.09	0.75	-0.66	0.64
AsAt_g11960	-0.62	-0.62	-0.61	-0.6	-0.59	-0.41	-0.54	-0.69	-0.65	-0.3	-0.63	-0.39	-0.65	-0.84	-0.16	-0.29	-0.49	-0.36	-0.38
AsAt_g11961	-1.54	-0.52	-0.19	-0.87	-1.86	-0.76	0.22	-0.37	-0.71	0.6	0.34	0.06	-0.39	-0.57	-1.62	0.33	-0.07	-0.05	-0.59
AsAt_g11963	3.83	3.19	4.72	3.8	2.76	5.29	3.46	3.43	3.84	3.3	1.12	4.34	3.94	3.62	2.93	3.21	4.69	0.1	2.92
AsAt_g11966	-0.19	-0.86	-0.66	0.08	0.27	-0.9	0.09	0.05	-0.08	0.86	-0.31	-0.73	-0.4	0.61	-0.19	-0.38	0.39	0.02	-0.22
AsAt_g11968	0.02	0.45	0.28	0.89	0.23	0.15	0.26	-0.03	0.41	0.45	-1.1	0.21	0.31	1.93	0.47	0.01	0.18	-0.83	0.44
AsAt_g1197	0.95	0.67	0.6	0.49	0.35	0.97	1.13	0.34	-0.01	-6.29	-7.32	0.55	0.6	0.27	0.41	0.09	0.38	-0.03	0.92
AsAt_g11970	-0.87	-0.42	-0.24	0.83	0.52	-0.42	-0.59	-0.15	-0.31	-0.22	0.49	-1.16	-0.64	0.67	0.89	-0.21	-0.47	-0.3	-1.3
AsAt_g11971	-0.32	-0.3	-0.14	-0.11	-0.29	-0.31	-0.5	-0.52	-0.06	-0.17	-1.44	-0.21	-0.39	0.24	-0.18	-0.44	-0.27	-2.16	-0.03
AsAt_g11972	0.8	1.11	0.74	0.81	0.95	0.76	0.78	2.15	0.86	0.77	0.41	1.12	0.67	0.44	0.47	0.69	0.62	0.32	0.46
AsAt_g11973	-1.56	-1.16	0.15	-0.95	2.05	-0.76	-1.41	-0.51	0.21	0.34	0.06	-0.71	-0.85	-0.43	0.56	-1.29	-0.83	-0.18	-0.88
AsAt_g11974	-0.61	-0.27	-0.09	0.26	-0.27	0.23	-0.35	-0.32	-0.16	-0.47	-0.16	0.07	-0.11	0.01	0.47	0.04	0.26	-0.2	-0.4
AsAt_g11975	0.71	0.15	0.31	0.24	-0.2	1.05	0.63	0.12	0.15	1.4	-1.26	0.16	0.25	0.08	-0.3	0.73	0.47	-1.05	0.84
AsAt_g11976	2.01	1.94	1.6	2.11	1.65	1.99	1.89	2.02	2.4	2	1.67	2.12	1.78	2.43	2.15	1.74	2.04	2.07	1.81
AsAt_g11978	-1.31	-0.83	-0.01	-0.98	-0.93	-0.92	-0.9	-0.61	-0.6	1.82	-0.54	-0.83	-0.8	-0.38	-0.25	-0.73	-3.11	-0.62	-0.79
AsAt_g11979	-0.37	-0.38	-0.36	-0.52	-0.57	-0.38	-0.38	-0.51	-0.67	-0.28	-0.89	-0.23	-0.15	0.12	-0.43	0.02	-0.38	-1.64	-0.41
AsAt_g1198	1.28	0.97	1.3	1.1	0.95	1.25	1.29	0.52	1.31	-5.55	-7.11	1.01	1.72	1.27	-0.27	0.34	1.67	1.49	1.44
AsAt_g11980	-1.23	-1.13	-0.95	-0.71	-1.38	-0.9	-0.75	-0.44	-1.07	-0.58	-1	-1.04	-0.85	-0.3	-0.88	-0.98	-0.87	-1.49	-0.16
AsAt_g11982	1	1.19	1.46	0.62	0.48	1.12	0.93	1.24	1.42	1.59	0.74	1.34	1.2	0.18	0.41	0.71	1.02	1.14	1.57
AsAt_g11984	-1.17	-0.98	-0.78	-1.75	-2.57	-0.83	-0.95	-1.14	-1.13	-0.92	-0.9	-0.51	-0.69	-0.25	-0.17	-1.21	-0.89	-1	-0.51
AsAt_g11985	0.14	0.61	0.32	0.5	0.11	0.41	0.24	0.07	0.35	0.87	-0.51	0.26	0.05	0.62	0.45	0.39	0.25	-0.71	0.14
AsAt_g11986	0.4	0.66	0.58	0.93	1.29	0.36	0.59	0.56	0.25	0.1	0.92	0.32	0.34	0.55	0.1	0.87	0.45	1.17	0.3
AsAt_g11987	-1.03	-1.27	-0.75	-0.96	-1.08	-0.78	-0.94	-0.72	-0.64	-1.26	-0.67	-0.86	-0.89	-0.49	-0.88	-1.15	-1.21	-1.27	-1.49
AsAt_g11988	0.16	-1.63	0.11	-1.76	-1.71	0.3	0.26	0.49	-0.1	-0.85	-1.15	-0.15	0.01	-0.56	0.08	-1.54	0.05	0.7	0.28
AsAt_g11989	-1.52	-0.37	-1.13	-0.39	-0.71	-0.98	-1	-0.98	-0.99	-0.27	-0.72	-1.24	-1	-0.55	-0.02	-0.41	-1.08	-0.48	-1.43
AsAt_g1199	0.07	-0.06	0.14	0.02	0.06	0.03	0.04	-0.06	-0.43	-7.8	-11.05	-0.37	0.02	-0.03	-0.13	-0.18	0.05	-0.06	0.08
AsAt_g11990	-0.35	-0.35	-0.2	-0.15	-0.42	0.35	-0.18	0.05	-0.59	-0.56	-0.21	-0.53	-0.43	0.13	-0.42	-0.23	-0.42	-0.44	0.2
AsAt_g11991	0.14	-0.03	0.48	-0.12	-0.13	0.32	0.22	0.41	0.21	-0.04	-0.04	0.21	0.09	0.49	0.81	-0.16	-0.01	0.23	0.24
AsAt_g11992	0.84	0.26	1.27	0.45	0.31	1.25	0.85	1.08	1.25	0.72	0.66	1.24	0.89	0.29	0.12	-0.07	1.29	1.03	1.08
AsAt_g11993	-2.15	-2.58	-1.41	-2.54	-2.32	-1.53	-1.75	-1.44	-1.42	-2.38	-1.93	-2.44	-1.38	-0.88	-1.37	-2.39	-1.44	0.76	-1.27
AsAt_g11994	-0.7	-1.63	-0.66	-1.68	-1.31	-0.93	-0.68	-1.71	-0.54	-1.87	-0.49	-0.52	-0.61	0	-0.41	-2.5	-0.71	-1.26	-0.48
AsAt_g11995	-0.39	-1.52	-0.12	-1.24	-2.97	0.47	-0.08	0.15	0.31	-1.77	-0.62	-0.06	-0.27	0.63	-0.18	-1.39	0.29	0.4	-0.08
AsAt_g11996	0.67	0.58	0.7	0.46	0.24	0.48	0.78	1	0.82	0.6	0.56	0.36	0.45	0.26	0.12	0.39	0.36	0.71	1.05
AsAt_g11997	-0.05	-0.24	-0.59	-0.24	0.17	-0.8	-0.7	-0.35	-0.65	-0.09	-0.35	-0.39	-0.56	-0.75	-0.9	-0.28	-0.86	-0.82	-0.75
AsAt_g11999	0.45	0.24	-0.24	0.12	0.32	0.1	-0.13	-0.35	-0.08	-0.23	-0.08	0.01	-0.12	0.22	0.38	-0.07	-0.1	-0.37	-0.16
AsAt_g120	2.85	3.9	2.99	2.61	3.15	2.63	2.61	4.41	3.16	3.09	1.94	4.6	3.17	1.31	2.45	3.71	2.61	1.77	2.39
AsAt_g12000	-0.35	0.36	-0.11	-0.11	-0.44	0.25	-0.31	-0.23	-0.13	0.36	0.45	-0.23	-0.27	0.31	0.21	-0.16	0.15	1.56	0.07
AsAt_g12003	-2.03	-1.81	-2.49	-1.79	-2.33	-2.68	-1.93	-1.09	-1.7	-2.06	-1.2	-1.46	-2.44	-1.28	-1.5	-1.57	-2.52	-1.85	-2.16
AsAt_g12004	0.23	1.58	0.15	1.64	2.09	0.11	0.27	0.21	0.31	1.98	2.07	-0.16	0.27	0.9	0.77	1.62	0.13	-0.5	0.36
AsAt_g12006	0.17	-0.47	-0.16	-0.33	-0.7	0	-0.3	-0.03	-0.37	-0.11	0.1	-0.55	-0.29	-0.52	-0.33	-0.54	-0.31	0.15	-0.99
AsAt_g12007	0.74	-0.48	0.92	0.28	0.47	1.05	0.88	0.72	0.92	0.15	-0.09	0.25	0.67	0.32	0.47	0.38	0.83	0.73	1.08
AsAt_g12008	-0.07	-0.83	-0.55	-0.78	-0.77	-0.4	-0.47	-0.29	-0.66	-0.67	-0.38	-0.75	-0.36	-1.56	-2	-0.29	-0.27	-0.23	-0.48
AsAt_g12009	0.6	0.24	-0.09	-0.52	-0.43	-0.2	0.56	-0.13	0.59	-0.75	-0.58	-1.42	-0.29	-0.09	0.42	-0.58	-0.05	0.38	0.68
AsAt_g1201	1.87	1.76	1.61	1.41	1.6	1.9	1.53	0.91	2.21	-6.18	-7.57	1.83	1.61	2.52	2.05	1.64	1.92	-0.39	1.59
AsAt_g12014	0.34	-0.42	0.41	-0.32	-0.76	0.74	0.27	0.37	1.25	-0.63	-0.1	-0.16	0.33	-0.99	-0.12	-0.58	0.1	0.87	0.16
AsAt_g12015	-0.16	-0.02	0.57	0.24	0.83	0.24	0.38	-0.29	0.25	0.54	0.91	0.88	0.46	0.58	-0.33	0.3	-0.26	-0.11	0.18
AsAt_g12016	-0.76	-1.72	-0.75	-0.76	-1.11	0.17	-0.46	-0.03	-0.52	-1.06	0.8	-0.09	-0.64	-1.1	0.46	-0.73	-0.41	0.49	-0.51
AsAt_g12017	1.28	0.65	0.9	0.68	0.53	1.15	1.49	1.07	1.06	0.81	1.54	0.94	1.36	1.18	1.61	1.08	1.11	2.06	1.25
AsAt_g12018	0.46	0.01	-0.44	-0.13	-1.32	-0.75	1.06	0.02	2.32	1.54	0.36	0.57	1.07	-1.18	1.38	1.48	2.04	0	-1.06
AsAt_g12019	0.77	-0.4	0.5	-0.32	-0.61	0.25	0.25	0.13	0.21	0.1	-0.41	-0.13	0.34	0.09	0.25	-0.13	0.35	0.02	0.14
AsAt_g12022	-0.61	-1.71	-1.06	-1.41	-1.42	-0.85	-1.18	-0.89	-0.72	-3.45	-1.65	-1.53	-0.72	-1.39	-1.08	-0.97	-0.67	-1.59	-0.69
AsAt_g12025	-0.18	-0.38	-0.44	-0.87	-0.71	-0.32	-0.15	-0.4	-0.3	-0.42	-0.04	-0.63	-0.51	-0.77	-0.77	-0.66	-0.27	-0.8	-0.48
AsAt_g12026	0.84	0.39	0.89	0.65	0.41	0.83	0.62	0.22	0.9	0.48	0.21	0.08	0.71	0.43	0.53	0.38	1.1	0.83	0.91
AsAt_g12027	-0.96	-1.52	-0.69	-1.2	-1.12	-0.65	-0.62	-0.99	-0.84	-0.7	-0.83	-1.2	-1.11	-1.92	-1.63	-1.06	-1.34	-0.32	-1.27
AsAt_g12028	0.25	0.5	0.28	0.81	0.4	0.09	0.03	0.54	0.21	1.14	-0.51	0.64	0.08	0.46	0.98	0.74	0.31	1.84	-0.06
AsAt_g12029	-0.02	-0.07	-0.53	0.09	-1.08	-0.06	-0.11	-0.28	-0.25	-0.6	0.31	0.52	-0.91	-0.27	-1.17	-0.47	-0.07	-0.06	0.05
AsAt_g1203	1.73	1.73	1.24	1.25	1.18	1.59	1.39	1.72	0.46	-7.47	-8.57	0.58	1.38	0.83	0.64	1.14	1.29	0.04	1.17
AsAt_g12031	-0.71	-0.55	-0.42	-0.44	-0.65	-0.5	-0.71	-0.49	-0.42	-0.39	-0.51	-1.83	-0.56	-0.4	-0.18	-0.48	-0.47	-0.82	-0.65
AsAt_g12033	-0.44	-0.72	-0.37	-0.47	-0.46	-0.52	-0.4	-0.62	-0.74	-0.34	-0.31	-0.53	-0.58	-0.73	-0.38	-1.06	-0.61	-0.37	-0.15
AsAt_g12034	-1	-0.63	-0.4	-0.53	-0.36	-0.87	-0.48	-0.59	-0.98	-0.13	0.27	-0.92	-0.68	-0.68	-0.82	-1.21	-1.2	-0.04	-1.1
AsAt_g12035	-0.56	-0.48	-0.31	0.09	-0.54	-0.3	-0.31	-0.11	-0.63	-1.24	-0.37	-0.45	-0.69	-0.14	0.02	-0.21	-0.74	-0.67	-0.64
AsAt_g12037	0.13	0	-0.24	-0.45	-0.43	-0.18	-0.1	-0.24	-0.31	-0.01	0.08	0.12	0.1	-0.41	-0.26	0.09	-0.23	-0.63	-0.09
AsAt_g12038	-1.99	-0.23	-1.62	0	0.97	-0.91	-0.83	-0.77	-0.49	-2.58	-0.47	-0.57	-1	-1.86	-0.79	-0.27	-1.29	-0.87	-1.83
AsAt_g1204	0.13	-0.01	0.04	-0.08	0.32	-0.03	0.04	-0.3	-0.24	-4.4	-4.06	-0.53	0.24	0.68	1.17	0.02	-0.16	-0.01	0.28
AsAt_g12041	-0.2	0.42	0.53	0.38	0.04	-0.1	0.72	0.1	-0.33	1.09	1.53	0.36	0.72	-0.23	0.66	0.81	0.26	0.73	0.02
AsAt_g12042	0.27	-0.13	0.46	0.13	0.14	0.04	0.02	-0.34	0.56	-0.09	0.39	-0.22	-0.09	0.15	0.18	-0.29	0.22	-0.46	-0.16
AsAt_g12043	-0.27	0.14	0.29	-0.05	1.16	-0.48	-0.08	0.2	0.06	0.41	-0.41	-0.17	0.03	-0.02	0.29	0.22	-0.11	-0.35	0.03
AsAt_g12046	1.7	2.35	1.14	0.82	1.1	0.61	2.6	1.35	0.79	3.29	2.93	1.41	1.42	2.7	0.82	1.4	3.05	2.65	1.08
AsAt_g12047	0.16	0.25	0.59	0.58	0.38	0.56	0.47	0.44	0.44	0.66	0.53	0.47	0.54	0.8	0.37	0.51	0.54	0.55	1.01
AsAt_g12049	0.05	0.44	0.22	0.1	0.62	0.24	0.15	0.69	0.67	1.17	0.29	-0.19	0.24	-0.08	0.35	0.08	0.33	0.14	0.04
AsAt_g1205	0.74	1.83	0.41	0.67	0.55	0.98	0.63	1.78	0.2	-7.63	-7.86	0.48	0.65	0.46	0.13	1.46	0.99	1.04	0.87
AsAt_g12050	0.48	0.4	0.18	0.48	-0.71	0.55	-0.36	0.43	0.66	0.09	-0.17	0.09	0.03	0.3	0.87	1.4	0.52	-0.01	-0.38
AsAt_g12052	0.01	-0.43	-0.56	-0.36	-0.54	-0.41	-0.34	-0.13	-0.04	-0.25	-0.41	-0.22	-0.13	-0.43	-0.24	-0.28	-0.2	-0.98	-0.52
AsAt_g12055	0.28	0.29	0.23	0.32	0.26	0.35	0.32	0.09	0.34	0.56	0.5	-0.2	0.13	-0.01	-0.01	0.35	0.38	0.24	0.39
AsAt_g12057	-1.22	0.61	-1.08	0.24	0.08	-0.44	0.04	0.15	0.53	-0.38	0.78	-0.38	-0.42	-3.19	-1.37	0.13	-0.33	-0.12	-0.74
AsAt_g12058	0.8	0.78	1.17	1.22	1.03	1.38	0.53	0.74	1.09	1.21	0.9	0.25	0.79	1	1.04	0.99	1.24	0.74	0.83
AsAt_g12059	0.15	-0.09	-0.51	-0.11	-0.71	-0.18	-0.04	0.13	0.04	0.05	0.19	-0.92	-0.24	0.95	0.79	0.06	-0.3	0.03	-0.52
AsAt_g1206	-0.05	1.03	1.58	2.01	0.86	1.82	2.09	1.65	-0.11	-1.38	-6.03	-0.64	1.64	2.57	2.5	1.59	1.2	3.56	0.91
AsAt_g12062	-0.35	-0.01	-0.17	-0.11	-0.06	0.47	-0.62	-0.01	-1.12	-0.33	0.14	-0.31	-0.04	-1.15	-0.73	-0.77	-0.17	-0.43	-0.55
AsAt_g12064	0.67	0.1	-0.2	0.12	0.59	-0.11	0.22	0.35	0.49	0.02	0.29	-0.1	0.27	-0.12	-0.11	0.32	-0.13	-0.47	0.18
AsAt_g12066	-0.62	0.04	-1.17	0.34	-0.59	-1.27	0.38	0.59	-0.88	-1.79	0.52	0.43	-0.18	0.42	0.11	0.86	-0.7	-0.17	-0.69
AsAt_g12067	-0.03	-0.81	-1.07	-0.57	-1.09	-1.29	-0.69	-1.4	-0.76	-1	0.06	-1.06	-0.66	0.28	-0.33	-1.18	-1.52	-0.24	-1.01
AsAt_g12068	0.23	-0.18	-1.13	0.15	-1.01	-1.65	0.09	0.12	-0.39	-1.04	-0.25	0.18	-0.07	-0.51	-0.8	-0.31	-1.11	-0.35	-0.51
AsAt_g12069	0.24	-0.09	-0.37	0.5	0.04	-0.33	-0.18	0.29	-0.4	0.75	-0.8	-0.53	-0.34	0.16	0.64	-0.14	-0.33	-0.36	-0.4
AsAt_g1207	0.04	0.1	0.26	0.09	0.25	0.11	0.21	0.29	-0.35	-7.05	-8.48	0.13	0.06	-0.06	0.46	-0.01	0.02	-0.29	0.06
AsAt_g12070	-0.59	-0.7	-0.62	-0.59	-0.86	-0.85	-1.32	-1.1	-0.61	-0.8	-0.39	-0.61	-0.62	-0.79	-0.79	-0.74	-1.67	-1.17	-1
AsAt_g12071	2.93	2.56	2.09	3.07	2.08	3.52	3.16	2.27	3.59	2.91	1.73	3.52	2.88	1.16	1.09	2.46	2.81	1.25	3.45
AsAt_g12072	0.85	2.05	1.62	1.18	1.36	1.69	1.57	2.02	1.18	1.45	1.32	1.59	1.22	0.38	-0.03	1.58	0.64	1.05	3.09
AsAt_g12073	-0.18	-0.9	-0.07	-0.49	-0.4	-0.11	-0.97	-0.45	-0.65	-0.21	-0.21	-0.34	-0.64	0.1	0.93	-0.66	0.13	-0.01	-0.28
AsAt_g12074	0.59	-0.06	0.03	0.51	-0.09	0.16	-0.08	0.17	0.02	0.39	-0.23	0.48	0.68	0.1	-0.09	0.35	0.09	-0.23	0.29
AsAt_g12076	-0.88	-0.87	-1.01	-1.02	-0.96	-1.05	-0.95	-0.85	-0.94	-0.95	-0.88	-0.92	-0.86	-0.51	-0.9	-0.98	-1.04	-1.29	-1.15
AsAt_g12077	-0.57	-0.82	1.75	-1.03	-0.88	2.24	-0.72	-0.69	3.07	1.78	0.6	-0.59	-0.44	1.68	2.57	0.1	1.91	-0.11	0.42
AsAt_g12078	0.01	-0.03	0.35	0.32	1.02	0.32	-0.25	-0.36	0.21	1.67	-0.62	-0.18	0.11	-1.02	-0.41	0.35	0.19	-0.75	0.19
AsAt_g12079	-0.32	-0.04	-0.29	-0.18	-0.25	-0.02	-0.21	-0.09	-0.07	0.22	0.17	0.04	-0.1	0.33	-0.49	0.09	-0.06	0.01	-0.12
AsAt_g1208	-0.12	-0.02	0.1	-0.06	0.07	-0.2	-0.36	0.18	-0.46	-6.52	-6.46	-0.02	0	0.01	0.45	0.4	-0.02	0	0.16
AsAt_g12080	0.93	-0.25	-0.06	-0.26	-0.12	-0.27	-0.52	0.24	-0.03	0.97	-0.22	-0.01	0.03	-0.99	-1.34	0.13	-0.2	-0.35	0.47
AsAt_g12081	0.79	1.72	-0.12	1.84	0.6	3.74	1.24	0.19	0.57	1.31	-0.79	1.35	1.5	0.22	-1.24	-0.76	0.85	-0.56	2.52
AsAt_g12082	-0.67	-0.77	-0.49	-0.57	-0.55	-0.01	-0.2	-0.5	-0.59	0.3	-0.17	-0.58	-0.48	0.98	0.12	-0.48	0.06	0.39	-0.4
AsAt_g12083	0.25	0.15	0.32	0.42	0.04	0.17	0.11	0.37	0.54	0.34	0.51	0.35	0.11	-0.56	-0.13	0.49	0.51	0.38	0.24
AsAt_g12085	0.19	0.17	-0.64	-0.11	-0.46	0.26	-0.66	-0.48	-0.11	0.09	0.13	-0.15	-0.41	-0.62	-0.52	0.09	0.05	0.07	0.36
AsAt_g12086	0.38	0.48	0.31	0.27	0.26	0.15	0.12	0.61	0.18	0.18	0.67	0.53	-0.08	1.21	0.91	0.48	0.32	0.02	-0.04
AsAt_g12087	0.71	0.5	0.38	0.58	0.48	0.4	0.52	0.45	0.57	0.75	0.52	0.47	0.61	0.73	0.86	0.35	0.35	0	0.4
AsAt_g12089	1.37	1.63	1.3	1.33	1.38	0.99	1.26	1.59	1.19	1.29	2.17	1.2	1.36	1.71	1.33	1.47	1.42	1.92	0.85
AsAt_g12090	0.15	0.52	1.41	0.36	-0.11	0.89	0.51	1.08	1.39	0.99	0.98	0.53	0.81	1.08	1.08	0.34	0.76	0.46	0.66
AsAt_g12091	1.53	1.59	1.31	1.53	1.04	1.3	1.74	1.31	1.28	1.26	0.98	1.37	1.42	1.84	1.67	1.54	0.92	1.16	1.25
AsAt_g12092	-2.38	-1.12	-1.43	-2.29	-1.24	-1.16	-2.55	-0.84	-1.88	-1.47	-0.37	-2.64	-1.25	-0.39	-0.57	-1.14	-2.5	-0.86	-1.57
AsAt_g12094	0.22	-0.6	-0.23	-0.33	0.23	-0.21	-0.11	-0.43	0.39	0.27	0.6	-0.08	-0.13	-0.68	-0.49	-0.3	0.06	0.26	-0.42
AsAt_g12095	0.07	-0.17	-0.47	-0.06	-0.11	-0.16	0.2	-0.29	-0.36	0.12	-0.42	-0.12	-0.38	0.39	0.77	-0.2	-0.57	-0.4	-0.4
AsAt_g12097	-0.77	1.06	0.35	-0.51	-0.46	2.37	1.43	0.36	0.31	1.68	0.09	-0.4	-0.45	0.38	-0.23	-0.11	0.93	-0.85	-0.51
AsAt_g12099	-0.8	-0.39	-0.48	-0.41	-0.86	-0.43	-0.76	-0.76	-0.75	-0.23	-1.03	-0.56	-0.79	-0.86	-0.5	-0.8	-0.86	-0.46	-0.77
AsAt_g121	-0.87	1.78	-2.08	-1.85	-1.44	-1.87	-1.61	1.87	-1.7	-1.34	-1.74	2.68	-1.72	0.74	0.78	1.98	-2.07	-2.83	-1.94
AsAt_g1210	0.43	0.07	0.25	0.27	-0.51	0.54	0.26	-0.05	0.23	0.96	0.08	0.31	0.03	-0.57	0.17	-0.46	0.08	-0.39	0.04
AsAt_g12100	0.32	0.82	0.74	1.14	2.32	2.23	1.04	2.07	0.51	-0.86	0.77	2.18	0.45	-0.83	-1.46	2.19	0.69	1.23	0.16
AsAt_g12101	0.84	1.12	0.67	1.81	1.49	0.77	0.07	0.12	1.34	1.91	0.48	0.8	0.57	0.76	0.75	0.47	0.26	0.28	0.48
AsAt_g12102	4.55	4.62	3.75	5.44	5.62	4	5.33	4.68	5.57	4.76	4.09	5.26	4.64	2.21	1.19	3.94	5.16	4.43	4.78
AsAt_g12103	0.91	1.11	1.25	0.77	0.76	0.84	0.75	0.87	1.36	0.96	1.07	0.97	0.9	0.56	0.08	0.77	0.7	0.93	0.89
AsAt_g12105	-1.19	-1.18	-0.33	-0.84	-0.83	-0.56	-1.07	-1.26	-1.01	-0.9	-0.55	-0.87	-0.78	-0.99	-0.81	-1.11	-0.78	-0.88	-0.59
AsAt_g12107	3.2	1.78	1.49	1.46	1.48	1.2	0.3	0.62	0.82	2.64	-0.78	1.34	1.09	0.53	0.96	1	2.03	-0.71	2.51
AsAt_g12109	-0.13	-0.19	-0.26	-1.32	-0.23	-0.23	-1.3	-0.26	0.25	-1.45	-0.54	-0.8	-0.67	-1.12	-1.04	-1.19	-0.98	-1.02	-0.77
AsAt_g12110	-0.76	-0.68	-0.93	-0.71	-0.94	-0.87	-0.78	-0.97	-0.79	-0.91	-1.05	-0.92	-0.63	-1.57	-1.94	-0.44	-0.65	-0.98	-0.94
AsAt_g12112	-0.69	-0.65	-0.69	-0.8	-0.51	-0.8	-0.47	-0.12	-0.51	-0.26	-0.55	-0.75	-0.69	-1.34	-1.39	-1.16	-0.77	-1.14	-0.45
AsAt_g12113	-1.16	-0.83	-0.97	-0.87	-1.12	-1.02	-0.97	-0.6	-0.95	-1.06	-1.6	-0.68	-0.96	-0.3	-0.48	-0.66	-1.04	-1.59	-1.13
AsAt_g12115	0.3	0.63	0.29	0.4	0.68	0.37	0.44	0.67	0.18	0.5	0.1	0.49	0.38	0.26	0.08	0.44	0.45	0.04	0.22
AsAt_g12119	-0.29	-0.12	-0.52	-0.16	-0.32	-0.35	-0.19	0.04	0	0.33	-0.58	0.13	-0.11	-0.77	-0.45	0.05	-0.16	-0.96	-0.16
AsAt_g1212	0.99	0.95	0.91	0.88	1.3	0.69	1.19	0.71	0.56	0.88	1.45	1.08	1.1	0.07	-0.05	1.25	0.86	2.47	1.15
AsAt_g12120	0.02	-0.44	0.23	0.08	0.37	-0.21	0.1	-0.16	0.11	0.66	0.42	0.12	0.06	-0.47	0.46	-0.63	-0.24	0	-0.22
AsAt_g12121	0.16	0.15	0.01	0.26	-0.19	0.17	0.18	-0.01	0.06	0.84	0.06	0.53	0.13	-0.17	0.21	0.55	0.08	-0.07	0.11
AsAt_g12122	-0.09	-0.15	-0.08	-0.07	-0.1	-0.02	-0.18	0	-0.3	0.02	-0.24	-0.01	-0.08	0.29	0.27	0.07	0.09	-0.29	-0.18
AsAt_g12124	-0.34	-0.24	-0.27	-0.35	-0.12	-0.4	-0.4	-0.58	-0.34	-0.26	0.06	-0.07	-0.4	-0.9	-0.81	-0.21	-0.5	-0.34	-0.31
AsAt_g12125	0.37	-0.19	0.62	0.04	-0.02	0.69	0.37	0.19	0.6	-0.11	0.06	0.21	0.04	0.46	-0.04	-0.2	0.28	0.06	0.44
AsAt_g12126	0.68	0.54	0.71	1.14	1.6	0.49	0.68	0.58	0.5	0.56	1	0.62	0.59	0.94	1.07	0.44	0.25	0.77	0.47
AsAt_g12127	0.76	0.97	0	-0.75	-2.4	-0.33	0.29	0.48	2.25	2.02	1.35	1.24	-0.3	-0.99	0.05	1.29	1.26	0.6	-0.13
AsAt_g12128	0.21	0.4	0.12	-0.11	0.57	0.23	-0.2	0.4	0.63	0.4	-0.31	0.12	-0.03	-0.24	0.48	-0.49	-0.29	-0.68	0.51
AsAt_g12129	-0.93	-0.06	-0.57	-1.67	-1.67	-1.32	-0.56	-2.25	-0.44	-0.43	-0.38	-0.77	-1.19	0.55	-1.24	-1	-0.91	-1.82	-1.38
AsAt_g12130	0.64	-0.44	2.04	1.08	0.31	0.37	0.97	1.1	0.65	1.55	-0.33	0.97	0.58	-0.71	-1.39	-0.03	1.62	0.57	0.75
AsAt_g12131	-0.96	-0.52	-0.74	-0.71	-1.31	-0.72	-0.98	-0.94	-0.99	-0.68	-0.96	-1.4	-1.38	-0.76	-0.91	-1	-1.36	-1.28	-1.04
AsAt_g12132	0.23	0.32	0.1	0.33	0.27	-0.01	0.21	0.4	0.39	0.45	-0.51	0.09	0.08	0.56	0.48	0.04	0.27	-0.41	0.68
AsAt_g12134	1.49	1.31	1.92	1.51	0.98	1.05	0.89	1.42	1.46	1.38	0.84	1.16	1.3	0.32	1.23	1.36	1.12	-0.69	1.51
AsAt_g12135	-1.97	-2.38	-1.95	-2.5	-2.28	-1.67	-1.39	-2.22	-2.25	-2.49	-1.9	-2.18	-1.62	-1.57	-1.49	-1.68	-1.79	-2.28	-2.18
AsAt_g12137	0	0.09	0.28	0.46	-0.36	0.35	0.2	-0.8	0.36	0.26	0.24	-1.17	0.52	-0.86	-1.08	0.43	0.29	-0.18	0.18
AsAt_g12138	-0.08	-0.09	-0.37	-0.02	0.13	-0.17	0.17	0.09	0	-0.03	-0.38	-0.14	0.02	0.66	0.3	0.05	-0.44	-0.83	0.09
AsAt_g12140	0.11	-0.08	-0.17	0.66	0.24	-0.28	0.49	-0.5	0.01	-1.54	-0.86	-0.6	0.35	-0.49	-0.56	-0.35	-0.36	0.18	-0.82
AsAt_g12141	-0.52	-0.85	-0.49	-0.76	-0.55	-0.48	-1.08	-0.48	-0.53	-0.55	-0.54	-0.99	-0.5	0.86	-0.04	-0.58	-0.24	-1.47	-0.3
AsAt_g12143	-0.04	-0.22	-0.16	-0.26	-0.15	-0.16	-0.26	-0.43	-0.18	-0.15	-0.12	-0.3	-0.14	0.19	-0.41	-0.49	-0.42	-0.29	-0.35
AsAt_g12144	-0.33	-1.21	-0.21	-0.2	-0.21	-0.38	-0.39	-0.92	0.64	1.17	-0.54	-1.68	-0.81	0.07	0.73	-1	-0.72	-0.71	-0.58
AsAt_g12145	0.32	0.06	0.39	0.45	0.85	0.53	0.47	0.08	0.77	-0.18	0	0.27	0.5	0.25	0.57	-0.36	0.26	-0.08	0.18
AsAt_g12146	0.18	0.3	0.62	0.2	0.43	0.16	0.77	0.18	0.12	0.49	-0.46	0.3	0.52	0.93	0.77	0.13	0.66	1.04	0.76
AsAt_g12148	-0.02	-0.41	0.1	0.1	-0.05	-0.17	0.28	-0.09	0.2	-0.08	-0.29	-0.06	-0.06	0.29	0.21	0.04	0.14	-0.24	0.21
AsAt_g12149	1.08	0.27	1.09	0.75	1.04	0.75	1.01	0.55	1.04	0.22	0.31	0.19	0.76	0.86	1.25	0.2	0.68	0.12	0.64
AsAt_g12150	-0.31	-0.71	-0.49	-0.43	-1.03	-0.63	-0.49	-0.75	-0.57	-1.01	-0.87	-0.66	-0.45	-0.92	-0.66	-1.1	-0.79	-1.13	-0.53
AsAt_g12151	0.03	-0.22	-0.19	-0.13	-0.46	-0.58	-0.25	0.46	-0.17	0.48	0.5	0.6	-0.04	0.86	0.51	0.23	-0.1	0.06	-0.18
AsAt_g12153	-0.06	-0.33	-0.07	-0.11	-0.21	0.07	-0.08	-0.16	0.26	0.21	1.27	0.02	-0.16	-0.35	-0.14	-0.33	-0.07	1.13	-0.11
AsAt_g12154	3.11	1	2.23	2.9	1.94	2.41	2.66	-0.16	3.02	0.76	-0.75	1.92	2.93	1.02	-0.06	0.95	2.05	1.58	2.7
AsAt_g12155	-0.09	-0.64	-0.37	-0.28	-0.3	-0.3	0.01	-0.53	-0.13	-0.64	-1.25	-0.6	-0.14	0.12	0.34	-0.55	-0.24	-0.65	-0.24
AsAt_g12156	-0.11	0.02	-0.23	-0.16	0.11	-0.08	-0.1	-0.1	-0.34	0.1	-1.97	-0.01	-0.14	-0.11	-0.44	-0.22	-0.17	-0.1	-0.32
AsAt_g12157	-0.77	-1.22	-0.63	-1.08	-1.41	-0.68	-0.72	-1.26	-1.13	-0.9	-0.83	-0.95	-0.98	-0.95	-0.95	-1.27	-0.79	-0.76	-1.3
AsAt_g12158	-0.32	-0.02	-0.09	0	0.07	-0.19	0.01	0.02	-0.17	0.07	-0.18	-0.07	-0.15	0.11	0.04	0.01	-0.14	-0.06	-0.06
AsAt_g12159	0.64	0.56	1.07	0.86	0.52	0.95	0.46	-0.04	0.64	0.52	-0.01	0.35	0.7	0.4	0.74	0.34	0.48	-0.22	1.54
AsAt_g1216	-1.08	-0.09	-0.74	-1.02	-1.05	-1.38	-1.01	-0.61	-0.41	-0.56	-0.01	-0.61	-0.81	-0.63	-0.35	0.01	-0.9	-0.88	-1
AsAt_g12160	-0.39	-1.51	-1.63	-1.51	-0.57	-0.39	-1.56	-0.47	-0.07	-2.55	-0.96	-0.88	-1.29	-0.6	-0.17	-0.31	-0.44	-0.87	-0.78
AsAt_g12161	-0.44	0.1	1.34	1.24	-1.45	0.79	1.3	1.59	0.16	1.97	-0.34	0.68	-0.02	-0.07	1.64	1.55	1.54	1.05	0.76
AsAt_g12162	-0.07	0.27	-0.03	-0.25	-0.08	-0.27	-0.22	0.68	-0.05	0.62	0.2	0.46	-0.19	1.37	0.67	0.1	-0.31	0.31	-0.35
AsAt_g12164	0.28	-0.64	-0.11	0.03	0.11	-0.01	0.03	-0.69	0.02	-0.54	0.24	-0.61	0.06	0.56	0.47	-0.79	0.29	0.51	0.01
AsAt_g12165	-0.51	-0.33	-0.66	-0.49	-0.42	-0.84	-0.53	-0.23	-0.18	-0.07	-0.33	-0.03	-0.61	-0.32	-0.11	-0.37	-0.74	-0.77	-0.76
AsAt_g12166	0.37	0.13	0.34	0.15	0.2	0.48	0.07	0	0.22	0.54	-0.58	0.23	0.12	0.76	0.49	0.31	0.32	-0.33	0.24
AsAt_g12167	-0.19	0.08	-0.59	-0.09	-0.35	-0.37	-0.31	-0.26	-0.47	-0.02	-0.36	-0.5	-0.76	-0.22	0.83	-0.66	-0.51	-1.17	-0.23
AsAt_g12168	-0.78	-0.22	-0.23	0	-0.76	-0.36	-0.66	-0.99	0.26	-0.63	-0.65	-0.51	-0.37	-0.9	0.02	-1.03	-0.38	-0.26	-0.66
AsAt_g12169	0.51	-0.15	0.13	0.28	0.01	0.26	0.47	-0.2	0.55	0.32	-0.77	-0.05	0.17	0.12	0.1	-0.09	0.41	-0.54	0.22
AsAt_g12170	-0.05	-1.1	0.06	-0.07	0.04	-0.09	-0.28	-1.3	0.01	-0.69	-1.44	-1.2	-0.19	-0.63	-0.84	-1.04	-0.08	-0.65	-0.46
AsAt_g12171	0.83	1.29	0.88	0.69	0.52	0.72	0.87	0.95	0.82	1.74	1.44	1.29	0.97	0.71	1.25	1.39	0.97	1.56	1.26
AsAt_g12172	-0.09	-0.13	-0.02	-0.07	-0.18	0.09	0.06	0.14	0.13	0.13	-0.12	0.31	-0.07	0.29	0.3	0	0.25	-0.03	0.03
AsAt_g12173	0.46	-0.26	0.19	0.51	0.81	0.02	0.27	0.47	0.43	0.64	0.07	0.72	0.42	0.54	0.01	0.02	0.31	0.15	0.33
AsAt_g12174	0	0.39	0.24	0.08	0.59	-0.31	0.31	0.02	-0.4	0.68	0.54	0.6	-0.17	-0.04	-0.18	0.06	-0.07	-0.03	-0.38
AsAt_g12175	2.54	2.58	2.15	2.39	2.28	2.15	2.16	2.04	2.21	2.13	0.61	2.42	2.2	2.89	2.32	2.17	2.24	0.9	1.99
AsAt_g12176	1.12	-0.39	0.86	0.88	0.47	1.09	1.18	-0.38	1.15	0.14	-1.39	-0.43	0.99	0.93	1.01	0.13	1.21	-0.22	0.83
AsAt_g12177	1.21	-0.2	0.43	1.19	0.38	0.94	1.29	-0.21	1.31	-0.22	0	-0.04	0.87	1.04	0.49	0.02	1.26	0.75	1.44
AsAt_g12178	-0.17	-0.15	0.24	-0.04	-0.56	-1.25	0.61	-1.66	-0.47	-1.29	-1.45	0.87	-0.3	0.81	-1.32	-0.96	-0.07	-2.23	0.46
AsAt_g12179	0.05	-0.7	0	0.03	-0.27	0.03	0.02	-0.81	-0.19	-0.44	-0.21	-0.81	-0.13	-0.91	-0.69	-0.8	-0.07	-0.29	0.04
AsAt_g1218	0.29	2.9	-0.05	0.68	0.32	0.45	0.95	1.62	1.93	1.88	1.11	2.01	0.12	1.98	1.81	1.51	0.04	0.32	1.67
AsAt_g12180	0.24	0.55	0.85	0.61	0.92	0.73	0.56	0.77	0.61	0.57	0.68	0.96	0.72	0.47	0.67	0.92	0.3	0.5	0.54
AsAt_g12181	0.27	-0.01	0.3	0.38	-0.08	0.25	0.19	-0.02	0.25	0.45	-0.13	-0.09	0.29	0.41	0.23	0.15	0.56	-0.03	-0.03
AsAt_g12182	0.58	0.15	0.59	0.46	0.7	0.39	0.3	0.75	0.75	0.98	0.72	1.03	0.47	0.89	0.36	0.59	1.28	0.51	0.74
AsAt_g12185	0.9	0.55	0.89	1.01	0.42	0.88	1.09	0.56	1.02	0.63	-0.16	0.4	0.86	-0.04	0.43	0.55	1.03	-0.13	1.1
AsAt_g12186	1.46	-0.36	-1.8	-0.27	1.51	-0.21	0.49	-0.45	-0.87	-2.16	-2.62	-0.55	-0.33	-1.87	-1.36	-1.18	-0.43	-2.62	-0.18
AsAt_g12187	0.02	-0.45	-0.13	0.55	-0.6	-0.12	-0.33	-0.4	-0.07	-1.06	0.93	-0.46	-0.25	0.13	0.63	-0.41	-1.16	0.08	0.4
AsAt_g12189	-0.31	-0.33	-0.54	-0.53	-0.72	-0.46	-0.5	-0.09	-0.28	-0.88	-0.75	-1.12	-0.53	-0.58	-0.85	-1.23	-0.85	-1.17	-1.07
AsAt_g12190	-0.22	-2	-0.56	-0.35	-0.02	-0.18	-0.2	-1.84	-0.64	-2.2	0.44	-1.54	-0.2	1.12	0.76	-1.66	-0.7	0.74	0
AsAt_g12191	0.96	1.17	0.92	0.97	0.85	0.94	1.07	1.29	1.09	1.16	0.9	1.22	1.03	1.04	1.13	1.15	1.08	0.81	0.98
AsAt_g12192	0.95	0.45	0.62	0.59	1.59	0.57	0.72	0.3	0.27	0.51	-0.5	0.39	0.68	1.29	1.61	0.36	0.53	-0.29	0.44
AsAt_g12193	-2.8	-2.06	-1.99	-3.9	-2.55	-4.04	-1.56	-3.91	-2.71	-4.59	-2.46	-4.07	-2.2	0.64	1.33	-2.21	-3.52	-0.64	-2.6
AsAt_g12194	-0.79	-0.14	-0.04	-0.02	0.02	-0.25	-0.54	-0.22	-0.04	0.88	0.5	0.14	0.09	0.66	0.45	0.13	-0.76	0.66	-0.49
AsAt_g12195	-0.78	-0.93	-0.53	0.27	-0.35	-0.82	-1.32	-0.38	0.1	-0.56	-1.36	-1.09	-0.69	-2.19	-1.91	-0.23	-1.03	-1.41	0.07
AsAt_g12196	1.84	1.83	2.16	0.5	0.57	1.57	2.01	1.66	2.37	1.11	0.83	1.39	1.76	-0.56	-0.36	1.6	1.88	1.33	1.59
AsAt_g122	-0.22	0.72	-0.31	-0.48	-0.32	-0.51	-0.42	0.82	-0.67	-0.6	0.13	1.02	-0.25	0.06	-0.15	0.6	-0.33	-0.4	-0.43
AsAt_g12200	2.01	1.99	2.1	1.41	1.15	2.37	2.41	2.02	2.29	2.2	1.15	2.37	2.25	0.98	1.66	2.09	2.42	0.7	2.33
AsAt_g12201	0.52	0.29	0.16	0.27	0.32	-0.22	0.08	0.13	0.36	-0.05	0.42	-0.12	0.2	-0.59	0.06	0.08	-0.01	0.39	-0.09
AsAt_g12202	-0.66	-1.67	-0.78	-1.11	-1.19	-0.76	-0.85	-1.54	-1.02	-1.79	-1.35	-1.4	-0.78	-0.88	-0.07	-1.46	-0.88	-1	-0.75
AsAt_g12203	-0.39	-0.7	-0.5	-0.82	1.54	-0.69	-1.67	-0.53	-0.58	1.05	-1.22	-1.2	-0.25	0.81	1.9	-0.84	-0.8	0.41	-0.1
AsAt_g12204	-0.69	-0.72	-0.41	-0.65	-0.73	-0.64	-0.04	-0.75	-0.22	-0.62	-0.78	-0.41	-0.5	-0.48	-0.42	-0.58	-0.6	-1.26	-0.67
AsAt_g12205	0.31	0.28	0.13	0.17	0.3	-0.09	0.17	0.13	0.17	0.25	-0.24	0.02	0.29	0.34	-0.3	-0.35	0.38	0.12	0.14
AsAt_g12206	0.24	0.24	0.2	0.35	-0.02	0.07	0.46	0.2	0.16	0.86	0.77	0.54	0.12	0.21	0.83	0.43	0.3	0.73	-0.01
AsAt_g12207	-1.7	0.05	-0.74	-0.48	-0.97	-0.55	-1.53	0.84	-0.28	0.7	0.76	0.78	-0.46	-0.45	-1.48	0.22	-1.1	-0.34	-1.67
AsAt_g12208	-0.18	-0.43	0.16	0.13	0.55	0.15	-0.16	-0.42	0.26	-0.55	-1.23	-0.48	0.27	0.18	-0.03	-0.45	-0.05	-0.22	0.46
AsAt_g12209	-0.37	-0.33	-0.16	0	0	-0.33	-0.27	-0.31	-0.21	0.05	-0.34	-0.26	-0.22	-0.25	0.09	-0.25	-0.14	-0.09	-0.03
AsAt_g1221	-0.31	-0.39	-0.33	-0.56	-0.56	-0.46	-0.59	-0.48	-0.45	-0.38	-0.82	-0.08	-0.27	-0.93	-0.13	0.1	-0.37	-1.02	-0.4
AsAt_g12210	1.03	0.51	0.84	1.52	2.12	0.01	1.63	-0.52	0.48	-0.66	2.13	0.08	1.08	-0.72	-0.51	-0.74	1.09	-1.24	1.02
AsAt_g12211	0.33	0.33	-0.29	0.48	0.47	0.11	0.28	-0.09	-0.15	0.84	0.44	0.42	0.15	0.92	-1.17	0.76	0.04	-0.12	-0.79
AsAt_g12212	-0.34	-1.24	0.01	0.04	0.3	-0.31	-0.06	-0.18	0.14	0.04	-0.66	0.19	-0.04	-0.45	0.6	-0.71	-0.46	0.06	-0.15
AsAt_g12213	2.4	2.38	1.99	1.3	1.59	1.73	1.66	1.01	1.9	0.21	-0.61	2.36	1.89	1.27	1.39	2.86	2.48	0.9	2.77
AsAt_g12214	-0.53	-1.89	-0.71	-0.62	-0.65	-0.58	-1.01	-1.96	-0.92	-1.41	-3.03	-1.71	-0.85	-0.77	-0.47	-1.77	-1.09	-1.32	-1.16
AsAt_g12215	0.46	0.86	-0.19	0.07	-0.6	-1.01	-0.08	0.56	0.11	0.56	-1.13	0.74	0.03	0.76	0	0.94	0.03	-0.85	0.22
AsAt_g12216	-0.62	0.12	-0.31	-0.45	-0.43	-0.81	-0.27	0.3	-0.03	-0.2	0.41	0.05	-0.51	0.65	0.14	0.26	-0.29	-0.27	-0.27
AsAt_g12217	0.69	0.59	0.49	0.13	0.39	0.35	0.13	0.19	0.32	0.29	0.72	0.66	0.41	0.81	0.81	0.52	0.52	0.54	0.44
AsAt_g1222	0.21	0.22	0.47	0.51	0.45	0.51	0.4	0.4	0.38	0.48	0.19	0.73	0.53	0.29	0.47	0.41	0.42	0.03	0.1
AsAt_g12220	-0.71	-0.62	-0.24	-1.13	-1.44	0.12	-0.79	-0.24	-0.72	0.03	-0.54	-0.24	-0.49	-1.65	-1.02	0.27	-0.24	-1.33	-0.6
AsAt_g12221	0.05	-0.19	-0.29	-0.02	-0.34	-0.03	-0.15	-0.21	0.14	-0.24	-0.1	0.04	-0.16	-0.3	-0.5	-0.17	0.04	-0.14	-0.16
AsAt_g12225	0.08	-0.89	0.05	0.04	0.05	0.12	0.02	-1.14	0	-0.98	-0.66	-1.09	-0.09	-3.99	-4.87	-0.75	0.12	0.17	0.11
AsAt_g12226	0.72	0.53	0.96	0.97	0.99	0.87	0.92	0.46	0.97	0.19	-0.23	0.37	0.9	1.38	1.74	0.58	1.1	0.88	1.4
AsAt_g12228	0	-0.1	-0.06	0.18	-0.05	0.07	0.14	-0.35	0.06	-0.02	-0.09	-0.17	-0.18	0.23	0.42	-0.07	-0.15	-0.26	0.27
AsAt_g12229	-3.72	-3.69	-4.06	-3.59	-3.2	-3.77	-3.82	-3.23	-4.07	-2.88	-3.29	-3.29	-3.58	-2.79	-2.99	-3.32	-3.38	-3.45	-3.36
AsAt_g1223	0.42	-0.37	0.13	0.26	0.12	0.81	0.26	0.59	-0.23	0.2	0.18	0.08	0.41	1.63	1.35	0.01	0.29	0.56	-0.25
AsAt_g12233	0.79	-2.09	0.52	0.49	-0.2	-0.46	0.01	0.44	0.29	0.07	1.89	0.49	0.3	-1.3	1.71	-0.55	0.56	-0.28	0.13
AsAt_g12234	0.21	-0.51	-0.53	0.24	0.1	0.2	0.14	-0.48	-0.1	0	-0.62	-0.12	0.06	-0.13	0.22	-0.26	-0.24	-0.04	0.14
AsAt_g12236	-0.35	-1.12	-0.57	-0.32	-0.55	-0.31	-0.33	-1.2	-0.53	-1.41	-0.83	-0.96	-0.38	0.38	0.61	-1.04	-0.44	-0.8	-0.63
AsAt_g12237	-0.27	-0.28	-0.08	0.02	-0.29	-0.04	0.05	-0.17	-0.09	-0.28	-0.09	-0.15	-0.24	0.07	0.05	-0.24	-0.21	-0.69	-0.17
AsAt_g12238	0.43	0.34	0.85	0.44	1.55	-0.11	0.81	-0.79	0.55	-0.72	-0.8	-1.22	0.54	0.34	0.68	0.17	0.66	0.57	0.82
AsAt_g1224	-0.93	-1.91	-0.76	-1.1	-0.82	-1.4	-1.59	-1.7	-1.67	-2.53	-1.88	-1.41	-1.34	-1.07	-1.03	-1.64	-1.15	-2.12	-0.95
AsAt_g12241	-0.79	-1.33	-0.85	-0.63	-1.03	-0.85	-0.77	-1.58	-0.61	-0.92	-0.71	-1.66	-0.76	-0.6	-1.09	-1.43	-0.81	-1.39	-0.98
AsAt_g12242	1.54	2.03	1.74	0.93	1.37	0.92	1.42	2.85	1.81	4.28	1.86	2.16	1.19	-0.2	0.3	1.68	0.32	0.63	0.81
AsAt_g12243	0.35	0.45	0.49	0.3	0.36	0.78	0.35	0.46	0.51	0.37	1.53	0.54	0.6	1	0.93	0.29	0.65	0.76	0.68
AsAt_g12244	-2.74	-2.67	-3.06	-2.52	-2.78	-2.67	-2.28	-2.62	-3.01	-2.63	-4.41	-2.51	-2.83	-1.71	-2.25	-2	-2.37	-2.57	-2.37
AsAt_g12245	1.69	-3.1	1.6	0.8	1.61	0.39	0.68	-3.42	2.07	-2.58	-3.36	-3.33	1.22	-2.14	-4.09	-1.94	0.57	0.84	0.72
AsAt_g12248	0.59	0.04	0.31	0.43	0.05	0.26	0.34	0.02	0.33	0.85	0.63	-0.43	0.47	0.72	0.58	-0.27	0.39	0.21	0.22
AsAt_g12249	-0.46	-0.9	-0.42	-0.54	-0.12	-0.14	-0.26	-1.32	-0.37	-1.2	-3.26	-1.3	-0.39	-0.46	-0.38	-1.22	-0.29	-1.31	0.14
AsAt_g12250	2.46	1.12	0.08	0.62	1.04	0.45	0.87	0.28	0.39	-0.01	0.5	0.56	0.15	0.68	1	0.82	0.55	1.09	1.9
AsAt_g12251	0.44	0.28	0.52	1.1	1	0.74	0.73	0.31	0.67	1.09	0.85	-0.35	0.76	0.91	1.27	-0.18	0.88	2.42	0.84
AsAt_g12252	0	0.58	-0.94	0.56	0	-0.18	0	1.07	-0.47	0.37	-0.49	0.61	-0.05	2.46	3.13	0.59	2.36	-0.44	-0.55
AsAt_g12253	0.4	2.09	0.99	0.79	0.41	1.25	0.88	1.42	0.99	1.69	0.74	1.34	0.99	1.68	2.25	1.37	1.12	1.43	1.21
AsAt_g12254	1.01	0.58	0.74	1.03	1.33	1.61	1.01	0.82	1.08	0.43	0.67	0.11	0.81	-0.44	-1.59	1.37	1.03	0.63	0.98
AsAt_g12255	0.71	-1.79	-0.27	0.29	-0.47	-0.02	0.08	-0.85	0.19	-3.04	0.19	-0.91	0.19	1.6	1.49	-1.3	0.23	-1.63	-1.14
AsAt_g12256	-0.25	0.02	-0.01	-0.13	0.08	-0.26	0.14	-0.28	-0.08	-0.09	-0.22	-0.04	-0.09	-0.33	-0.62	-0.4	-0.28	-0.49	-0.36
AsAt_g12257	-0.5	-0.88	-0.26	-0.59	-0.54	-0.56	-0.58	-0.34	-0.46	-0.39	-1.2	-0.71	-0.47	-0.08	0.11	-0.91	-0.6	-0.74	-0.61
AsAt_g12258	-0.57	-0.52	-1.04	-0.61	-0.98	-0.65	-0.61	-0.57	-0.99	-0.49	-0.88	-0.62	-0.7	-0.13	-0.48	-0.35	-0.9	-0.77	-0.63
AsAt_g12259	-0.39	-0.29	-0.18	-0.3	-0.95	-0.54	-0.56	-0.26	-0.23	-0.62	-0.34	0.01	-0.48	-0.36	-0.18	-0.23	-0.25	-0.89	-0.41
AsAt_g1226	-0.13	-0.48	-0.49	-0.28	-0.46	-0.03	-0.37	-0.48	-0.61	-0.7	-0.74	-0.79	-0.32	0.31	-0.25	-0.54	-0.47	0.46	-0.19
AsAt_g12260	0.34	-1	0.16	-0.09	-0.21	-0.16	0.17	-0.83	0.34	-0.81	-1.22	-0.51	0.18	0.32	-0.02	-1.06	0.07	-0.8	0.35
AsAt_g12261	0.51	-0.03	-0.08	0.1	0.33	0.22	0.15	-0.17	0.36	-0.53	1.35	-0.34	0.13	0.3	-0.44	-0.8	0.24	2.51	0.35
AsAt_g12262	-0.71	0.03	-0.76	-1.07	-0.94	-0.89	-0.48	-0.05	-0.68	-0.29	-0.46	-0.14	-0.7	-0.36	-0.17	-1.09	-0.63	-1.05	-0.6
AsAt_g12264	-1.78	-4.41	-2.2	-3.13	-2.5	-2.35	-2.23	-4.4	-2.57	-4.19	0.08	-4.47	-2.05	-0.56	-0.53	-4.15	-2.18	2.46	-2.18
AsAt_g12265	0.72	0.67	0.9	0.86	0.61	0.78	0.77	0.42	0.57	1.29	0.81	0.8	0.8	0.75	0.61	0.66	0.68	0.31	0.56
AsAt_g12266	-0.22	-0.48	-0.31	-0.29	-0.41	0.43	0.05	-0.67	0.41	-0.37	-0.32	-0.48	-0.14	0.28	0.72	-0.28	0.65	-0.73	0.71
AsAt_g12267	0.03	-0.96	0.17	0.17	0.06	0.51	0.07	-0.64	0.34	-0.17	-0.25	-0.91	0.12	0.32	-0.63	-0.28	-0.22	-0.39	0.11
AsAt_g12268	-0.61	-1.05	-0.81	-0.93	-1.13	-0.89	-1.16	-1.74	-0.91	-1.84	-1.32	-1.57	-1.13	-1.81	-1.67	-1.71	-0.99	-0.37	-0.39
AsAt_g1227	-0.55	0.03	-0.14	-0.52	-0.08	-0.57	-0.1	0.47	-0.12	-0.24	-0.36	-0.17	-0.2	0.25	0.56	0.66	-0.23	-0.31	0.09
AsAt_g12273	0.47	1.37	2.06	1.41	0.77	1.51	0.65	1.72	1.02	1.4	0.62	2.14	0.91	1.73	4.12	1.43	1.51	-0.52	0.96
AsAt_g12274	-4.57	-4.89	-3.43	-3.74	-3.64	-3.66	-4.54	-4.87	-5.15	-5.18	-3.26	-5.16	-4.73	-4.86	-5.52	-4.93	-3.22	-2.4	-3.4
AsAt_g12275	0.93	-0.74	-0.1	0.06	0.89	-0.14	-0.02	-0.37	-0.14	0.7	-0.79	0.13	-0.01	-1.95	-2.14	0.24	-0.09	-0.64	-0.24
AsAt_g12277	-1.41	-0.21	-0.87	-0.9	-0.95	-1.06	-1.37	-0.65	-1.8	-0.24	-0.04	-0.81	-1.09	-0.33	-1.12	-0.34	-1.12	-1.24	-1.24
AsAt_g12278	-0.63	1.06	0.3	-0.27	0.27	-0.07	0.09	-2.23	-0.27	0.39	-0.25	1.17	0.11	1.02	0.77	0.56	0.23	-0.29	-0.06
AsAt_g12279	-0.17	-0.26	-0.17	0.02	-0.11	-0.02	0.07	-0.66	0.33	-2.08	-0.27	-0.77	-0.34	0.52	0.56	-0.79	-0.07	1.02	-0.4
AsAt_g1228	-1	1.06	-0.8	-1.39	-2	-0.84	-1.33	-0.06	-0.52	-1.89	-0.63	-0.45	-1.08	1.03	2.06	-0.59	-1.19	-0.49	1.13
AsAt_g12282	5.02	3.62	4.57	5.73	5.15	3.99	3.99	3.53	3.83	5.29	1.29	3.39	3.82	4.51	2.89	3.64	3.59	1.9	4.95
AsAt_g12283	-0.39	1.54	-0.45	-0.4	-0.26	-0.63	-0.48	1.59	-0.25	0.18	0.2	-1.11	-0.57	0.02	0.07	-0.24	-0.83	-2.35	-0.73
AsAt_g12284	0.85	1	0.57	1.36	0.61	0.58	1.02	0.47	1.58	3.69	0.8	0.99	0.65	0.11	0.03	1.05	0.07	0.69	0.51
AsAt_g12285	0.57	-0.54	0.97	0.81	0.89	0.6	0.43	0.1	0.68	0.12	0.28	0.01	0.64	0.12	-0.41	0.3	0.78	1.48	0.44
AsAt_g12286	1.96	0.69	1.35	1.79	1.5	1.53	1.37	-0.28	1.16	0.92	0.63	0.16	1.72	1.62	3.51	0.3	0.01	1.02	0.63
AsAt_g12287	-0.33	-0.38	-0.43	-0.52	-0.32	-0.4	-0.48	-1.65	-0.21	-1.47	-1.26	-1.29	-0.5	-0.59	-0.7	-0.57	-0.32	-0.01	-0.73
AsAt_g12288	-0.46	-0.73	0.21	-0.12	-0.66	-0.2	-0.56	0.74	-0.38	-0.76	4.51	-0.3	-1.06	-2.29	-0.08	0.83	0.38	5.05	-0.37
AsAt_g1229	1.16	1.45	1.4	1.34	1.47	1.61	1.63	1.29	1.48	1.65	1.46	1.35	1.5	0.5	0.47	1.22	1.7	1.98	1.6
AsAt_g12292	-0.84	-0.58	-0.94	-0.33	-0.88	0.06	0.86	-0.34	-0.47	0.28	0.09	-0.74	0.03	-1.43	-1.67	0.22	-0.6	0.35	1.98
AsAt_g12293	-0.43	-0.54	-0.41	-0.48	-0.48	-0.55	-0.55	0.31	-0.42	0.41	0.71	0.33	-0.59	-0.43	-0.13	-0.73	-0.34	0.27	-0.35
AsAt_g12294	1.73	1.28	1.63	1.8	-1.66	1.23	0.68	0.6	0.67	-1.43	-0.33	0.44	0.42	-1.71	-1.75	0.37	0.05	-0.28	0.1
AsAt_g12295	-0.26	-0.04	-0.25	-0.22	0.55	0.25	-0.47	-0.9	-0.71	0.79	-0.14	-0.81	0.03	1.37	-0.64	0.48	-0.02	0.02	-0.5
AsAt_g12296	-1.76	-0.08	-0.13	-0.66	1.34	-0.13	0.4	1.07	-0.26	-0.73	-2.26	-0.01	-0.01	-2.83	0.69	0.85	-0.98	-0.12	0.13
AsAt_g12298	-0.64	0.46	0.81	0.08	-1.19	1.74	1.84	-0.69	0.92	-0.06	0.1	0.35	-0.39	3.78	0.25	0.29	-0.13	0.3	1.23
AsAt_g12299	-0.18	-0.17	-0.28	-0.16	0	-0.73	-0.23	-0.31	-0.1	-0.7	-0.15	-0.47	0.04	-0.14	-0.55	0.08	-0.54	-0.45	-0.62
AsAt_g1230	0.1	0.65	0.01	0.08	-0.78	0.49	-0.45	0.18	0.5	-0.02	0.14	0.04	-0.14	-1.38	-0.74	0.49	1.01	-0.7	0.35
AsAt_g12301	-0.13	-0.2	-0.07	0.15	-0.19	0.3	0.05	-0.34	0.28	-0.38	-0.58	-0.44	-0.08	0.1	-0.32	0.27	0.05	-0.22	-0.1
AsAt_g12303	0	-0.02	-0.04	0.06	-0.23	-0.27	-0.07	-0.04	-0.1	-0.37	0	-0.35	-0.27	0.14	0.24	0.13	0	-0.22	-0.08
AsAt_g12304	-0.69	-1.17	-0.59	-0.71	-0.63	-0.54	-0.87	-0.85	-0.54	-0.81	-0.32	-1.23	-0.84	-0.94	-0.54	-1.46	-0.69	-1.71	-0.47
AsAt_g12305	0.1	-0.23	-0.14	0.01	-0.28	-0.25	-0.05	-0.47	-0.05	0.02	-0.1	-0.22	0.02	-0.72	-0.81	-0.44	-0.21	-0.66	0.21
AsAt_g12306	-0.57	-0.96	-0.75	-0.96	-0.5	-0.78	-0.82	-1	-0.8	-1.22	-0.67	-1.33	-0.76	-0.94	-0.91	-0.93	-0.97	-1.14	-0.83
AsAt_g12307	-0.17	-0.7	-0.01	0.01	-0.1	-0.22	-0.09	0.1	-0.04	0.06	0.33	0.08	-0.26	-0.01	0.08	-0.49	-0.19	-0.41	-0.08
AsAt_g12308	-6.38	-4.26	-5.96	-5.82	-6.24	-6.17	-6.48	0.28	-5.69	1.01	-0.74	0.49	-6.59	1.69	1.66	-4.98	-6.27	-5.84	-6.05
AsAt_g12310	2.08	2.06	1.92	2.05	1.6	1.84	2.1	2.23	2.33	2.04	1.58	1.71	2.03	2.6	1.86	1.41	1.72	2.29	1.81
AsAt_g12313	1.02	0.22	1.24	1.67	2.57	0.85	1.17	2.86	0.27	2.36	0.76	4.09	0.6	0.33	1.38	1.26	1.53	0.93	0.89
AsAt_g12314	0.23	0.1	0.18	0.07	0.47	0.35	-0.11	-0.11	-0.02	0.82	-0.35	0.26	0.19	0.61	0.37	-0.36	-0.05	-0.29	-0.17
AsAt_g12316	2.36	-0.66	-1.15	0.4	0	-0.03	-1.29	-0.52	1.53	-3.51	-2.58	-0.26	0.37	1.9	1.89	-0.53	-0.34	-1.46	1.73
AsAt_g12317	-0.09	-0.13	-0.12	0.04	-0.08	-0.06	-0.04	-0.56	0.05	-0.38	-1.07	-0.67	-0.17	-1.41	-1.19	0.05	-0.04	-0.51	0.03
AsAt_g12318	-0.46	-0.75	0.06	-0.13	-1.5	-0.89	0	-1.98	0.75	-2.63	1.68	-0.37	-0.32	-1.68	-0.33	0.28	1.91	0.71	-0.37
AsAt_g1232	-2.17	-0.55	-0.89	0.31	-1.36	-1.04	-2.12	0.11	-0.33	-0.59	-0.88	0.37	-0.96	-1.39	0.31	-0.73	0.33	-0.78	-2.17
AsAt_g12320	-0.31	-0.35	6.13	-0.29	-0.11	-0.78	-0.15	0	0.06	-0.05	-0.71	0.15	-0.29	-0.04	-0.17	0.03	-0.34	-0.54	-0.22
AsAt_g12321	-1.94	-2.18	-1.81	-1.68	-1.28	-1.36	-2.07	-1.16	-1.86	-1.46	-1.53	-1.43	-2.18	-1.65	-2.07	-2.37	-1.9	-1.3	-2.07
AsAt_g12322	0.53	-0.22	-0.04	-0.14	0.6	-0.04	-0.58	-0.35	0.35	-0.4	0.52	-0.16	-0.14	0.07	0.39	-0.16	0.67	0.26	0
AsAt_g12323	0.86	0.84	0.78	0.93	0.93	0.96	0.65	0.98	0.9	1.04	1.07	1.08	0.67	0.59	0.91	0.89	0.88	0.73	0.75
AsAt_g12325	0.75	0.78	0.67	0.7	0.76	0.49	0.93	0.82	0.7	0.91	0.38	0.36	0.7	0.2	0.36	0.63	0.72	0.65	0.7
AsAt_g12326	1.05	1.07	0.7	1.39	1.15	1.19	1.24	1.08	1.54	1.15	-0.09	1.29	0.81	0.44	0.62	1.55	1.91	1.85	1.41
AsAt_g12328	-5.74	-4.64	-5.17	-5.09	-3.63	-5.13	-5.47	-6.74	-3.77	-6.53	-6.66	-5.35	-4.56	-2.98	-2.54	-5.71	-4.33	-4.11	-5.5
AsAt_g12329	0.31	0.1	0.48	-0.22	1.74	-0.04	0.01	-0.03	0.12	-0.17	0.87	0.06	0.03	-0.27	-0.85	0.52	0.12	0.69	-0.04
AsAt_g1233	0.51	0.3	0.22	0.31	0.17	0.22	0.36	0.08	0.33	0.6	0.81	0.42	0.42	0.3	0.44	-0.09	0.31	0.03	0.37
AsAt_g12330	0.51	0.57	0.66	0.57	0.39	0.65	0.41	0.55	0.59	0.69	0.77	0.54	0.54	0.37	0.63	0.34	0.6	0.73	0.7
AsAt_g12331	0.3	-0.35	0.1	1.18	0.19	-0.18	-0.76	-2.01	-1.36	0.58	-2.5	0.57	0.26	-2.18	0.23	-0.77	1.11	-1.18	-0.34
AsAt_g12332	-0.19	0.1	0.04	0.01	-0.05	0.14	0.06	-0.02	-0.01	-0.18	0.37	-0.3	0.2	-0.12	-0.17	-0.07	0.04	0.13	0.19
AsAt_g12333	-0.12	0.29	0.11	0.39	0.3	0.51	0.26	0.14	0.05	0.26	0.41	-0.02	0.34	0.8	0.49	0.48	0.37	0.28	0.32
AsAt_g12336	-0.91	-0.51	-0.36	-0.85	-1.13	-0.66	-0.58	-1.07	-1.14	-1.99	-2.47	-0.87	-0.81	-0.79	-0.83	-0.81	-0.72	-2.16	-0.97
AsAt_g12338	-0.11	-0.08	0.14	0.35	0.43	-0.14	0.09	-0.53	0.43	0.07	-0.52	-0.21	-0.11	0.37	-0.21	-0.32	-0.22	0.17	0.17
AsAt_g12340	0.1	0.64	0.3	0.16	0.47	-0.07	0.64	0.52	0.27	0.36	-0.99	0.1	0.27	-0.88	-0.77	0.45	-0.16	0.01	0.11
AsAt_g12341	0.15	-0.42	1.1	0.45	0.36	0.86	0.24	0.45	1.3	-0.14	-0.41	-0.42	1.06	-0.1	-0.18	0.07	-0.1	0.12	1.63
AsAt_g12345	-1.39	-1.63	-1.61	-1.54	-1.62	-1.58	-1.26	-1.75	-1.52	-1.56	-0.55	-1.57	-1.27	-1.32	-1.31	-1.7	-1.66	0.03	-1.31
AsAt_g12346	0.6	-0.52	0.82	0.85	0.79	0.7	0.53	-0.34	0.86	-0.46	-1.24	-0.27	0.78	0.05	0.6	-0.35	0.75	1.72	0.83
AsAt_g12348	0.39	0.27	0.46	0.49	0.56	-0.11	0.23	0.72	0.2	0.73	0.12	0.71	0.45	-0.74	-0.12	0.89	0.74	0.13	0.48
AsAt_g12349	0.12	-0.04	-0.08	0.21	-0.24	0	0.13	-0.49	-0.08	-0.36	-0.96	-0.1	-0.02	-0.39	-0.33	-0.08	-0.14	-0.6	0.09
AsAt_g1235	0.58	-1.17	0.71	0.88	0.56	-0.29	1.06	0.28	1.39	2.87	0.37	0.38	1.35	1.64	1.94	1.79	0.6	0.68	0.41
AsAt_g12350	1.41	0.9	1.02	0.59	-0.19	2.11	0.51	-0.93	1.6	0.27	1.86	1.31	1.76	-0.32	1.03	0.94	2.36	0.25	0.64
AsAt_g12351	-0.53	0.13	-0.54	0.15	-0.41	-0.35	-0.06	-1.12	0.12	-1.17	-2.31	-1.83	-0.4	-0.36	-0.3	0.11	-0.31	1	0.06
AsAt_g12352	-0.72	-0.39	-0.5	-0.76	-0.68	-0.82	-0.71	-1.17	-0.96	-1.23	-0.87	-1.47	-0.64	0.27	-0.25	-0.25	-0.77	-0.36	-0.89
AsAt_g12358	0.49	0.83	0.38	0.6	0.1	3.46	0.53	0.75	1.37	0.41	0	0.67	0.35	0.43	-0.23	0.56	0.37	0.15	0.28
AsAt_g1236	0.97	0.61	0.99	0.81	0.77	0.79	0.8	0.82	0.88	0.83	0.87	0.47	0.89	-0.03	-0.03	0.79	0.35	1.88	0.83
AsAt_g12360	0.21	0.28	-0.1	0.25	0.23	0.3	0.37	-0.5	0.29	0.05	-1.4	-0.71	0.04	0.17	-0.25	0.46	0.18	-0.82	0.11
AsAt_g12361	0.15	-0.09	-0.19	-0.35	0.13	-0.04	0.03	-0.3	-0.05	-0.34	-0.31	-0.26	-0.16	0.01	0.1	-0.11	0.14	0.11	-0.68
AsAt_g12362	-6.16	-6.57	-6.66	-6.5	-5.19	-6.49	-5.95	-4.57	-6.55	-6.66	-4	-5.01	-6.05	-3.53	-6.93	-5.67	-6.55	-4.31	-5.32
AsAt_g12363	1.07	1.65	0.4	0.37	0.26	0.03	1.57	-0.38	1.41	-1.72	0.13	-0.19	0.46	1.5	-1.12	-0.16	1.28	-0.52	1.06
AsAt_g12364	0.42	0.36	0.18	0.16	-0.01	0.36	0.13	0.39	0.35	0.14	0.08	0.16	0.11	0.49	0.23	0.24	0.18	0.22	0.19
AsAt_g12366	2.13	1.71	2.22	1.8	1.83	1.83	1.27	1.52	1.22	2.68	1.17	1.57	1.29	2.46	2.18	2.38	1.58	0.89	2.58
AsAt_g12367	0.67	0.9	0.62	0.59	0.36	0.66	0.94	-0.58	0.87	-0.79	0.08	-0.76	0.85	-1.01	-1.04	0.45	0.58	0.37	0.55
AsAt_g12369	0.23	-0.2	-0.32	-0.07	-0.42	-0.23	-0.49	1.01	-0.02	0.67	0.04	0.74	-0.07	-1.2	-1.62	0.13	-0.32	0.36	0.58
AsAt_g1237	2.67	3.97	2.62	2.33	1.92	2.9	2.66	4.91	1.13	1.58	2.43	2.78	2.6	2.87	1.95	4.01	2.41	6.31	2.64
AsAt_g12370	-1.07	-1.14	-1.2	-1.51	-1.2	-1.13	-1.28	-1.31	-1.02	-1.09	0.23	-1.22	-1.11	-1.45	-1.05	-1.93	-1.23	-0.42	-1.35
AsAt_g12371	0.3	0.08	-0.19	0.16	0.14	-0.22	0.29	0.12	0.31	0.67	1.32	0.07	0.41	-0.52	-0.47	-0.24	0.18	0.67	0.08
AsAt_g12372	-1	0.01	0.04	-0.31	-0.91	-0.15	-0.76	-0.23	-0.53	-0.58	-0.02	-0.47	-0.32	-0.23	-0.62	-0.6	-0.5	0.26	-0.54
AsAt_g12373	0.62	0.83	0.82	0.97	0.99	1.12	0.81	0.73	0.95	1.6	1.29	1.11	0.88	0.15	1.47	0.65	1.25	1.51	0.81
AsAt_g12376	-0.49	-0.47	-0.56	-0.59	-0.67	-0.49	-0.59	-0.95	-0.92	-0.49	0.19	-0.72	-0.52	-0.17	0.08	-0.43	-0.82	0.02	-0.83
AsAt_g12377	0.51	-0.77	-0.19	-1.41	0.3	-0.18	-1.18	-0.31	-1.11	0.37	-0.04	-0.9	0.29	0.78	1.01	-1.3	-1.8	-2.68	-0.36
AsAt_g12378	1.11	1.45	1.67	1.44	1.02	0.54	1.07	1.39	1.7	1.19	-0.15	1.57	1.44	1.52	1.96	0.94	2.76	-0.95	2.09
AsAt_g12379	1.1	1.64	1.64	2.11	1.45	1.13	1.82	0.5	1.48	1.12	-0.01	0.89	1.38	2.04	1.74	2.75	1.7	0.03	2.31
AsAt_g1238	-0.51	0.07	-0.08	-0.27	-0.44	-0.17	-0.13	0.21	-0.19	0.33	0.42	0.01	-0.29	0.8	0.46	-0.12	0.02	-0.07	-0.16
AsAt_g12381	0.28	0.17	0.38	0.28	0.13	0.18	0.42	0.14	0.11	0.8	1.6	-0.14	0.31	0.33	-0.02	0.26	0.26	1.75	0.35
AsAt_g12382	-0.55	-0.58	-0.68	-0.63	-0.65	-0.79	-0.55	-0.93	-0.53	-0.77	-0.66	-0.54	-0.52	-0.52	-0.64	-0.63	-0.63	-0.42	-0.49
AsAt_g12386	0.43	0.35	0.24	0.29	0.19	0.48	0.31	0.31	0.44	0.55	0.03	0.4	0.53	-0.44	-0.01	0.2	0.47	-0.09	-0.02
AsAt_g12387	-0.36	0	-1.18	-0.83	-0.35	-0.58	-0.62	-0.09	-0.12	-0.32	0.52	-0.35	-0.38	-0.03	-0.28	-0.06	-0.82	-1.1	-0.65
AsAt_g1239	-1.56	-2.85	-1.09	-1.79	-1.49	-1.45	-1.8	-2.43	-1.47	-4.84	-0.37	-1.09	-1.19	-0.64	-2.06	-2.58	-1.29	1.8	-1.5
AsAt_g12390	0.45	0.45	0.55	0.56	0.59	0.9	0.78	0.63	0.32	0.5	0.52	0.5	0.15	0.18	0.13	0.46	0.85	0.82	0.47
AsAt_g12391	-0.34	0.15	-0.8	-0.63	0.02	-0.62	-0.23	-0.77	-0.31	-0.63	-1.06	-0.55	-0.45	-0.74	-0.85	-0.36	-0.41	-0.41	-0.13
AsAt_g12393	-2.69	-2.64	-2.57	-2.52	-2.8	-2.91	-2.96	-2.68	-2.62	-2.24	-0.91	-2.51	-2.69	-1.18	-1.64	-2.92	-2.64	-2.08	-2.62
AsAt_g12394	1.34	1.54	1.66	1.56	1.26	0.76	0.05	1.89	0.5	0.57	1.85	0.51	1.89	0.79	0.14	2.34	-0.48	1.82	0.03
AsAt_g12395	0.29	0.16	-0.01	-0.08	-0.35	0.19	-0.07	-0.18	0.22	0.35	0.58	0.26	0.19	0.29	0.21	0.23	0.41	0.38	-0.28
AsAt_g12396	0.17	-0.02	0.34	0.14	-0.03	0.28	0.04	0.05	0.1	0.24	0.29	0.24	0.08	-0.48	-0.88	-0.09	0.39	0.51	0.03
AsAt_g12398	0.14	-0.26	-0.18	-0.09	-0.1	0.63	0.63	0.2	-0.23	0.37	0.11	-0.13	-0.33	-0.25	-0.12	0.03	0.13	0.02	-0.57
AsAt_g124	1.44	0.9	1.21	1.46	1.88	1.57	0.94	1.12	1.34	1.35	1.86	1.02	1.1	0.4	0.07	0.89	1.52	1.17	1.43
AsAt_g1240	0.41	0.75	-0.37	-0.92	-1.14	0.85	-0.59	1.54	-0.28	1.88	0.23	-1.59	-0.31	0.45	2.04	0.64	-1.09	-0.39	-0.61
AsAt_g12400	0.41	0.23	0.45	0.39	0.69	-0.05	0.18	0.44	0.34	0.58	0.22	0.36	0.27	-0.27	0.39	-0.02	0.09	0.44	0.04
AsAt_g12401	0.65	0.9	0.29	0.56	0.27	0.27	0.47	0.57	0.83	0.25	0.37	1.12	0.41	0.23	0.78	0.59	0.52	0.39	0.73
AsAt_g12402	4.5	4.26	3.23	2.94	3.16	3.49	3.92	2.86	3.15	5.59	3.11	4.3	4.34	2.35	1.96	3.61	2.05	1.18	4.83
AsAt_g12403	0.41	0.14	0.1	0.43	0.22	0.25	0.61	0.66	0.08	0.08	0.69	0.41	0.21	-0.18	0.1	0.03	0.13	0.71	0.65
AsAt_g12405	1.77	0.07	0.72	-0.26	-0.57	1.28	0.75	0.57	0.97	2.98	0.17	1.54	0.76	0.31	0.5	1.42	0.51	-1.58	0.75
AsAt_g12406	-2.09	-2.04	-1.88	-1.99	-1.59	-2.09	-1.75	-1.64	-1.97	-1.97	-0.88	-1.8	-2.11	-1.97	-2.31	-1.86	-2.19	-1.03	-2.07
AsAt_g12409	2.55	0	0.06	0.2	0.16	-0.04	2.42	0.16	0.25	0.27	0.07	0.22	2.58	-0.59	-0.01	-0.09	0.14	-0.02	0.33
AsAt_g1241	-0.19	-0.58	-0.29	-0.23	-0.13	-0.38	-0.25	-0.4	-0.45	-0.32	-0.58	-0.37	-0.13	-0.63	-0.67	-0.51	-0.56	-0.66	-0.39
AsAt_g12410	0.52	0.73	0.17	0.89	0.26	0.5	0.8	0.5	0.98	0.53	0.67	0.53	0.43	-0.02	0.59	0.57	0.51	0.81	1.08
AsAt_g12412	3.98	4.66	3.47	3.77	3.82	3.93	3.5	3.35	4.69	3.7	1.03	4.07	3.83	3.23	3.33	4.45	3.86	0.46	3.75
AsAt_g12413	-0.35	-0.68	-0.42	-0.48	-0.42	-0.48	-0.43	-0.29	-0.3	-0.38	0.33	-0.37	-0.46	-0.52	-0.51	-0.78	-0.42	0.28	-0.23
AsAt_g12416	0.16	-0.17	-0.12	0.14	-0.38	-0.39	0.01	-0.46	-0.13	0.03	0.68	-0.27	0.07	-0.22	-0.29	-0.16	-0.25	0.08	-0.11
AsAt_g12417	2.66	2.61	2.42	2.66	3.79	3.07	3.11	3.06	2.3	4.42	-0.32	2.73	2.41	1.6	2.22	3.19	2.93	-0.52	2.81
AsAt_g12419	-0.25	-0.01	-0.15	-0.36	0.03	-0.06	-0.43	0.07	-0.15	-0.22	0.24	0.14	-0.29	0.13	0.44	-0.19	-0.22	-0.12	-0.41
AsAt_g12420	-0.34	-0.62	-0.54	-0.72	-0.51	-0.77	-0.07	-0.4	-0.18	-1.29	-1.38	-0.73	-0.37	-0.26	-0.41	-0.76	-0.52	-1.31	-0.57
AsAt_g12422	-0.53	-0.91	-0.7	-0.85	-1.04	-0.81	-0.86	-0.57	-0.45	-0.76	-0.52	-1.02	-0.61	-0.12	0.33	-0.9	-0.94	-0.47	-0.89
AsAt_g12424	-0.23	0.07	0.04	0.03	-0.03	0.22	0.13	0.32	0.17	0.31	-0.12	0.21	-0.11	0.06	0.51	0.06	0.18	-0.07	0.29
AsAt_g12425	-1	-0.93	-0.33	-0.74	-1.17	-0.88	-0.26	-0.79	-0.41	-0.82	-0.65	-1.01	-0.71	0.3	0.13	-0.49	-0.75	-1.05	-0.39
AsAt_g12426	-0.35	-0.41	-0.67	-0.05	-0.35	-0.25	-0.41	-0.47	-0.26	0.03	-0.78	-0.02	-0.67	-0.25	-0.85	-0.43	-0.78	-0.83	-0.34
AsAt_g12427	-0.86	-0.62	-0.26	-0.93	-1.05	-1.3	-0.8	-0.24	0.07	-0.36	-0.1	-0.29	-1.47	-2.02	-0.14	-0.97	-0.61	-0.9	-1.12
AsAt_g12428	-0.04	-0.05	-0.24	-0.18	-0.28	-0.02	0.22	0	0.16	0.22	0.78	0.34	0.07	-0.09	0.24	0.19	0.21	1.16	0.2
AsAt_g12430	-1.18	-0.82	-1.5	-0.89	-1.82	-1.17	-1.24	-1.3	-0.53	-0.39	-0.25	-1.18	-0.58	-0.13	-0.32	-1.22	-0.65	-0.3	-1.36
AsAt_g12432	-2.68	-4.09	-1.77	-2.46	-4.71	-3.01	-2.26	-1.23	-2.84	-2.86	1.12	-1.9	-2.5	-1.76	-2.32	-1.3	-3.08	1.25	-2.78
AsAt_g12433	0	0.08	0.21	0.16	0	0.23	0.03	0.11	0.07	0.33	0.39	0.08	0.11	-0.47	-0.86	-0.07	0.02	0.1	0.15
AsAt_g12434	-0.15	-0.1	-0.29	-0.19	0.33	-0.34	-0.62	-0.02	-0.17	-0.05	-0.36	-0.15	-0.32	-0.12	0.38	-0.26	-0.36	-0.26	-0.31
AsAt_g12436	-0.26	-0.51	-0.37	-0.28	0.11	-1.09	-0.92	-0.46	-0.86	-0.25	0.57	-0.42	-0.48	0.8	0	0.08	-0.37	-0.1	-0.53
AsAt_g12438	1.24	1.63	0.56	1.42	0.91	1.05	1.34	1.08	0.96	0.96	0.92	1.66	1.21	2.01	1.06	1.74	1.7	1.29	-0.22
AsAt_g12439	-0.04	-0.14	-0.04	-0.21	-0.12	-0.15	0.25	0.05	-0.45	0.22	0.14	0.22	-0.05	0.04	-0.22	-0.2	-0.23	0.02	-0.03
AsAt_g12440	1.36	2.38	2.19	1.38	0.78	3.25	1.99	1.9	2.49	3.01	0.1	2.78	1.86	1.1	0.88	1.87	2.46	-1.13	1.34
AsAt_g12441	0.93	0.93	0.46	0.86	0.22	0.79	1.09	0.91	0.84	0.76	0.56	0.68	0.81	0.31	0.67	0.89	1.05	0.11	0.75
AsAt_g12442	0.1	0.16	-0.01	0.14	0.08	-0.25	0.04	0.04	0.62	-0.46	0.48	0.61	0.19	0.34	0.38	0.4	0.44	0.55	0.5
AsAt_g12444	-0.39	-0.45	-0.19	-0.47	-0.77	-0.11	-0.03	0.16	-0.13	0.31	-0.97	-0.07	-0.46	-0.9	-0.22	-0.37	-0.58	-0.89	-0.16
AsAt_g12446	0.79	0.58	0.85	0.74	0.91	0.32	1.16	0.87	0.72	0.82	0.95	0.29	0.75	0.41	-0.18	0.9	0.52	0.81	0.27
AsAt_g12447	0.44	1.38	0.75	0.51	0.14	0.31	0.27	0.97	2.01	0.95	-0.4	0.39	0.36	-1.75	-1.35	0.64	0.08	-0.71	0.6
AsAt_g12448	-0.95	-1.43	-1.39	-1.6	-1.66	-1.22	-1.1	-0.93	-1.3	-1.44	0.18	-1.37	-1.28	0.24	0.39	-1.31	-0.77	-0.88	-1.55
AsAt_g1245	-1.16	0.57	-1	-1.53	-1.5	-1.25	-0.85	0.74	-0.88	-0.89	-0.73	-0.74	-1.2	-1.24	-0.91	0.73	-1.41	-1.68	-1.7
AsAt_g12450	-0.1	0.49	0.06	0.15	-0.27	0.32	0.51	0.85	-0.09	-0.14	0.98	0.46	0.2	0.55	0.04	0.64	0.24	1.02	0.02
AsAt_g12452	0.54	0.9	-0.17	0.78	1.85	0.01	1.87	0.48	0.5	-0.27	0.94	-0.24	-0.13	-0.81	-0.12	-0.24	0.12	0.31	-0.86
AsAt_g12453	0.53	0.77	0.37	0.39	0.24	0.27	0.59	0.42	0.3	1.27	1.09	0.76	1.12	0.81	0.63	0.82	0.9	0.09	0.48
AsAt_g12456	-0.1	-0.05	-0.29	-0.08	-0.22	0.01	-0.18	-0.03	-0.08	0.08	0.57	0.17	-0.09	-1.02	-0.64	-0.25	-0.29	0.55	-0.34
AsAt_g12458	-1.84	-0.93	-1.34	-1.46	-1.51	-1.37	-1.52	-0.85	-1.63	-0.68	0.36	-1.66	-1.66	-1.15	-0.57	-0.65	-1.54	0.74	-1.85
AsAt_g12459	1.32	1.54	1.81	0.95	1.62	1.22	0.91	0.96	1.2	1.14	0.4	0.93	1.26	0.74	2.73	0.68	1.3	0.15	1.15
AsAt_g1246	1.6	0.8	2.15	1.35	2.28	3.54	2.13	-0.43	1.14	-0.15	1.92	0.31	1.63	3.04	2.02	0.11	3.52	2.59	3
AsAt_g12463	0.18	0.08	0.4	0.91	1.72	0.23	0.45	0.48	1.58	0.2	-0.08	0.79	0.23	0.06	1.73	-0.87	0.61	-0.4	0.31
AsAt_g12464	-0.34	-0.57	-0.21	-0.34	-0.2	-0.19	-0.11	-0.13	-0.14	-0.08	-0.6	-0.31	-0.14	-0.48	-0.48	-0.76	-0.05	-0.93	-0.4
AsAt_g12465	1.48	-0.09	0.42	0.42	0.27	0.13	0.81	-0.09	1.22	0.88	0.26	1.02	0.23	1.02	0.45	1.03	0.22	-0.49	0.91
AsAt_g12466	1.38	-0.32	0.87	-0.02	0.43	-2.28	-0.35	0.06	0.73	-0.26	4.14	1.6	-0.56	-0.47	1.9	-0.59	0.11	0.68	-0.83
AsAt_g12467	0.9	0.64	0.94	0.88	0.74	0.63	0.86	0.79	1.26	2.09	0.15	0.95	0.96	0.58	1.71	0.72	0.5	0.15	0.26
AsAt_g12468	0.77	0.53	1.23	1.01	0.56	0.68	0.25	0.77	0.84	1.13	0.03	-0.03	1.32	0.88	0.61	-0.37	0.72	-0.56	1.65
AsAt_g1247	1.59	0.66	1.38	1.52	1.78	1.59	1.5	0.61	1.84	1.8	0.91	1.54	1.62	1.35	2.24	1.02	1.55	0.55	1.69
AsAt_g12470	1.19	1.04	0.94	0.77	0.27	1.24	1.04	0.66	1.62	0.65	1.04	0.74	0.87	1.51	1.98	0.86	0.76	0.05	1.13
AsAt_g12471	0.1	0.47	0.62	0.52	1.59	1.59	0.82	0.15	0.42	0.82	1.29	0.27	0.76	1.3	1.99	0.65	-0.32	0.32	0.05
AsAt_g12472	1.99	2.78	1.78	1.68	1.87	3.7	2.35	2.38	2.17	1.5	1.72	1.5	1.77	4.55	2.98	3.37	1.9	1.77	2.45
AsAt_g12473	1.4	1.89	0.24	0.9	0.83	0.91	1.49	1	0.95	0.37	1.08	1.55	1.02	0.71	0.32	0.96	1.03	1.02	0.89
AsAt_g12474	0.45	0.3	0.4	0.28	-0.18	-0.05	0.39	0.19	0.65	0.44	0.11	0.15	0.19	0.77	0.76	0.2	-0.02	-0.23	0.15
AsAt_g12475	0.17	0.2	0.23	0.13	0.16	0.09	0.2	0.22	0.26	0.39	0.2	0.19	0.17	-0.36	-0.55	0.26	0.15	0	0.11
AsAt_g12476	0.3	-0.1	-0.06	0.41	0.24	0.38	-0.02	0.05	0.06	0.11	0.58	0.32	0.06	-1.04	-0.84	0.4	0.34	0.67	-0.17
AsAt_g12477	-0.25	-0.01	-0.26	-0.2	-0.42	0.08	-0.07	-0.02	-0.28	0.38	0.04	-0.14	-0.06	-0.24	0.01	-0.03	-0.25	-0.38	0.15
AsAt_g12479	0.6	0.13	0.34	0.27	-0.12	0.37	0.34	-0.06	0.28	0.34	0.43	0.14	0.3	0.32	0.25	-0.16	0.23	-0.21	0.42
AsAt_g12481	-0.91	-0.2	-2.43	-2.14	-0.39	-2.16	-0.13	-1.38	0.42	-2.07	-1.74	-2.71	-1.2	-0.38	0.15	-1.34	-2	-2.3	-0.89
AsAt_g12482	1.13	-0.94	-0.23	0.19	-0.08	2.74	-0.37	0.89	-1.01	2.81	0.05	-0.76	-0.28	-1.51	0.12	0.17	0.93	-0.9	-2.54
AsAt_g12483	-0.07	-0.13	-0.12	0	0.23	0.05	-0.16	-0.11	0.04	0.49	-0.12	-0.15	-0.14	-0.46	-0.05	-0.33	-0.21	-0.19	-0.01
AsAt_g12485	0.22	0.38	0.07	0.29	0.11	0	0.19	0.08	-0.01	0.36	0.67	0.11	0.11	0.16	-0.15	0.35	0.18	0.53	0.1
AsAt_g12486	0.42	0.45	-0.67	-1	-0.23	-0.08	-0.38	0.6	-0.14	0.08	-1.29	-0.27	-0.16	0.17	0.54	-0.34	-0.39	-1.04	-1.18
AsAt_g12487	-0.31	-0.02	-0.07	-0.08	0.19	-0.32	-0.27	-0.21	-0.12	0.19	-0.31	-0.21	-0.23	0.14	0.39	0	-0.32	-0.54	-0.07
AsAt_g1249	-0.04	-0.83	-0.27	-0.08	-0.19	-0.11	-0.4	-0.89	-0.1	-0.96	-0.35	-0.15	-0.3	0.15	-0.22	-0.8	-0.18	0.16	-0.25
AsAt_g12491	0.22	0.47	0.18	0.56	0.36	0.38	0.37	0.56	0.62	0.7	-0.44	0.46	0.4	0.46	0.8	0.4	0.46	-0.29	0.31
AsAt_g12492	1.59	1.61	1.07	1.78	1.35	1.97	1.4	1.78	1.83	1.38	0.53	1.95	1.53	0.74	1.39	1.44	1.48	0.99	1.58
AsAt_g12495	0.17	0.1	0.15	0.17	-0.1	0.45	-0.02	0.2	0.26	0.29	-0.14	0.37	0.21	-0.62	0.28	0.1	0.64	-0.28	0.05
AsAt_g12497	-0.05	0.33	-0.08	0.05	-1.98	0.08	0.52	-0.94	0.41	0.35	-0.12	0.35	0.24	-1.14	-0.07	-0.4	-0.05	-0.4	-0.19
AsAt_g12499	-1.33	-0.72	-0.37	-0.71	-0.42	-0.66	-0.47	-0.58	-1.12	-0.74	-0.84	-0.54	-0.66	-0.94	-0.41	-0.6	-0.37	-0.95	-0.42
AsAt_g125	0.41	1.66	0.55	-0.06	-0.12	0.57	1.5	1.32	2.52	1.2	-0.34	1.02	-0.15	0.04	1.31	1.63	-0.52	-0.56	-0.05
AsAt_g1250	-0.67	-0.53	-0.99	-0.97	-0.98	-0.71	-0.74	-0.53	-0.89	-0.3	-0.12	-0.92	-0.75	-0.23	-0.34	-0.73	-1.12	0.34	-0.75
AsAt_g12501	-0.57	0.54	0.76	0.78	1.34	1.59	0.48	0.97	1.06	0.41	0.5	0.3	0.23	-0.91	0.79	1.31	0.75	0.09	-0.1
AsAt_g12502	0.8	0.93	0.41	0.4	0.37	0.75	0.48	0.48	0.19	0.1	0.25	0.04	0.13	-0.7	-0.26	1.5	0.47	0.41	0.76
AsAt_g12504	0.2	0.35	0.01	0.42	-0.65	0.53	0.17	0.24	-0.13	-0.86	1.2	0.28	-0.29	0.83	0.01	-0.03	0.02	0.92	1.63
AsAt_g12505	1.02	0.63	0.48	0.47	0.58	0.68	1	0.62	0.44	1.14	0.51	0.86	0.6	0.38	0.33	0.71	0.67	0.67	0.68
AsAt_g12506	-0.21	-0.12	-0.43	-0.34	-0.35	-0.22	-0.32	-0.28	-0.23	0.11	-0.39	-0.33	-0.13	0.5	0.56	-0.41	-0.48	-1.07	0.05
AsAt_g12507	0.26	0.4	0.71	0.73	0.57	0.89	0.19	0.69	0.69	0.78	0.36	0.73	0.47	0.79	0.74	0.73	0.66	0.42	0.29
AsAt_g12509	0.48	0.41	0.24	0.2	-0.6	0.3	-0.15	0.61	0.51	0.78	0.77	0.17	0.42	-0.04	-0.73	0.53	-0.01	0.48	-0.26
AsAt_g1251	0.4	0.22	-0.17	-0.09	0.15	0.19	0.5	0.2	0.38	0.61	0.1	-0.74	0.26	0.48	0.32	0.51	0.21	0.03	-0.28
AsAt_g12510	-0.26	-0.32	-0.3	-0.23	-0.58	0.06	-0.54	0.16	-0.52	-0.83	-0.46	-0.64	-0.28	0.47	0.04	-0.33	-0.19	-0.42	0.18
AsAt_g12511	-0.16	-0.48	0.54	0.57	0.18	0.86	0.21	-0.34	1.16	1.79	0.22	0.27	0.52	0.06	-0.39	0.07	2.21	0.15	-0.01
AsAt_g12512	0.43	0.4	0.36	0.51	0.47	0.4	0.51	0.21	0.38	0.61	0.03	0.38	0.5	-0.18	-0.28	0.33	0.43	-0.08	0.51
AsAt_g12513	3.29	2.88	1.76	2.32	1.63	2.52	2.21	0.62	1.65	3.94	-0.4	2.4	3.34	2.9	3.01	2.8	2.92	-1.82	2.84
AsAt_g12514	-0.23	-0.22	-0.41	-0.09	-0.81	-0.71	-0.54	-0.17	-0.22	0.07	0.39	-0.13	-0.27	0.63	0.33	-0.46	-0.42	-0.2	0.03
AsAt_g12516	-0.34	-1.19	0.85	0.24	0.23	0.13	0	0.38	0.17	0.13	0.54	-0.13	0.54	0.54	-0.28	-1.17	-0.18	0.7	-0.03
AsAt_g12517	-0.62	-0.91	-0.15	-0.51	-0.45	-0.27	-0.25	-0.01	-0.33	-0.68	-0.87	-0.14	-0.38	-0.8	-0.48	-0.55	0.02	-0.6	-0.18
AsAt_g12518	-0.21	-0.45	0.25	0.09	-0.02	0.07	0.05	0.12	-0.31	-0.69	-0.2	-0.1	-0.03	0.32	0.79	-0.64	-0.09	0.52	0.18
AsAt_g12519	0.22	-0.09	-0.15	-0.13	0.22	-0.25	-0.36	0.11	0.2	0.65	-0.03	0.13	0.05	0.4	0.42	-0.29	0.33	0.28	0
AsAt_g12520	1.83	1.44	2.15	2.38	1.61	2.15	1.88	2.7	2.21	3.15	1.72	2.43	2.04	2.85	1.53	1.71	2.57	4.36	2.62
AsAt_g12521	0.1	-0.2	0.31	0.13	-1.52	-1.09	0.1	2.16	-0.09	0.42	0.84	3.6	-0.28	0.17	-0.16	-1.19	0.08	-1.62	-0.19
AsAt_g12523	-0.07	0.31	0.16	-0.62	0.05	0	-0.29	-0.56	-0.3	0.1	-0.32	-0.29	-0.02	0.62	1.39	0.25	-1.3	-0.94	-0.43
AsAt_g12524	0.22	-0.07	0.28	0.36	0.3	0.22	0.46	0.74	0.38	-0.26	0	0.44	0.42	-0.12	0.29	-0.18	0.45	0.14	0.4
AsAt_g12525	-0.3	-0.95	-0.46	-0.74	-0.8	-0.47	-0.51	-0.35	-0.42	-1.18	-1.3	-0.45	-0.34	-0.85	-0.56	-1.16	-0.24	-0.49	-0.48
AsAt_g12526	-0.35	-0.61	-0.14	-0.17	-0.32	-0.05	-0.19	-0.15	0.04	-0.38	-0.5	-0.1	-0.25	-0.43	-0.41	-0.65	-0.28	-0.1	-0.31
AsAt_g12528	0.36	0.3	0.52	0.54	0.5	-0.03	0.3	-0.06	0.69	0.99	1.33	0.05	0.34	-0.53	0.35	0.16	0.55	1.41	0.12
AsAt_g1253	7.45	3.66	6.13	6.68	7.01	5.85	7.84	3.31	6.54	6.36	4.42	4.98	6.89	5.1	3	3.67	7.13	6.3	8.3
AsAt_g12530	0.36	-0.62	0.54	0.34	-0.7	1.27	0.27	0.83	0.28	-0.01	0.07	0.65	0.54	0.07	-0.04	0.29	0.21	0.24	1.05
AsAt_g12531	0.43	0.25	0.2	0.3	0.02	0.64	0.19	0.66	0.64	0.87	-0.26	0.47	0.38	0.57	0.58	0.52	0.33	-0.35	0.4
AsAt_g12532	0.63	-0.1	1.07	0.95	1.7	0.93	0.82	0.57	0.37	-1.08	0.6	0.3	1.02	-0.8	-1.86	0.14	1.17	2.7	0.68
AsAt_g12535	-1.84	-1.84	-2.36	-1.61	-2.11	-2.03	-2.6	-2.18	-1.84	-1.86	-2.67	-2.17	-2.41	-3.31	-1.74	-1.36	-2.02	-3	-1.36
AsAt_g12536	0.5	0.06	0.56	0.65	0.83	0.6	0.61	0.53	0.62	0.2	0.45	0.57	0.6	-0.15	-0.62	-0.3	0.53	0.11	0.83
AsAt_g12537	-0.35	-0.18	-0.43	-0.51	-0.31	-0.46	-0.44	-0.12	-0.54	-0.14	1.43	-0.49	-0.59	0.96	0.36	-0.26	-0.55	1.72	-0.66
AsAt_g12538	-1.14	-0.17	-1.09	-0.97	-0.9	-1	-0.96	-0.98	-1.2	-0.2	0.54	-1.07	-1.25	-0.01	0.2	0.05	-1.32	-0.6	-1.24
AsAt_g12539	-0.69	-2.76	-0.74	0.12	-0.26	-1.41	0.1	-1.46	0.26	0.5	-2.16	-0.88	0.05	-2.39	-0.05	-1.03	-0.11	-1.99	-0.82
AsAt_g12540	-1.08	-1.76	-0.84	-1.04	-1.26	-1.39	-1.24	-1.46	-0.92	-1.33	-1.61	-1.26	-1.12	-0.63	-0.28	-1.65	-1.07	-0.73	-1.02
AsAt_g12542	-0.58	-1.93	-0.54	-0.05	-0.42	-0.53	-0.59	-0.22	-0.12	0.18	-0.01	-0.06	-0.69	0.14	0.35	-1.57	-0.63	1.04	-0.3
AsAt_g12543	-0.16	-0.51	-0.1	-0.14	0.05	-0.12	-0.26	0.17	-0.21	-0.08	-0.26	-0.34	-0.19	-0.92	-0.61	-0.53	-0.42	-0.29	-0.17
AsAt_g12544	0.8	0.72	1.03	0.86	2.03	1.14	0.88	1.68	1.44	0.61	1.48	1.27	1.09	1.02	0.05	-0.38	0.72	1.51	1.05
AsAt_g12545	-1.05	-3.16	0.04	0.1	-0.82	-0.01	-0.91	0.38	-0.08	-2.35	-2.7	-0.54	-0.9	-0.39	-0.6	-2.59	-1	-0.37	0.06
AsAt_g12546	-1.67	-0.86	-1.32	-1.27	-1.73	-1.4	-1.88	-1.5	-1.6	-0.06	0.77	-2.44	-1.95	0.41	0.45	-0.81	-1.58	0.75	-0.52
AsAt_g12547	2	3.29	3.3	2.02	2.57	2.08	2.31	1.94	1.91	2.01	0.81	1.84	2.55	0.58	1.7	2.16	1.72	-0.08	2.33
AsAt_g12549	2.64	1.33	1.82	1.67	1.75	2.1	1.7	2.49	1.63	2.17	0.71	2.49	2.49	-2.92	-1.53	1.4	2.44	2.62	1.67
AsAt_g1255	0.2	0.7	0.39	0.21	0.82	-0.36	0.89	2.69	-0.31	0.51	-0.66	0.5	0.38	0.99	1.33	0.45	-0.24	-1.6	2.94
AsAt_g12550	1.04	3.67	1.91	3.38	2.14	2.12	1.22	2.24	2.75	2.73	-0.3	0.27	2.73	-0.92	1.71	4.2	2.78	-1.32	3.51
AsAt_g12552	0.21	-0.35	0.81	-0.22	0.39	0.68	-0.34	0.01	-0.57	-0.78	-0.01	-0.19	0.46	0.64	1.42	-0.15	-0.29	-2.3	0.28
AsAt_g12554	2.36	-1.94	1.1	2.81	2.84	1.43	0.3	-0.33	0.43	-0.48	-1.52	2.22	1.87	1.16	2.72	-0.36	0.4	0.53	1.62
AsAt_g12555	1.69	1.74	1.79	1.58	1.71	1.65	1.66	1.45	1.66	1.94	2.88	1.48	1.7	0.5	0.83	1.47	1.43	2.12	1.8
AsAt_g12556	-0.18	0.09	0	0.13	0.18	-0.01	-0.06	0.64	0.09	0	-0.09	0.06	-0.09	0.22	-0.19	-0.09	0.15	-0.12	0.05
AsAt_g12558	0.61	-0.07	0.91	0.48	-0.31	0.91	-0.89	0.32	-0.29	2.54	-1.32	0.28	-0.51	0.35	-0.14	0.95	0.84	-1.73	-1.27
AsAt_g12559	-0.01	-0.26	-0.08	-0.03	0.32	-0.19	-0.24	-0.15	-0.25	0.02	-0.42	-0.17	-0.03	-0.05	-0.18	-0.13	-0.44	-0.15	-0.17
AsAt_g1256	-0.21	0.4	0.23	0.23	-0.38	-0.39	-0.22	0.79	0.27	1.98	0.58	0.18	0.24	0.56	0.66	-0.47	0.2	-0.45	0.08
AsAt_g12560	-0.16	-0.57	-0.26	-0.19	-0.24	-0.27	-0.19	-0.04	-0.14	-0.47	-0.44	0	-0.25	-0.72	-0.74	-0.55	-0.14	0.57	-0.14
AsAt_g12561	0.38	0.34	0.14	-0.51	0.13	0.45	-0.27	-0.08	-0.04	0.73	0.76	-0.63	0.27	-0.67	-0.45	0.32	0.01	-1.4	-0.16
AsAt_g12562	-0.01	-0.34	-0.11	-0.16	-0.22	-0.23	-0.02	0.01	0.11	-0.07	-0.95	0.03	-0.12	-0.53	-0.57	-0.45	-0.28	-0.58	-0.1
AsAt_g12563	0.89	0.48	0.33	0.65	0.71	0.66	0.71	0.92	0.68	1	0.38	1.01	0.65	0.82	0.14	-0.11	0.61	0.44	0.74
AsAt_g12564	0.31	-0.05	0.22	0.11	0.22	0.32	0.25	0.24	0.42	0.03	0.29	0.47	0.42	-1.17	-1.83	-0.51	0.27	0.23	0.23
AsAt_g12565	-1.19	-1.09	-1.04	-0.9	-1.15	-1.14	-1.1	-0.89	-0.95	-0.9	-1.01	-0.97	-1.26	-0.82	-0.62	-1.13	-1.2	-0.82	-1.21
AsAt_g12568	-0.1	0.19	0.2	-0.45	-0.09	-0.67	-0.21	-0.53	-0.52	-0.33	0.16	-0.49	-0.01	-0.75	-0.16	0.39	0.03	0.23	-0.39
AsAt_g1257	-1.21	-1.09	-1.4	-1.28	-1.01	-1.4	-1.18	-0.5	-1.06	-1.29	-0.68	-1.36	-1.08	0.13	0.06	-0.21	-1.13	-0.48	-1.15
AsAt_g12571	1.28	1.35	0.7	1.05	0.52	0.59	1.17	1.16	1.4	1.15	0.76	1.06	0.55	1.2	1.26	1.44	1.1	0.92	1.12
AsAt_g12572	-0.12	-1.55	-0.29	-1.2	-0.33	-0.25	0.19	-0.73	-0.94	-2.7	-0.14	-1.05	-1.08	-0.06	-0.26	-0.93	-0.44	-0.26	-2.65
AsAt_g12573	-0.23	-0.25	-0.4	-0.05	-0.07	-0.2	-0.17	-0.12	-0.12	-0.19	-0.19	-0.21	-0.28	-0.23	0.01	-0.2	-0.39	-0.38	-0.18
AsAt_g12576	-0.56	-1.53	-2.5	-1.11	-1.73	-1.28	-0.83	-1.92	-0.81	-2.22	-1.38	-1.33	-0.83	-1.88	-4.06	-1.39	-1.57	-1.1	-0.72
AsAt_g12578	0.98	0.97	1.32	1.21	1.41	1.3	1.28	1.22	0.97	1.22	1.1	1.33	1.31	0.73	0.91	1.1	1.32	1.52	1.11
AsAt_g12579	0.6	0.44	0.73	0.73	0.65	0.69	0.81	1	0.83	0.7	-0.07	0.72	0.7	0.24	0.42	0.49	0.81	0.12	0.46
AsAt_g1258	0.36	-0.07	0.56	0.26	0.46	0.28	0.66	-0.1	0.87	1	1.06	-0.3	0.56	-0.11	-0.33	-0.1	0.36	0.72	0.45
AsAt_g12580	0.66	0.59	0.59	0.65	0.46	0.62	0.68	0.84	0.64	0.69	-0.43	0.44	0.55	0.75	0.83	0.37	0.56	0.09	0.65
AsAt_g12581	0.06	0.19	-0.21	0.1	-0.52	0.22	0.1	-0.18	0.06	-0.1	0.47	0.08	-0.02	1.24	0.56	0.5	-0.08	-0.05	-0.1
AsAt_g12582	-0.06	0.34	0.98	0.56	0.73	0.54	0.41	0.83	0.47	0.47	0.26	0.49	0.53	1.15	0.42	0.49	0.62	0.75	0.56
AsAt_g12583	-0.17	-0.12	-0.1	-0.07	-0.22	-0.04	-0.25	-0.13	-0.01	0.51	-0.26	-0.16	-0.05	0.07	-0.11	-0.09	-0.21	-0.31	-0.02
AsAt_g12584	0.18	-0.67	-0.18	0.42	0.16	0.44	0.27	0.33	0.13	-0.62	-0.18	0.26	0.1	0.26	0.06	-0.73	0.48	0.18	0.3
AsAt_g12586	-0.01	-0.34	0.09	0.11	0.53	0.15	0.03	-0.07	0.3	-0.44	-0.23	0	0.24	-0.16	0.2	-0.58	-0.01	-0.13	-0.01
AsAt_g12587	-0.36	-1	-0.47	-0.75	-0.87	-0.84	-0.6	-0.87	-0.6	-1.12	-1.31	-0.33	-0.75	0.28	0.41	-1.18	-0.24	-0.59	-0.53
AsAt_g12590	0.56	-1.53	0.08	0.35	0.27	0.25	-0.3	0.1	-0.22	-0.52	-1.41	0.46	-0.12	-1.31	-0.67	-1.32	0.25	0.27	0.3
AsAt_g12591	0.42	-0.02	0.42	0.3	0.56	0.45	0.13	0.18	0.79	0.48	-0.12	0.48	0.28	0.35	0.25	-0.26	0.71	0.04	0.54
AsAt_g12593	0.69	0.76	0.64	0.52	0.91	0.62	0.52	1.11	0.57	0.94	0.65	0.9	0.71	0.66	0.78	0.64	0.45	0.35	0.43
AsAt_g12594	-0.9	-1.33	-1.31	-1.12	-0.79	-0.7	-0.63	-0.96	-1.06	-0.87	-0.72	-0.52	-1.11	-0.89	-0.64	-1.29	-0.96	-0.17	-0.68
AsAt_g12596	3.79	4.58	3.66	3.57	3.69	4.14	3.58	3.97	4.75	5.53	3.97	3.91	3.57	5.28	3.73	4.33	3.79	4.39	2.75
AsAt_g12597	-2.28	-2.84	-2.28	-2.25	-2.32	-2.22	-2.36	-2.16	-2.37	-1.96	-2.16	-2.13	-1.86	-0.98	-0.83	-1.73	-2.22	-4.22	-2.2
AsAt_g12598	-1.42	-1.6	-1.48	-1.61	-1.84	-1.55	-1.58	-1.34	-1.17	-0.91	-1	-1.37	-1.55	-1.16	-1.19	-0.99	-1.44	-0.84	-1.47
AsAt_g12601	-1.47	-0.96	-1.95	-1.18	-1.82	-1.78	-1.36	-1.2	-1.73	-0.8	-0.93	-1.41	-1.7	-1.3	-0.28	-1.25	-0.73	-1.62	-1.59
AsAt_g12602	-0.51	-0.4	-0.91	-0.78	0.15	-0.52	-0.65	-0.4	-0.57	-0.15	-1.36	-0.56	-0.43	-1.34	-0.05	0.72	-0.55	-0.72	-0.01
AsAt_g12605	-0.27	-0.24	-0.36	-0.46	-0.35	-0.36	-0.25	-0.23	-0.36	-0.09	0.11	-0.39	-0.3	0.09	0.02	-0.46	-0.32	-0.24	-0.5
AsAt_g12606	0.69	-0.09	0.41	0.53	0.09	0.01	0.91	0.7	0.72	-0.07	0.75	0.42	0.77	0.15	0.47	-0.25	0.56	0.84	0.55
AsAt_g12607	2.98	2.75	1.81	2.33	1.94	1.65	2.14	2.31	2.46	2.49	1.38	2.9	2.37	2.27	1.66	2.07	1.52	1.04	2.28
AsAt_g12609	0.16	0.37	0.08	0.07	0.29	0.11	-0.09	0.2	0.15	0.66	0.49	-0.03	0.09	-0.12	-0.41	0.19	-0.12	0.23	0.12
AsAt_g12610	-2.6	-2.2	-2.19	-3	-2.46	-2.2	-2.89	-2.51	-3.01	-1.6	-0.38	-1.74	-2.11	-2.18	-2.14	-3.59	-3.06	0.16	-2.75
AsAt_g12612	0.42	0.16	0.15	0.4	0.07	0.07	0.34	0.41	0.39	0.41	-0.3	0.48	0.28	0.51	0.3	-0.02	0.19	-0.02	0.44
AsAt_g12613	-1.13	-2.03	-1.24	-1.52	-1.47	-1.23	-1.43	-1.24	-1.15	-1.84	-1.93	-1.39	-1.21	-1.3	-0.2	-1.72	-0.66	-1.73	-1.12
AsAt_g12616	0.81	-1.61	0.56	0.58	0.25	0.63	0.31	0.62	0.51	-1.57	-1.82	0.4	0.61	-1.02	-0.97	-1.62	0.25	-1.03	0.5
AsAt_g12617	-2.5	-3.43	-2.44	-2.66	-3.89	-2.66	-2.41	-2.4	-2.64	-2.85	-3.57	-2.57	-2.26	-2.8	-3.61	-4.37	-3.73	-4.11	-3.54
AsAt_g12618	0.89	0.35	0.01	-0.05	0.81	0.26	-0.02	0.64	0.24	-0.23	0.83	0.12	0.2	0.24	0.18	0.44	1.24	0.83	0.56
AsAt_g12619	-5.23	-7.53	-6.49	-5.67	-7.11	-6.05	-6.19	-7.51	-5.2	-6.77	-5.12	-5.44	-5.96	-7.35	-4.6	-5.56	-8.47	-5.39	-6.47
AsAt_g12621	3.08	1.22	3.12	2.4	3.1	2.58	2.46	3.23	2.32	0.87	1.53	2.62	2.95	-0.03	-0.03	0.26	2.46	2.23	2.36
AsAt_g12622	0.26	0.51	-0.36	0.59	-0.17	-0.36	0.8	0.51	0.27	0.1	0.32	-0.15	0.19	-0.29	0.49	-0.03	0.7	0.84	0.08
AsAt_g12623	1.94	1.31	1.65	1.75	1.83	1.63	2.07	1.82	1.66	1.69	0.75	1.79	1.83	1.61	1.23	1.51	1.74	2.28	1.96
AsAt_g12624	1.76	1.31	1.08	0.86	0.75	0.93	1.57	1.69	1.58	1.08	0.61	1.18	1.46	0.95	1.16	1.36	1.21	1.33	1.46
AsAt_g12626	1.32	-0.5	-1.74	-0.98	-0.79	-1.41	-1.35	-1.23	-0.54	-0.69	0.87	-0.74	-0.08	1.23	1.59	-0.23	0.16	0.48	-1.23
AsAt_g12628	-0.04	-0.79	-0.04	0.62	-0.81	0.45	-0.44	-0.71	-0.83	0.04	-1.73	0.22	0.05	1.11	1.7	-0.47	0	1.32	-0.34
AsAt_g1263	-0.46	0.5	-0.28	-0.5	0.21	0.38	0.42	-0.08	-0.04	-1.67	0.22	-0.59	-0.17	-0.33	0.86	0.06	0.86	0.01	-0.44
AsAt_g12630	0.73	1.07	-0.26	0.06	0.59	-0.22	0.53	0.17	0.44	-0.55	0.52	-1.05	0.05	1.48	-0.06	-0.57	0.76	-0.2	0.2
AsAt_g12632	1.02	-0.59	0.66	1.09	0.1	2.1	2.29	1.21	1.81	-1.48	-1.3	0.76	1.42	0.56	0.59	-0.38	1.63	-0.27	1.06
AsAt_g12634	-0.3	-0.42	-0.32	-0.3	-0.42	-0.21	-0.08	-0.37	-0.64	-0.41	-0.05	-0.57	-0.37	0.04	-0.36	-0.59	-0.4	0.25	-0.23
AsAt_g12635	0.24	-0.84	-0.05	-0.03	0.16	-0.2	-0.01	-0.23	0.03	-0.37	-0.31	-0.2	-0.13	-0.73	-0.8	-1.03	-0.1	0.49	0.04
AsAt_g12636	-0.54	-0.92	-0.7	-0.57	-0.61	-0.66	-0.62	-0.33	-0.42	-0.61	-0.99	-0.5	-0.59	-0.89	-0.53	-0.96	-0.65	-1.13	-0.71
AsAt_g12638	0.72	0.37	0.69	0.85	1.29	0.8	0.85	0.72	0.93	0.53	-0.02	0.79	0.84	0.54	0.36	0.11	0.96	0.44	0.85
AsAt_g12639	-0.2	-0.76	0.2	-0.46	-0.42	-0.84	0.36	0.55	0.17	-0.86	0.45	-0.09	-0.25	-0.39	0.37	-0.14	-0.13	-0.23	-0.49
AsAt_g1264	-0.7	-0.67	-0.72	-0.9	-0.86	-0.86	-0.82	-0.78	-0.63	-0.55	-0.66	-1.75	-0.75	-0.54	-0.44	-0.72	-0.84	-0.9	-0.79
AsAt_g12640	0.48	0.55	0.67	0.62	0.47	0.35	0.41	0.41	0.28	1.2	0.02	0.43	0.34	1.02	1.41	0.94	0.56	-0.51	0.47
AsAt_g12641	-0.16	-0.68	-0.09	0.65	-0.53	-1.12	0.02	-0.87	0.13	-1.19	-1.24	-1.12	-0.1	-0.08	0.53	-1.73	-1.73	-1.17	-0.11
AsAt_g12643	1.88	1.24	1.52	0.91	0.91	1.66	1.39	1	1.49	1	0.41	1.66	1.58	0.72	0.58	1.27	0.91	1.01	0.59
AsAt_g12644	0.37	0.99	0.08	0.41	0.01	0.41	0.14	1.12	0.99	1.1	0.31	0.7	0.2	1.12	1.07	0.84	0.43	0.64	0.27
AsAt_g12645	0.98	1.22	1.04	1.39	1.36	1.13	0.77	1.28	1.08	0.97	0.55	1.35	0.87	0.76	1.24	1.41	1.37	1.29	1.27
AsAt_g12646	-0.89	-0.62	-0.8	-0.83	-1.08	-0.63	-0.86	-0.51	-0.92	-0.37	0.03	-0.64	-0.69	-0.54	-0.83	-0.33	-0.94	1.03	-0.74
AsAt_g12648	-1.08	-1.24	-0.54	-0.57	-0.83	-0.92	-0.53	-0.56	-0.48	0.37	-0.65	-0.79	-0.81	0.05	0.53	-0.45	0.08	-0.4	-0.85
AsAt_g12649	0.33	-0.1	0.05	0.4	0.24	0.21	0.33	-0.26	-0.02	0.24	-0.33	0.08	0.12	0.39	-0.71	0.13	0.36	0.19	0.16
AsAt_g1265	0.43	0.45	-0.09	-0.11	-0.6	0	0.17	-0.03	-0.22	0.05	-0.75	-0.53	0.18	-0.94	-1.16	-0.4	-0.19	-0.99	-0.23
AsAt_g12650	0.72	0.44	0.52	0.85	0.39	0.54	0.71	0.44	0.97	0.79	0.33	0.58	0.44	0.77	0.65	0.53	0.68	0.17	0.82
AsAt_g12651	-0.12	-0.32	0.27	0.04	-0.26	-0.07	0.07	-0.25	0.16	-0.4	-0.49	-0.54	0.13	0.27	-0.15	-0.6	-0.08	-0.22	-0.08
AsAt_g12652	-0.27	-0.16	0.06	-0.17	-0.27	-0.39	-0.09	0.15	-0.4	0.08	0.12	-0.17	-0.1	-0.2	0.04	-0.38	-0.17	-0.14	-0.35
AsAt_g12653	-1.01	-1.35	-0.97	-0.41	-1.29	-0.7	-0.4	-0.75	-0.2	-0.84	-0.73	-0.43	-0.84	-0.83	-0.66	-0.99	-0.82	-0.81	-0.79
AsAt_g12654	0.25	0.35	-0.04	-0.24	-0.1	0.07	-0.26	0.4	0.15	0.58	0.77	0.43	0.03	0.09	0.43	0.33	0.06	-0.34	0.36
AsAt_g12655	0.2	-0.61	0.43	0.64	1.08	0.46	-0.06	-0.58	0.26	-0.04	-0.56	-0.72	0.36	-0.19	0.02	-1.02	0.1	0.17	0.48
AsAt_g12657	1.31	0.27	1.2	1.27	1.46	1.2	1	0.66	1.4	0.71	0.19	0.55	1.06	1.05	1.11	0.46	0.97	0.38	1.32
AsAt_g12658	1.08	1.31	1.14	1.1	0.86	1.03	0.87	1.24	1.57	1.27	1.4	1.06	0.95	1.09	1.65	1.01	1.29	2.09	0.96
AsAt_g12659	-1.55	0.06	-0.17	-0.39	0.3	0.37	0.44	0.2	-0.21	-0.55	-0.04	0.76	0.14	-0.44	0.13	0.7	-0.31	-0.1	-0.02
AsAt_g1266	1.78	1.23	0.99	1.28	1.26	1.49	1.5	1.08	2.1	1.57	2.87	1.38	1.57	0.74	-0.4	1.24	1.86	3.37	2.14
AsAt_g12662	-0.57	-0.28	0.9	-0.4	-0.45	0.19	-0.45	-0.07	-1.01	-0.27	-1.54	-0.05	-0.18	-0.69	0.35	-0.85	-0.41	-0.61	-0.24
AsAt_g12663	0.53	-1.2	-0.23	-0.05	-0.14	-2.42	-0.06	-0.63	-0.68	-2.16	-0.33	-1.64	-0.12	-1.55	-0.96	-1.07	-0.65	0.57	-0.72
AsAt_g12664	1.63	1.36	1.97	1.87	2.1	1.51	2.12	0.83	1.85	0.15	-0.52	1.11	1.55	1.2	1.12	0.98	2.61	-0.56	2.28
AsAt_g12665	-0.8	-1.19	-0.5	0	-0.32	-0.15	-0.3	-1.42	-0.58	-1.98	-4.74	-0.55	-0.75	-2.92	-2.77	-1.12	-0.48	-3.26	-0.55
AsAt_g12667	-0.48	-0.6	-0.46	-0.61	-0.47	-0.58	-0.41	-0.45	-0.56	-0.5	-0.47	-0.86	-0.35	-0.34	-0.38	-0.61	-0.53	-0.55	-0.47
AsAt_g12668	-0.11	0.23	0.21	0.09	0.32	-0.22	0.53	0.12	-0.2	0.92	-0.04	0	-0.16	-0.09	1.01	0.42	-0.41	-0.46	-0.09
AsAt_g12669	0.05	-0.6	0.06	0.08	-0.46	-0.18	0.11	-0.57	0.39	0.09	-0.58	-0.53	0.08	-0.43	0.05	-0.48	0.14	-0.78	-0.04
AsAt_g12670	0.37	-0.8	-0.08	0.12	-0.2	-0.05	0	-0.54	-0.09	-0.44	-0.37	-0.66	0.07	-0.4	-0.58	-0.71	-0.1	0.42	-0.12
AsAt_g12671	0.27	0.42	0.13	-0.12	-0.52	-0.09	-0.46	0.34	0.03	0.9	0.13	0.32	0	0.09	0.03	0.54	-0.14	-0.52	-0.32
AsAt_g12672	-0.79	-0.71	-1.01	-0.92	-1.06	-1.11	-1.02	-0.95	-1.07	-0.81	-1	-0.75	-0.79	-0.92	-1.37	-0.72	-1.27	-1.37	-0.97
AsAt_g12673	-0.87	-0.84	-0.22	-0.13	-0.49	0.34	0.31	-0.31	-0.53	-0.49	-1.18	-0.4	-0.47	-0.05	0.6	-0.69	0.85	-0.73	-0.5
AsAt_g12674	0.39	1.01	0.79	0.97	1.03	0.88	0.62	0.81	1.04	1.28	0.1	0.75	0.71	0.67	0.89	1.28	1.16	0.24	0.99
AsAt_g12675	0.52	-1.01	0.37	0.07	0.33	0.39	0.31	-0.86	0.28	-0.13	-0.74	-0.99	0.54	-0.52	-1.3	-0.94	-0.19	0.58	0.09
AsAt_g12676	-0.24	-0.06	-0.49	-0.29	-0.51	-0.49	-0.13	0.05	-0.26	0.32	-0.92	0.15	-0.3	-0.47	-0.05	0.04	-0.53	-0.93	-0.31
AsAt_g12677	-0.52	-0.58	-0.16	-0.65	0.07	-0.36	-0.35	-0.44	-0.44	-0.25	-0.17	-0.65	-0.3	-0.25	-0.44	-0.4	-0.37	-0.45	-0.55
AsAt_g12678	-0.76	0.03	-0.45	-0.02	-0.24	-0.43	-0.33	-0.3	-0.42	0.29	0.33	0.27	-0.51	0.34	-0.38	-0.23	-0.38	-0.19	-0.63
AsAt_g12679	-0.72	-0.91	-0.81	-0.56	-0.61	-0.74	-0.67	-0.91	-0.72	-0.66	-1.31	-0.74	-0.83	-0.93	-0.47	-1.08	-0.78	-0.92	-0.8
AsAt_g1268	-1.02	-0.86	-0.73	-1.36	-1.1	-0.55	-0.89	-0.54	-0.81	-1.49	-0.21	-1.37	-0.71	-1.15	-0.54	-0.47	-0.48	-0.59	-0.39
AsAt_g12680	1.16	0.59	1.5	1.07	1.15	1.12	0.6	0.46	1.55	0.16	0.17	0.82	1.51	1.13	1.75	0.11	0.84	0.87	1.12
AsAt_g12681	-3.9	-4.89	-4.26	-4.47	-4.65	-3.59	-3.86	-4.84	-4.35	-6.22	-3.73	-5.03	-4.3	-4.24	-4.16	-5.27	-3.97	-4	-4.22
AsAt_g12682	-0.17	-0.73	-0.11	-0.34	-0.4	-0.05	0.07	-0.39	0.26	-0.13	0.23	-0.4	-0.26	0.11	-0.4	-0.74	-0.01	0.57	-0.21
AsAt_g12684	-0.06	0.98	0.18	0.41	0.46	0.48	1.05	0.58	0.53	0.03	0.36	0.67	0.22	-0.07	-0.05	0.21	0.27	0.63	0.02
AsAt_g12685	0.81	1.38	0.26	1.58	0.79	0.77	0.13	1.72	0.37	0.31	1.48	1.16	0.68	1.5	0.93	1.2	1.36	1.38	1.35
AsAt_g12686	-0.66	-1.05	-1.19	-0.61	-1.53	-0.86	-0.54	-1.36	-0.22	-0.25	-3.15	-0.39	-0.69	0.37	0.64	-0.93	-0.58	-3.78	-0.85
AsAt_g12688	-0.17	-0.2	-0.09	0.08	0.16	0.22	-0.09	-0.38	-0.12	-0.62	-0.43	-0.35	-0.16	-0.03	0.36	-0.3	-0.27	-0.4	0.22
AsAt_g1269	-0.59	-0.46	-0.72	-0.81	-0.63	-0.27	-0.47	-0.64	-0.77	-0.27	-0.41	-0.62	-0.55	-1.84	-0.97	-0.52	-0.64	-0.59	-0.82
AsAt_g12690	-0.73	-0.73	-1.13	-0.8	-0.94	-0.85	-0.86	-1.1	-0.75	-0.7	-0.97	-0.94	-0.9	-0.39	-0.63	-1.28	-1.01	-1.18	-0.83
AsAt_g12691	0.72	0.18	0.36	0.66	0.55	0.61	0.56	0.2	0.54	0.55	-0.17	0.2	0.44	0.36	0.41	0.04	0.37	0.08	0.52
AsAt_g12692	0.78	-0.82	0.45	0.88	1	0.76	0.47	0.05	0.81	-0.31	-0.8	-0.5	0.91	0.4	1.05	-0.35	0.59	0.79	0.31
AsAt_g12694	-0.28	-0.33	-0.29	-0.31	-0.49	-0.85	-0.12	-0.17	-0.26	-0.48	-0.19	-0.72	-0.14	-0.63	-0.44	-0.72	-0.54	0.24	-0.59
AsAt_g12695	-0.35	-0.54	-0.14	0.34	-0.72	0.3	0.1	0.14	0.22	0.73	-0.05	-0.03	-0.21	-0.29	-0.01	0.31	-0.32	-0.3	-0.9
AsAt_g12696	0.55	0.84	0.6	0.54	0.28	0.61	0.76	0.84	0.69	0.73	0.85	0.95	0.72	-0.43	0.17	0.93	0.77	0.59	0.52
AsAt_g12697	-0.25	-0.38	0.07	-0.17	-0.04	-0.03	0.24	-0.23	-0.12	-0.54	0	-0.22	-0.24	0.06	-0.19	-0.34	-0.3	-0.14	0.11
AsAt_g12699	-0.1	-0.37	-0.24	-0.08	-0.15	0.07	0	-0.43	-0.43	-0.07	0.11	-0.49	-0.02	-0.24	-0.4	-0.2	-0.4	-0.23	0
AsAt_g12700	0.48	0.35	0.66	0.41	0.51	0.74	0.24	0.56	0.5	0.86	-0.21	0.65	0.39	-0.7	0.66	0.33	0.33	-0.17	0.65
AsAt_g12704	-0.19	-0.13	-0.32	-0.23	-0.21	-0.14	0.09	0.21	-0.31	-0.18	-0.33	-0.34	-0.39	0.21	0.05	-0.2	0	-0.24	-0.56
AsAt_g12705	0.25	0.26	0.19	0.39	0.17	0.43	0.63	0.04	0.84	0.24	-0.23	0.14	0.44	0.55	0.57	0.15	0.07	0.23	0.56
AsAt_g12706	0.79	1.99	2.05	1.5	2.15	1.96	1.67	1.61	1.35	2.12	2.01	1.12	1.44	-0.85	-0.47	2.04	1.72	1.54	0.63
AsAt_g12707	-0.33	-0.47	-0.2	-0.45	0.04	-0.05	-0.49	-1.98	-0.27	-1.81	-1.85	-0.36	0.01	-2.16	-1.63	-0.25	-0.39	1.52	0.1
AsAt_g12708	-0.19	-0.17	-0.4	-0.28	-0.17	-0.34	-0.3	-0.25	-0.29	-0.2	-0.34	-0.11	-0.23	-0.3	-0.58	-0.21	-0.22	-0.51	-0.15
AsAt_g12712	0.65	1.08	0.74	0.79	0.34	0.69	0.7	1.09	0.78	0.96	-0.11	1.16	0.6	0.53	0.7	1.1	0.36	0.18	0.48
AsAt_g12713	0.44	0.2	-0.18	0.5	0.59	0.41	0.45	0.39	0.17	0.35	0.3	0.28	0.45	0.07	-0.42	0.27	1.16	0.11	0.92
AsAt_g12716	0.01	-1.24	-0.03	-0.93	-0.27	-0.27	-0.15	-1.03	-0.62	-1.51	-1.98	-1.45	-0.5	-0.77	-1.04	-1.1	-0.41	-2.09	-0.63
AsAt_g12717	-0.37	-0.73	-0.63	0.06	0.3	-0.34	0	-0.48	-0.25	0.27	0.34	-0.18	0.56	-0.46	-0.62	-0.16	0.25	0.64	-0.11
AsAt_g12718	0.42	-0.01	0.46	0.44	0.41	0.3	0.53	0.35	0.37	0.37	0.44	0.22	0.34	0.19	0.25	-0.03	0.58	0.44	0.69
AsAt_g12719	-0.18	-0.27	-0.29	-0.09	-0.51	-0.34	-0.35	-0.05	0.16	-0.19	0.15	-0.56	-0.23	-0.52	-0.02	-0.44	-0.17	0.14	-0.29
AsAt_g1272	-0.39	-0.87	-0.52	-1	-0.43	-0.4	-0.41	-0.56	-0.61	0	0.58	-1.22	-0.37	-0.62	-0.51	-0.6	-0.61	0.05	-0.81
AsAt_g12720	-0.18	0.07	0.06	-0.08	-0.37	0.13	0.04	0.08	-0.02	0.23	-0.01	-0.06	0.04	-0.05	-0.26	0.12	0.21	-0.21	0.24
AsAt_g12721	0.03	0.22	-0.47	-0.52	-0.58	-0.56	-0.36	0.29	-0.07	0.64	0.24	0.06	-0.43	0.45	0.16	0.18	-0.26	-0.24	-0.07
AsAt_g12722	1.36	0.29	0.73	0.96	1.01	1.01	1.14	0.22	1.07	0.75	0.6	0.24	1.09	0.76	0.74	-0.06	1	0.35	1.16
AsAt_g12723	0.45	-0.7	0.55	0.13	0.07	0.4	0.83	-0.57	0.09	-0.72	0.35	-1.06	0.48	0.88	-0.07	-0.13	0.5	0.66	0.88
AsAt_g12724	0.54	-0.56	0.19	0.74	-0.11	0.07	0.22	-0.33	0.81	-0.19	-0.28	-0.61	0.01	-0.31	-0.6	-0.31	0.59	-0.09	0.25
AsAt_g12725	3.73	2.3	3.27	2.75	2.48	3.44	3.11	1.61	2.47	2.32	2.61	2.86	3.16	2.82	2.4	2.25	3.04	2.91	3.23
AsAt_g12728	-0.26	-0.57	-0.32	-0.22	-0.39	-0.2	-0.4	-0.64	0.11	-0.7	0.2	-0.35	-0.2	-0.37	-0.42	-0.76	-0.42	-0.39	-0.28
AsAt_g12729	0.01	-0.06	-0.18	-0.17	-0.15	-0.24	-0.12	-0.22	-0.06	-0.25	0.22	-0.21	-0.07	-0.07	0.19	-0.33	-0.11	0.08	0.17
AsAt_g12730	-1.99	-0.46	-1.34	-2.16	-0.83	-0.74	-1.8	-1.45	-2.15	-0.98	-1.01	-0.94	-1.55	-1.54	-1.05	-0.78	-1.1	-0.61	-0.91
AsAt_g12732	-0.02	0.42	-0.31	-0.03	-0.15	-0.26	-0.27	0.41	-0.09	0.79	-0.93	0.52	-0.28	0.13	-0.06	0.54	0.04	-0.36	0
AsAt_g12733	-0.48	-1.76	0.86	-0.32	-0.67	-0.15	-0.68	-0.92	-0.4	-1.67	-1.24	-1.61	0.12	-2.32	-1.55	-2.1	-0.9	-1.08	-1.19
AsAt_g12734	1.08	1.32	0.59	1.96	2.32	0.43	0.9	0.09	0.7	0.29	1.89	0.39	1.24	0.32	-1.19	0.14	1.4	1.39	2.63
AsAt_g12735	0.29	-0.21	0.33	0.4	0.28	0.26	0.3	-0.18	0.41	-0.13	-0.03	-0.39	0.19	-0.02	-0.05	-0.28	0.39	0.56	0.35
AsAt_g12736	1.1	-1.41	1.15	0.83	1.42	1.08	1.44	-0.55	1.17	-1.1	-1.05	-0.69	1.33	0.72	1.36	-1.08	1.55	1.74	0.97
AsAt_g12737	0.53	-0.26	0.76	0.72	0.37	0.54	0.77	0.15	0.78	0.48	0.23	0.02	0.78	0.04	-0.09	-0.14	0.51	0.1	0.89
AsAt_g12738	-0.01	1.24	0.21	0.44	0.16	-0.4	0.08	0.68	-0.34	1.32	0.27	1.12	-0.23	1.5	1.13	1.04	0.65	1.17	0.04
AsAt_g1274	-0.59	-1.22	-0.41	-0.19	-1.07	-0.88	-0.85	-0.21	-1.06	-0.05	-0.5	-0.02	-0.66	-0.42	-1	-0.94	-1.02	-1.08	-0.56
AsAt_g12741	-0.01	0.63	0.04	0.06	0.15	0.13	0.39	0.93	0.14	0.74	0.57	1.19	0.28	-0.69	-0.72	0.63	0.18	-0.18	0.08
AsAt_g12742	0.45	-0.31	0.65	0.67	0.6	0.53	0.67	-0.45	1.07	0.49	0.42	-0.13	0.68	1.12	0.54	0.29	0.99	0.63	1.08
AsAt_g12743	1.06	0.51	-0.36	-0.01	-2.36	1.04	-0.75	0.06	-0.49	1.2	0.22	-1.09	-0.52	-1.92	0.73	0.13	-0.73	-0.06	-0.86
AsAt_g12744	-0.23	-0.24	-0.14	0.06	-0.13	-0.25	-0.15	0.05	-0.04	-0.03	-0.08	0.11	-0.26	0.17	0.61	-0.08	-0.21	-0.31	-0.17
AsAt_g12746	1.35	0.22	0.33	0.62	0.19	0.32	1.79	0.04	0.79	-0.41	-0.05	0.22	1.08	-0.07	0.53	-0.37	-0.33	-0.5	0.56
AsAt_g12749	1.16	-0.16	0.31	1.36	-0.3	1	0.57	-0.12	0.41	0.19	0.42	0.45	0.77	1.31	1.27	1.23	0.8	0.2	1.44
AsAt_g1275	-3.63	-3.43	-3.05	-2.98	-2.57	-3.82	-3.04	-3.36	-3.34	-4.03	-2.84	-3.36	-3.75	-4.1	-3.33	-3	-3.69	-2.04	-4.17
AsAt_g12751	-1	-1.38	-0.88	-0.78	-0.9	-0.88	-0.94	-1.49	-0.78	-1.09	-1.08	-1.38	-0.69	-0.39	-0.43	-1.14	-0.82	-0.67	-0.77
AsAt_g12752	1.4	0.55	0.83	0.99	0.08	1.46	1.49	1.09	0.83	0.38	0.93	0.31	1.32	1.16	1.27	0.66	0.61	0.55	1.45
AsAt_g12753	5.68	5.32	6.08	5.39	6.14	5.88	5.19	3.03	6.44	6.5	-2.1	5.26	4.36	4.04	4.88	5.47	5.52	-1.73	4.42
AsAt_g12755	-0.12	-0.19	0.57	-0.25	0.3	0.16	-0.2	0.03	-0.01	0.08	-0.44	-0.06	0.15	-1.09	-0.22	-0.07	-0.09	0.09	-0.19
AsAt_g12759	-0.27	-0.35	-0.71	-0.28	-0.44	-0.67	-0.44	-0.17	0.2	-0.18	-0.23	-0.18	-0.36	-0.17	0.54	0.26	0.13	-0.35	-1.16
AsAt_g1276	-3.69	-4.96	-5.45	-3.35	-4.88	-5.59	-4.33	-3.11	-4.47	-5.43	-2.64	-3.58	-5.16	-0.48	-3.85	-6.23	-5.6	-3.2	-5.08
AsAt_g12762	3.19	1.01	2.87	2.51	1.45	4.52	1.92	0.89	1.52	1.71	0.5	0.2	2.39	2.68	1.82	1.52	2.32	-1.02	4.16
AsAt_g12763	0.36	-0.39	0.09	0.09	0.75	0.01	0.23	0.06	-0.37	-0.53	-0.03	-0.67	-0.01	-0.16	0.2	-0.03	0	-0.49	0.2
AsAt_g12765	-0.07	-0.16	0.38	-0.01	0.5	-0.28	-0.4	-0.06	-0.03	0.66	0.29	0.42	-0.25	0.56	0.81	0.27	-0.68	-0.47	-0.11
AsAt_g12768	0.3	0.05	0.16	0.29	-0.05	-0.14	0.31	-0.25	-0.07	0.03	-0.55	-0.09	-0.04	-0.02	0.19	-0.15	0.15	-0.04	-0.05
AsAt_g12769	-0.36	-1.04	0.3	-0.14	-0.5	-0.11	-0.23	-0.84	0.09	-0.56	0.78	-0.39	-0.04	-0.25	0.28	-0.94	-0.28	1.47	-0.45
AsAt_g1277	-0.44	-0.28	-0.29	-0.41	-0.39	-0.26	-0.27	-0.31	-0.15	0.14	0.23	0.19	-0.34	0.12	0.08	-0.23	-0.29	-0.32	-0.47
AsAt_g12772	1.9	0.82	1.89	1.83	1.89	1.5	1.79	0.71	1.57	1.03	0.31	1.02	1.59	1.17	1.3	0.83	1.78	1.22	1.57
AsAt_g12773	2.55	0.32	1.03	0.88	0.64	1.18	1.61	-0.22	1.05	0.25	0.35	0.27	1.16	0.32	1.21	0.44	0.96	0.46	0.57
AsAt_g12774	0.35	-0.04	0.18	0.03	0.18	-0.04	0.08	-0.37	0.12	-0.32	0.03	0.03	0.18	-0.6	-0.53	-0.37	0.48	0.66	0
AsAt_g12775	0.71	-0.62	1.13	0.43	0.03	0.91	0.91	-0.41	0.47	0.24	-0.46	-1.23	0.28	0.55	-0.47	-0.12	-0.71	0.39	-0.83
AsAt_g12776	1.08	0.05	1.14	0.75	1.42	0.55	0.52	0.47	1.29	0.74	0.86	0.25	0.76	3.4	2.59	0.35	0.34	0.6	0.73
AsAt_g12777	0.12	-0.1	-0.32	-0.06	-0.35	-0.25	0.06	-0.23	-0.47	-0.08	-0.46	-0.57	-0.18	0.38	0.23	-0.47	-0.08	-0.17	-0.25
AsAt_g12779	-0.4	-0.68	-0.12	-0.33	-0.09	-0.26	-0.27	-0.8	-0.73	-0.44	-0.76	-0.61	-0.21	-0.48	-0.24	-0.57	-0.36	-0.37	-0.61
AsAt_g1278	0.74	0.79	0.63	0.78	0.52	0.56	0.63	0.63	0.5	0.78	0.71	0.66	0.72	0.76	0.87	0.76	0.69	0.52	0.81
AsAt_g12782	0.11	-0.25	0.09	0.21	0	0.11	0.16	-0.04	0.12	-0.06	-0.11	-0.01	0.11	0.06	0.1	-0.14	0.16	0.33	0.2
AsAt_g12783	0.44	-0.04	0.66	0.63	0.53	0.43	0.63	-0.09	0.26	-0.31	2.36	-0.2	0.81	1.57	0.98	0.04	0.01	3.02	0.61
AsAt_g12784	0.04	0.01	0.18	-0.12	-0.05	0.42	0.19	0.02	0.12	-0.3	0.15	-0.01	0.08	0.2	0.02	-0.12	0.19	0.28	0.11
AsAt_g12785	-0.56	-6.07	-0.87	-0.29	-0.59	-1.73	-0.76	-4.97	-0.35	-5.72	-3.22	-5.04	-0.95	-2.23	-1.38	-5.45	-1.14	2.75	-1.07
AsAt_g12788	1.82	0.47	1.94	2.32	2.24	2.29	1.75	1.05	2.79	1.48	1.11	0.76	1.85	0.95	1.23	0.53	1.87	2.98	1.77
AsAt_g12789	0.25	-0.94	0.15	0.15	0.48	0.05	0.42	-0.75	0.3	-0.62	-0.05	-1.13	0.39	-0.04	-0.31	-0.83	0.07	-0.48	0.77
AsAt_g12790	-2.41	-0.6	-2.16	-1.49	-1.43	-2.32	-1	-2.41	-1.69	-1.95	-0.03	-2.45	-1.45	-1	-1.46	-2.94	-1.09	-1.4	-1.27
AsAt_g12791	-1.48	-2.77	-2.97	-3.42	-3.44	-4.57	-2.81	-3.5	-1.08	-3.62	-2.03	-3.94	-3.2	-1.3	0.32	-3.98	-4.35	-0.69	-3.53
AsAt_g12793	-1.33	-1.78	-0.58	-1.28	-0.53	-0.91	-1.01	-2.86	-2.18	-3.67	-2.33	-3.79	-0.83	-1.08	-1.12	-1.98	-1.01	-1.73	-1.35
AsAt_g12794	-0.33	-1.82	-0.68	-0.32	-0.45	-0.56	-0.56	-1.63	-0.28	-1.41	-1.46	-1.33	-0.46	-1.05	-1.13	-1.65	-0.47	-0.09	-0.33
AsAt_g12795	0.46	0.34	1.37	1.26	1.55	0.98	1.08	0.82	1.22	0.88	0.52	0.07	1.09	-0.22	0.41	0.66	1.65	0.62	1.35
AsAt_g12797	0	-0.34	0.06	0.08	-0.2	0.19	-0.15	-0.27	-0.19	-0.26	-1.59	-0.75	-0.1	-0.53	-0.09	-0.21	0	-1.02	-0.08
AsAt_g12799	-0.35	-0.76	-0.42	-0.42	-0.54	-0.48	-0.36	-0.97	-0.35	-0.58	-1.48	-0.92	-0.43	0.39	0.22	-0.66	-0.37	-0.94	-0.37
AsAt_g128	-0.09	0.41	0.52	0.2	0.02	-0.11	0.42	-0.5	0.68	0.76	-0.48	-1.91	-0.22	0.33	0.03	0.1	-0.04	-0.78	0.17
AsAt_g12800	-0.24	-0.67	-0.56	-0.25	-0.31	-0.41	-0.11	-0.59	-0.43	-0.56	-0.4	-0.64	-0.26	-0.37	-0.3	-0.37	-0.53	0.22	-0.33
AsAt_g12801	3.77	-0.44	2.86	1.88	1.62	3.94	3.21	0.09	1.21	0	-0.77	0.09	2.51	0.93	-0.9	-0.3	0.98	0.99	2.06
AsAt_g12806	6.63	6.68	4.97	5.45	6.52	4.4	4.46	4.49	4.71	5.39	7.12	6.02	5.05	5.77	6.18	5.72	4.15	4.88	5.14
AsAt_g12808	-0.01	0.63	-0.05	-0.24	0.18	-0.05	-0.2	-0.48	-0.13	0.99	1.2	0.78	-0.18	1.04	0.41	0.53	-1.17	-1.29	-1.14
AsAt_g12809	-1.08	-0.87	-1.21	-1.03	-1.56	-0.92	-1.24	-1.34	-0.89	-0.17	-0.27	-0.41	-1	0.2	-0.43	-0.31	-1.49	-1.52	-1.26
AsAt_g1281	1.06	0.69	0.98	0.86	0.65	0.95	0.89	0.57	0.51	1.11	0.69	1.39	1.07	1.04	1.33	0.5	1	1.26	1.11
AsAt_g12813	0.05	1.47	-0.12	0.51	-0.11	0.34	0.19	0.94	-0.03	1.51	0.81	1.71	-0.08	1.53	1.9	1.92	-0.28	-0.15	-0.17
AsAt_g12814	-1.65	-0.37	-1.83	-1.7	-1.48	-1.5	-1.71	-1.68	-1.83	-0.11	-0.57	-0.12	-1.67	0.12	-0.1	-0.21	-1.95	-2.07	-2.12
AsAt_g12815	-1.91	-1.63	-1.69	-2.02	-1.83	-1.73	-1.61	-2.69	-2.13	-1.18	-2.14	-1.35	-1.65	-0.27	-0.41	-1.09	-2.35	-3.28	-2.19
AsAt_g12817	-1.98	-1.51	-2.38	-1.6	-1.81	-1.94	-1.49	-2.36	-1.45	-0.94	-0.34	-1.17	-1.76	-0.64	-0.28	-1.35	-2	-0.36	-1.66
AsAt_g12819	-0.99	-0.91	-0.72	-0.94	-1.21	-0.95	-0.51	-1.43	-0.37	-0.35	-1.27	-0.63	-0.72	-0.02	0.57	-0.67	-1.49	-2.25	-0.82
AsAt_g1282	0	-0.51	0.01	0.81	0.79	0.47	0.11	0.27	0.32	0.51	-0.03	1.25	0.05	1.77	2.18	0.05	0.79	-0.51	-0.22
AsAt_g12828	0.63	-0.74	0.57	0.75	0.7	0.31	0.45	-0.74	0.77	-0.38	-0.86	-0.76	0.53	0.76	0.4	-0.62	0.46	0.3	0.88
AsAt_g12829	-0.18	0.79	-0.24	1.32	-0.17	0.79	-1.29	0.91	-0.6	0.05	-0.78	-1.85	0.43	-0.92	0.55	-0.08	1.37	0.47	-0.17
AsAt_g1283	-0.49	2.07	0.6	0.99	1.07	0.37	1.12	1.53	1.48	2.45	2.19	1.09	0.32	0.83	0.71	1.27	0.03	0.11	0.41
AsAt_g12830	-0.03	-0.67	0.1	0.01	-0.1	0.08	0.07	-0.69	0.1	-0.64	-0.48	-0.73	0.03	0.08	0	-0.74	0.05	0	0.07
AsAt_g12831	0.17	0.16	-0.3	0.07	0.19	0.29	0.31	0.05	0.4	-0.12	0.03	-0.15	0.14	0.54	0.37	0.13	0.59	0.35	0.36
AsAt_g12832	-0.88	-0.2	-1.13	-0.9	-0.93	-0.58	0.07	-0.2	-0.43	1.24	-0.8	0.27	-0.55	-1.52	-0.83	-0.09	0.01	-1.62	-0.15
AsAt_g12833	-0.23	-0.51	-0.48	-0.22	-0.4	-0.4	-0.18	-0.47	-0.78	-0.23	-0.34	-0.5	-0.37	-0.57	-0.14	-0.47	-0.21	0.58	-0.39
AsAt_g12834	-0.06	-0.63	-0.09	-0.07	-0.23	-0.39	-0.26	-0.74	-0.43	-0.86	-1.22	-0.49	-0.47	0.29	0.3	-0.84	-0.35	-0.81	-0.19
AsAt_g1284	-0.17	-0.24	-0.15	0.01	-0.15	-0.33	-0.16	-0.17	-0.06	0.3	-0.22	0.07	-0.17	-0.21	1.3	0.32	-0.31	-0.46	-0.14
AsAt_g12841	-1.27	-0.38	0.27	-0.64	-0.75	-0.24	-0.63	-0.12	-1.06	0.14	-0.55	-0.26	-0.37	1.85	1.77	-0.82	-0.65	-0.67	-0.26
AsAt_g12843	-0.55	-0.68	-0.73	-0.5	-0.18	-0.87	-0.5	-0.86	-0.46	-1.13	-0.89	-1.19	-0.76	0.35	0.56	-0.61	-0.64	-1.07	0.03
AsAt_g12844	0.09	0.21	0.2	-0.35	-0.39	0.24	0.12	0.11	-0.31	-0.01	0.76	0.19	-0.01	0.3	0.58	-0.3	-0.06	0.68	-0.12
AsAt_g12845	-1.32	-0.77	-0.46	-0.84	-0.73	-0.82	-0.61	-0.43	-0.92	-0.53	-0.63	-0.82	-0.62	0.6	1.17	-0.88	-0.58	-0.28	-0.67
AsAt_g12846	-0.02	-0.15	0.43	0.07	-0.17	0.4	0.37	0.27	0.18	0.06	1.14	0.34	0.44	0.35	0.62	0.31	0.61	0.98	0.29
AsAt_g12847	0.39	-4.29	0.1	-0.13	0.12	0.07	0.33	-2.14	0.14	-2.03	-4.15	-1.95	0.18	1.01	-0.08	-4.85	-0.05	1.09	0.16
AsAt_g12848	-2.12	-2.09	-1.22	-1	-2.25	-2.19	-1.98	-1.92	-1.76	-1	-1.53	-1.72	-1.96	-0.71	-1.79	-1.32	-1.56	-0.88	-1.43
AsAt_g1285	-0.1	0	-0.23	0.04	-0.35	0.06	0.04	0.03	-0.16	-0.2	-0.15	-0.03	0.01	-0.22	-0.89	-0.04	0.08	-0.31	0.12
AsAt_g12850	1.18	0.77	0.93	0.96	0.39	1.14	1.13	0.65	1.21	2.28	1.67	1.02	1.02	0.65	0.58	0.54	2.24	1.5	0.58
AsAt_g12852	-0.32	-0.16	-0.36	-0.26	-0.32	-0.1	-0.21	-0.48	-0.23	0.04	-0.48	-0.27	-0.36	-0.55	0.04	-0.29	0	-0.26	-0.04
AsAt_g12853	-1.3	-1.03	-1.83	-1.54	-1.34	-1.11	-1.72	-0.78	-1.44	-0.3	-1	-0.61	-1.75	-0.69	-0.34	-0.75	-1.7	-0.75	-1.65
AsAt_g12854	-0.96	-0.67	-1.09	-0.92	-1.09	-1.27	-1.29	-0.88	-1.21	-0.75	0.44	-0.96	-1.16	-0.75	-0.47	-0.54	-1.33	-1.37	-1.21
AsAt_g12855	-0.14	0.67	-0.44	-0.48	-0.29	-0.49	-1.03	0.72	-1.21	1.17	0.68	0.55	-0.35	0.08	0.51	0.92	-1.2	0.17	-0.17
AsAt_g12856	0.01	-0.55	0.32	0.19	0.22	0.1	-0.55	0.01	0.03	-0.31	0.17	-0.07	-0.15	0.36	0.15	-0.42	0.1	0.22	-0.41
AsAt_g12857	-0.07	-0.33	-0.28	0	-0.16	0.11	0.08	-0.21	-0.02	0.15	-0.01	-0.09	-0.08	-0.35	0.11	-0.14	0.2	-0.24	-0.17
AsAt_g12858	-0.1	-0.17	-0.52	-0.15	-0.14	-0.49	-0.11	-0.48	-0.45	0.03	-0.13	-0.5	-0.26	-0.4	-1.11	-0.39	-0.32	-0.4	-0.25
AsAt_g12859	0.29	-0.12	0.3	0.18	0.23	0.76	0.33	0.1	0.22	0.2	0.49	0.7	0.41	0.24	0.07	0.11	0.36	-0.14	0.59
AsAt_g1286	1.31	1.24	1.67	0.88	1.01	1.44	1.48	2.13	1.11	2.31	1.82	0.75	1.42	1.62	0.73	0.98	1.57	3.53	1.35
AsAt_g12860	-0.34	-0.13	-0.11	0.05	-0.27	0.18	-0.04	-0.19	0.01	0.13	-0.26	-0.31	-0.19	0.13	-0.05	-0.26	-0.06	0.18	-0.36
AsAt_g12861	2.22	1.15	1.81	2.44	1.46	2.2	1.69	0.45	1.39	2.3	0.04	2.28	1.2	1.14	2.64	0.92	1.68	0	1.66
AsAt_g12862	0.67	-0.1	0.14	0.23	-0.2	0.51	0.52	-0.06	0.47	-0.44	-1.24	0.15	0.15	0.1	0.44	0.37	-0.17	0.13	-0.38
AsAt_g12863	-0.23	0.04	0	0.47	0	0.58	0.24	-0.93	0.29	1.48	-0.16	1	0.25	0	-0.38	0.61	0.74	-0.15	-0.03
AsAt_g12864	-0.23	-0.48	0.45	0.31	-0.24	-0.3	-0.17	-0.36	0.99	-0.63	0.07	-0.04	0.01	-0.32	-2.95	-1.01	-0.09	-0.33	-0.32
AsAt_g12865	0.57	0.11	0.31	0.47	0.08	-0.19	0.51	0.18	0.75	0.54	0.3	0.09	0.42	-0.42	-0.39	-0.1	0.55	0.56	0.61
AsAt_g12868	0.33	-1.58	0.56	0.35	0.1	0.44	0.45	-1.38	0.37	-1.05	-1.41	-1.37	0.25	-0.12	0.54	-0.98	0.3	0.53	0.3
AsAt_g1287	-0.07	0.11	0.09	-0.38	-0.85	-0.13	0.09	0.31	0.18	0.26	-0.33	-0.35	-0.02	0.12	-1.67	0.61	0.23	-0.16	0.25
AsAt_g12870	1.3	1.57	1.08	1.3	1.57	1.79	1.43	1.18	1.45	1.13	0.3	1.64	1.48	1.4	2.09	1.53	1.44	0.07	0.9
AsAt_g12871	0.7	0.51	0.61	0.97	0.95	0.77	0.76	0.03	0.71	0.24	-0.25	-0.05	0.77	0.53	0.38	0.07	0.79	0.25	0.89
AsAt_g12872	-0.35	0.03	-0.45	-0.21	-0.48	-0.13	-0.42	-0.64	-0.33	-0.24	-0.42	-0.74	-0.21	0.35	-0.11	-0.82	-0.37	-0.22	-0.11
AsAt_g12873	1.63	0.77	1.12	1.44	1.85	1.69	0.95	0.24	1.53	0.98	-0.47	0.65	1.4	0.77	0.09	0.72	1.24	1.04	1.2
AsAt_g12875	1.45	-0.39	1.55	0.57	0.43	1.11	0.35	-0.12	1.76	0.85	-1.36	0.03	0.5	1.51	0.91	-0.09	0.23	-0.81	1.01
AsAt_g12876	-0.15	0.65	-0.42	0.48	-0.12	-0.36	-0.01	-0.19	0.38	0.65	-0.34	-0.74	-0.62	1.11	0.91	0.15	-0.23	-0.43	-0.43
AsAt_g12877	-0.21	-0.32	-0.25	-0.09	0.01	-0.24	-0.11	-0.16	-0.16	-0.24	-0.45	-0.39	-0.07	-0.28	-0.59	-0.09	-0.32	-0.59	0.11
AsAt_g12878	-1.14	-0.46	-0.37	-0.5	-1.37	0.02	0.1	0.15	-0.35	1.3	2.63	1.29	-2.05	0.33	0.03	-1.22	-0.1	2.33	-0.91
AsAt_g12879	-0.04	-0.13	-0.49	-0.52	-0.59	-0.48	-0.61	-0.4	-0.21	0.13	-0.44	-0.49	-0.63	-0.23	-0.61	-0.39	-0.62	-0.09	-0.03
AsAt_g1288	-0.07	0	-0.28	-0.17	-0.43	0	-0.1	0.12	0.06	0	-0.26	-0.15	-0.07	-0.19	-0.39	-0.18	-0.15	-0.44	-0.07
AsAt_g12880	-1.66	-0.7	-1.51	-1.82	-1.55	-1.91	-1.66	-0.48	-1.56	-0.3	-1.25	-0.8	-1.55	-3.57	-2.03	-0.68	-1.84	-0.7	-1.7
AsAt_g12886	1.93	0.59	2.69	2.09	1.22	2.11	1.28	0.12	1.73	-0.62	1.87	0.96	1.36	3.27	3.23	1.14	1.72	3.2	2.82
AsAt_g12887	0.1	-0.12	0.2	-0.47	-0.56	-0.12	-0.67	0.14	-0.32	0.02	-0.82	0.28	-0.25	-0.63	-0.26	-0.18	-0.51	-0.89	-0.42
AsAt_g12888	-0.28	-2.63	-0.63	0.26	-0.68	-0.75	-0.34	-1.05	-0.57	-0.73	-0.36	-0.93	-0.66	0.01	0.02	-2.68	-1.13	-0.24	-0.77
AsAt_g12889	-0.31	0.13	0.72	-0.26	-0.56	-0.26	0.19	0.03	0.33	-0.38	0.26	-0.44	0.15	-0.34	-0.07	0.15	0.75	-0.5	0.05
AsAt_g1289	-0.04	0.33	-0.12	-0.1	-0.19	-0.16	0.18	0.25	-0.05	0.03	-0.18	-0.06	-0.15	0.05	0.26	0.16	0.14	-0.21	-0.07
AsAt_g12890	0.35	0.17	0.1	0.23	0.11	-0.13	0	0.26	0.16	0.29	0.53	0.19	0.06	0.35	-0.08	0.14	0.09	0.68	0.09
AsAt_g12891	1.62	1.53	1.05	1.53	1.34	1.37	1.46	1.2	1.4	1.2	2.48	1.04	1.25	1.05	0.73	1.27	1.38	1.14	1.11
AsAt_g12892	-0.55	0.86	-0.29	-0.02	0.42	0.3	0.12	0.21	0.58	1.9	1.41	-0.12	0.43	1.54	0.55	-0.27	0.99	-0.8	0.45
AsAt_g12893	-3.13	-3.38	-3.75	-2.9	-3.41	-3.46	-2.76	-2.69	-3.99	-3.25	-3.85	-3.2	-3.05	-1.45	-3.2	-3.36	-2.67	-4.98	-3.15
AsAt_g12896	-0.22	-0.02	-0.08	-0.13	-0.04	-0.22	-0.17	-0.03	0.09	0.05	-0.38	0	-0.23	-1.13	-1.13	-0.42	-0.25	-0.95	-0.11
AsAt_g12897	0.08	-0.35	0	0.08	-0.48	0.14	0.12	-1.06	0.04	-0.13	-0.26	-0.72	-0.17	-0.5	-0.8	-0.53	0.16	0.37	-0.45
AsAt_g129	0.43	-0.12	1.45	0.3	-0.07	0.98	0.28	0.58	-0.26	0.95	-0.47	-0.7	-0.12	1.36	2.08	0.23	0.63	-0.9	0.58
AsAt_g1290	0.18	0.11	0.18	0.1	0.19	0.09	0.31	0.29	0.13	0.21	1.31	-0.16	0.29	-0.06	0.52	0.27	0.12	1.3	0.23
AsAt_g12903	-0.86	-1.32	-1.03	-0.2	-1.5	-0.67	-2.47	-1.15	-0.77	-3.54	-0.4	-2.57	-0.76	-3.82	-3.22	-1.22	-0.36	-0.34	-2.32
AsAt_g12904	0.45	0.1	-0.05	0.05	0.2	0.26	0.04	-0.16	0.43	-0.2	0.09	-0.38	-0.1	0.11	0.39	0.03	-0.26	0.08	0.08
AsAt_g12905	0.19	0	-0.27	0.05	0.85	0.44	0.21	-0.13	0.26	0.45	-0.98	0.19	-0.01	0.2	-1.51	0.5	-0.35	0.99	0.15
AsAt_g12907	-0.38	-0.16	-0.37	-0.32	-0.57	-0.66	-0.45	-0.16	-0.38	0.22	-0.21	-0.13	-0.47	0.02	-0.5	-0.09	-0.42	-0.87	-0.47
AsAt_g12908	-0.28	-0.31	-0.36	-0.35	-0.51	-0.37	-0.42	-0.45	-0.2	-0.27	-0.48	-0.43	-0.43	-0.55	-0.55	-0.75	-0.36	-0.87	-0.42
AsAt_g12910	0.23	0.05	0.15	0.02	0.26	0.25	0.25	-0.04	0.09	0.15	-0.43	-0.04	0.34	0.39	-0.01	-0.07	0.12	-0.13	0.29
AsAt_g12911	-0.73	0.13	-0.13	-0.23	-0.53	-0.4	0.1	-0.21	-0.05	0	0.07	0.25	-0.27	-0.58	-0.95	0.73	-0.08	-0.3	-0.65
AsAt_g12912	-0.63	-0.31	0	-0.47	0.19	0.05	-0.15	0.06	-0.35	0.25	-0.23	-0.43	-0.11	0.04	-0.83	-0.51	-0.41	0	0.26
AsAt_g12913	0.73	0.05	-0.22	0.2	0.33	0.98	0.61	-0.6	0.44	2.7	0.46	-0.66	0.34	0.61	-0.92	-0.05	0.51	0.74	1.03
AsAt_g12914	0.59	0.17	0.48	0.56	0.55	0.31	0.45	0.45	0.49	0.6	0.01	0.31	0.55	0.6	0.3	0.64	0.58	0.04	0.54
AsAt_g12915	-0.1	-1.21	-0.22	-0.18	-0.35	-0.19	-0.11	-1.02	-0.2	-1.25	-2.28	-1.16	-0.16	-0.69	-1.96	-1.03	-0.09	-0.47	-0.1
AsAt_g12916	0.26	0.54	0.52	0.47	0.66	0.37	0.61	0.71	0.53	0.73	-0.02	0.37	0.63	0.34	-0.48	0.64	0.51	-0.02	0.52
AsAt_g12917	-0.22	-0.55	-0.6	-0.52	0.31	0.69	0.15	-0.78	0.11	-2.46	-0.92	-2.2	0.14	-1.05	-0.07	-0.53	-0.57	0.09	-0.01
AsAt_g12918	0.53	-0.25	0.57	0.81	0.47	1	-0.08	-0.78	0.97	-0.32	-0.84	-0.07	0.06	-0.36	-1.7	-0.65	-0.07	0.58	0.05
AsAt_g12920	-0.86	-0.93	-0.57	-0.78	-0.95	-1.16	0.03	-0.94	-0.34	-1.07	0.13	-0.52	-0.43	-2	-0.17	-1.56	-0.26	-0.72	0
AsAt_g12921	-0.15	0.16	-0.68	-0.62	-0.51	-0.28	-0.47	-0.21	-0.38	0.67	-0.4	-0.26	-0.41	-0.02	-1.15	0	-0.49	-0.41	-0.25
AsAt_g12923	-0.29	-0.81	-0.3	-0.12	0.22	0.41	-0.45	-0.4	-0.18	-0.89	-0.49	-1.62	-0.2	0.47	-1.98	-0.47	-0.52	-0.26	0.01
AsAt_g12924	-1.16	-1.17	-0.63	-2.03	-1.72	-0.46	-0.22	-1.28	-0.93	-0.67	0.51	-1.48	-1.51	-0.54	-1.35	-0.84	-2.62	-0.72	-1.47
AsAt_g12925	0.34	0.79	0.81	0.68	0.55	0.65	0.71	0.88	0.59	0.73	0.64	0.29	0.59	0.56	-0.92	0.48	0.85	0.59	0.66
AsAt_g12926	0.18	0.16	0.22	0.26	0.04	0.15	0.24	0.46	0.41	0.43	0.2	0.27	0.26	0.27	-0.08	0.09	0.28	0.06	0.11
AsAt_g12928	-0.42	-0.44	-0.25	-0.42	-1.51	-0.6	-0.26	-0.38	0.11	-1.5	-0.5	0.83	-0.22	-0.51	-1.56	-1.14	-0.82	-0.44	0.32
AsAt_g1293	-0.85	-0.91	-0.89	-0.96	-1.1	-1.05	-1.11	-0.86	-0.96	-0.76	-0.78	-0.9	-1.01	-0.4	-0.32	-0.98	-1.05	-0.99	-0.84
AsAt_g12930	-0.78	0.41	-0.73	-0.55	-0.81	-0.7	-0.72	0.66	-0.48	1.51	-0.24	0.66	-0.47	0.41	-0.2	0.71	-0.64	-1.83	-0.43
AsAt_g12931	-0.15	-1.54	-0.59	-0.39	-0.74	-0.48	-0.6	-1.33	-0.9	-0.7	-0.65	-1.26	-0.67	-0.84	-1.37	-1.23	-0.54	-0.55	-1.12
[truncated: 12,043 more rows]

## Sheet: Athaliana_genome_CPM
Supplementary Data 3. Log fold change and CPM (counts per million) for genes on the A. thaliana and A. arenosa subgenome of A. suecica
At_14312	At_14313	At_14314	At_14315	At_14318	At_14319	At_15560	At_18694	At_18696	At_6978	At_7183	At_7323	At_763	At_8424	At_9130	At_9131	At_AS120	At_AS150	At_AS354	At_AS370	At_AS380	At_AS459	At_AS460	At_AS476	At_AS510	At_AS530	At_AS570	At_AS90a	At_ASO5	At_ASS3	At_AsuePut4	At_Asa1_S2	At_Asa1_S3
AsAt_g1	1.62	1.43	1.74	2.2	1.45	1.3	1.5	2.31	1.25	1.79	2.12	2.37	1.73	2.38	0.68	1.99	1.01	2.03	2.12	2.19	2.9	2.12	2.99	2.08	1.82	1.42	1.59	1.81	1.67	2.25	1.99	2.02	-0.07
AsAt_g10	1	2.16	2.13	2.69	2.42	2.04	2.79	2.69	2.76	1.8	2.16	2.09	3.15	1.83	0.67	0.97	0.82	2.27	2.59	1.9	2.3	2.2	1.63	1.69	0.78	-0.29	1.68	2.06	1.44	1.48	1.21	2.53	2.8
AsAt_g100	0.82	0.82	-0.46	0.68	0.51	1.19	1.4	2.17	1.45	0.46	-0.15	1.64	1.41	-0.49	0.39	1.1	0.92	1.63	-1.02	-0.35	-1.15	0.51	1.55	1.53	0.69	0.75	0.43	0.73	0.83	0.13	-0.53	1.12	-1.05
AsAt_g10000	2.43	2.3	2.57	2.3	2.7	2.88	1.71	2.02	2.21	2.69	2.3	2.63	1.75	1.81	2.35	2.37	2.4	2.41	3.07	2.8	2.61	2.61	3.04	2.94	2.61	2.85	2.5	2.49	2.93	2.07	2.55	2.43	3.2
AsAt_g10001	2.69	2.47	3.03	2.39	2.7	3.07	2.15	2.6	2.46	2.62	2.77	2.36	1.79	3.1	2.69	2.64	3.1	3.25	3.48	2.74	3.71	2.7	2.01	3.17	2.6	3.04	2.77	3.5	2.62	2.64	3.01	3.45	3.05
AsAt_g10002	4.58	4.34	4.46	4.71	3.47	4.82	4.6	4.83	3.93	4.02	3.76	4.65	3.88	3.88	3.86	3.97	4.01	4.26	4.01	4.45	3.99	4.46	4.52	4.7	3.72	4.23	3.88	4.15	4.34	4.53	4.23	4.74	4.54
AsAt_g10003	3.19	3.07	2.61	2.95	2.33	3.55	3.31	3.67	3.14	2.71	3.35	3.09	2.44	3.23	2.53	3.27	3.29	2.38	3.18	3.49	3.62	3.12	2.66	3.98	3.22	1.45	2.71	3.15	3.17	2.93	2.7	3.17	2.53
AsAt_g10005	2.43	2.56	2.6	2.59	2.35	2.23	2.47	2.36	2.27	2.01	1.81	2.65	1.58	2.11	2.88	2.54	2.04	2.07	2.7	2.25	1.5	2.44	2.76	2.4	2.25	2.57	2	2.52	1.82	2.16	2.09	1.23	0.96
AsAt_g10006	7.08	6.99	6.89	7.23	7.39	6.74	7.07	7.05	7.54	6.89	7.07	6.94	6.97	7.42	7.19	7.13	7.06	6.93	7.13	6.93	7.39	6.98	6.9	6.62	7.03	6.71	6.69	6.78	6.66	6.62	6.9	7.17	6.75
AsAt_g10007	7.37	7.78	7.89	7.41	7.18	7.32	7.44	7.06	6.79	7.52	7.2	7.18	7.2	7.18	7.79	7.58	7.1	6.84	7.19	6.92	7.1	7	6.71	6.9	7.1	6.8	7	7.06	6.36	6.86	7.04	7.39	7.41
AsAt_g10008	13.3	13.49	13.57	13.39	13.44	13.45	13.6	13.39	13.37	13.36	13.48	13.08	13.45	13.55	13.37	13.21	13.62	13.5	13.33	13.44	13.56	13.47	13.39	12.92	13.5	13.22	13.47	13.52	13.63	13.49	13.66	12.88	13.1
AsAt_g10009	4.47	4.19	4.53	4.54	4.38	4.33	4.34	4.11	4.47	3.93	4.18	4.65	3.85	4.74	4.04	4.45	4.36	3.78	4.07	3.81	4.67	4.24	3.87	4.3	3.89	3.77	4.01	4.15	2.41	3.52	4.03	3.54	5.14
AsAt_g1001	6.4	6.34	6.26	6.37	6.41	6.53	6.56	6.42	6.97	6.26	6.27	6.5	6.32	6.19	5.95	6.04	6.13	5.81	5.79	5.38	5.18	5.74	5.8	5.9	5.68	6.68	5.49	5.91	5.87	6.07	5.84	5.84	5.42
AsAt_g10010	0.25	-0.83	0.17	-1.46	-0.35	-0.5	-0.06	0.77	-0.61	-0.03	-1.2	2.71	-0.28	-0.31	-0.42	-0.55	-0.7	-0.63	0	-0.97	-0.56	-0.09	-1.53	-1.07	-1.4	-1.95	-1.34	-0.04	-1.06	-1.15	0.56	-1.95	0.43
AsAt_g10011	1.93	3.38	2.89	3.16	3.27	3.46	3.04	3.28	3	3.47	3.45	4.06	3.32	2.98	2.47	3.75	2.98	3.65	2.56	2.81	2.39	2.48	2.43	4.64	2.29	4.31	3.59	2.54	4.16	2.22	2.76	3.96	3.69
AsAt_g10013	4.58	4.27	4.06	4.39	3.9	4.24	4.36	4.09	4.31	3.97	4.24	4.14	4.14	4.33	3.56	4.28	4.23	4.29	3.85	4.21	4.07	4.17	4.25	4.54	3.76	4.07	3.69	3.93	4.07	3.86	4.27	4.63	4.58
AsAt_g10014	5.07	5.1	5.14	5.03	4.88	4.99	5.1	4.67	5.02	4.91	4.75	4.74	4.95	4.85	4.87	4.91	5.06	4.9	4.92	5.01	4.99	4.96	4.97	5.39	5.03	4.77	4.79	5.03	4.48	4.99	5.15	4.83	5.18
AsAt_g10015	5.57	5.04	5.09	4.65	4.19	4.43	4.72	4.09	5	5.51	5.66	3.32	5.95	5.54	4.22	4.96	2.79	3.99	3.3	3.8	3.78	3.11	2.79	2.42	1.72	3.22	3.14	4.37	3.85	2.81	2.71	5.3	3.51
AsAt_g10016	4.32	4.52	4.56	4.37	4.31	4.39	4.38	4.13	4.07	4.17	3.88	4.21	3.99	4.21	4.12	4.22	4.28	4.49	4.34	4.28	4.35	4.28	4.52	4.52	4.37	4.54	4.06	4.47	4.26	4.37	4.31	4.21	4.71
AsAt_g10017	2.06	2.2	2.72	2.22	2.22	2.43	2.4	1.86	2.63	2.32	2.55	2.95	2.29	2.98	3.17	2.71	3.45	3.76	3.79	3.58	4.12	3.57	3.59	3.26	3.2	2.7	3.05	3.85	2.77	3.3	3.85	2.09	3.08
AsAt_g10018	5.8	5.95	5.89	6.13	5.54	5.79	5.8	5.92	6.24	5.74	6.75	6.38	5.44	5.36	6.35	5.94	5.56	5.27	6.82	5.33	6.02	5.89	5.43	5.21	5.15	5.84	4.97	6.01	4.69	5.25	5.05	5.61	5.35
AsAt_g1002	6.25	6.31	6.05	6.23	6.68	6.08	6.19	6.15	6.4	6	5.55	5.87	5.86	5.66	5.8	5.94	5.82	6	6.29	5.88	6.15	5.84	5.8	6.1	5.98	6.79	5.93	5.93	5.42	5.84	5.76	6.08	6.18
AsAt_g10020	5.45	5.18	5	5.11	5.1	5.16	5.18	5.43	5.11	5.05	4.78	5.07	4.99	4.79	4.66	5.11	4.87	5.21	5.14	5.23	4.94	5.15	5.19	5.36	4.88	4.74	4.97	4.94	5.24	5.05	4.97	5.5	5.18
AsAt_g10021	2.3	1.76	1.58	2.27	1.68	2.1	1.98	2.22	0.53	2.26	1.81	1.95	1.9	2.46	1.98	2.24	2.88	1.84	2	2.07	1.81	1.59	2.27	2.51	2.72	2.41	2.57	2.14	2.21	2.8	2.82	2.63	2.38
AsAt_g10022	5.33	5.38	5.3	5.32	5.31	5.57	5.36	5.69	5.41	5.32	5.26	5.44	5.16	5.51	5.04	5.36	5.4	5.53	5.81	5.59	5.18	5.48	5.82	5.79	5.42	5.56	5.43	5.47	5.53	5.44	5.54	5.9	5.76
AsAt_g10023	3.41	3.92	4.01	3.8	3.78	4.04	3.6	3.72	3.93	3.58	3.79	3.98	3.29	3.56	3.79	3.36	3.98	4.18	4.79	4.15	4.57	4.19	3.91	4.47	3.78	3.39	3.56	4.31	3.73	4.19	4.11	3.98	3.81
AsAt_g10024	3.35	3.22	3.13	3.29	3.17	3.14	3.33	3.19	3.28	3.45	3.62	2.59	3.57	3.65	3.16	3.29	5.2	5.13	5.03	5.27	5.22	5.02	5.17	5.37	5.17	4.87	4.96	5.21	4.74	5.04	4.82	3.74	3.56
AsAt_g10025	4.54	4.91	4.69	4.66	5.68	4.85	5.05	4.74	4.46	4.77	4.95	5.38	5.2	5.15	5.01	5.25	4.2	4.37	4.61	4.24	4.51	4.06	4.25	4.68	3.87	4.13	4.29	4.26	3.91	4.11	3.53	4.2	4.78
AsAt_g10026	2.15	2.48	2.75	1.92	1.15	2.74	2.39	2.13	0.7	1.28	1.57	1.71	1.45	1.62	1.89	2.44	2.22	2.18	2.26	1.4	1.9	2.03	1.64	1.54	1.94	0.39	1.94	2.35	1.74	2.39	1.52	2.1	1.62
AsAt_g10028	5.75	5.59	5.27	5.57	5.63	5.23	5.56	5.52	5.66	4.98	5.43	4.92	5.51	5	5.38	5.24	5.46	5.25	5.43	5.4	5.66	4.84	5.16	5.18	5.02	5.11	5.31	5.34	4.88	5.02	4.97	5.05	4.85
AsAt_g10029	3.69	3.65	3.67	3.88	2.69	3.19	3.66	3.65	2.64	2.82	3.18	2.79	2.86	3.15	3.08	2.76	2.58	2.87	2.43	2.65	2.63	2.44	2.27	2.89	2.7	3.1	2.12	2.5	2.45	2.22	2.42	3.09	2.94
AsAt_g10030	4.91	4.57	4.4	4.66	4.91	4.98	4.31	4.96	4.6	4.59	4.74	5.06	4.5	4.99	4.44	4.87	4.69	4.87	5.16	4.63	4.75	4.99	4.84	5.08	4.74	4.54	4.62	4.84	4.79	4.93	4.72	5.08	5.07
AsAt_g10031	7.93	8.08	7.96	7.94	8.05	7.99	7.87	7.95	8.15	8.21	8.32	8.25	8.12	8.35	8.03	8.07	8.06	7.89	8.06	8.04	7.92	7.84	8.01	7.96	7.91	8.06	7.92	7.98	7.99	8	8.01	7.99	7.56
AsAt_g10032	4.15	3.91	3.94	4.18	4.22	4.13	3.89	3.59	4.13	4.36	4.31	4.3	3.78	4.45	4.3	4.59	4.41	4.38	4.59	4.29	4.44	4.45	4.37	4.81	4.45	4.07	4.09	4.39	4.37	4.36	4.39	3.88	4.45
AsAt_g10033	5.56	5.43	6.02	5.49	5.1	5.8	5.41	5.64	4.76	5.66	5.33	5.65	5.52	5.82	5.53	5.38	5.87	5.3	5.78	5.63	6.05	6.06	5.71	5.61	5.29	5.77	5.53	5.75	5.64	6.1	6.07	5.46	6.34
AsAt_g10034	2.81	2.25	1.9	2.3	1.75	1.88	2.02	1.78	2.32	1.82	2.48	2.55	2.15	2.18	1.99	2.1	2.02	2.28	3.18	2.64	2.49	2.58	2.35	2.85	2.09	2.53	1.74	2.67	2.55	2.53	2.86	2.22	2.39
AsAt_g10035	5.71	5.53	5.69	5.62	5.28	5.4	5.47	5.46	5.41	5.49	5.34	5.35	5.36	5.26	5.12	5.43	5.52	5.33	5.41	5.31	5.76	5.46	5.31	5.57	5.28	5.12	5.08	5.34	5.19	5.35	5.3	5.86	6.06
AsAt_g10036	3.88	3.82	3.53	4.18	3.72	3.91	3.43	4.05	4.12	3.77	3.78	4.06	3.71	3.7	3.71	3.72	3.47	3.89	3.78	3.74	3.64	3.84	3.98	4.1	3.71	3.33	3.75	3.69	3.39	3.69	3.95	4.36	3.37
AsAt_g1004	5.19	5.28	5.11	5.07	5.09	5.23	5.24	4.97	5.03	5.19	4.89	5.29	5.4	4.99	5.35	5.33	5.16	5.42	5.04	5.24	5.34	4.98	5.5	5.35	5.07	6.16	5.07	5.05	5.64	5.46	5.16	5.7	5.42
AsAt_g10041	6.36	6.06	5.99	6.11	6.21	6.24	6.03	6.47	6.09	6.17	6.08	6.23	6.18	6.2	5.67	6.28	5.98	6.26	6.05	6.35	6.19	6.11	6.37	6.38	6.19	6.39	6.05	6.07	6.3	6.28	6.01	6.49	6.63
AsAt_g10044	-0.57	-0.05	-1.95	-1.3	-1.27	-0.9	0.25	-0.92	0.43	0.04	-0.54	0.16	0.68	0.31	-0.68	-0.58	-1.51	-1.95	-0.47	-1.95	-1.95	-1.95	-1.95	-0.74	-1.08	-1.95	-0.87	-1.67	-0.91	-1.22	-1.95	-0.89	-0.89
AsAt_g10045	8.46	8.42	8.07	7.95	8.03	8.47	8.75	7.89	8.28	8.98	8.86	8.79	9.45	9.35	8.68	8.75	8.48	7.94	7.89	7.92	7.81	7.47	7.85	7.68	8.2	7.86	7.1	7.66	7.22	7.56	7.56	10.2	8.94
AsAt_g10047	5.4	5.48	5.61	5.32	5.55	5.18	5.58	5.22	4.95	5.47	5.28	5.42	5.3	5.48	5.28	5.18	5.39	5.17	5.53	5.29	5.27	5.16	5.49	5.73	5.34	5.26	5.16	5.57	5.06	5.28	5.32	5.64	5.49
AsAt_g10048	5.19	5.48	5.58	5.42	5.6	5.63	5.21	5.49	5.44	5.54	5.16	5.69	5.22	5.16	5.73	5.61	5.59	5.86	5.75	5.9	5.72	5.57	5.67	5.89	5.6	5.69	5.46	5.77	5.47	5.68	5.56	5.4	5.39
AsAt_g10049	4.75	4.45	5.74	6	5.56	5.99	4.14	5.51	5.85	4.6	4.31	4.53	4.55	4.73	4.33	4.75	4.4	4.71	4.27	4.71	4.47	4.27	4.58	4.63	4.19	3.8	4.28	4.36	4.77	4.64	4.65	4.71	4.62
AsAt_g1005	1.26	1.3	1.3	0.26	1.06	0.44	1.57	0.73	0.6	1.6	0.23	1.22	0.8	0.17	1.83	1.38	-0.42	-0.15	0.06	0.57	-0.28	-0.61	0.93	-1.95	-0.33	1.64	-0.14	0.84	0.71	-0.94	-1.36	1.24	-0.81
AsAt_g10051	5.97	5.54	6	6.15	5.94	6.13	5.71	6.05	6.11	5.49	5.6	5.8	5.74	5.29	5.5	5.69	5.39	5.93	5.82	5.86	5.47	5.6	5.71	6.23	5.67	5.75	5.55	5.51	5.73	5.51	5.25	6.31	6.13
AsAt_g10052	2.26	2.69	3.32	3.08	2.75	3.2	2.45	2.87	3.14	2.34	1.96	2.65	1.78	2.11	3.3	2.28	3.66	2.84	3.73	3.56	3.71	3.31	2.85	2.39	3.06	2.65	2.78	3.44	2.91	3.03	2.79	3.4	2.31
AsAt_g10053	0.84	0.43	1.61	1.56	-0.03	1.98	-0.72	0.81	0.32	1.49	1.44	1.65	0.91	1.41	0.26	0.6	1.14	-0.21	0.41	0.92	1.06	0.44	0.4	1.24	-0.09	-0.5	-0.29	0.97	0.9	1.26	0.11	0.13	2.01
AsAt_g10055	5.66	5.49	6.4	6.6	5.71	6.18	5.73	6.24	6.56	5.73	5.46	6.14	4.82	5.41	6.57	5.48	5.19	5.3	6.52	6.16	6.21	5.25	5.49	5.29	5	5.48	5.03	5.71	5.39	5.51	5.34	5.58	4.77
AsAt_g10056	0.78	2.1	2.61	1.79	1.84	2.17	1.83	1.82	1.53	2.24	1.67	2.44	2.02	2.14	2.52	1.57	2.11	2.88	3.11	2.38	1.25	2.12	2.16	2.47	1.89	2.07	2.14	2.72	2.05	1.74	2.39	3.1	1.47
AsAt_g10058	7.49	7.44	7.2	7.24	7.43	7.32	7.31	7.25	7.44	7.31	7.34	7.31	7.44	7.35	7.36	7.35	7.17	7.31	7.21	7.43	7.31	7.17	7.33	7.59	7.51	7.52	7.35	7.26	7.34	7.28	7.16	7.62	7.46
AsAt_g10059	5.16	4.65	4.84	4.92	4.92	4.85	4.73	5.24	5.14	4.79	4.67	4.94	4.78	5.27	4.55	4.85	4.86	5.2	4.91	5.13	5.03	4.98	4.98	5.43	4.96	5.12	4.8	5.11	4.6	5.11	5.03	5.44	5.23
AsAt_g10061	1.99	2	2.47	2.08	2.49	2.52	2.01	1.94	1.83	2.05	2.07	2.6	2.29	2.38	2.3	1.98	1.79	1.15	2.54	1.85	1.66	2.21	2.11	2.61	1.73	2.3	1.88	2.73	1.78	1.87	1.55	1.94	2.08
AsAt_g10063	5.29	5.39	5.21	5.09	5.22	5.15	5.27	5.13	5.17	4.99	5.15	5.23	5.17	5.19	5.47	5.01	5.17	5.19	4.86	5.06	5.34	5.44	5.21	5.53	5.28	5.36	5	5.17	5.09	5.36	5.27	5.66	5.44
AsAt_g10064	5.18	4.92	5.1	5.14	5.31	5.52	4.92	5.11	5.2	4.63	4.64	4.68	5.02	4.66	4.65	4.85	4.86	5.08	4.74	5.12	4.74	4.76	5.23	5.39	4.82	4.68	4.79	4.99	4.78	5.01	4.59	5.27	4.86
AsAt_g10065	5.53	5.09	4.83	5.22	5.14	5.55	5	5.59	4.88	5.36	4.93	5.53	5.33	5.59	4.83	5.61	5.16	5.48	5.18	5.56	5.16	5.53	5.58	5.59	5.16	5.08	5.24	5.18	5.71	5.67	5.1	5.93	5.74
AsAt_g10066	1.1	0.57	1.43	1.14	1.06	0.92	0.68	0.94	1	-0.13	0.66	0.59	0.75	-0.44	0.57	0.37	0.56	0.49	0.45	-0.48	1.39	0.21	0.81	0.43	0.94	-0.66	1.15	0.97	-0.26	1.22	1.32	0.88	1.59
AsAt_g10068	3.55	3.65	3.92	3.64	3.32	3.74	3.53	3.38	3.52	3.31	2.93	3.38	3.41	3.24	3.37	3.18	3.42	3.66	4.18	3.57	3.31	3.12	3.5	4.25	3.17	3.23	3.31	3.8	3.47	3.74	4.07	3.81	4.39
AsAt_g10070	5.97	5.85	5.73	5.89	5.86	5.94	5.97	6.06	5.66	6.07	5.67	6.25	5.83	6.2	5.91	6.21	5.78	5.94	5.83	5.9	5.86	5.68	6.01	5.85	5.9	5.85	5.95	5.76	5.96	5.96	5.69	6.58	6.39
AsAt_g10071	8.42	8.64	8.83	8.36	8.65	8.63	8.6	8.38	8.4	8.39	8.68	8.43	8.23	8.59	8.81	8.53	8.72	8.58	8.68	8.47	8.82	8.64	8.43	8.49	8.63	8.66	8.68	8.75	8.51	8.59	8.85	8.69	8.75
AsAt_g10072	4.79	4.3	3.56	4.31	4.17	4.37	4.6	4.22	5.17	3.87	4.87	3.73	4.94	3.79	3.65	3.82	3.26	4.04	4.46	4.77	4.38	4.39	3.39	4.59	3.33	4.41	4.05	4.17	3.97	3.74	3.62	3.94	3.4
AsAt_g10073	5.56	5.35	5.37	5.4	5.33	5.39	5.24	5.4	5.36	5.47	5.37	5.45	5.44	5.57	5.24	5.38	5.33	5.46	5.53	5.5	5.46	5.3	5.6	5.73	5.3	5.65	5.09	5.5	5	5.22	5.31	6.05	6.12
AsAt_g10074	2.86	2.53	2.66	2.82	2.56	2.43	2.11	2.41	2.68	2.19	2.27	2.44	1.38	2.49	2.41	2.21	2.44	3.24	4.05	2.7	2.8	3.38	3.01	3.39	2.66	2.55	2.26	3.31	2.79	2.25	2.75	2.89	3.32
AsAt_g10077	1.3	0.36	0.61	1.19	0.49	1.78	0.5	0.29	0.48	1.75	1.11	1.98	-0.07	1.23	-0.12	0.55	0.19	0.02	1.36	-0.5	1.76	1.95	0.75	0.83	0.38	1.55	0.25	0.75	0.78	0.57	0.45	0.73	3.09
AsAt_g10078	6.22	5.89	5.18	5.45	5.66	5.53	5.86	5.69	5.68	6.08	5.7	5.66	6.24	5.45	5.21	5.97	4.98	5.29	5	5.7	5.39	4.99	5.14	5.88	5.32	5.55	5.06	5.15	4.79	5.57	4.96	6.28	6.4
AsAt_g10079	2.87	3.22	2.95	2.8	2.94	2.73	2.96	3.24	3.16	3.08	3.14	3.15	2.89	2.63	3.2	2.95	2.72	2.96	3.27	3.15	2.75	3.27	3.17	3.13	2.97	3.33	2.82	3.15	2.86	3	3.36	3.74	3.47
AsAt_g1008	0.28	1.5	1.74	2.33	0.91	3.28	1.29	2.46	0.95	2.54	1.75	2.37	1.83	2.13	1.09	1.74	1.6	0.57	2.03	2.31	2.01	1.11	1.93	2.44	1.99	2.09	2.9	1.66	2.38	2.83	1.93	1.16	3.59
AsAt_g10080	1.92	2.11	1.68	2.16	1.88	2.39	2.2	2.28	1.9	1.68	1.85	1.99	2.04	2.07	2.14	1.77	1.13	1.18	1.88	2.08	2.11	1.95	1.4	1.72	1.45	1.48	2	1.93	1.01	1.33	1.04	3.02	3.31
AsAt_g10081	5.23	5.59	5.53	5.48	4.92	5.73	5.39	5.37	5.17	5.51	4.92	5.68	4.91	5	5.31	5.28	5.15	5.12	5.38	5.13	5.31	5.4	5.19	5.27	5.23	5.14	5.3	5.1	5.23	5.29	5.41	5.25	5.5
AsAt_g10082	4.2	3.86	4.1	4.39	3.78	4.27	4.29	4.49	3.94	4.14	3.99	4.41	3.94	4.14	3.4	4.14	3.82	4.23	4.17	3.68	4.14	4.54	3.95	3.9	3.54	3.52	3.36	3.78	4.14	3.84	3.65	4.2	3.97
AsAt_g10083	5.78	5.78	5.54	4.85	5.26	5.32	5.92	5.28	4.96	5.51	5.12	5.72	4.46	5.13	5.52	5.42	5.34	5.64	5.51	5.14	5.77	5.48	5.39	5.76	5.49	5.02	5.35	5.48	5.36	5.44	5.48	5.99	5.32
AsAt_g10084	0.52	1.4	0.92	0.96	0.92	0.61	1.64	1.85	0.57	1.05	0.99	1.2	0.55	1.12	1.13	1.5	1.06	0.28	0.72	0.24	-1.19	-0.55	0.34	0.94	-0.13	0.55	0.5	-0.22	0.62	0.52	1.09	1.39	1.61
AsAt_g10085	3.78	3.84	4.11	4.05	4.33	4.24	3.9	4.09	4.29	3.57	4.66	3.75	4.24	4.45	3.83	3.91	4.5	4.75	5.02	4.69	4.64	4.67	4.69	4.7	4.47	4.2	4.47	4.64	4.41	4.8	4.19	2.92	3.75
AsAt_g10088	9.93	9.93	9.68	9.53	10.02	9.85	9.72	9.84	9.91	9.91	9.89	9.63	9.84	9.73	9.8	9.68	9.93	10.12	9.92	10.16	9.86	10.12	10.05	9.82	10.07	10.03	10.16	10.05	10.38	10.32	10.15	9.75	9.66
AsAt_g10090	4.52	4.45	4.5	4.89	4.99	5.26	4.5	4.89	4.95	4.49	4.61	4.42	4.33	4.36	4.17	3.87	4.22	4.68	5.49	4.87	5.81	4.76	4.47	4.96	4.12	5.06	4.11	4.52	4.31	4.69	4.45	4.35	3.77
AsAt_g10092	6.18	5.94	6.05	6.12	6.09	6.07	5.91	6.04	6.02	5.96	5.78	5.82	5.75	6.05	5.79	6.01	6.04	6.11	6.12	6.07	6.08	6.27	5.95	6.43	6.14	6.17	5.64	5.99	6.01	6.17	6.1	6.33	6.36
AsAt_g10093	0.65	1.6	1.53	1.43	0.68	2.11	1.52	0.85	1.91	1.44	3.54	1.55	1.9	1.13	1.58	1.49	0.7	1.3	3.85	0.99	2.92	1.89	-0.08	0.4	0.92	2.75	0.78	1.72	0.37	-0.3	1.77	1.8	1.36
AsAt_g10094	7.42	7.85	7.12	7.54	7.48	7.46	7.45	7.17	7.54	7.46	7.33	7.52	7.23	6.84	7.7	7.49	6.83	6.93	7.64	7.28	7.41	7.18	7.02	7.59	7.25	7.12	6.9	7.2	6.85	7.04	6.98	6.12	7.32
AsAt_g10095	-0.47	1.21	1.19	0.43	0.67	1.66	1.11	1.42	1.66	-0.62	1.13	2.28	1.55	-0.13	2.26	0.81	0.03	0.04	3.79	2.53	2.04	1.68	1.19	-0.38	0.96	1.62	1.72	0.67	0.55	2.22	2.31	0.35	1.69
AsAt_g10096	4.29	4.37	4.67	4.51	4.46	4.58	4.48	4.5	4.28	4.73	4.28	4.46	4.48	4.71	4.45	4.65	4.23	4.61	4.25	4.41	4.34	4.37	4.52	4.64	4.25	4.22	4.27	4.31	4.53	4.57	4.46	4.94	4.91
AsAt_g10097	4.36	3.76	3.36	3.61	3.31	3.86	3.64	4.03	4.02	4.25	4.19	3.85	4.66	3.8	3.25	3.7	2.72	3.92	3.69	3.37	3.56	3.01	3.29	3.87	3.26	2.83	3.39	2.92	3.82	3.45	3.11	4.18	3.94
AsAt_g10098	1.16	1.2	2.03	1.57	1.3	1.77	1.6	2.13	0.27	1.27	1.11	1.73	0.97	0.5	1.43	1.66	1.73	2.16	2.05	1.91	2.48	2.34	0.61	1.97	0.92	-0.45	1.65	2.21	2.09	2.9	2.04	2.3	2.02
AsAt_g10099	3.91	3.98	3.86	4.03	3.88	4.1	3.89	3.78	3.83	4.01	3.61	4.1	3.69	3.82	4.32	4.44	3.81	3.93	3.98	3.97	3.87	3.65	4.12	4.04	3.91	4.04	3.97	3.9	3.64	3.81	3.95	4.59	4.5
AsAt_g1010	5.11	4.77	4.75	4.85	4.49	4.8	4.8	5.01	-1.95	4.71	-1.95	-1.95	-1.95	-1.95	3.82	5.19	4.31	4.25	4.06	4.02	3.84	4.49	4.38	4.55	4.07	5.11	3.76	3.91	3.83	4.72	4.99	5.39	5.2
AsAt_g10100	5.93	5.85	5.7	5.57	5.89	5.9	5.76	5.76	5.8	5.59	5.9	5.85	5.95	5.99	5.81	5.9	5.62	5.52	5.64	5.52	5.77	5.65	5.9	5.96	5.77	5.45	5.74	5.8	5.5	5.82	5.72	5.88	5.71
AsAt_g10101	4.62	4.65	5.08	4.62	4.83	4.88	4.75	4.56	4.79	4.52	4.58	4.39	3.93	4.63	4.89	4.35	4.56	4.36	4.32	3.27	4.25	3.69	4.6	4.6	4.76	4.56	4.8	4.91	4.58	3.59	3.92	3.89	4.04
AsAt_g10102	6.99	6.92	7.56	7.17	7.13	6.85	6.78	6.63	6.91	6.7	6.38	6.79	6.11	6.52	7.04	6.64	6.84	6.92	7.13	6.7	7.29	7.02	6.79	7.05	6.61	6.67	6.82	7.14	6.64	6.69	7.01	6.65	7.08
AsAt_g10103	2.98	2.45	2.28	2.11	2.11	1.98	2.21	2.19	1.75	1.87	1.74	2.45	1.41	1.35	0.96	0.76	0.65	1.28	1.61	-0.57	1.91	1.36	1.63	1.91	0.2	1.36	1.78	1.03	0.95	0.3	1.19	-0.38	2.98
AsAt_g10104	7.29	7.55	7.81	7.68	7.67	7.74	7.07	7.64	7.48	7.62	7.54	7.77	7.38	7.63	7.63	7.5	7.44	7.81	7.66	7.74	7.95	7.78	7.59	7.62	7.48	7.65	7.67	7.84	7.79	7.51	7.7	7.78	7.65
AsAt_g10105	1.78	2.03	1.64	1.34	2.03	1.56	1.87	2.14	0.97	1.75	1.26	1.96	1.82	1.88	1.68	1.51	2.04	1.95	1.57	1.76	1.73	1.17	2.35	2.05	2.06	0	1.83	2.17	1.97	0.92	2.34	2.18	1.62
AsAt_g10106	3.94	4.07	4.2	3.78	4.03	3.74	3.89	3.29	3.98	3.8	4.36	3.95	4.18	4.33	3.96	4.03	4.1	4.29	4.52	3.93	4.58	4.21	4.43	3.89	4.27	4.28	3.61	4.27	3.71	4.08	4.5	3.63	3.96
AsAt_g10108	4.89	5.01	5.19	4.81	4.58	4.94	5.24	5.11	4.61	5.24	5.14	5.25	5.3	5.41	5.46	5.18	5.68	5.07	4.7	4.7	4.81	4.42	4.94	4.26	5.18	4.63	3.99	4.87	4.27	4.64	4.53	6.35	5.09
AsAt_g10109	7.74	7.55	7.54	7.14	7.63	7.14	7.42	7.3	7.18	6.8	6.94	6.86	6.33	6.75	7.23	6.87	6.46	7.19	6.78	6.41	7.26	6.56	6.75	6.76	6.67	6.74	6.82	6.9	6.82	6.5	6.66	6.82	7.21
AsAt_g10111	3.74	3.68	3.81	3.61	3.56	3.74	3.7	3.55	3.93	3.58	3.78	4.02	3.82	3.9	3.35	3.54	3.61	3.49	3.57	3.53	3.39	3.57	4.04	3.92	3.32	4.09	3.28	3.66	3.45	4.17	3.54	3.71	3.64
AsAt_g10114	2.04	2.17	2.23	1.04	1.85	2.53	2.03	2.09	1.68	1.03	0.68	1.36	0.82	0.78	2.34	2.02	1.71	1.86	2.52	2.54	2.73	2.13	2.54	1.97	1.5	1.24	1.1	2.18	1.84	2.17	2.36	2.01	2.69
AsAt_g10115	4.73	4.83	5.14	4.82	5.05	5.21	4.79	5.19	4.81	4.77	4.83	4.59	5.08	4.72	5.2	4.66	4.81	4.53	5.02	4.86	4.81	4.95	4.73	4.49	4.47	4.65	4.62	4.96	4.74	4.78	5.04	4.87	4.45
AsAt_g10117	5.35	5.57	6.1	5.45	5.81	6.17	5.66	5.76	5.36	5.68	5.52	6.15	5.31	5.5	6.34	5.67	6.09	5.79	6.05	5.8	5.67	6.08	6.01	5.79	5.85	5.37	5.92	6.16	5.53	5.74	5.81	5.28	6.3
AsAt_g10118	2.41	2.12	2.5	2.84	1.61	2.82	2.41	2.65	2.51	3.18	2.06	2.86	4.14	2.67	2.26	2.36	2.79	1.71	0.94	2.57	1.46	1.84	2.12	2.19	2.56	1.85	2.75	2.86	3.32	2.7	2.46	3.45	3.3
AsAt_g10119	4.41	4.32	5.7	5.76	5.71	4.21	4.11	4.52	5.82	5.76	5.65	5.74	4.33	5.79	3.72	4.26	5.55	5.94	5.87	5.86	6.06	5.96	5.98	6.01	5.68	5.8	5.63	5.74	5.84	5.94	5.66	6.08	6
AsAt_g1012	7.94	7.82	7.81	7.77	7.5	7.68	7.7	7.69	7.67	7.68	7.92	7.36	7.61	8.01	7.61	7.73	7.81	7.49	7.13	7.45	7.5	7.45	7.61	7.5	7.36	8.5	7.62	7.59	7.59	7.22	7.3	7.99	7.61
AsAt_g10120	4.2	3.98	4.18	3.89	4.15	4.45	3.57	4.46	4.28	4.09	3.93	4.2	3.79	4.07	3.59	4.01	4.18	4.07	4.13	4.06	3.79	4.42	4.18	4.16	4.04	4.54	4.15	4.27	4.21	4.32	4.25	3.94	4.28
AsAt_g10121	-0.53	-0.81	0.66	-0.58	0.06	0.28	0.15	0.78	-0.95	0.57	0.14	0.02	0.67	-0.33	-0.32	-0.1	0.42	0.09	0.75	0.97	-1.03	-1.44	0.55	0.27	-0.58	0.68	0.6	0.13	0.45	0.27	-0.35	1.34	1.05
AsAt_g10122	1.57	1.49	1.39	1.67	1.44	2.35	1.56	1.5	3.34	2.27	1.47	2.19	0.7	1.55	1.56	1.91	2.48	2.11	3.08	1.88	2.64	2.44	2.04	2.11	1.42	1.6	1.32	2.31	1.73	2.25	1.21	1.54	2.27
AsAt_g10123	5.46	5.21	5.89	5.84	5.6	5.06	5.66	5.18	5.3	5.25	5.45	5.56	5.16	5.38	5.1	5.48	5.54	5.63	5.58	5.19	5.81	5.78	5.81	5.65	5.39	5.64	5.03	5.4	5.49	5.54	5.7	5.52	5.83
AsAt_g10124	0.35	1.57	-1.95	-1.95	-1.79	0.88	0.55	-0.56	3.34	1.67	2.32	2.79	0.19	2.05	1.52	0.83	0.91	1.54	1.74	1.2	1.75	1.28	1.12	1.16	0.93	1.08	1.5	1.56	1.61	1.92	1.45	3.38	3.72
AsAt_g10126	4.99	4.74	5	4.75	4.49	4.91	4.61	4.97	4.07	4.68	4.54	4.94	4.61	5.22	4.72	4.88	4.69	4.87	4.78	4.68	4.99	4.84	5.03	5.21	4.76	4.76	5	4.83	4.95	4.71	5.07	5.3	5.18
AsAt_g10127	3.83	3.32	3.21	3.25	3.13	3.61	3.41	2.93	3.37	3.24	2.92	3.81	3.87	2.9	3.39	3.23	3.54	3.6	4.5	3.62	4.13	3.86	3.74	4.17	3.26	3.73	3.89	3.98	3.72	3.93	3.55	4.13	3.56
AsAt_g10128	5.08	5.24	5.22	5.28	5.37	5.1	5.04	4.97	5.38	5.2	5.21	5.11	5.61	5.22	5.08	5.25	4.84	5.2	5.19	5.15	4.64	4.9	4.98	5.41	4.78	4.63	5.12	4.96	4.96	5.03	4.79	5.11	5.38
AsAt_g10131	6.4	6.57	7.06	7.04	6.97	6.86	6.66	6.66	6.83	6.74	6.63	6.9	6.55	6.78	6.78	6.78	6.75	7.01	6.91	6.7	7.06	6.9	6.71	6.87	6.82	6.87	6.88	6.87	7.14	7	7.08	6.62	7.09
AsAt_g10132	4.35	4.46	4.16	4.33	4.51	4.46	4.37	4.16	4.37	4.44	4.35	4.45	4.37	4.74	4.72	4.62	4.58	4.54	4.39	4.64	4.31	4.4	4.26	4.48	4.55	3.98	4.44	4.47	4.62	4.41	4.36	4.79	4.35
AsAt_g10133	5.36	5.7	5.91	5.45	5.88	5.74	5.58	5.67	5.58	5.44	5.5	5.39	4.96	5.71	5.67	5.62	5.66	5.74	5.48	5.5	5.55	5.92	5.6	5.99	5.51	5.97	5.78	5.68	5.17	5.82	5.82	5.09	5.13
AsAt_g10134	5.02	4.54	4.34	4.55	4.56	4.68	4.62	5.03	4.49	4.67	4.7	5.18	4.64	5.06	4.25	4.81	4.54	5.02	3.92	4.73	4.74	4.79	4.79	4.34	3.53	4.7	4.93	4.74	4.62	4.74	4.78	5.16	5.16
AsAt_g10135	3.02	2.68	2.73	3.09	3.11	1.88	2.94	2.12	2.53	1.97	2.6	2.62	2.12	2.31	3.12	2.37	2.05	1.91	3.25	2.41	2.06	2.55	2.77	2.49	2.4	1.9	2.83	2.82	1.85	2.15	2.49	1.91	2.03
AsAt_g10136	6.05	6.09	5.69	5.86	6.11	6.34	6.15	6.28	6.1	5.92	5.89	6	6.04	5.8	5.58	5.82	5.82	5.99	6.14	6.24	6.33	6.03	5.87	6.46	6	6.23	6.01	5.95	6.09	6.04	5.99	6.39	6.43
AsAt_g10137	3.24	2.86	2.32	3.06	2.49	3.17	2.98	3.04	1.52	2.96	2.38	3.07	2.69	3.11	2.18	2.87	2.63	2.88	2.56	3.2	2.59	3.23	2.73	2.87	2.78	2.55	3.08	2.69	2.97	2.93	3.07	3.58	2.86
AsAt_g10138	5.9	6.07	6.5	6.22	6.42	6.21	6.23	6.1	5.94	6.46	6.38	6.56	6.19	6.57	6.5	6.48	6.35	6.66	6.75	6.51	6.69	6.3	6.54	6.46	6.6	6.36	6.43	6.54	6.53	6.41	6.5	6.59	6.42
AsAt_g10139	3.54	2.98	3.39	3.46	3.17	3.25	3.49	3.36	2.74	3.16	2.98	3.14	3.03	2.87	2.9	2.81	2.51	3.07	2.67	2.58	3.05	2.93	2.47	3.04	2.62	1.93	2.34	2.51	2.24	2.93	2.41	2	2.91
AsAt_g10140	5.19	5.32	5.8	5.58	5.65	4.9	4.63	4.27	5.77	4.97	5.3	4.72	4.91	5.18	6.27	5.92	5.38	5.07	5.11	4.99	4.92	4.89	5.02	5.36	5.31	4.7	4.93	5.33	4.77	4.98	5.26	4.86	4.88
AsAt_g10141	9.24	9.44	9.46	9.41	9.67	9.55	9.26	9.63	9.3	9.17	9.04	9.63	7.8	9.47	9.34	9.13	9.43	9.89	9.92	9.62	10.29	10.09	9.72	9.77	9.92	9.65	10.18	10.05	10.05	9.97	10.11	8.56	9.55
AsAt_g10142	-1.53	-1.37	-1.35	-1.95	-1.71	-1.64	-1.59	-1.95	-1.95	-1.13	-0.66	-1.95	-1.76	-1.25	-1.71	-1.51	-1.58	-1.55	-0.99	-1.23	-1.41	-1.95	-1.7	-1.95	-1.42	-1.95	-1.72	-1.39	-1.95	-1.95	-1.03	-1.03	-0.77
AsAt_g10143	2.6	2.45	2.36	2.22	2.42	2.61	1.93	2.48	2.79	2.06	1.67	2.39	2.13	2.6	1.68	2.31	2.16	2.24	2.84	2.73	3.05	2.6	2.09	2.5	2.13	2.96	2.14	2.65	2.29	2.57	3.21	2.63	3.05
AsAt_g10144	7.27	7.36	8.09	7.62	7.69	7.54	7.13	7.28	7.61	7.59	7.38	7.61	6.99	7.58	7.61	7.37	7.46	7.58	7.63	7.36	7.78	7.66	7.58	7.39	7.07	7.32	7.41	7.8	7.23	7.38	7.69	7.77	8.16
AsAt_g10145	9.83	9.56	9.63	9.6	9.72	9.74	9.42	9.65	10.08	9.72	10.28	9.63	10.22	10.06	10.03	9.94	9.94	9.59	9.54	9.97	9.7	9.28	9.72	9.67	9.66	9.69	9.57	9.61	9.79	9.46	9.33	10.17	9.02
AsAt_g10146	4.48	4.31	3.92	4.38	4.11	4.44	4.39	4.51	4.64	4.59	4.18	4.46	4.2	4.28	3.98	4.44	4.15	4.32	4.06	4.35	4.61	4.13	4.05	4.35	4.25	3.5	3.77	4.17	3.94	4.48	4.03	4.67	4.68
AsAt_g10147	4.32	3.88	3.81	4.04	4.03	3.85	3.97	3.77	4.09	4.22	4.08	4.02	4.1	3.55	4.27	4.28	3.97	4.07	4.93	4.16	4.09	3.85	4.13	4.1	3.89	3.94	3.91	4.27	3.64	3.93	3.93	4.53	4.5
AsAt_g10148	4.26	3.88	3.8	4	3.92	4.34	4.22	4.11	3.75	4.15	3.97	4.14	3.97	4.28	3.76	4.12	4.05	4.32	4.19	4.32	3.92	3.92	4.36	4.27	3.86	4.25	4.3	4.28	4.62	4.31	4.35	5.02	4.94
AsAt_g10149	3.85	3.94	3.96	3.69	4	3.8	4.08	4.24	3.95	3.58	3.87	3.94	3.59	4.19	4.47	4.53	4.41	4.28	4.7	4.41	4.93	4.37	4.78	3.82	4.06	3.93	4.29	4.61	4.71	4.13	4.04	3.72	3.01
AsAt_g1015	4.98	4.68	4.71	4.75	4.71	5.01	4.83	4.83	4.72	4.82	4.91	4.92	4.61	5.11	4.76	4.89	5.03	4.93	4.87	5.2	4.89	5.14	5.06	5.27	4.7	6.17	4.91	4.98	5.22	5.18	5.12	5	5.33
AsAt_g10151	0	0.5	0.67	1.08	1.41	1.08	1.37	1.64	-0.42	1.37	0.41	1.09	0.78	1.02	0.78	1.15	0.03	-0.6	1.37	1.16	1.78	0.59	1.46	1.56	1.14	0.99	1.35	0.69	0.26	0.18	-0.3	1.42	1.92
AsAt_g10152	2.03	2.43	1.14	1.25	1.96	1.84	2.06	1.9	2.77	2.11	2.58	2.34	1.91	2.48	1.95	2.13	2.17	1.63	2.83	1.84	1.54	2.61	2.34	2.63	1.83	2.19	1.71	2.52	1.8	2.4	1.88	3.27	2.42
AsAt_g10154	2.76	2.79	2.92	2.82	3.1	3.24	2.17	2.92	2.35	2.54	2.46	3.26	2.67	2.7	2.65	2.61	2.97	2.94	3.11	2.97	3.12	3.54	2.74	3.55	2.65	2.99	2.66	3.26	2.56	3.02	2.85	3.3	3.24
AsAt_g10155	0.49	0.34	0.6	0.38	0.59	1.27	1.08	0.92	2.11	1.89	-1.95	2.29	1.63	-1.95	0.72	1.12	-1.95	-1.95	-1.95	-1.95	-1.18	-1.95	-1.25	-0.91	-1.95	0.35	-1.95	-1.32	-1.53	-1.95	-1.37	-1.95	-0.2
AsAt_g10156	3.09	2.3	1.91	2.56	1.66	2.72	2.09	2.36	3.05	2.25	2.77	2.04	2.2	2.45	1.21	2.43	1.06	1.82	1.46	2.92	1.02	1.86	2.12	2.9	1.65	1.66	2.19	1.81	2.27	2.61	1.6	2.92	2.2
AsAt_g10157	4.68	4.36	4.36	4.31	4.47	4.2	4.4	3.8	4.21	4.24	4.51	4.53	4.25	4.76	4.27	4.47	4.39	4.43	4.37	3.76	4.13	4.29	4.22	4.31	3.95	4.64	3.88	4.43	3.01	4.41	4.48	4.53	4.67
AsAt_g10158	6.4	6.37	6.28	6.03	6.73	6.57	6.27	6.66	6.45	6.72	7.54	6.23	7.01	6.92	5.83	6.28	6.29	6.15	6.55	6.12	6.01	6.1	6.55	6.2	5.85	6.06	6.04	6.4	6.14	6.32	5.96	6.71	6.25
AsAt_g1016	3.77	3.64	2.66	3.45	3.94	3.98	3.42	3.71	3.89	3.81	3.48	3.98	4.07	3.96	3.19	4.23	3.78	3.44	3.69	3.31	2.9	3.48	4.01	3.53	3.3	4.11	2.85	3.58	2.84	3.72	3.17	4.35	3.85
AsAt_g10160	3.83	3.66	3.49	3.95	3.87	3.88	3.82	3.89	3.35	3.62	3.57	3.72	3.79	3.82	3.49	3.94	3.47	3.73	3.82	3.52	3.43	3.99	3.48	3.47	3.35	3.77	3.73	3.63	3.69	3.64	3.76	3.57	3.74
AsAt_g10163	4.56	4.24	4.21	4	3.91	4.36	4.36	4.34	3.71	3.27	3.44	4.59	3.82	3.69	4.44	4.14	4.63	4.34	5.19	4.52	4.87	4.58	5.04	4.55	3.62	2.05	4.33	5.09	4.49	4.1	4.34	3.47	3.89
AsAt_g10164	5.97	5.61	5.57	5.59	5.37	5.61	5.62	5.77	5.78	5.65	5.64	5.62	5.61	5.61	5.19	5.42	5.54	5.46	5.67	5.58	5.76	5.77	5.7	5.81	4.98	5.51	5.5	5.57	5.86	5.92	5.66	6.13	5.6
AsAt_g10165	3.81	4.15	3.87	3.76	1.76	3.94	3.82	3.96	1.93	2.35	3.78	3.74	2.18	3.85	3.96	3.65	4.1	1.46	3.8	3.89	3.6	3.99	3.97	3.62	1.77	1.39	3.82	3.93	3.38	3.62	4.2	2.22	2.61
AsAt_g10168	-1.24	-0.1	0.42	0.06	0	1.12	0.72	-0.02	0.43	0.71	0.72	0.09	0.45	0.99	0.22	0.26	1.52	-0.02	0.35	0.33	1.27	-0.81	-0.31	0.26	-1.4	1.19	0.01	1.38	0.36	0.3	-1.95	1.08	-0.77
AsAt_g1017	3.33	3	3.24	3.36	3.22	2.98	3.02	2.96	3.06	3.23	2.53	3.03	3.26	3.16	1.98	3.15	3.2	3.47	3.63	3.62	3.78	4.19	3.82	3.67	3.25	4.24	3.34	3.24	3.29	3.95	3.63	5.22	5.19
AsAt_g10171	6.02	6.03	5.92	5.93	5.9	5.96	5.93	6.05	6.13	6.03	5.88	5.94	5.69	5.81	5.83	5.9	6.12	5.72	6.39	6.09	6.18	5.96	6.22	6.48	5.71	6	5.83	5.98	6.01	6.29	6.32	6.22	5.9
AsAt_g10172	4.02	3.69	3.87	3.75	3.62	3.34	3.71	3.94	3.42	3.8	3.53	3.94	3.74	3.77	3.83	3.83	4.31	3.62	4.85	4.17	4.43	3.83	3.85	4.32	3.64	2.61	3.34	3.92	3.54	4.12	3.78	4.74	3.8
AsAt_g10173	4.8	4.26	3.98	4.22	3.93	4.45	4.27	4.44	3.88	4.09	3.96	4.48	3.82	4.36	3.89	4.6	3.6	4.26	3.98	4.2	3.59	4.21	4.42	4.5	4.09	3.8	3.65	3.9	4.42	4.3	3.39	4.81	4.04
AsAt_g10179	4.61	4.36	4.11	4.39	4.51	4.36	4.55	4.41	4.44	4.49	4.36	4.65	4.5	4.6	4.22	4.46	4.39	4.84	4.22	4.44	4.2	4.64	4.58	4.49	4.52	4.69	4.26	4.29	4.43	4.74	4.66	5.07	4.85
AsAt_g1018	6.26	6.33	6.39	6.26	6.19	6.23	6.28	6.21	6.22	6.11	6.18	6.1	6.23	6.19	5.9	6.12	6.22	6.4	6.45	6.25	6.13	6.22	6.51	6.15	6.26	7.15	6.27	6.6	6.43	6.21	6.31	6.03	6.34
AsAt_g10180	6.97	6.85	6.85	6.86	6.83	6.95	6.35	6.9	6.93	7.09	7.1	7.03	6.65	7.14	6.71	6.85	6.77	7.1	7.17	6.95	7.06	7.06	7.19	7.58	6.97	7.07	6.74	7.11	7.19	7	6.92	7.07	7.21
AsAt_g10181	3.09	3.3	2.92	3.41	5	3.74	3.23	3.41	3.94	3.63	4.05	3.09	2.76	3.91	2.75	3.19	2.87	3.46	3.35	2.99	3.33	3.31	3.35	3.56	3.11	3.59	2.91	3.32	2.43	3.24	3.57	3.74	3.78
AsAt_g10182	6.42	6.56	6.64	6.41	6.64	6.7	6.52	6.56	6.71	6.58	6.22	6.54	5.88	6.08	6.32	6.38	6.46	6.62	6.75	6.7	6.61	6.75	6.71	6.87	6.31	6.62	6.87	6.8	6.86	7.04	7	6.58	6.77
AsAt_g10185	7.56	7.69	8.1	7.81	8.55	8.65	7.88	8.31	8.38	7.84	7.75	7.67	7.26	7.91	7.9	7.86	8.2	8.16	8.04	7.85	7.88	7.99	7.91	7.74	8.2	8.19	8.17	8.17	7.78	7.93	8.11	7.2	7.18
AsAt_g10186	3.96	3.68	3.77	3.59	4.27	4.04	3.49	3.76	4.55	3.9	4.71	3.98	4.76	4.44	3.54	3.87	3.22	4.12	3.92	3.58	3.61	4.13	4.22	4.09	4.17	4.26	3.87	3.98	4.05	4.21	3.82	4.75	4.38
AsAt_g10187	7.05	6.9	7.17	7.06	7.33	7.64	7.02	7.32	7.55	7.35	6.71	7.18	7.24	6.67	6.88	6.99	7.02	7.32	7.46	7.39	7.29	7.11	7.23	7.07	7.02	1.68	7.34	7.25	7.38	7.36	7.33	7.65	7.59
AsAt_g10188	5.05	4.99	4.87	4.44	4.66	4.77	4.76	4.5	4.89	4.32	4.65	4.68	4.44	4.51	5.07	4.64	2.84	4.89	3.1	2.8	2.15	3.17	3.25	4.96	4.86	-1.95	2.81	2.73	4.23	3.28	2.81	4.39	4.32
AsAt_g10189	2.76	3.54	4.2	3.25	4.01	3.71	3.62	3.5	3.86	3.42	3.37	3.66	3.2	3.14	3.8	3.51	3.63	3.71	4.05	3.93	3.6	3.96	3.81	4.03	3.73	3.47	3.81	3.88	3.29	3.66	3.68	3.57	3.65
AsAt_g1019	2.62	2.62	2.73	2.21	1.27	2.29	2.25	1.23	2.17	1.98	2.43	2.21	1.78	2.93	2.2	1.98	2.61	0.17	1.27	1.44	2.57	1.8	2.02	1.92	1.95	2.21	1.61	2.37	1.38	1.91	1.93	2.1	1.81
AsAt_g10190	4.17	3.95	3.51	3.82	4.24	4.12	3.78	4.44	3.69	3.86	3.66	4.1	3.93	3.93	3.77	3.84	4.16	4.58	4.41	4.32	4.1	4.41	4.42	4.2	4.09	4.26	3.97	4.26	4.32	4.65	3.69	4.25	4.31
AsAt_g10191	8.53	8.49	8.52	8.39	8.42	8.58	8.29	8.5	8.26	8.33	8.63	8.69	8.51	8.65	8.34	8.52	8.21	8.7	8.27	8.4	8.01	8.45	8.52	8.87	8.76	8.76	8.33	8.31	8.5	8.51	8.46	8.73	8.71
AsAt_g10192	5.43	5.25	4.77	5.06	5.28	5.35	5.29	5.03	5.1	5.08	5.51	5.1	5.23	4.5	5.27	5.31	5.38	5.34	6.08	5.27	5.47	5.96	5.48	5.59	5.28	5.63	5.83	5.66	4.71	5.68	5.57	5.86	6.05
AsAt_g10193	3.32	3.25	3.29	3.22	2.97	3.57	3.02	3.79	2.68	3.39	2.98	3.3	2.91	3.18	3.3	3.21	3.68	3.63	3.27	3.17	2.72	3.18	3.01	3.53	3.1	2.83	3.81	3.28	3.61	3.31	3.42	3.46	4.14
AsAt_g10194	7.04	6.83	6.86	7	6.61	7.02	6.76	7.08	6.78	6.61	6.82	7.01	6.79	6.74	6.46	6.74	6.75	6.79	6.85	6.9	6.81	6.77	6.73	7.41	6.96	6.67	6.77	6.64	6.82	6.85	6.61	7.53	7.45
AsAt_g10195	6.44	6.49	6.22	6.53	6.38	6.66	6.4	6.43	6.85	6.68	6.11	6.36	6.81	6.12	6.85	6.71	6.08	6.61	6.26	6.27	6.1	5.98	5.87	6.48	6.21	6.44	6.17	6.36	6.18	6.27	6.01	6.21	6.45
AsAt_g10198	6.96	6.88	6.8	7.18	6.52	7.18	7.15	6.99	7.1	7.24	8.24	7.64	8.36	6.74	6.91	7.17	6.99	7.1	8.42	6.77	7.95	7.7	6.59	6.66	6.87	7.39	6.85	7.42	6.66	6.88	6.79	6.98	6.95
AsAt_g102	6.73	6.41	5.97	6.48	6.29	6.6	6.32	6.81	6.44	6.57	6.15	7.04	6.43	6.79	6.35	6.89	6.32	6.73	6.43	6.98	6.49	6.95	6.75	6.85	6.24	6.27	6.68	6.31	6.99	6.78	6.5	7.2	6.6
AsAt_g1020	5.62	5.46	5.51	4.76	5.57	4.67	4.96	4.76	5.5	5.12	4.4	5.4	5.3	4.52	5.36	5.49	5.62	5.73	5.58	5.7	5.69	5.54	5.7	5.82	5.67	6.72	5.61	5.73	5.33	5.61	5.58	5.3	5.36
AsAt_g10202	5.36	5.26	5.57	5.32	5.41	5.37	5.61	4.88	5.54	5.38	5.35	5.34	5.16	5.21	5.19	5.25	5.4	4.96	5.3	5.21	5.5	5.59	5.35	5.11	5.12	5.31	5.17	5.13	5.37	5.31	5.02	5.11	5.48
AsAt_g10203	6.17	6.11	6.08	5.77	5.78	6.29	5.95	5.95	5.89	6.05	5.99	6.09	5.77	5.87	6.39	6.08	6.48	6.14	6.32	6.16	5.62	6.12	6.3	6.13	6.14	5.94	6.13	6.12	6.24	6.33	6.42	5.89	5.71
AsAt_g10204	4.32	4.32	4.08	3.69	3.43	4.39	3.72	3.9	3.47	3.45	4.49	3.72	4.24	4.32	4.16	3.8	3.73	3.28	2.66	3.51	2.82	3.3	3.71	3.53	3.24	2.6	3.09	3.92	3.19	3.69	3.63	2.61	3.64
AsAt_g10205	6.43	6.6	6.98	6.46	6.38	6.56	6.42	6.25	6.2	6.18	6.27	6.51	6.42	6.22	6.65	6.44	6.45	6.37	6.51	6.11	6.17	6.21	6.33	6.59	6.25	6.25	6.22	6.45	5.99	6.43	6.53	6.03	6.15
AsAt_g10206	4.03	4.15	4.28	4.19	4.68	5.03	4.47	4.95	4.26	4.81	4.61	5.33	5.15	4.41	4.27	4.81	4.15	4.07	4.06	4.1	4.47	4.29	4.48	4.44	4.08	4.46	4.02	4.31	4.83	4.23	4.57	4.3	4.91
AsAt_g10207	4.82	4.76	4.51	4.8	4.91	4.88	4.59	4.88	4.66	4.7	4.67	5.05	4.67	4.88	4.94	4.76	4.99	4.93	5.03	4.84	4.48	5.05	4.91	4.83	4.9	4.9	4.72	5.1	4.78	4.91	4.76	5.19	4.99
AsAt_g10208	4.83	4.59	4.42	4.58	4.57	4.72	4.58	4.87	4.82	4.66	4.56	4.82	4.5	4.6	4.44	4.5	4.42	4.63	4.79	4.74	4.36	4.6	4.61	4.87	4.52	4.3	4.59	4.42	4.54	4.83	4.33	5.12	4.82
AsAt_g10209	2.39	2.64	2.91	2.46	2.85	2.78	2.8	2.02	2.63	2.08	2.35	2.72	1.77	2.3	2.95	2.62	3.02	3.02	3.3	2.8	2.78	3.11	3.24	3.03	3.04	2.57	2.44	3.4	1.81	2.74	2.46	2.01	3.39
AsAt_g1021	5.6	5.59	5.47	5.62	5.51	5.58	5.65	5.47	5.66	5.59	5.73	5.83	5.49	5.8	5.34	5.78	5.49	5.39	5.91	5.45	6.09	5.71	5.84	6.16	5.7	6.55	5.37	5.45	5.63	5.64	5.65	6.07	6.14
AsAt_g10211	4.54	4.49	4.55	4.75	4.47	4.61	4.44	5.06	3.73	4.42	4.42	4.63	4.73	4.5	4.51	4.6	4.27	4.47	4.7	4.56	4.41	4.63	4.67	4.52	4.66	4.58	4.95	4.65	4.82	4.49	4.13	4.91	4.51
AsAt_g10213	7.73	7.82	8.31	8.02	8.07	7.81	7.87	7.52	7.64	7.72	7.74	7.95	7.65	7.86	8.05	7.79	7.94	8.09	8.14	7.84	8.12	8.01	7.87	8.08	8.01	7.97	7.89	8.16	7.73	7.79	8.1	7.76	7.9
AsAt_g10214	7.25	7.22	7.2	7.36	7.47	7.16	7.34	6.97	6.96	6.89	7.04	7.15	7.49	7.2	7.24	7.31	7.19	7.2	7.23	7.19	7.19	7.14	7.31	7.42	7.17	7.03	6.82	7.28	6.74	7.26	7.26	7.25	7.48
AsAt_g10215	1.96	1.58	1.8	1.74	1.13	1.57	2	1.59	0.87	1.17	0.93	1.87	2.12	1.25	1.13	1.53	2.05	2.04	0.16	1.66	0.6	1.02	1.86	1.44	1.72	-0.4	1.77	1.8	1	1.78	1.25	1.3	1.23
AsAt_g10216	2.62	2.62	2.91	2.61	2.58	2.13	2.61	1.13	-0.05	0.47	2.25	2.21	2.49	2.35	2.67	2.31	2.54	0.53	2.27	1.88	1.69	2.01	2.31	2.46	1.18	0.15	1.39	2.29	1.61	2.23	1.91	1.76	1.05
AsAt_g10218	7.04	6.82	6.98	7.27	6.94	6.89	7.09	7.05	7.56	6.54	6.2	6.75	6.55	6.03	6.9	6.83	5.98	6.76	6.1	6.56	6.25	6.23	6.12	6.09	6.61	7.05	6.48	6.19	6.27	6.33	6.09	6.19	5.92
AsAt_g10219	1.76	1.83	1.37	1.71	1.46	1.45	1.85	1.97	1.11	1.21	2.09	1.99	0.83	2.38	1.74	1.64	1.98	1.84	2.16	2.03	1.99	2.1	1.91	2.17	1.75	1.5	1.98	1.97	1.34	1.7	1.59	0.87	1.56
AsAt_g1022	2.21	1.86	2.17	1.54	2.01	1.39	1.62	1.33	1.57	1.78	2.04	2.15	2.2	1.65	2.14	1.84	2.34	1.71	2.66	1.93	2.02	1.49	1.99	1.88	1.58	2.57	1.68	2.26	1.39	1.83	2.09	2.63	2.5
AsAt_g10220	2.23	2.43	1.94	2.44	2.32	1.72	2.71	2.42	2.8	2.51	2.56	2.08	3.21	2.44	1.22	1.77	1.78	1.77	2.13	2.36	2.54	1.85	1.86	2.18	1.33	1.06	1.89	2.22	2.15	1.19	1.55	2.76	3.45
AsAt_g10221	3.8	3.84	3.81	3.84	3.6	4.15	4.13	4.29	4.35	4.32	4.73	4.11	4.5	4.37	3.47	4.16	3.89	3.56	4.04	3.73	4.08	3.88	3.27	4.14	3.73	4.02	3.39	3.88	3.56	3.76	3.5	4.66	4.4
AsAt_g10222	-1.56	-1.05	-0.09	-1.11	0.65	-0.24	-0.81	-0.69	0.24	0.55	1.58	-0.99	0.21	1.22	-0.42	-0.62	-1.38	-1.56	-0.44	0.32	0.52	-0.63	-1.43	-1.41	-1.43	0.05	-1.46	-0.3	-0.88	0.46	-1.07	1.42	0.77
AsAt_g10225	6.12	6.33	6.83	6.3	6.32	6.64	6.58	6.49	6.23	6.44	6.34	7.06	7.17	7.06	6.24	6.89	6.54	6.11	6.12	5.56	5.83	6.9	6.65	6.01	5.87	6.34	5.54	6.36	6.24	6.68	6.85	6.43	7.31
AsAt_g10227	5.74	5.71	5.62	6.18	5.9	6.55	6.13	6.23	6.51	5.56	7.08	7.06	7.11	5.93	5.48	6.03	5.23	5.49	7.49	5.38	7.46	7.27	5.55	5.91	4.92	6.4	4.97	6.27	5.91	6.07	5.5	4.2	5.24
AsAt_g10228	1.82	2.08	2.52	2.18	3.84	2.07	2.28	1.5	2.65	2.56	2.47	2.03	1.87	2.89	2.34	2.14	2.2	2.88	2.56	1.93	2.39	2.59	1.69	3.07	3.22	2.15	2.75	2.48	1.85	2.07	2.75	2.96	3.43
AsAt_g10229	7.45	7.59	7.63	7.24	7.49	7.49	7.11	7.22	7.27	7.22	6.97	7.44	6.53	7.19	7.68	7.17	7.47	7.46	7.44	7.2	7.36	7.52	7.36	7.32	7.43	7.53	7.33	7.53	7.34	7.36	7.51	7.46	7.08
AsAt_g1023	3.6	3.43	3.54	3.37	3.3	3.42	3.1	3.35	3.02	2.85	2.39	3.54	2.86	2.16	3.37	3.44	2.68	3.28	3.58	3.27	2.77	3.54	3.69	3.39	3.04	3.82	3.26	3.11	3.33	2.95	3.3	3.45	2.58
AsAt_g10230	5.15	4.75	4.75	4.36	4.38	4.42	4.83	4.26	3.99	4.46	4.69	3.87	5.41	4.62	4.28	4.45	4.53	4.22	4.13	3.63	3.83	3.74	4.51	3.63	3.61	3.77	3.48	4.62	3.45	4.44	4.28	4.33	3.59
AsAt_g10232	6.18	6.25	5.93	5.91	5.99	5.71	6.19	5.65	6.16	6.53	6.19	5.79	6.35	5.93	6.33	6.14	5.65	6.02	6.13	5.78	5.91	5.69	5.5	5.6	5.77	5.91	5.45	5.89	4.34	5.51	5.43	6.19	6.29
AsAt_g10235	-0.73	-0.38	0.18	0.58	0.72	2.06	0.85	0.92	1.83	1.36	0.09	1.39	1.22	1.01	0.52	0.83	2.26	0.4	1.33	1.72	1.05	0.88	1.01	1.35	1.79	-0.24	2.18	1.65	0.47	1.59	-0.53	-0.02	2
AsAt_g10236	7.92	7.99	8.07	8.02	7.91	7.96	7.85	7.77	7.71	7.89	7.51	7.84	7.64	7.66	7.83	7.83	7.84	8	7.97	7.73	7.74	7.79	7.84	8.25	8.01	7.84	7.69	7.87	7.59	7.88	7.9	7.58	7.84
AsAt_g10237	4.04	3.81	3.61	3.39	3.72	4.21	4.12	4.29	3.98	3.57	3.96	3.25	3.48	3.63	3.58	3.37	4.21	3.98	3.87	3.85	3.97	4.35	4.04	4.28	3.9	3.94	4	4.31	4.08	4.01	3.55	3.2	3.39
AsAt_g10238	5.08	5.21	5.08	4.77	5.17	5.27	5.12	5.03	4.97	5.15	5.38	5.41	5.22	5.66	5.23	5.34	5.56	5.55	5.43	5.22	5.74	5.6	6.03	5.92	5.17	5.53	5.06	5.69	5.01	5.56	5.66	4.93	5.14
AsAt_g1024	3.87	3.76	3.74	3.45	3.69	3.86	3.66	3.31	3.77	4.27	3.75	3.73	3.28	3.93	3.58	3.72	3.17	3.4	3.86	3.01	3.61	3.43	3.08	3.51	3.17	4.33	3.52	3.49	2.45	3.1	3.25	4.1	4.64
AsAt_g10240	3.54	3.58	3.51	3.65	3.44	3.57	3.71	2.82	3.37	3.54	3.23	3.41	3.26	3.24	3.17	3.29	3.48	3.68	3.15	3.42	3.42	3.52	3.61	3.79	3.55	3.45	3.53	3.62	3.17	3.57	3.81	4.54	3.3
AsAt_g10241	6.12	5.5	5.26	5.71	5.47	5.97	5.76	6.2	5.46	5.85	5.71	6.24	5.87	6.15	5.36	6.3	5.46	5.88	5.59	6.12	5.82	5.89	5.94	5.84	5.56	5.46	5.69	5.4	6.08	6	5.48	6.13	6.02
AsAt_g10242	4.8	4.63	4.79	5.15	4.73	4.84	5.02	5.02	5.08	4.94	4.92	5.01	4.9	4.81	4.44	4.99	4.83	4.99	4.64	4.88	4.86	4.85	4.87	5.11	4.85	4.89	4.54	4.58	4.49	4.88	5.04	5.31	4.8
AsAt_g10243	7.07	7.21	7.41	6.88	7.19	7.25	6.99	7.04	6.87	7.01	7.33	7.23	7.41	7.26	7.56	7.06	7.41	7.27	7.01	7.05	7.28	7.26	7.22	7.15	7.05	7.25	7.22	7.36	7.01	7.21	7.39	7.49	7.01
AsAt_g10244	6.15	6.04	5.61	5.41	5.64	5.47	5.99	5.66	5.58	5.48	5.74	5.54	5.94	5.6	5.21	5.27	5.56	5.8	5.66	5.66	5.7	5.48	5.68	5.76	5.71	5.69	5.68	5.73	5.7	5.76	5.69	5.87	5.79
AsAt_g10245	5.31	5.08	4.92	5.12	4.93	5.06	4.75	4.77	5.12	5.16	5.01	5.27	5.06	5.17	4.99	5.24	4.95	5.01	5.14	5.2	4.99	5.03	5.16	5.51	4.81	5.16	5.02	4.99	5.13	5.25	5.04	5.53	5.4
AsAt_g10246	3.48	3.62	3.51	3.41	3.39	3.46	3.47	2.69	3.67	3.55	3.16	3.51	3.54	3.22	3.5	3.13	3.55	3.49	3.67	3.85	2.92	2.97	3.52	3.91	4.64	3.81	3.31	3.87	3.41	3.44	3.1	3.69	3.81
AsAt_g10247	6.12	6.23	6.38	5.99	6.45	6.3	6.06	6.11	5.7	6.01	5.59	5.86	4.94	5.58	6.46	5.81	6.21	6.31	6.55	6.14	6.13	6.28	6.35	6.94	6.37	6.14	6.22	6.56	5.93	6.24	6.44	5.44	6.29
AsAt_g10249	8.35	8.39	8.47	8.25	8.57	8.5	8.38	8.28	8.47	8.36	8.36	8.3	8.06	8.29	8.67	8.34	8.66	8.57	8.64	8.51	8.76	8.58	8.52	8.69	8.72	8.66	8.49	8.72	8.25	8.6	8.69	8.23	8.21
AsAt_g1025	0.81	2.18	2.95	2.12	2.52	1.88	1.5	1.88	2.07	1.91	2.27	2.75	2.34	2.43	2.95	2.42	2.27	2.65	2.27	2.36	2.33	2.47	2.61	2.89	2.88	3.52	2.04	2.74	0.26	2.13	2.45	2.2	2.62
AsAt_g10250	6.61	6.02	6.19	6.3	6.33	6.47	5.9	6.54	6.1	6.52	6.34	6.79	6.2	6.65	6.28	6.57	6.26	6.63	6.47	6.67	6.92	6.6	6.66	6.82	6.17	6.34	6.75	6.44	6.84	6.65	6.58	7.04	6.69
AsAt_g10252	5.56	5.52	5.45	5.41	5.67	5.48	5.47	5.27	5.47	5.36	5.48	5.36	5.6	5.28	5.62	5.55	5.47	5.47	5.54	5.42	5.54	5.48	5.49	5.64	5.55	5.94	5.13	5.46	5.17	5.37	5.28	5.69	5.51
AsAt_g10253	0.36	0.92	0.82	1.58	0.65	1.46	0.88	-0.06	0.91	-0.01	0.82	1	0.85	1.41	0.59	0.68	1.31	1.54	2.47	1.24	1.44	1.39	2.2	1.87	1.74	1.32	1.48	1.31	0.73	0.98	1.18	0.31	1.39
AsAt_g10254	3.54	3.7	3.95	3.63	3.07	2.74	3.68	2.47	3.41	3.12	3.34	3.48	2.51	3.41	3.39	3.28	4.39	3.71	4.38	3.71	4.03	4.39	4.11	4.31	3.53	2.72	3.1	3.98	2.93	3.67	4.13	3.31	2.88
AsAt_g10255	3.49	3.72	3.7	3.63	3.45	3.22	3.83	3.32	3.88	3.42	3.48	3.72	3.49	3.59	3.13	3.31	2.88	3.29	3.37	3.53	3.63	4.03	3.72	3.38	3.69	3.17	3.14	3.39	3.71	3.89	3.92	3.44	4.28
AsAt_g10256	4.59	3.91	3.85	4.35	3.92	4.22	4.01	4.61	4.37	4.13	3.88	4.4	3.99	4.54	4.27	4.35	4.19	4.44	4.5	4.19	3.93	4.33	4.23	4.13	4.21	3.81	3.84	4.3	4.16	4.28	4.31	4.32	4.45
AsAt_g10257	4.85	5.23	5.31	5.15	4.83	5.07	5.06	4.98	4.76	4.7	4.94	5.12	4.72	4.82	5.52	4.98	5.18	5.14	5.41	4.97	4.84	5.18	5.19	5.3	4.85	4.58	4.87	5.08	5.15	5.2	5.31	4.94	4.56
AsAt_g10259	5.06	5.3	5.03	5.07	5.39	4.96	5.4	5.11	4.8	5.21	5.41	4.96	5.36	5.31	5.25	5.36	5.4	5.33	4.95	4.97	4.96	4.85	5.5	5.42	5.24	4.82	5.13	5.28	4.57	5.02	5.32	5.07	5.75
AsAt_g1026	7.48	7.72	7.56	7.41	7.62	7.48	7.35	7.2	7.52	7.72	7.52	7.39	7.36	7.49	7.4	7.36	7.64	7.61	7.73	7.59	7.67	7.69	7.59	7.95	7.87	8.74	7.57	7.66	7.76	7.77	7.78	7.78	7.76
AsAt_g10260	6	5.58	5.39	5.85	5.68	5.75	6.04	6.02	5.42	5.45	5.89	5.94	6.5	6.54	5.54	5.97	6.01	6.07	5.37	5.92	5.83	5.98	6.18	6	5.95	5.77	5.82	5.5	5.84	5.78	5.88	5.69	6.17
AsAt_g10261	4.6	4.54	4.49	4.4	4.76	4.69	4.29	4.36	4.22	4.65	4.59	4.35	4.73	4.63	4.41	4.4	4.6	5.06	4.7	4.63	4.51	4.76	4.67	4.92	5.01	5.11	4.49	4.76	4.05	4.68	4.26	4.68	4.25
AsAt_g10262	4.16	3.85	4.4	3.95	4.11	4.19	3.75	3.89	3.22	3.97	3.56	4.03	3.33	3.92	4.23	3.74	4.42	4.22	4.16	3.84	4.59	4.17	4.26	4.67	4.09	4.16	4.16	4.36	3.35	3.81	4.07	4.35	4
AsAt_g10263	4.5	4.58	4.72	4.51	4.52	4.68	4.73	4.1	4.22	4.51	4.41	4.68	4.2	4.55	4.61	4.34	4.65	4.97	4.59	4.23	4.82	4.26	4.37	4.99	4.58	4.5	4.45	4.67	3.87	4.72	4.61	4.68	4.94
AsAt_g10268	3.58	3.54	3.5	3.41	3.28	3.46	3.26	3.39	3.21	3.52	3.19	3.3	3.36	3.28	3.28	3.31	3.32	3.35	3.17	3.4	3.16	3.52	3.63	3.35	3.02	3.15	3.44	3.21	3.15	3.2	3.26	3.25	3.11
AsAt_g10269	4.64	4.59	4.79	4.31	4.5	4.48	4.66	4.55	4.26	4.58	4.63	4.31	4.74	4.66	4.5	4.66	4.76	4.62	4.9	4.96	4.64	4.61	4.97	5.22	4.59	4.42	4.56	4.9	4.61	4.9	5.1	5.68	5.42
AsAt_g1027	3.14	3.21	3.05	3.23	3.62	3.3	2.69	3.31	3.61	3.14	3.6	3.41	3.24	3.72	3.1	3.63	3.13	3.76	3.73	3.37	3.4	3.88	3.42	3.62	2.97	4.76	2.62	3.71	2.69	3.81	3.65	2.46	3.64
AsAt_g10270	2.61	3.2	3	2.96	2.52	2.58	2.68	2.51	2.64	2.87	2.9	2.77	2.76	2.51	3.18	3	2.63	2.53	3.08	2.54	2.21	2.48	2.68	2.92	2.26	1.83	2.45	2.84	0.88	2.58	2.46	2.17	1.97
AsAt_g10271	7.57	7.47	7.31	7.17	7.26	7.39	7.43	7.28	7.24	7.4	7.37	7.33	7.27	7.3	7.72	7.7	7.75	7.35	7.84	7.43	7.22	7.18	7.63	7.57	7.29	6.98	7.31	7.82	7.27	7.32	7.52	7.95	7.38
AsAt_g10272	2.37	2.71	2.29	2.67	2.73	3.03	2.91	2.94	2.55	3.13	2.08	2.96	3.02	2.9	2.44	2.96	3.6	3.09	2.88	2.52	2.22	2.91	3.15	2.88	2.64	3.34	2.84	2.82	2.97	2.47	3.3	3.16	3.37
AsAt_g10273	0.01	0.97	0.61	1.04	0.53	0.84	1	1.56	0.52	1.02	0.37	0.38	0.6	0.57	0.79	0.5	1.73	1.92	2.53	1.79	2.38	1.15	2.07	1.57	0.89	-1.1	1.09	1.53	2.02	1.34	1.57	1.61	1.56
AsAt_g10274	6.41	6.47	6.72	6.48	6.14	6.53	6.72	6.33	6.7	6.63	6.95	6.49	6.83	6.6	6.59	6.46	6.48	5.64	6.47	5.8	6.39	6.41	6.07	6.16	5.49	5.66	5.37	6.36	5.14	5.95	5.81	6.84	6.65
AsAt_g10276	4.93	5.04	5	5.22	4.28	4.76	5	5.14	4.29	5.26	4.74	5.32	5.22	4.95	4.62	4.73	4.84	4.25	4.75	4.59	4.73	4.77	4.5	5.21	4.18	4.17	3.87	4.4	4.77	4.65	4.77	5.68	5.08
AsAt_g10277	7.2	7.04	6.99	6.99	6.89	6.96	6.54	6.69	6.61	6.73	6.91	7.14	6.83	7.13	6.98	6.96	6.9	6.85	6.83	6.9	6.74	6.8	6.99	7.33	6.85	6.75	6.71	7.01	6.27	6.68	6.79	6.62	7.31
AsAt_g10278	3.51	3.28	4.22	3.36	3.44	3.79	2.97	3	2.94	3.54	3.83	3.98	2.83	4.22	4.22	3.54	3.98	3.71	3.99	3.66	4.54	4.26	4.31	4.2	3.81	4.16	3.95	4.53	3.83	3.97	4.21	3.89	3.23
AsAt_g10279	3.1	3.49	5.29	4.36	3.39	4.52	1.39	3.78	2.74	5.9	4.14	6.61	4.11	5.11	3.68	4.82	2.23	2.77	1.91	2.72	0.65	1.26	2.37	5.05	3.26	3.04	4.95	2.05	2.98	1.12	2.71	3.51	6.25
AsAt_g1028	4.81	4.6	4.32	4.39	4.55	4.79	4.26	4.49	5.05	4.54	4.39	4.72	4.22	4.66	4.29	4.91	5.18	5.05	5.27	5.01	5.21	4.85	5.15	4.79	5.04	5.82	4.44	5.02	4.73	5.22	4.88	5.4	5.28
AsAt_g10281	7.64	7.57	7.54	7.64	7.33	7.36	7.58	7.4	7.62	7.27	7.55	7.57	7.4	7.62	7.58	7.67	7.19	7.29	7.24	7.24	7.2	7.05	7.24	7.36	7.51	7.03	7.16	6.92	7.03	6.94	5.31	7.22	7.26
AsAt_g10282	5.48	5.23	5.2	5.33	5.43	5.46	5.4	5.22	5.16	5.4	4.92	5.74	5.47	5.21	5.44	5.27	5.68	5.77	5.3	5.62	5.38	5.49	5.39	5.63	5.7	5.41	5.53	5.26	5.33	5.48	5.45	6	5.85
AsAt_g10283	7.38	7.45	7.42	7.23	7.55	7.38	7.37	7.37	7.39	7.22	7.54	7.35	7.3	7.55	7.65	7.17	7.61	7.91	7.39	7.47	7.54	7.25	7.43	7.5	7.93	8	7.69	7.71	7.5	7.45	7.38	7.71	7.24
AsAt_g10285	6.43	6.21	6.42	6.19	6.3	6.31	5.78	6.16	5.96	6.34	5.93	6.41	5.75	6.19	6.33	6.22	6.44	6.55	6.55	6.39	6.52	6.61	6.68	6.94	6.25	6.39	6.2	6.75	6.24	6.59	6.51	6.51	6.65
AsAt_g10286	3.83	3.55	3.91	3.63	3.69	3.73	3.41	3.64	3.69	3.82	3.42	3.41	3.38	3.55	3.37	3.71	3.21	3.55	3.61	3.18	3.76	3.58	3.74	3.78	3.65	3.87	3.58	3.76	3.16	3.59	3.9	3.93	4.04
AsAt_g10287	4.03	4.21	5.01	5.01	4.5	4.78	3.78	4.65	4.39	4.54	4.47	4.62	4.68	4.59	4.84	4.52	4.92	3.33	4.81	4.47	4.68	4.74	4.95	4.53	3.42	3.15	3.05	4.77	4.69	4.68	5.19	5.16	4.58
AsAt_g10288	5.38	4.86	4.45	5.3	4.98	5.17	5.12	5.43	5.44	5.1	5.04	5.14	5.18	5.18	4.44	5.14	4.63	5.07	5.07	5.36	5.17	5.07	4.99	5.06	4.71	4.9	4.93	4.85	5.42	5.39	5	5.33	4.63
AsAt_g10289	0.97	0.63	0.59	0.62	0.09	0.87	0.5	1.04	0.56	1.1	-0.03	0.45	1.39	0.45	0.87	0.37	2.22	0.69	-0.07	1.16	0.36	0.88	0.51	0.21	0.92	0.95	0.17	1.25	1.37	1.09	1.85	0.94	1.46
AsAt_g1029	7.18	6.94	6.98	7.11	6.86	6.6	7.2	6.75	7.44	6.67	6.91	6.49	6.9	6.85	6.38	6.77	6.52	6.68	6.5	6.53	6.7	6.41	6.53	6.5	6.66	7.3	6.26	6.38	6.13	6.42	6.42	6.54	6.54
AsAt_g10291	3.25	3.85	3.87	3.7	4.14	3.81	3.81	4.17	3.94	3.61	3.35	4.18	3.14	3.89	4.12	3.65	3.92	4.74	4.72	4.51	4.43	4.48	4.51	3.9	3.92	3.56	4.11	4.39	4.33	4.19	4.39	4.1	3.9
AsAt_g10292	7.13	7.2	6.77	6.73	6.74	6.68	7.14	6.87	6.73	7.22	6.97	7.26	7.32	7.27	7.03	7.15	6.69	6.99	6.51	6.92	6.7	6.7	6.75	6.93	7.1	6.92	7.16	6.63	6.44	6.66	6.65	7.06	7.27
AsAt_g10295	5.74	5.8	4.88	4.88	5.46	5.66	5.66	5.34	5.5	5.65	5.61	5.69	5.15	5.6	5.66	5.66	5.8	5.43	5.86	5.71	5.87	5.48	5.56	5.76	5.5	5.72	4.94	5.39	4.9	5.34	4.96	5.55	5.8
AsAt_g10296	5.63	5.95	5.3	4.71	5.87	5.9	5.76	5.51	5.57	5.76	5.82	5.67	5.57	6.11	5.72	5.28	5.8	5.3	5.13	5.4	6.34	6.14	5.96	5.96	5.02	5.49	5.24	6.05	5.29	5.88	5.03	4.85	5.51
AsAt_g10297	3.65	3.85	3.54	4.12	3.93	4.13	3.8	4.51	3.52	3.92	3.72	4.31	3.97	4.1	3.53	3.98	3.98	3.99	3.96	4.03	3.81	4.52	4.56	4.49	3.6	3.59	3.9	4.14	4.51	4.52	3.98	4.17	4.64
AsAt_g103	4.53	4.69	5.03	4.87	5.07	5.18	5.19	5	4.76	5.06	4.91	5.06	4.95	5.24	5.09	4.98	5.04	4.79	5.12	4.82	5.32	5.17	5.12	4.98	4.91	4.67	4.8	5.14	4.7	5.05	5.17	5.2	5.41
AsAt_g1030	3.7	3.59	3.48	4.04	3.73	3.06	3.79	3.06	3.82	3.01	3.56	3.55	2.42	3.12	3.56	3.12	3.05	3.38	2.99	3.68	3.8	2.85	2.9	3.19	3.13	4.37	3.17	3.37	3.15	3.25	2.87	2.52	2.79
AsAt_g10300	4.41	4	3.94	4.58	3.92	4.26	4.15	4.39	4.16	4.15	4.02	4.5	4.35	4.3	3.85	4.39	4.05	4.14	4.04	4.31	4.06	4.4	4.58	4.11	4.05	3.8	4.38	4.18	4.44	4.45	3.99	4.71	4.33
AsAt_g10301	5.2	5.16	5.13	5.08	4.74	5.18	5.21	4.93	5.01	5.18	5.26	5.21	5.2	5.35	5	5.1	4.9	5.16	5.08	4.88	4.73	5	4.89	5.42	4.89	5.16	5.05	4.87	4.75	4.96	5.04	5.04	5.22
AsAt_g10302	8.76	8.67	7.79	8.04	7.44	8.56	8.94	8.91	8.85	8.08	8.47	8.74	8.49	8.43	7.84	7.97	8.02	8.47	7.36	8.44	8.09	8.16	8.17	8.68	8.55	8.62	8.52	8.28	8.26	8.33	8.47	8.12	9.22
AsAt_g10304	3.55	3.77	4.49	4.82	4.85	4.95	3.79	4.87	5.07	4.74	4.89	4.15	4.93	4.63	4.63	4.82	4.45	5.11	4.19	4.86	4.58	4.45	4.77	4.77	4.8	4.55	4.77	4.6	4.77	4.63	4.21	5.19	5.01
AsAt_g10305	7.97	7.72	7.72	8.26	7.7	7.77	7.95	7.97	8.45	7.91	8.08	7.75	7.72	7.58	7.41	7.78	7.32	7.72	8.23	7.96	8.09	7.74	7.48	8.02	7.51	7.99	7.46	7.7	7.62	7.7	7.26	7.75	7.69
AsAt_g10306	-0.64	-1.77	-1.58	-0.97	-1.68	-1.65	-1.36	-1.32	-1.68	-1.6	-0.19	-0.72	-1.07	-0.7	-1.74	-1.59	-1.95	-1.95	-1.02	-1.47	-1.95	-1.25	-0.74	-1.42	-1.95	-1.95	-0.89	-0.97	-0.63	-0.82	-1.08	-1.05	-0.66
AsAt_g10307	4.75	4.84	4.76	4.5	4.83	4.62	4.84	4.72	4.75	4.6	5.02	4.84	5.02	4.81	4.62	4.85	4.65	4.66	4.61	4.57	4.36	4.64	4.66	4.83	4.46	4.78	4.71	4.62	4.36	4.68	4.52	5.05	4.92
AsAt_g10308	7.38	7.63	7.46	7.16	7.53	7.11	7.44	7	7.06	7.14	7.37	7.1	7.17	7.17	7.62	7.27	7.31	6.99	7.26	7.21	7.11	7.12	7.15	7.3	7.29	7.09	7.41	7.42	7.21	7.19	7.19	7.06	7.1
AsAt_g10309	4.08	4.25	4.39	4.25	4.13	4.15	3.83	3.47	3.61	4.07	4.13	3.86	4.04	4.56	4.35	3.9	4.48	4.22	4.31	3.88	4.28	4.36	4.27	4.48	4.34	3.89	3.93	4.52	2.99	4.33	4.42	4.39	4.95
AsAt_g1031	5.01	4.26	3.87	4.35	4.34	4.37	4.62	4.51	4.49	4.48	4.03	3.86	4.44	3.53	3.67	4.17	4.05	4.42	4	4.28	3.98	4.13	4.4	4.08	3.7	5.04	4.4	4.32	3.71	3.84	4	4.43	4.28
AsAt_g10311	2.78	3.25	2.58	2.34	2.47	2.5	2.73	2.78	3.22	2.83	2.3	3.22	2.38	2.42	2.56	2.23	2.93	2.12	3.24	3.39	2.75	2.57	2.93	2.98	2.41	1.96	1.86	2.98	2.55	2.73	2.85	2.03	3.19
AsAt_g10312	3	2.91	3.06	3	2.84	2.89	2.86	3.07	2.7	2.13	2.41	2.72	2.2	2.18	3.36	2.82	2.62	2.75	2.86	2.45	2.36	2.88	2.65	2.53	2.2	2.2	2.68	2.55	2.4	2.46	2.62	2.51	2.67
AsAt_g10313	4.69	4.36	4.05	4.56	4.41	4.47	5.01	4.56	4.5	4.73	4.13	4.35	4.28	4.12	4.3	4.25	6.94	4.97	6.75	6.49	6.97	6.71	6.95	6.75	4.95	4.1	5.06	6.98	6.42	6.47	6.48	5.31	4.92
AsAt_g10315	1.42	1.05	0.85	0.76	-0.2	1.05	0.75	1.11	0.34	1.45	1.72	2.12	1.41	2.26	-0.44	0.75	0.32	1.83	0.19	0.21	1.92	2.26	2.51	2.05	0.67	-0.7	-0.31	1.64	1.18	1.57	1.68	2.26	2.66
AsAt_g10316	4.22	4.23	4.66	4.77	3.92	4.44	4.49	4.42	4.16	4.25	4.1	4.97	3.93	4.86	3.65	4.19	4.39	4.4	3.79	4.44	4.36	4.67	4.65	5.15	4.24	4.11	3.93	4.12	4.66	4.82	4.35	4.9	4.91
AsAt_g10317	6.36	6.18	6.25	6.1	6.47	6.32	6.08	6.31	6.29	6.49	6.58	6.29	6.56	6.74	6.33	6.41	5.96	6.39	6.32	6.32	6.33	6.11	6.49	6.44	6.43	6.38	6.48	6.37	5.95	6.16	6.3	6.54	6.13
AsAt_g10319	0.96	0.64	1.37	1.91	1.41	0.76	0.71	1.62	1.42	1.53	1.27	1.21	-0.3	1	1.08	1.34	1	1.13	-0.74	1.47	-0.54	1.74	0.97	0.54	0.3	1.61	2.26	1.22	1.37	1.15	1.53	-1.95	0.64
AsAt_g1032	5.48	5	4.93	5.05	5.11	5.1	5.07	5.23	5.27	4.77	5.12	5.07	4.97	5.08	4.73	5.13	4.74	5.23	5.24	5.35	4.88	4.98	5.21	5.57	4.81	6.14	5.12	4.88	5.29	5.45	4.87	5.55	4.74
AsAt_g10320	4.02	3.95	3.85	3.94	3.85	3.73	3.63	4.14	3.67	3.69	3.58	3.76	3.31	3.63	3.8	3.86	3.65	3.63	3.51	3.54	3.78	4.01	3.72	4.38	3.78	3.6	3.99	3.92	3.47	3.76	3.47	3.64	3.74
AsAt_g10321	-0.08	0.56	0.28	-0.36	0.38	-0.02	0.84	0.45	0.67	0.04	-0.16	0.35	0.23	0.87	0.77	0.04	-0.26	0.94	0.76	0.36	0.02	0.52	0.73	0.4	-0.09	-0.87	-0.69	1.18	-0.14	-0.44	0.88	-1.03	1.74
AsAt_g10322	6.88	6.81	6.86	7.09	6.83	6.81	7.03	6.87	7.1	6.87	6.98	6.86	6.89	6.95	6.65	6.9	6.78	6.75	6.63	6.68	6.86	6.74	7.03	7.1	6.65	6.77	6.5	6.76	6.67	6.63	6.61	7.24	7.07
AsAt_g10326	4.1	4.12	4.31	4.67	4.13	4.85	4.4	4.63	4.74	5.14	5.04	5.34	5.02	5.69	4.81	5.28	4.2	5.15	3.68	4.57	4.39	5	4.31	4.48	5.04	4.23	3.55	4.01	5.15	5.01	4.02	5.06	5.42
AsAt_g10329	6.19	5.98	5.9	5.9	6.04	6.14	5.82	5.9	5.7	5.87	5.65	6.16	5.7	5.81	5.77	5.96	5.99	6.2	6.17	5.88	5.95	5.76	5.75	6.4	6.02	5.92	6.04	5.95	5.91	5.96	6.06	5.94	6.11
AsAt_g1033	1.28	0.94	1.33	1.08	0.33	1.24	0.82	0.73	0.6	1.65	0.53	1.13	1.95	1.09	1.15	0.94	2.36	0.52	1.57	2.35	1.69	1.29	1.3	2.07	1.72	2.41	2.52	2.31	1.49	2.33	1.58	1.9	2.7
AsAt_g10330	0.34	-0.19	-0.23	-0.86	0	-0.52	0.14	-0.74	-1.31	-0.97	-0.27	-0.05	0.43	-0.15	-0.24	-0.6	0.15	0.03	0.19	-0.67	0.84	-0.42	-0.21	0.51	1.48	-1.4	-0.51	1.21	0.01	-0.68	0.72	0.35	-0.17
AsAt_g10331	2.77	2.63	2.3	2.32	2.31	2.75	2.65	2.91	3.09	1.75	2.59	3.1	2.32	2.94	2.88	2.3	3.2	3.23	3.75	3.95	3.1	3.38	3.85	3.41	3.04	3.38	3.8	3.69	3.26	3.21	3.28	1.43	1.85
AsAt_g10332	2.83	2.92	3.28	2.26	2.8	2.38	2.89	2.93	2.2	2.04	2.63	3.38	1.66	2.3	3.17	2.4	3.02	3.46	4.28	3.08	3.16	3.23	3.61	3.72	3.15	2.93	3.18	3.57	3.21	3.2	3.27	2.46	3.52
AsAt_g10333	4.89	4.82	5.24	4.98	5.47	5.3	4.5	4.98	4.74	5.13	4.91	4.94	4.67	5.16	4.92	5.01	5.11	5.45	5.16	4.84	5.42	5.29	5.27	5.72	4.68	5.18	4.89	5.35	5.32	5.07	4.83	5.34	5.63
AsAt_g10335	5.15	4.97	4.91	4.83	5.51	5.36	5	5.29	5.17	5.4	4.74	5.29	5.1	4.86	4.5	4.92	4.83	5.34	4.92	5.22	4.82	5.09	5.12	5.13	5.36	4.75	5.06	4.84	5.35	5.04	5.07	5.57	5.25
AsAt_g10336	2.15	2.29	3.89	3.5	3.48	3.09	3	3.25	4.77	3.66	3.87	2.94	4.31	3.58	4.14	3.22	5.02	4.23	4.15	4.5	4	4.55	4.65	4.17	3.98	4.17	4.46	4.89	3.63	3.93	3.89	4.44	3.26
AsAt_g10337	-0.12	1.02	1.12	0.48	0.54	0.16	0.85	0.9	1.45	0.5	0.08	0.64	-0.4	0.12	1.03	-0.06	-0.24	-0.4	1.7	1.22	1.03	1	1.39	0.59	-1.14	0.56	1.2	0.83	0.68	0.65	1.53	1.8	0.76
AsAt_g10338	-0.38	-0.03	-0.04	0.18	0.47	1.06	-1.04	-1.32	-0.47	-0.36	-0.7	0.02	0.48	-0.73	0.72	-0.29	-0.93	0.53	1.08	0.2	0.27	1.05	0.44	0.48	-0.92	-1.41	0.17	0.9	0.93	-0.3	0.33	0.71	-1.95
AsAt_g1034	6.25	6.15	6.1	6.11	6.34	6.11	6.14	6.18	6.23	5.76	5.86	5.75	6.32	5.91	6.22	6.17	5.79	6.09	5.4	5.85	6.22	5.25	5.7	5.58	4.95	6.73	5.66	5.9	5.51	5.54	5.61	6.23	5.56
AsAt_g10342	0.66	1.67	1.5	2.27	1.54	1.74	1.62	2.11	1.42	1.93	1.64	2.03	2.3	2.15	1.8	2.14	0.37	0.95	1.54	1.92	1.5	1.42	1.59	0.56	0.65	0.82	1.87	1.13	1.63	1.19	1.14	1.53	1.16
AsAt_g10343	4.96	4.88	4.98	5.17	5.26	5.38	5.38	5.32	5.5	5.21	5.17	4.74	5.06	4.78	4.85	5.17	5.18	5.27	5.41	5.29	5.48	5.44	5.44	5.12	4.63	5.59	5.03	5.27	4.98	5.25	5.04	5.2	5.12
AsAt_g10344	5.07	4.64	4.4	4.25	4.09	4.56	4.99	4.67	4.4	4.17	4.28	3.93	4.33	4.06	4.31	4.03	4.23	4.6	3.96	4.07	4.1	4.11	4.13	3.39	4	3.76	4.19	4.45	3.9	3.37	3.94	4.5	3.27
AsAt_g10345	6.13	6.29	6.64	6.3	6.36	6.06	5.98	6.02	6.22	6.23	6.57	6.37	6.32	6.48	6.49	6.4	6.58	5.67	6.91	6.46	6.7	6.53	6.66	6.97	6.74	6.53	6.58	6.6	6.7	6.75	6.54	6.02	5.82
AsAt_g10346	4.54	4.43	4.93	4.77	4.72	4.87	4.87	4.21	4.5	4.87	4.64	4.7	5.04	4.77	4.84	4.77	4.8	4.88	4.37	4.77	4.54	4.66	5.04	5.12	4.86	4.07	4.81	4.72	4.78	4.72	5	5.22	5.4
AsAt_g10348	4.62	4.63	4.62	4.55	4.3	4.58	4.41	4.5	3.91	4.68	4.49	4.64	4.59	4.64	4.5	4.51	4.46	4.66	4.48	4.41	4.54	4.62	4.73	5.15	4.26	4.65	4.33	4.57	4.44	4.78	4.63	4.74	4.9
AsAt_g10349	2.01	1.83	1.77	1.09	1.2	1.65	1.59	1.8	0.12	1.25	1.83	1.66	0.59	1.52	1.44	1.12	1.65	1.46	1.97	1.83	1.54	0.95	1.53	2.37	1.1	1.1	1.45	2.01	1.39	0.89	1.58	1.89	0.67
AsAt_g1035	7.13	7.03	7.02	6.85	7	6	6.34	6.81	7.43	6.64	7.05	6.41	6.66	7.16	7.09	6.99	7.42	7.56	7.31	7.55	7.66	7.42	7.54	7.64	7.87	8.5	7.68	7.39	7.42	7.56	7.3	7.01	7.32
AsAt_g10352	-1.21	-0.66	-0.54	-0.27	-0.67	-0.31	-1.22	1.03	0.49	-1	-0.83	0.53	-0.17	-0.43	-1.08	-0.67	-0.9	-1.17	-0.83	-1.2	-0.74	-0.4	-0.76	-0.38	-0.37	-1.95	-0.7	-0.75	-0.78	-0.26	-0.93	-1.08	-1.14
AsAt_g10353	5.12	5	5.03	5.11	4.62	5.41	4.66	5.32	4.65	4.84	5.12	5.4	5.18	5.23	4.76	5.2	4.82	5.25	5.24	5.22	5.31	5.07	5.31	5.44	5.1	4.96	5.16	4.96	5.44	5.33	5.01	5.51	5
AsAt_g10354	4.44	4.66	4.59	4.25	4.54	4.49	4.59	4.3	4.48	4.38	4.59	4.34	4.34	4.2	4.36	4.18	4.66	4.38	4.55	4.21	4.48	4.09	4.28	4.57	4.32	4.12	3.83	4.4	3.94	4.09	4.27	4.35	4.73
AsAt_g10357	6.91	6.79	7.28	7.37	6.35	6.72	7.07	6.53	6.64	6.65	6.97	6.99	6.77	7.36	7.06	7.48	7.01	6.81	6.67	6.87	6.89	6.79	6.89	7.74	7.49	6.8	6.65	6.5	6.15	6.72	7.04	6.64	7.11
AsAt_g1036	2.99	3.67	3.91	3.63	3.33	2.22	3.34	2.26	3.24	2.42	3.34	3.23	2.36	3.4	3.37	3.4	2.36	3.36	2.65	3.55	3.6	2.09	2.82	3.42	2.76	3.99	3.71	2.71	2.96	1.98	2.44	2.64	1.66
AsAt_g10360	0.65	1.49	1.68	1.58	1.99	1.48	1.42	0.61	-0.05	1.92	1.7	1.56	1.08	1.14	2.19	1.2	1.68	1.82	2.77	0.89	2.09	1.05	0.79	2.33	-0.71	1.68	0.69	2.28	1.75	1.61	2.1	1.63	2.46
AsAt_g10361	6.66	6.49	6.27	6.73	6.43	6.9	7.2	7.04	6.62	6.6	7.66	7.03	7.16	6.96	6.24	6.96	6.48	6.56	7.15	6.47	6.92	7.19	6.48	6.38	6.27	6.77	6.02	6.55	6.8	6.88	6.59	6.61	6.54
AsAt_g10363	3.77	3.74	4.42	3.67	3.62	3.92	4.09	3.94	3.65	3.65	4.22	3.91	3.83	4.17	3.76	3.85	3.87	3.82	3.94	3.78	4.18	4.12	3.87	4.38	4.15	3.73	3.99	4.11	3.38	3.85	4	4.07	3.6
AsAt_g10364	2.88	3.22	3.58	3.54	3.12	4.32	3.31	3.81	3.18	3.94	3.89	4.08	3.73	4.11	3.6	3.91	3.72	3.41	4.05	3.41	3.89	3.54	3.58	4.04	3.46	4.3	3.96	3.44	3.48	3.7	3.29	3.57	4.3
AsAt_g10365	2.56	2.64	2.31	2.39	1.79	2.58	2.58	2.66	3.52	2.51	2.73	2.13	2.74	2.34	2.3	2.31	1.97	2.08	1.93	2.38	2.23	2.8	2.26	2.36	1.62	1.02	1.75	2.09	2.19	2.48	1.77	1.75	2.64
AsAt_g10366	3.56	3.21	2.66	2.86	2.33	2.61	3.11	2.62	3.15	2.06	2.8	2.68	3.29	2.73	2.92	2.95	3.12	2.87	3.03	3.15	3	2.85	3.02	2.99	2.44	1.16	3.01	3.38	2.43	3.19	3.31	2.78	2.23
AsAt_g10367	3.7	3.77	3.98	3.76	3.76	3.24	3.4	3.52	3.67	2.87	3.86	3.58	3.89	3.8	-0.92	3.88	3.99	4.52	4.04	4.33	3.95	4.33	4.08	4.42	4.2	4.18	3.94	4.09	3.93	3.86	4.44	2.36	2.38
AsAt_g10369	3.55	3.62	3.19	3.32	3.56	3.74	3.76	3.37	3.17	3.5	3.2	3.48	3.32	3.41	3.47	3.18	3.72	3.16	3.48	2.91	3.06	3.05	3.35	3.83	3.15	3.07	3.54	3.23	2.8	3.35	3.56	3.91	4.4
AsAt_g10370	0.63	0.02	1.55	1.04	-0.27	-0.64	0.36	-1.01	-0.63	0.25	0.71	0.36	0.73	1.05	1	1.09	0.46	-0.2	0.53	0.73	-0.04	-0.64	-1.01	1.14	1.13	-1.95	-0.3	0.06	1.42	-0.05	-1.07	-0.69	0.48
AsAt_g10372	5.8	5.66	5.45	5.74	5.97	5.67	5.96	5.35	5.46	5.66	5.09	5.78	6	5.07	5.64	5.97	5.17	5.71	4.93	5.89	4.91	5.35	5.75	5.78	6.03	5.6	5.63	5.4	5.68	5.81	5.36	5.13	5.32
AsAt_g10373	9.19	9.82	10.17	10.09	10.14	9.94	10.25	9.92	10.14	10.31	10.46	10	10.42	10.33	10.42	9.6	10.42	10.18	10.3	10.32	10.08	10.41	10.32	9.99	10.26	10.05	10.31	10.31	10.54	10.31	10.26	9.7	9.66
AsAt_g10374	-0.43	0.32	1.98	2	0.62	0.72	2.35	0.27	-0.05	1.37	1.74	1.19	2.52	2.71	0.5	1.01	1.84	1.66	0.74	0.66	1.84	2.26	0.36	1.41	1.33	1.28	0.96	2.39	1.19	0.83	2.12	2.72	3.08
AsAt_g10376	5.38	5.78	5.92	5.73	5.54	5.81	5.64	5.28	5.2	6.09	6.12	6.12	5.96	5.9	6.17	5.47	5.87	5.62	6.17	5.29	5.81	5.51	5.49	5.21	5.41	5.42	5.48	5.91	5.55	5.59	5.6	5.9	5.72
AsAt_g10377	4.33	4.29	4.15	3.97	4.18	3.92	4.08	3.92	4.22	4.05	3.99	4.16	3.95	4.12	4.17	4.33	4.58	4.57	4.3	4.31	4.24	4.2	4.46	4.28	4.51	4.25	4.1	4.52	4.07	4.41	4.38	4.22	4.39
AsAt_g10378	3.82	3.91	5.72	4.61	5.2	5.31	4.5	3.59	3.47	6.55	4.78	7.18	5.76	6.46	5.46	5.72	3.13	3.68	3.14	2.88	2.14	3.27	3.46	5.46	4.52	3.97	5.72	2	4.55	3.34	3.57	2.82	6.07
AsAt_g10379	2.78	2.21	1.64	2.35	1.38	3.06	3.02	2.73	1.96	1.98	2.75	2.68	2.85	0.97	2.27	2.73	2.51	2.52	1.73	2.09	2.04	2.67	2.36	3	2.57	3.05	2.65	2.48	1.83	2.98	2.72	2.41	2.49
AsAt_g1038	3.75	3.99	3.95	3.92	4.01	4.38	4.2	3.97	3.9	4.17	3.82	3.59	4.19	3.71	4.15	3.53	4.18	3.66	3.5	3.42	3.38	3.84	3.68	3.6	3.16	4.62	3.36	3.53	3.11	3.79	3.91	4.33	4.25
AsAt_g10380	5.65	5.46	5.16	5.12	5.4	5.42	5.09	5.4	5.79	5.49	5.47	5.46	6.13	6.01	5.33	5.68	5.53	5.39	5.21	5.37	5.4	5.57	5.71	5.15	5.09	5.12	5.23	5.55	5.41	5.37	5.38	6.07	5.77
AsAt_g10381	6.51	6.17	6.2	6.51	5.93	6.25	6.06	6.27	6.57	5.83	5.64	5.89	6.01	5.5	5.54	6.23	5	6.05	5.6	5.47	5.26	5.51	5.55	5.83	5.12	5.9	4.86	5.19	6.05	5.66	5.7	5.79	6.33
AsAt_g10384	5.38	5.61	5.37	5.94	5.79	5.51	5.59	5.34	5.79	5.11	5.03	5.56	4.49	5.39	5.23	5.79	5.39	5.42	5.26	5.8	5.45	5.71	5.69	5.72	5.74	4.61	5.78	5.48	5.63	5.7	5.86	4.29	5.87
AsAt_g10385	5.9	5.82	5.6	5.77	6.07	5.87	6.1	5.93	5.95	6.04	5.49	6.12	5.57	5.88	5.73	6.31	6.02	5.24	6	6.36	6.14	6.35	6.46	6.2	5.98	5.64	5.88	6.13	6.36	6.38	6.2	6.34	6.46
AsAt_g10386	7.13	7.49	7.92	7.6	7.72	7.6	7.63	7.35	7.3	7.67	7.32	7.56	7.48	7.59	7.99	7.59	7.77	7.48	7.64	7.49	7.61	7.64	7.6	7.26	7.66	7.42	7.74	7.74	7.58	7.65	7.78	7.59	7.6
AsAt_g10387	3.87	4.21	3.66	3.94	3.95	3.86	3.63	3.35	3.4	3.76	3.49	3.51	3.59	2.64	3.48	3.22	3.25	3.36	3.84	3.38	3.74	2.65	3.21	3.54	2.93	3.27	3.28	3.66	2.94	3.16	3.28	2.04	3.64
AsAt_g10388	3.38	3.15	3.68	3.88	3.61	3.27	3.92	3.58	3.9	3.59	2.88	3.13	2.81	2.98	2.82	3.3	3.42	3.01	3.67	3.26	4.02	3.18	3.5	3.23	2.59	3.53	3.37	3.57	3.89	3.67	3.51	3.81	3.18
AsAt_g10390	4.16	3.91	4.68	4.38	3.37	4.29	4.08	4.06	4.26	3.1	3.71	4	4.1	4.05	3.92	4.26	4.2	3.61	3.82	3.95	3.67	3.84	4.31	4.28	3.06	2.88	3.93	4.18	4.11	4.11	4.5	3.11	2.68
AsAt_g10391	2.99	2.75	1.65	2	2.24	2.49	2.2	2.55	1.99	1.69	2.6	2.03	1.62	2.16	2.55	2.51	2.8	1.69	3.08	2.34	3.46	2.8	2.53	2.6	2.59	1.8	2.45	2.99	1	3.1	2.51	2.25	2.37
AsAt_g10393	6.36	5.92	5.72	6.19	6.29	6.32	6.1	6.39	6.52	6.18	5.79	6.33	6.22	6.03	5.6	6.2	5.89	6.28	6.18	6.4	6.27	6.31	6.15	6.29	5.93	5.95	6.25	5.93	6.55	6.35	5.95	6.87	6.34
AsAt_g10396	3.25	3.46	2.83	3.01	2.92	2.7	3.32	3.1	3.25	2.37	3.72	2.13	3.49	3.86	3.2	2.92	1.99	2.94	2.75	2.45	3.58	1.58	2.16	2.59	1.99	2.92	2.65	2.82	1.99	2.78	2.61	3.3	2.26
AsAt_g10398	4.44	4.39	4.45	4.38	4.08	4.38	4.02	4.15	3.82	4.18	4.13	4.29	4.14	4.32	4.33	4.18	4.58	4.14	4.5	3.94	4.1	4.57	4.62	4.68	3.31	3.05	4.18	4.34	3.74	4.04	4.37	4.74	4.47
AsAt_g104	5.49	5.3	5.66	5.72	5.37	5.95	5.66	5.83	5.65	5.79	5.54	5.69	5.59	5.74	5.42	5.84	5.35	5.6	5.58	5.42	5.88	5.41	5.29	5.56	5.5	5.45	5.49	5.31	5.31	5.4	5.25	5.77	5.87
AsAt_g1040	2.82	2.14	2.44	2.02	2.58	2.89	2.36	2.71	2.73	1.78	0.72	2.8	2.7	0.86	2.19	1.74	3.46	3.4	2.77	1.89	-0.32	4.15	3.72	3.37	2.78	4.29	1.64	3.71	2.28	2.19	3.37	3.41	2.5
AsAt_g10400	6.83	6.9	6.53	6.93	7.5	6.76	6.8	6.77	6.74	6.49	6.55	6.62	6.14	6.34	6.62	6.61	6.5	7.12	6.78	6.92	6.62	6.81	6.98	7.44	7.06	6.97	6.88	6.81	6.77	6.93	6.76	6.38	6.98
AsAt_g10403	4.71	5.03	5.31	5.41	4.39	4.81	5.64	4.79	4.56	4.01	5.22	4.89	4.55	5.29	4.25	4.89	5.27	4.95	4.54	4.38	4.35	5.29	4.72	4.86	3.81	3.48	2.65	4.31	3.71	4.51	4.9	4.37	5.11
AsAt_g10406	5.31	5.5	5.14	5.27	5.39	5.79	5.22	5.41	4.73	5.21	4.53	5.04	4.98	4.9	5.92	5.6	5.4	5.64	5.27	5.19	4.4	4.87	5.05	5.67	4.92	3.94	5.79	5.15	5.1	5.08	5.79	5.4	6.08
AsAt_g10407	2.31	2.45	2.42	2.69	2.56	3.11	2.64	2.69	2.11	3.26	2.79	2.73	2.96	3.1	2.81	3.1	3.45	3.47	2.99	3.56	3.49	2.99	3.33	3.72	2.57	2.53	3.02	3.32	2.79	3.07	3.12	3.81	3.97
AsAt_g10408	0.45	-0.4	-0.37	-0.33	1.02	-0.1	-0.39	0.99	1.24	0.05	0.52	0.15	0.5	0.36	-0.04	0.33	0.65	1.13	0.77	0.1	1.11	0.81	0.84	1.15	-0.4	-0.92	0.71	0.99	0.4	-0.33	-1.08	1.81	1.15
AsAt_g10409	-0.61	0.21	-0.36	-0.74	0.24	-0.59	0.48	-0.27	-1.12	-0.17	1.02	1	0.49	0.47	-0.08	-0.09	-1.03	0.26	1.71	0.94	-0.34	-0.04	0.02	0.66	0.49	-1.13	-0.7	1.1	-0.29	0.05	0.53	0.25	0.43
AsAt_g1041	5.56	5.21	5.08	5.26	5.25	5.57	4.63	5.31	5.84	5.42	5.83	5.56	5.53	5.48	5.05	5.33	5.16	5.28	5.97	5.49	5.89	5.59	5.14	5.12	5.14	6.77	4.98	5.3	5.19	5.02	5.14	5.82	5.5
AsAt_g10412	5.75	5.33	4.97	5.52	5.5	5.88	5.69	5.84	5.55	5.75	5.23	5.9	5.55	6.08	5.53	5.99	5.1	5.9	4.39	5.51	5.2	5.34	5.46	5.74	5.57	4.86	5.61	4.81	5.71	4.99	4.64	5.92	5.55
AsAt_g10414	7.66	7.07	6.45	7.31	6.99	7.17	7.1	7.84	7.29	7.13	6.97	7.5	7.17	7.58	6.53	7.53	6.88	7.25	6.74	7.58	6.51	7.5	7.32	7.31	6.92	6.75	7.21	6.64	7.64	7.2	6.88	7.99	7.28
AsAt_g10415	4.75	4.89	5.08	4.82	4.81	4.82	4.73	4.54	4.73	4.83	4.65	4.77	4.65	4.73	4.79	4.61	4.84	4.75	4.71	4.51	4.79	4.9	4.82	5.25	4.73	4.9	4.68	4.74	3.89	4.72	4.64	4.78	5.54
AsAt_g10416	3.74	3.43	2.73	3.29	3.39	4	3.36	4.01	3.03	3.57	3.5	3.6	3.47	3.36	3.19	2.99	2.84	3.07	3.45	2.98	3.13	3.41	3.1	3.41	3.2	3.53	3.42	3.39	3.2	3.3	3.42	3.41	2.95
AsAt_g10419	6.03	5.95	5.64	5.66	5.75	6.02	6.05	5.68	5.43	5.66	6.11	5.46	4.88	6.04	5.89	5.56	5	5.37	5.95	5.19	5.39	5.24	5.09	5.73	5.63	5	5.29	4.92	4.85	5.19	4.81	4.9	5.51
AsAt_g1042	-0.97	-1.25	-0.98	-0.21	-1.37	-1.23	-1.12	-1.05	-1.66	-1.58	-0.67	-0.63	-1.26	-1.51	-0.6	-1.32	-0.75	-1.49	-0.48	-1.45	-0.08	-1.45	-1.41	-1.08	-1.2	-0.85	-1.56	0.07	-1.95	-0.56	-1.95	-0.95	-0.76
AsAt_g10422	3.91	3.46	3.58	3.98	4.68	3.88	3.69	3.8	4.34	4.26	3.71	5.05	4.7	3.81	4.56	4.9	4.95	4.65	4.85	5.08	4.94	4.66	4.91	5.43	4.96	4.02	4.67	4.77	4.54	4.72	4.65	4.54	5.27
AsAt_g10429	2.43	1.59	1.43	2.53	2.31	2.07	1.23	2.14	1.99	0.56	0.49	1.68	0.08	0.2	0.05	0.69	1.56	1.52	2.24	2.55	1.33	1.49	2.06	2.06	2.49	2.14	3	2.33	0.59	0.86	2.44	-0.34	1.69
AsAt_g10430	1.9	1.06	0.91	1.04	1.17	1.41	1.75	1.4	1.05	1.54	1.46	1.58	1.67	1.21	0.75	1.35	0.8	0.33	0.9	1.49	1.99	1.67	0.93	1.9	0.54	0.88	1.24	1.57	1.24	1.97	0.83	1.71	1.22
AsAt_g10432	1.3	3.15	3.06	2.75	2.96	2.73	2.69	2.68	3.04	2.43	2.38	3	2.44	2.82	2.6	2.63	1.81	2.3	2.45	0.68	2.29	1.06	1.12	3.03	2.75	2.42	2.62	1.64	2.42	1.17	1.34	2.51	2.16
AsAt_g10434	4.11	3.97	3.97	3.7	3.85	3.93	3.86	3.97	3.89	3.84	3.88	3.85	4.11	4.36	3.88	4.31	3.74	4.05	4.07	3.99	4.34	3.93	4.08	3.76	3.7	4.22	3.94	3.75	4	4.06	3.91	3.59	3.91
AsAt_g10435	2.57	3.08	2.68	2.38	2.66	2.6	2.85	2.15	2.69	2.44	2.73	2.15	2.3	2.23	2.63	2.59	2.8	2.9	3.57	2.37	2.69	2.93	2.35	3.07	2.68	2.57	2.76	3.18	1.09	2.38	3.14	2.26	2.25
AsAt_g10436	4.24	5.27	4.85	4.74	4.47	5	4.7	4.36	4.4	5.12	7.1	6.01	6.44	5.08	6.18	5.53	3.87	3.56	6.96	3.26	5.02	4.35	3.19	3.4	3.59	4.53	3.44	5.15	3.54	3.73	3.6	4.61	3.45
AsAt_g10438	1.48	1.09	0.95	-0.23	0.56	1.08	1.05	0.14	1.11	0.82	0.84	1.25	0.3	1.13	0.62	0.73	0.07	0.88	0.28	0.93	0.92	1.08	1.05	1.9	0.77	0.9	1.06	1.36	0.38	1.33	1.51	2.56	1.61
AsAt_g10442	5.97	5.93	5.86	5.93	5.83	6.05	5.66	5.56	5.99	5.49	6	5.92	5.81	5.9	5.64	5.86	5.61	5.79	5.83	5.88	5.93	5.69	5.75	6.38	6.08	5.92	5.69	5.64	5.78	5.74	5.74	5.64	6.06
AsAt_g10443	5.35	5	4.71	4.69	5.2	5.05	4.55	5.07	4.78	5.06	5.01	4.95	4.85	4.85	4.79	5.02	4.91	5.09	5.24	5.06	5.06	5.35	5.27	5.37	5	5.26	4.82	5.32	5.25	5.38	5.09	5.34	5.38
AsAt_g10444	2.26	1.88	1.5	1.41	1.96	1.82	1.92	2.28	-1.1	2.77	1.78	1.91	1.31	2.4	-0.41	1.83	1.37	1.88	0.8	2.21	1.84	1.25	0.94	1.57	1.21	0.41	1.6	0.25	0.39	0.35	1.15	2.42	3.25
AsAt_g10447	4.9	5.12	5.12	5.33	5.29	5.07	5.36	4.75	5.47	4.46	5.33	4.86	4.42	4.97	4.39	4.65	3.88	4.51	4.99	4.88	5.67	4.54	4.34	4.29	4.1	3.84	4.05	4.71	4.66	4.42	4.91	4.76	4.14
AsAt_g10448	1.59	1.5	1.48	1.59	1.46	1.36	1.55	0.88	0.46	0.25	0.43	1.65	0.81	0.65	1.05	0.68	-0.04	1.15	0.85	0.86	1.79	0.62	1.42	0.49	1.03	-0.89	-1.12	0.63	0.04	0.82	1.29	1.22	1.53
AsAt_g10450	7.82	7.91	7.96	7.83	7.88	8.47	7.56	8.37	8.33	8.5	8.5	7.96	8.11	8.54	8.49	8.47	8.52	8.67	8.9	8.55	8.98	8.7	8.72	8.81	8.43	6.9	8.42	8.89	8.47	8.4	8.56	8.59	8.57
AsAt_g10451	3.26	2.6	2.6	2.71	2.85	2.23	2.89	2.41	2.37	2.23	1.67	2.79	2.58	2.02	2.34	2.31	2.94	3.09	2.1	2.71	2.47	2.32	3.28	2.85	2.86	3.55	3.24	3.33	2.61	2.79	3.13	3.06	3.23
AsAt_g10452	2.58	2.17	2.44	2	2.08	1.92	2.45	1.85	2.15	2.47	1.84	2.53	1.92	2.28	1.65	2.17	0.78	2.45	2.46	2.08	2.5	2.12	2.07	2.47	2.7	2.67	2.15	2.45	2.55	2.47	2.58	2.05	2.04
AsAt_g10453	4.52	4.24	3.77	4.43	4.32	4.05	4.39	4.01	4.08	3.98	4.17	4.39	4.02	4.45	3.87	4.15	4.29	4.38	4.25	4.26	4.41	3.99	4.45	3.93	4.02	4.86	3.76	4.32	4.19	4.14	4.04	4.28	4.07
AsAt_g10454	6.42	6.52	6.26	6.28	6.36	6.19	6.19	6.11	6.38	6.39	6.53	6.18	6.32	6.47	6.32	6.31	6.23	6.24	6.37	6.36	6.34	6.19	6.48	6.63	6.66	6.59	6.18	6.27	6.11	6.36	6.35	6.51	6.91
AsAt_g10456	4.13	4.18	4.31	3.89	4.23	4.18	4.21	3.76	3.87	4.12	4.12	4.19	4.11	4.63	4.2	4.16	4.36	3.93	4.28	4.05	4.19	4.15	4.35	4.44	4.1	3.52	4.13	4.31	3.79	4.02	3.9	4.48	4.19
AsAt_g10457	2.76	2.86	2.73	2.53	3.06	2.81	2.69	2.22	2.03	2.19	2.51	2.6	2.76	2.47	3.05	2.87	3.12	3.35	3.17	2.88	2.34	2.6	2.95	2.88	3.43	2.29	2.82	3.23	1.55	2.98	2.46	2.17	2.68
AsAt_g10459	4.82	4.51	4.41	4.17	4.38	4.63	4.68	4.26	4.89	4.26	5.17	4.24	4.53	4.41	4.14	4.19	4.19	4.46	5.24	4.46	4.63	4.5	4.53	4.38	4.01	3.87	3.78	4.45	3.88	3.9	4.22	4.61	3.75
AsAt_g1046	5	4.74	4.52	4.7	4.64	4.42	3.58	4.22	4.85	4.7	4.12	4.9	5.02	4.39	4.48	4.57	4.07	4.37	4.39	4.52	4.15	4.11	4.64	5.03	4.41	5.86	4.5	4.13	4.51	4.28	4	5.01	4.66
AsAt_g10460	5.12	5.09	5.05	5.2	5.02	4.91	5.31	4.88	5.5	5.12	5.24	5.32	5.04	5.32	4.65	5.08	4.95	5.07	4.95	5.27	5.37	5.21	5.39	5.49	4.85	5.51	4.74	4.94	5.26	5.31	5.09	5.33	5.44
AsAt_g10461	5.01	4.78	4.56	5.2	4.95	4.51	4.95	4.95	4.79	4.96	5.72	4.77	5	5.35	4.67	5.18	4.33	5.28	4.77	4.69	4.81	4.45	4.33	4.66	4.91	4.74	4.38	3.9	4.49	3.99	4.35	4.49	5.1
AsAt_g10462	4.85	4.65	3.86	4.75	3.39	4.18	3.64	4.3	4.37	4.54	5.01	4.34	4.58	4.78	4.12	4.22	2.69	3.42	2.46	3.12	4.01	3.64	3.21	3.62	2.3	2.46	3.2	2.52	3.22	2.82	2.54	3.37	2.75
AsAt_g10465	1.14	1.74	1.37	1.64	1.59	1.28	1.4	2.46	0.83	1.33	1.49	1.6	1.66	1.08	2	1.42	1.16	2.01	2.03	1.94	0.49	1.01	1.51	1.62	2.15	2	0.14	1.56	1.2	0.68	0.92	1.22	1.46
AsAt_g10466	1.03	1.01	1.32	1.15	1.1	1.34	1.33	1.22	1.18	0.36	0.29	0.89	0.64	0.77	0.96	1.15	1.03	1.03	1.78	-0.1	0.21	0.97	1.26	1.8	-0.03	0.59	1.68	1.47	1.24	1.49	1.58	1.24	1.82
AsAt_g10467	3.17	3.16	2.82	2.48	3.01	3.04	2.88	3.11	2.82	2.69	2.58	2.74	2.39	2.63	2.03	2.66	2.76	3.17	2.94	2.58	2.87	2.85	2.93	3.09	2.8	2.91	2.51	3.05	2.73	2.64	2.79	3.27	2.82
AsAt_g10468	2.43	2.39	2.43	2.36	2.67	2.56	2.94	2.67	2.69	2.52	2.54	2.51	2.44	2.79	2.11	2.43	2.79	2.74	2.91	2.7	2.95	2.67	3.2	3.38	2.33	2.61	2.95	3.06	2.8	3.58	3.08	3.59	3.28
AsAt_g10469	6.27	6.21	5.98	6.35	6.24	6.38	6.1	6.51	6.78	6.07	6.55	6.19	6.43	5.93	6.26	6.08	6.4	6.31	6.8	6.54	6.95	6.65	6.35	6.44	6	6.19	6.54	6.63	6.43	6.38	6.15	6.26	6.09
AsAt_g1047	4.45	4.21	4.42	4.44	4.11	3.68	3.35	3.77	3.76	4.1	3.88	4.4	3.99	4.01	4.17	4.19	4.15	4.13	4.37	4.08	4.65	4.11	4.12	4.67	4.06	5.34	3.95	4.56	3.47	4.26	4.26	4.31	4.64
AsAt_g10470	-0.01	0.2	-0.04	1.11	0.91	1.18	0.63	1.29	0.44	0.9	2.26	1.32	1.49	0.42	0.58	1.17	1.59	0.98	2.16	1.44	0.23	1.66	1.29	0.58	1.47	-0.13	0.95	1.28	2.24	1.09	0.28	0.77	1.69
AsAt_g10473	6.95	7.18	7.5	7.09	6.98	7	6.98	7.08	6.73	6.61	6.79	6.97	6.92	6.76	7.23	7.2	7.31	6.79	7.37	7.2	7.2	6.75	7.25	6.95	6.98	6.8	6.84	7.49	6.69	6.93	7.19	6.92	6.62
AsAt_g10474	6.27	5.97	5.68	5.89	6.15	6.2	5.94	6.38	6.28	5.96	5.66	6.01	6.28	5.84	5.82	6.16	5.93	6.22	5.62	6.39	5.96	5.82	6.15	5.97	6.03	5.96	6.12	6.22	6.36	6.35	6.13	6.04	6.14
AsAt_g10475	2.19	2.03	1.85	1.64	2.11	2.13	2.03	2.11	1.4	2.03	1.97	2.23	1.99	2.21	2.16	1.19	2.01	1.7	2.05	2.5	2.59	2.77	2.75	2.44	1.89	2	2.15	2.81	1.96	2.1	2.07	2.56	2.26
AsAt_g10476	4.08	3.6	3.35	3.17	3.86	3.79	3.62	3.87	3.48	4.01	3.92	3.72	3.67	3.73	3.45	3.41	3.74	3.75	3.65	3.78	3.81	4.17	3.96	3.64	3.96	3.88	3.83	3.92	4.01	4.18	3.88	4.16	4.1
AsAt_g10477	3.98	4.13	4.05	3.85	4.41	4.36	3.92	3.97	3.96	4.3	3.87	4.27	3.67	4.11	4.24	4.26	4.54	4.88	4.24	4.68	5.02	4	4.55	5.28	5.1	4.46	4.92	4.44	4.34	3.97	4.21	3.93	4.84
AsAt_g10481	5.87	5.35	5.36	5.51	5.4	5.4	5.38	5.74	5.83	5.24	5.67	5.68	5.15	5.86	5.06	5.62	5.44	5.81	5.68	5.94	6.06	5.85	5.96	5.83	5.73	5.47	5.51	5.74	5.7	5.71	5.75	6.01	6.18
AsAt_g10482	4.82	4.39	4.17	4.42	4.16	4.47	4.31	4.26	4.47	4.37	4.23	4.43	4.29	4.51	4.19	4.51	4.48	4.7	4.92	4.57	4.49	4.69	4.53	4.83	4.13	4.52	4.68	4.57	4.59	4.61	4.57	4.46	4.63
AsAt_g10483	4.88	4.56	4.66	4.54	4.83	4.74	4.85	4.91	4.7	5.04	4.65	4.97	4.88	4.99	4.72	5.03	4.61	4.61	4.31	5.04	4.94	4.48	4.62	5.02	4.76	4.49	4.71	4.54	4.81	4.24	4.5	5.13	4.79
AsAt_g10485	6.57	6.44	6.61	6.28	6.55	6.55	6.29	6.23	6.49	6.48	6.35	6.6	6.58	6.34	6.68	6.4	6.93	5.27	6.6	6.54	6.8	6.66	6.83	6.99	6.69	6.43	6.68	6.76	6.67	6.86	6.81	6.37	6.87
AsAt_g10486	2.6	3.16	2.76	3.18	3.51	3.08	3.39	3.15	3.28	3.43	2.66	3.39	2.58	2.68	2.88	2.89	3.96	3.15	3.25	2.71	2.69	2.96	3.45	3.63	3.24	2.96	3.04	3.32	2.39	3.04	3.5	2.65	3.99
AsAt_g10489	4.29	4.23	4.3	4.49	4.05	5.11	4.46	4.3	4.63	4.65	6.5	5.06	5.07	4.76	4.61	4.45	3.97	4.3	6.79	3.99	5.75	5.5	4.12	4.7	4.2	4.39	4.3	5.2	3.96	4.68	4.2	4.53	4.98
AsAt_g10490	5.15	4.9	4.69	5.11	4.93	5.24	5.24	5.35	4.75	4.76	4.66	5.06	4.83	5.07	4.54	4.95	4.97	5.12	5	5.03	4.87	5.4	5.29	5.29	4.99	4.86	4.96	5.23	5.22	5.26	5.21	5.01	4.93
AsAt_g10491	5.83	5.68	5.73	5.91	5.65	5.69	5.76	6	5.67	5.58	5.49	6.06	5.64	5.84	5.3	5.81	5.35	5.81	5.62	5.74	5.55	5.56	5.67	6.11	5.75	5.5	5.67	5.33	5.64	5.63	5.85	5.97	5.93
AsAt_g10492	6.13	6.08	6.24	5.72	5.99	5.93	5.83	5.86	5.76	5.98	6.1	5.88	5.51	5.84	6.12	5.88	6.13	6.17	6.13	5.99	6.39	6.25	6.05	6.13	5.95	5.99	5.92	6.24	5.95	5.97	6.33	6.36	6.3
AsAt_g10493	5.47	5.24	5.62	5.63	5.52	5.74	5.18	5.48	5.43	5.63	5.37	5.87	5.46	5.67	5.58	5.44	5.71	5.97	5.66	5.65	5.75	5.99	5.99	5.88	5.52	5.86	5.92	5.94	6.01	5.83	5.9	6.08	5.9
AsAt_g10494	2.41	2.11	2.06	2.07	2.13	2.19	2.03	1.04	1.65	2.62	1.94	2.41	1.74	2.32	1.9	1.55	2.5	2.3	2.25	2.13	2.47	2.35	1.52	2.77	2.01	2.63	2.12	2.78	0.96	2.03	2.27	2.33	2.86
AsAt_g10495	2.42	1.87	1.93	1.89	1.73	1.56	1.67	2.26	1.9	1.74	2.04	1.89	1.7	1.92	1.4	2.16	1.18	1.32	1.25	1.86	2.15	1.13	1.11	1.45	0.38	1.75	2.02	1.49	1.27	1.89	1.72	0.62	2.22
AsAt_g10496	4.39	4.67	4.64	4.47	4.47	4.77	4.75	4.62	4.34	4.51	4.38	5	4.72	4.39	4.32	4.58	4.86	4.62	4.62	4.75	4.62	4.62	4.98	5.12	4.62	4.45	4.81	4.89	4.68	5.09	5.22	4.48	4.74
AsAt_g10498	4.09	4	4.26	4.15	3.78	3.87	4.02	3.98	3.48	3.08	4.22	3.99	4.17	3.94	3.87	4	3.98	3.9	3.92	4.11	4.55	4.26	4.08	4.54	4.42	4.29	3.75	4.12	4.34	4.42	4.52	2.56	2.74
AsAt_g10499	4.6	4.13	3.77	4.36	4.14	4.56	4.4	4.64	4.45	4.46	4.64	4.45	4.5	4.43	3.59	4.2	4.56	4.59	5.02	4.42	5.38	4.85	4.84	4.93	4.07	4.85	4.04	4.26	4.48	4.82	4.43	4.77	5.01
AsAt_g105	4.82	4.51	4.34	4.55	4.7	4.54	4.45	4.78	4.53	4.7	4.83	4.94	4.9	5.17	4.52	4.96	4.73	5.07	5.05	4.93	4.44	5.08	5.13	4.66	4.51	5.16	5.12	4.9	5.13	4.52	4.7	4.99	4.43
AsAt_g1050	4.68	4.68	4.39	4.66	4.53	4.56	4.55	4.92	4.52	4.61	4.7	4.66	4.6	4.79	3.98	4.66	4.43	4.59	4.4	4.62	4.37	4.73	5.11	4.79	4.75	5.71	4.19	4.6	4.76	4.89	4.58	5.03	5.01
AsAt_g10502	2.04	1.88	2.48	1.35	1.47	1.77	1.46	-0.41	1.72	1.09	1.45	1.71	1.01	1.92	1.88	1.35	1.05	0.34	1.28	0.49	0.11	0.45	1.72	1.77	1.18	-0.7	1.71	1.37	0.06	0.93	0.79	0.76	1.66
AsAt_g10503	4.76	4.61	4.5	4.62	4.51	4.71	4.6	4.33	4.01	4	4.35	4.74	4.1	4.43	4.46	4.56	3.75	4.37	4.42	4.35	4.29	4	4.13	4.49	4	4.24	3.88	3.98	4.08	4.04	3.93	4.66	4.17
AsAt_g10505	3.17	4.02	4.08	3.91	3.96	3.77	4.01	3.75	3.42	4.55	3.73	4.45	3.96	4.24	4.24	3.69	4.58	4.04	4.75	4.18	4.77	4.11	3.96	4	4.49	4.03	4.39	4.65	3.94	3.93	3.99	4.53	4.12
AsAt_g10507	6.67	6.57	6.13	6.29	6.2	5.89	6.3	5.9	6.05	6.11	5.94	6.06	6.24	5.86	6.44	6.31	6.68	6.25	6.16	6.54	6.33	6.45	6.49	6.27	6.7	6.23	6.65	6.57	6.66	6.56	6.5	5.19	6.31
AsAt_g10508	2.31	3.29	3.01	2.6	3.21	2.9	3.13	2.44	2.94	3.09	2.92	3.06	3.3	2.93	3.02	2.67	3.32	3.16	3.48	2.99	3.21	3.1	3.67	3.73	3.45	3.08	2.86	3.41	3.03	3.73	3.86	2.97	3.41
AsAt_g10509	4.38	3.89	4.34	3.71	4.17	4.17	3.7	3.87	3.91	4.03	3.75	4.42	3.39	4.26	4.07	4.07	4.12	4.62	4.01	4.32	4.76	4.69	4.56	4.48	3.95	4.26	4.21	4.51	4.03	4.34	4.32	4.59	4.27
AsAt_g10510	5.66	5.09	4.46	5.43	5.28	5.31	5.11	5.88	6.13	5.3	4.96	5.28	5.25	4.89	4.47	5.08	4.87	5.34	5.47	5.59	5.3	5.3	5.17	5.05	4.47	5.07	5.05	4.97	5.78	5.39	4.96	5.92	4.66
AsAt_g10511	3.01	2.67	1.51	2.54	2.57	2.98	1.76	2.84	2.98	2.39	2.06	2.58	2.27	2.23	1.67	1.94	2.01	0.45	1.65	0.33	1.71	2.18	1.74	2.82	1.05	1.85	2.38	1.82	2.46	2.05	1.99	1.7	2.66
AsAt_g10514	2.64	2.67	2.91	2.88	2.92	3.1	2.47	3.09	2.94	3.54	2.57	2.93	3.17	2.89	3.22	3.06	2.34	2.95	3.12	2.95	2.93	2.83	3.21	3.45	2.86	2.97	3.14	3.24	2.9	3.05	3.11	3.78	4.3
AsAt_g10515	4.55	4.91	4.3	3.71	3.89	4.28	3.95	4.48	3.9	4.76	5.29	4.1	4.33	5.13	4.01	4.49	4.69	5.01	5.14	4.28	4.7	4.69	4.91	4.83	4.14	4.85	4.69	4.87	4.25	4.36	4.5	2.59	4.36
AsAt_g10517	6.83	7.05	7.11	6.8	6.95	6.95	6.63	6.79	6.54	6.93	6.95	6.88	6.37	7.11	6.97	6.9	6.84	6.84	7.01	6.95	7.17	6.7	6.96	7.38	7.18	7.14	6.67	6.9	7	6.68	6.81	6.78	6.96
AsAt_g10518	6.89	6.15	6.18	6.16	5.62	7.17	6.14	7.86	6.76	6.41	6.82	7.28	5.81	6.42	5.6	6.08	5.05	5.9	5.08	5.68	5.91	6.13	5.66	6.6	5.49	5.76	6.33	5.25	5.74	5.28	5.72	5.84	6.63
AsAt_g10519	2.2	2.72	3.55	4.08	3.41	2.02	3.58	2.86	3.45	2.18	1.92	4.44	2.08	1.97	1.91	2.82	0.76	2.47	3.27	3.82	3.68	2.12	3.29	1.88	2.6	1.09	1.15	3.03	0.95	2.73	3.3	2.95	2.36
AsAt_g1052	4.19	4.98	4.92	5.25	4.93	4.23	4.62	4.11	4.76	4.06	3.49	4.56	3.61	3.46	4.3	3.9	3.59	4.1	3.98	4.22	4.1	4.44	4.24	4.84	4.62	4.67	4.59	4.31	4.33	3.89	4.66	3.78	3.86
AsAt_g10520	3.51	3.47	3.82	3.39	3.51	3.6	3.67	3.01	3.64	3.44	4.38	3.57	3.39	4.56	3.68	3.45	3.74	2.77	3.46	3.21	4.02	3.75	3.32	3.71	3.44	1.74	3.37	3.72	3.16	3.4	4.05	2.56	3.69
AsAt_g10521	4.5	4.62	5	4.67	4.74	4.68	4.5	4.74	4.88	4.73	5.26	5.11	4.56	5.49	4.78	4.92	4.47	4.99	5.19	5.02	4.86	5.07	5.13	5.11	4.71	4.74	4.86	5.08	5.03	5.04	5.22	5.13	5.15
AsAt_g10523	4.31	4.22	4.16	4.28	4.27	4.36	4.32	4.75	4.38	4.36	4.05	4.6	4.33	4.16	3.96	4.49	4.39	4.23	4.15	4.34	4.53	4.5	4.49	4.33	3.75	4.28	4.32	4.38	4.5	4.58	4.45	5.19	4.89
AsAt_g10524	4.27	4.44	4.17	4.23	4.19	4.31	4.08	4	4.32	4.18	4.28	4.25	4.44	4.37	4.18	4.12	4.45	4.67	4.35	4.5	4.55	4.26	4.55	4.67	4.41	-0.6	4.11	4.54	4.1	4.15	4.33	4.67	4.22
AsAt_g10525	7.26	7.28	7.86	7.56	7.48	7.66	7.12	7.51	7.29	7.5	7.32	7.9	7.11	7.43	7.6	7.35	7.72	7.61	7.82	7.55	8.09	7.8	7.51	7.74	7.36	7.49	7.52	7.83	7.66	7.52	7.75	7.7	7.6
AsAt_g10526	3.3	3.39	3.19	3.32	3.44	3.69	3.21	3.17	3.36	3.68	3.3	3.69	3.3	3.61	3.78	3.59	3.7	3.48	3.89	3.56	3.62	3.67	3.26	3.78	3.41	3.47	3.7	3.94	3.33	3.33	3.34	3.76	3.7
AsAt_g10528	7.76	7.99	7.64	7.7	7.74	7.76	7.54	7.98	8.18	7.21	7.89	7.14	7.65	8.05	7.3	7.62	7	7.48	7.17	7.73	7.74	7.36	7.31	7.89	7.39	7.38	7.39	7.39	7.43	7.34	7.25	6.8	6.98
AsAt_g10529	2.55	2.27	2.13	2.72	1.67	1.16	2.59	1.85	2.12	2.38	1.66	2.68	2.45	1.61	2.18	2.14	2.53	2.54	2.05	2.11	1.49	2.17	2.74	1.28	1.96	2.12	1.9	2.53	2	2.16	1.83	2.52	2.29
AsAt_g1053	3.58	3.59	3.39	3.75	3.65	3.82	3.64	3.73	3.6	3.36	2.36	3.19	2.38	2.95	2.99	3.34	2.96	3.6	3.68	2.95	3.02	2.57	3.41	3.62	3.43	3.66	3.17	3.39	2.98	3.82	3.69	2.7	3.27
AsAt_g10530	1.78	1.24	1.53	1.97	1.01	2.36	2.04	2.79	1.55	1.33	2.3	1.51	2.28	2.21	1.42	1.37	0.93	2.41	1.82	1.85	0.52	1.55	1.22	1.8	1.92	1.24	1.64	1.51	1.51	2.29	2.68	1.72	1.85
AsAt_g10534	7.01	7.18	7.65	7.28	7.38	7.31	6.9	6.85	7.03	7.34	7.16	7.37	6.8	7.19	7.45	7.04	7.17	7.45	7.82	7.32	7.82	7.49	7.4	7.51	7.29	7.21	7.18	7.7	7.27	7.24	7.47	7.44	7.63
AsAt_g10537	5.82	5.86	6.01	5.77	5.61	5.9	5.78	5.69	5.09	5.69	5.46	6.03	5.51	5.58	5.58	5.59	5.64	5.81	5.65	5.57	5.72	5.75	5.78	5.94	5.5	5.65	5.43	5.59	5.66	5.81	5.93	5.35	6.19
AsAt_g10538	4.65	4.71	4.7	4.45	4.49	4.61	4.75	4.11	4.27	4.54	4.64	4.59	4.58	4.44	4.6	4.74	4.09	4.2	4.57	4.32	4.53	4.15	4.58	4.37	4.32	4.74	3.96	4.38	4.36	4.54	4.41	4.33	4.77
AsAt_g10539	6.56	6.39	6.61	6.4	6.55	6.54	6.31	6.43	6.7	6.07	6.54	6.91	6.04	6.73	6.52	6.46	6.24	6.58	6.76	6.43	6.44	6.33	6.52	6.49	6.4	6.3	6.54	6.4	7	6.4	5.94	6.06	6.65
AsAt_g10540	5.08	4.94	4.93	5.21	5.11	5.17	4.99	5.34	5.21	5.11	4.93	4.99	5.19	5.03	4.77	5.13	4.62	5.22	4.94	5.17	5.21	4.98	5.08	5	5.04	5.14	4.94	4.92	5.12	5.25	5	5.63	5.69
AsAt_g10541	0.09	-0.52	0.36	-1.95	-0.59	-0.01	-1.68	0.99	-1.66	0.34	0.2	1.72	-0.73	0.23	-1.38	-0.52	-1.57	-0.19	-0.67	-1.95	-1.95	-0.93	0.11	1.64	-1.41	-0.46	-0.21	-1.05	-1.29	-0.05	-1.01	-0.01	0.04
AsAt_g10542	1.75	0.95	1.47	0.86	0.97	1.93	1.06	1.51	1.04	1.75	1.03	1.45	0.6	1.47	1.77	1.16	0.6	1.4	1.87	1.36	0.72	1.37	1.79	0.82	1.13	2.29	1.26	1.94	-0.04	2.06	1.9	2.18	2.02
AsAt_g10543	4.26	4.1	4.09	3.92	3.9	3.81	3.8	3.97	4.03	4.35	3.4	4.01	3.93	3.65	3.83	3.88	4.33	4.27	4.51	4.27	4.48	4.31	4.23	4.27	4.18	3.7	3.92	4.42	3.6	4.28	4.14	4.48	4.42
AsAt_g10544	3.04	2.46	2.35	2.35	2.53	2.5	2.04	2.49	1.7	2.17	2.21	2.28	2.98	2.69	1.8	2.24	1.95	2.37	2.26	2.22	0.86	2.24	1.97	2.63	2.45	1.86	2.16	2.25	2.46	2.59	2.6	2.54	2.45
AsAt_g10545	4.17	4.15	4.42	4.21	4.21	4.24	3.74	3.64	3.83	4.08	3.95	4.18	4.3	4.01	4.35	4.27	4.39	4.03	4.12	3.81	3.71	4.15	4.27	3.79	3.95	4.21	4.06	4.08	3.78	3.85	4.19	4.34	4.08
AsAt_g10547	5.67	5.41	5.31	5.74	5.78	5.89	5.8	5.87	6.13	5.5	5.93	5.61	5.36	5.98	5.66	6	5.31	5.2	5.5	5.3	5.91	5.44	5.3	5.61	5.29	5.48	5.33	5.09	5.33	4.96	5.02	5.63	5.8
AsAt_g10548	-0.57	-0.16	-0.76	-0.65	-0.61	0.94	-1.09	0.01	-0.01	-0.55	0.2	-0.75	-0.57	0.51	-0.44	-0.34	-0.35	0.26	0.98	0.45	0.29	0.85	0.6	0.6	-0.13	-0.05	-0.61	0.23	-0.45	0.48	-1.4	1.43	-0.88
AsAt_g10549	5.92	5.69	5.57	5.85	5.83	5.62	5.83	5.89	5.79	5.6	5.71	5.64	5.88	5.74	5.44	5.7	5.45	5.57	5.88	5.79	5.86	5.67	5.43	6.03	5.44	5.22	5.58	5.52	5.4	5.63	5.43	6.01	5.99
AsAt_g1055	5.1	5.55	5.09	3.65	5.4	5.12	5.78	4.42	4.61	5.18	5	5.2	4.82	5.06	5.18	5.19	4.63	4.56	5.2	4.75	5.03	4.75	4.58	5.01	4.64	5.71	4.7	5.03	4.1	4.89	4.79	5.02	4.38
AsAt_g10550	6.11	6.14	5.89	6.17	6.08	6.37	6.17	6.12	5.92	5.95	6.18	6.02	6.04	6.05	5.59	5.98	6.08	6.32	6.23	6.2	6.12	5.95	6.21	6.51	6.13	6.13	5.8	6.05	6.09	6.19	6.05	6.36	6.17
AsAt_g10551	4.45	4.59	5.79	5.51	5.32	5.1	5.32	4.63	5.85	6.13	5.58	5.89	5.57	5.47	6.12	5.73	6.09	6.11	6.24	5.83	6.27	5.46	6.07	6.69	6.18	4.91	6.22	6.16	6.68	6.12	5.52	6.15	6.91
AsAt_g10552	7.61	7.62	7.66	7.43	7.61	7.68	7.32	7.52	7.63	7.22	7.56	7.53	7.07	7.5	7.45	7.25	7.61	7.78	7.66	7.58	7.5	7.65	7.66	8.01	7.74	7.61	7.56	7.73	8.05	7.83	7.77	7.34	7.58
AsAt_g10553	6.79	6.49	7.12	7.41	6.45	6.27	7.25	6.3	6.76	6.06	6.04	5.32	6.84	5.51	6.38	6.37	6.1	6.29	5.75	6.7	6.04	6.35	6.29	5.36	6.22	6.57	6.28	6.21	5.97	6.69	6.37	6.85	6.52
AsAt_g10554	4.36	4.6	4.46	4.56	3.81	4.36	5.21	4.04	4.44	4.73	4.34	4.48	4.02	4.6	4.49	4.33	4.59	4.66	4.96	4.47	4.74	4.66	4.98	5.11	4.82	4.73	3.92	4.65	4.01	4.62	4.86	4.7	5.13
AsAt_g10556	6.58	6.39	6.72	6.62	6.23	6.86	6.35	6.87	6.59	6.32	7.08	6.95	6.61	7.19	6.61	6.78	6.21	6.11	6.32	6.16	6.57	6.06	6.26	6.56	6.38	6.23	6.47	6.26	5.97	6.04	5.98	6.48	6.12
AsAt_g10557	5.86	5.86	4.55	5.22	4.69	4.88	5.87	5.18	5.52	5.76	4.94	5.09	5.07	4.87	4.39	4.7	5.64	5.81	5.95	5.8	5.69	5.69	5.72	5.2	5.69	5.61	4.67	5.62	5.16	5.62	5.72	5.8	5.74
AsAt_g1056	6.52	6.28	6.17	6.26	6.37	5.97	6.38	6.25	6.34	6.22	6.47	6.06	6.18	6.27	5.87	6.21	5.84	6.25	6.23	6.37	6.44	6.26	6.07	6.28	5.91	7.42	6.01	6.15	6.36	6.23	5.97	6.17	6.57
AsAt_g10561	5.31	5.58	5.51	5.29	5.34	5.42	5.73	5.5	5.25	5.04	5.52	5.27	5.37	5.04	5.9	5.61	5.43	4.3	5.97	5.49	5.34	4.96	5.18	5.65	4.97	5.2	5.37	5.63	5.23	5.4	5.02	4.98	4.37
AsAt_g10563	0.39	1.26	0.98	1.41	0.86	1.79	1.43	1.61	0.73	0.55	1.2	1.52	0.83	1.33	0.83	1.7	1.27	0.35	1	1.94	0.05	0.99	1.74	1.08	1.27	-0.94	1.22	0.8	0.74	0.81	1.03	0.94	-0.87
AsAt_g10564	3.9	4.02	4.88	4.47	4.31	4.15	4.44	4.03	4.51	3.47	4.24	4.23	4.12	4.17	4.66	4.31	4.35	4.4	4.26	3.82	4.03	4.15	4.04	4.28	4.12	3.23	3.98	4.47	3.65	3.98	4.13	3.13	3.87
AsAt_g10565	8.57	8.49	8.68	8.81	9.04	9.15	8.8	9.27	8.95	8.84	9.09	8.96	9.2	9.17	8.54	8.92	8.71	9.08	8.95	9.03	8.77	8.93	9.04	9.13	9.02	8.82	8.12	8.98	9.26	8.98	8.8	8.7	8.42
AsAt_g10566	2.73	2.93	3.78	3.55	2.86	3.27	3.26	3.19	2.7	2.39	2.58	3.28	2.37	2.38	2.82	2.81	3.13	3.36	3.11	3.61	3.26	2.72	3.57	3.27	2.62	2.24	3.02	3.28	3.39	2.55	4.26	3.58	4.06
AsAt_g10567	-0.13	0.77	1.26	0.72	0.82	0.92	0.91	0.51	0.54	0.26	-0.36	0.79	-0.29	-0.21	1.3	0.76	0.85	0.89	1.52	0.87	0.22	-0.01	0.96	0.98	1.1	0.14	1.37	1	1.02	1.03	1.29	0.49	0.13
AsAt_g10568	6.08	5.76	5.52	6.01	5.76	5.75	5.71	5.88	5.79	5.92	5.77	6.04	5.62	6.05	5.44	4.49	5.57	5.76	5.45	6.02	5.4	5.67	5.48	6.23	6.1	5.78	5.51	5.25	5.76	5.67	5.7	5.93	6.71
AsAt_g1057	5.5	5.25	5.07	5.03	5.34	5.24	5.12	5.25	5.54	5.11	5.26	5.41	5.16	5.35	4.98	5.09	4.95	5.4	5.38	5.16	5.41	5.43	5.45	5.48	5.3	6.35	5.36	5.35	5.71	5.26	5.29	5.21	5.12
AsAt_g10570	-0.88	0.42	-1.49	-0.92	-1.09	4.09	-0.19	2.13	1.06	2.78	3.83	2.17	0.4	0.05	-0.39	1.71	1.76	-0.86	4.58	-0.22	5.8	3.49	-0.49	2.85	0.36	2.36	2.5	2.01	0.21	-1.95	-0.12	-1.95	2.09
AsAt_g10571	-1.62	-1.51	-1.38	-1.23	-0.8	0.4	-0.84	0.27	-0.47	-1.5	-0.76	-0.18	-1.38	-1.27	-0.69	-0.71	-1.56	-1.95	-1.47	-1.95	-1.95	-1.95	-1.71	-0.72	-1.13	-1.95	-0.77	-1.49	-1.26	-0.81	-1.37	-0.98	-1.05
AsAt_g10572	5.87	5.61	5.98	5.42	5.75	5.58	5.56	5.73	5.32	5.43	5.68	6.01	4.8	6.01	5.54	5.37	6.22	6.13	6.01	5.98	6.33	5.95	6.16	6.76	5.91	6.14	5.89	6.29	5.9	6.11	6.02	6.06	5.94
AsAt_g10573	2.29	2.59	3.11	3.04	2.67	2.84	2.73	2.55	2.03	1.98	2.13	2.72	1.42	2.82	3.11	2.77	3.21	2.83	3.02	3.11	2.94	3.37	3.37	3.3	2.94	2.85	2.81	3.15	2.82	2.54	3.22	2.84	3.71
AsAt_g10574	0.25	1.02	0.99	0.95	1.43	1.53	1.43	1.56	0.45	1.28	1.39	1.88	1.25	1.52	1.45	0.84	1.67	0.64	1.68	0.38	1.01	1.21	0.81	0.83	1.42	1.12	0.23	1.49	0.94	1.04	2.32	2.17	-0.5
AsAt_g10575	2.89	2.71	2.19	2.67	2.24	2.36	1.4	2.58	1.56	2.22	2.59	2.6	2.67	2.9	1.99	2.32	2.11	2.21	2.82	2.32	1.92	2.3	2.76	2.73	2.34	1.46	2.22	2.44	2.92	2.49	2.88	3.59	3.11
AsAt_g10576	4.06	4.24	4.05	3.47	3.69	4.38	3.57	4.1	3.86	3.72	4.75	3.97	5.11	4.82	4.7	4.44	3.42	4.32	3.1	3.65	2.69	3.2	3.65	3.79	3.13	2.72	4.28	3.94	3.89	4.01	3.8	3.76	3.08
AsAt_g10577	-1.25	-0.82	-1.21	-0.36	-1.72	-1.95	-0.35	-1.1	-1.3	0.29	-0.78	-0.83	-0.88	-1.95	-1.95	-0.62	-0.95	0.13	0.42	-0.82	-1.95	-0.28	-1.61	-0.64	-1.95	-0.62	-0.7	-1.42	-1.95	-1.95	-0.82	-0.79	0.65
AsAt_g10578	1.14	2.33	2.38	1.92	2.15	2.72	1.92	2.57	2.48	1.87	2	2.23	2.16	2.38	1.93	1.93	2.63	2.5	3.07	1.98	1.89	2.67	2.41	2.89	1.98	1.34	2.61	2.66	1.92	2.28	2.43	2.04	3.07
AsAt_g10579	4.98	4.54	4.39	4.46	4.52	4.56	4.37	5.08	4.64	4.57	4.65	4.76	4.62	4.85	4.33	4.82	4.35	4.8	4.55	4.91	4.3	4.37	4.82	5.01	4.53	4.54	4.46	4.35	4.82	4.5	4.12	4.7	4.74
AsAt_g1058	6.64	6.84	6.3	6.56	7.32	6.01	6.52	5.97	6.6	6.36	5.5	5.99	6.13	5.62	6.48	6.94	6.07	6.02	6.33	6.52	6.38	5.93	6.13	7.43	7.24	7.38	6.21	5.8	5.73	5.91	6.05	5.63	6.44
AsAt_g10580	7.64	7.76	7.42	7.11	8.03	7.41	7.27	7.42	7.24	7.61	7.95	7.11	7.88	7.56	7.68	7.3	7.46	7.68	7.36	7.31	7.44	7.39	7.41	7.52	7.33	7.5	7.73	7.59	7.82	7.68	7.51	7.87	7.43
AsAt_g10581	2.89	3.07	3.53	3.04	2.44	2.9	3.33	2.88	3.65	1.68	2.94	2.99	2.74	3.3	2.57	2.78	2.97	2.03	3.39	3.08	2.55	3.06	2.89	2.55	3.08	3.02	1.1	3.41	1.87	2.74	3.41	2.87	2.44
AsAt_g10583	4.89	5.02	4.99	5.26	5.15	4.81	5.11	5.07	4.72	4.55	4.78	4.8	4.87	4.69	4.75	4.67	4.94	4.89	4.81	4.81	5.06	4.64	5.03	5.31	4.74	4.96	4.85	4.78	4.95	4.94	5.02	5.39	5.29
AsAt_g10584	3.12	3.62	2.59	3.37	3.41	3.37	2.71	3.89	5.76	2.74	5.34	1.38	2	4.87	1.16	3.44	-0.45	2.95	3.62	2.52	5.31	2.39	1.67	3.47	1.04	0.68	2.64	2.29	3.63	1.51	1.7	2.58	4.1
AsAt_g10585	4.44	4.72	4.42	4.3	4.04	3.5	4.41	4.22	4.26	4.37	3.95	4.76	4.06	4.28	4.31	4.34	4.42	4.17	4.65	4.42	4.24	4.42	4.54	4.53	4.48	4.56	4.43	4.53	4.19	4.43	4.79	4.4	4.93
AsAt_g10586	4.9	4.41	5.42	4.88	5.09	6.45	4.67	5.99	4.88	5.13	5.58	5.3	5.75	5.53	4.85	5.15	4.82	4.54	4.69	4.24	4.83	4.76	4.64	4.85	4.93	4.8	4.59	4.49	4.73	4.58	4.94	5.48	5.26
AsAt_g10591	0.61	1.39	1.65	1.38	1.46	1.36	1.31	0.81	1.55	1.85	1.13	2.11	1.38	1.29	1.2	1.4	1.5	1.18	1.67	2.08	0.75	1.14	2.03	2.09	0.83	1.68	1.87	1.83	1.75	1.62	1.93	2.13	1.2
AsAt_g10594	2.89	2.84	2.42	2.68	2.45	2.46	2.22	1.85	2.04	2.32	2.44	2.32	2.41	2.45	2.56	2.49	3.28	2.74	3.84	3.2	2.92	3.13	3.72	3.24	3.02	3.02	2.3	3.23	2.22	3.08	3.53	2.79	3.3
AsAt_g10595	7.05	7	6.95	6.83	6.83	6.96	6.86	7.15	7.15	7.06	7.14	7.3	6.92	7.32	7.38	7.37	7.19	7.32	7.04	7.15	6.87	7.04	7.19	7.38	7.2	7.07	7.3	7.14	7.1	7.19	7.13	7.95	6.49
AsAt_g10597	5.23	5	4.18	4.81	4.72	4.95	4.79	5.06	4.48	4.66	4.23	5.08	4.18	4.9	4.55	5.01	4.68	4.91	4.95	5.01	4.52	4.96	4.77	4.76	4.67	4.47	4.63	4.7	4.88	4.72	4.23	5.74	5.01
AsAt_g10598	1.84	2	2.14	2.08	2.02	2.21	2.25	1.24	1.24	0.52	1.66	2.01	2.2	2.25	1.28	1.48	1.27	2.01	2.09	1.65	0.32	0.94	1.57	2.06	1.03	1.63	1.83	1.68	2.15	1.5	2.29	2.19	1.68
AsAt_g106	6.91	6.86	6.85	6.98	6.72	6.96	7.07	6.75	6.78	6.83	6.88	7.09	6.97	7.07	6.8	7.1	6.87	6.96	6.76	6.78	6.79	6.72	6.82	6.91	6.6	6.89	6.65	6.78	6.83	6.82	6.76	7.42	6.99
AsAt_g1060	7.86	7.77	7.65	7.3	7.76	7.98	7.58	7.82	7.62	7.85	7.7	7.83	7.56	7.81	7.7	7.7	7.92	7.88	7.56	7.81	7.63	7.8	7.87	7.8	7.78	8.99	7.94	7.91	7.86	7.82	7.9	7.85	7.77
AsAt_g10600	5.96	5.9	6.3	6.27	6.13	6.26	6.14	6.17	6.28	5.96	5.65	6.44	5.59	6.01	5.93	6.07	5.79	5.8	6.35	6.28	6.07	6.23	6.08	6.26	6.26	6.2	6.05	5.86	6.25	6.44	6.43	5.66	6.19
AsAt_g10601	0.51	1.16	1.25	0.52	1.06	0.99	1.09	1.28	1.06	0.72	0.71	1.85	0.61	1.01	1.37	0.95	1.85	1.74	2.54	1.67	1.29	1.35	1.68	2.12	1.26	0.38	1.18	1.77	0.47	1.13	2.05	0.34	0.53
AsAt_g10602	1.64	1.75	2.09	1.88	2.04	1.89	1.59	1.77	2.07	1.58	1.55	2.11	2.09	2.05	1.59	1.81	2.22	2.28	2.74	2.14	2.19	2.76	2.55	2.65	2.13	2.19	2.38	2.29	1.83	2.34	2.46	2.4	1.82
AsAt_g10603	8.37	8.36	8.97	8.7	8.48	8.01	8.28	7.79	8.37	8.3	7.97	8.44	8.13	8.09	8.66	8.44	8.52	8.32	8.34	8.14	8.46	8.29	8.19	8.29	8.27	7.95	8.01	8.29	7.87	8.19	8.4	8.67	8.8
AsAt_g10605	3.42	3.37	3.67	3.25	3.07	3.35	3.19	3.89	3.31	3.5	3.13	3.49	3.33	3.46	3.34	3.33	2.96	3.74	3.39	3.64	2.9	3.79	3.08	3.26	3.56	3.82	2.95	3.3	3.19	3.79	3.47	3.53	3.18
AsAt_g10606	6.04	6.02	5.86	5.94	6.15	6.24	5.9	6.1	5.76	6.11	5.84	6.24	5.9	6.16	5.69	5.93	6.1	6.23	6.37	6.24	6.46	6.36	6.22	6.49	6.19	6.25	5.95	6.19	6.33	6.37	6.15	6.29	5.56
AsAt_g10607	5.25	5.08	4.23	4.33	5.03	4.78	4.41	4.38	4.74	4.67	4.82	4.42	5.43	4.11	4.44	4.55	4.47	4.61	5.01	4.53	4.32	4.41	4.44	4.5	3.93	4.21	4.18	5.14	3	4.64	4.59	4.19	4.44
AsAt_g10608	5.88	5.79	5.39	5.5	4.83	5.56	5.47	5.27	5.07	5.77	5.75	6.52	5.98	5.84	5.45	6.25	5.43	5.4	5.66	4.97	5.41	6.01	5.48	5.08	5.09	5.78	4.93	5.18	4.84	5.74	5.89	5.7	6.17
AsAt_g10609	3.8	4.04	3.58	3.96	3.36	2.92	4.98	4.22	3.87	3.07	3.81	3.82	2.82	3.25	1.88	3.15	3.45	3.56	2.88	3.19	2.76	4.36	2.87	3	2.58	2.55	1.81	2.67	3.26	3.99	4.07	4.16	3.63
AsAt_g1061	4.34	4.27	4.48	4.49	4.5	4.39	4.53	4.49	4.12	4.64	4.34	4.51	4.49	4.42	4.67	4.42	4.53	4.5	4.55	4.61	4.44	4.3	4.71	4.39	4.44	5.23	4.58	4.59	4.33	4.26	4.86	4.49	4.83
AsAt_g10610	4.76	4.95	4.65	4.58	4.9	4.76	4.42	4.65	4.48	4.78	4.99	4.78	4.79	4.9	4.61	4.66	4.88	4.83	4.97	4.86	4.92	4.86	5.09	5.19	4.75	4.88	4.88	5.14	4.8	5.21	4.95	5.29	5.3
AsAt_g10611	5.29	4.91	4.64	5.46	4.48	5.48	5.15	5.82	5.27	4.85	5.09	5.37	5.03	5.53	4.08	5.01	5.12	5.24	4.86	5.43	4.93	5.56	5.56	5.15	4.7	4.72	5.27	4.93	5.43	5.33	4.72	5.38	4.94
AsAt_g10612	6.62	5.89	5.41	6.13	6.04	5.98	5.87	6.54	6.25	6.21	5.75	6.33	6.35	6.12	5.6	6.33	5.73	6.39	5.87	6.48	5.97	6.56	6.33	6.28	5.95	6.12	6.1	5.79	6.62	6.35	5.91	6.79	6.22
AsAt_g10613	4.13	4.48	4.36	4.29	4.19	3.96	4.4	4.18	3.84	4.05	4.51	4.25	3.79	4.51	4.45	4.29	4.65	4.26	4.32	3.95	4.27	3.96	4.32	4.69	4.19	4.2	4.01	4.58	3.59	4.43	4.35	4.4	3.66
AsAt_g10614	3.7	3.97	4.07	3.82	4.13	3.82	3.65	3.31	3.92	4.03	3.61	3.89	3.73	3.76	3.7	3.4	3.62	3.87	4.22	3.78	4.06	4	3.74	3.3	3.82	3.9	3.81	3.65	3.46	4.16	4.24	3.66	4.37
AsAt_g10616	-0.93	-0.85	-1.02	-0.61	-1.34	-1.44	-1.05	-1.95	-1.68	-1.95	-1.28	-0.27	-1.31	0.14	-1.95	-1.53	-1.56	-1.35	-0.98	-1.47	-1.42	-1.25	-1.95	-1.95	-1.95	-1.95	-1.73	-1.06	-1.22	-1.43	-1.95	1.16	-1.36
AsAt_g10617	8.22	7.87	7.6	7.84	7.67	7.64	8	8.19	8	7.68	8.36	7.7	8.1	8.06	7.38	7.97	7.51	8.02	7.26	7.76	7.62	7.52	7.93	8.54	7.56	7.58	8.06	7.75	8.1	7.8	7.52	7.77	7.42
AsAt_g10618	4.67	4.89	4.86	4.88	4.64	4.36	4.81	4.46	4.75	4.93	4.74	4.99	4.74	5.12	5.01	4.96	5.03	4.79	4.94	4.91	4.98	4.63	5	5.15	4.97	4.87	4.76	5.03	4.86	4.62	5.03	5.11	5.42
AsAt_g1062	5.71	5.68	5.77	5.42	5.72	5.92	5.65	5.64	5.22	5.79	5.73	5.77	6.12	6.07	5.72	5.94	5.85	5.57	5.38	5.79	5.64	5.87	5.96	5.57	5.86	6.55	5.82	5.75	5.68	5.59	5.79	6.25	6.24
AsAt_g10622	3.26	3.25	3.07	3.06	3.22	3.4	3.28	3.21	5.18	3.12	3.18	3.39	3.04	3.03	6.48	6.28	2.98	3.22	3.26	3.44	3.62	3.29	3.15	3.46	2.95	3.15	2.73	3.05	2.85	2.88	2.77	3.38	3.25
AsAt_g10623	4.4	4.2	4.14	3.96	4.05	4.32	4.08	3.96	4.24	4.1	4.17	4.55	4.21	4.41	4.13	4.2	4.51	4.55	4.38	4.62	4.42	4.27	4.4	5.3	4.61	4.73	4.66	4.64	4.96	4.78	4.47	4.84	4.33
AsAt_g10624	5.49	5.04	4.82	5.2	5.13	5.53	4.81	5.72	5.36	5.43	4.97	5.54	5.22	5.43	4.71	5.39	5.34	5.52	5.34	5.89	5.15	5.53	5.97	5.67	5.1	5.63	5.35	5.17	5.91	5.76	5.28	6.13	5.49
AsAt_g10625	5.28	4.79	4.51	4.95	4.91	5.03	4.91	4.96	5.18	4.98	4.83	4.98	4.93	5.08	4.47	5.09	4.62	5.06	4.62	4.77	4.41	4.75	5.16	5.35	4.58	4.51	4.92	4.86	5.29	4.72	4.5	5.49	5
AsAt_g10627	4.18	4.18	3.95	3.98	4.12	4.16	3.85	3.94	4.19	4.2	4.31	4.31	4.44	4.37	3.91	3.85	4.03	4.13	3.94	4.19	4.46	4.27	4.39	4.37	4.04	4.23	3.8	4.31	4.77	4.25	4.05	4.59	4.35
AsAt_g10628	0.33	0.4	1.11	-0.86	0.83	0.47	1.13	0.87	-0.91	-0.31	-0.12	-0.91	0.11	-0.41	-1.51	-0.22	0.03	-0.02	0.52	-0.44	-1.12	-0.71	1.49	1.36	-0.66	-0.37	0.48	-0.37	0.17	1.21	-0.56	-0.48	-0.96
AsAt_g1063	3.99	4.02	4.02	3.53	4.01	3.96	3.62	3.63	3.58	3.89	3.67	3.98	3.77	4.09	3.89	3.73	4.28	4.08	4.08	3.7	3.56	4.04	4.41	4.3	4.03	5.42	3.74	4.06	3.75	4.28	4.34	3.92	4.5
AsAt_g10631	0.7	1.27	0.97	0.52	0.9	1.45	1.97	1.64	-0.36	0.39	1.29	1.51	1.59	1.84	1.34	1.22	1.59	1.53	0.45	0.98	0.17	1.18	1.74	0.58	1.03	-1.17	1.16	1.59	1.66	0.17	0.5	1.25	2.19
AsAt_g10632	4.46	4.42	4.29	4.61	4.22	4.14	4.77	4.77	4.55	4.13	5.04	4.66	4.68	4.4	4.01	4.12	4.42	4.47	4.65	3.94	4.47	5.02	4.39	3.67	3.96	4.53	3.81	4.11	4.59	4.47	4.27	3.83	4.21
AsAt_g10633	5.47	5.5	5.7	5.4	6.12	6.06	5.93	5.95	5.65	5.95	5.42	5.64	5.06	5.48	6.1	6.25	5.93	5.28	6.54	6.46	6.53	6.36	6.09	6.2	6.45	6.22	6.16	5.88	6.11	6.52	6.67	6.55	6.55
AsAt_g10634	5.64	5.72	5.9	6.57	6.31	5.51	5.7	5.91	5.84	5.73	5.41	5.79	4.49	5.76	5.17	5.47	4.6	5.73	5.12	5.16	5.08	5.75	4.74	6.68	5.8	5.39	5.95	4.89	5.99	5.49	5.12	5.09	6.45
AsAt_g10635	5.6	5.34	4.25	4.23	4.96	5.13	4.09	4.64	5.15	5.24	5.32	4.98	5.51	4.85	4.69	5.25	4.15	4.67	5.03	4.61	4.75	4.71	4.49	5.07	4.71	4.64	4.58	4.46	4.5	4.62	4.66	4.93	4.71
AsAt_g10638	3.31	3.22	3.5	3.63	3.24	3.32	3.6	3.52	3.4	3.04	3.45	3.41	3.19	3.4	3.02	3.21	3.12	2.93	3.35	3.55	3.2	3.69	3.19	3.29	2.89	3.19	3.2	3.3	3.37	3.69	3.57	3.71	3.69
AsAt_g10639	2.05	1.45	1.77	1.23	1.33	1.76	1.76	2.05	1.22	1.46	1.72	1.83	1.55	1.79	1.85	1.51	2.07	1.87	2.84	2.43	2.9	2.22	2.31	2.63	2.06	1.09	2.34	2.72	1.79	1.56	1.55	0.93	1.17
AsAt_g1064	7.21	7.09	7	7.08	7.11	7.1	6.84	7.03	7.14	6.89	6.97	6.84	7.24	6.82	6.93	6.95	6.86	7.05	7.18	7.21	6.95	7.01	7.16	7.31	7.05	8.27	7.1	7.04	7.01	7.1	7.22	7.21	6.93
AsAt_g10643	1.98	2.42	2.92	2.4	2.66	2.37	2.39	1.94	2.69	2.95	3.63	3.09	3.3	3.02	2.79	2.81	3.05	2.62	3.76	2.84	2.83	3.1	2.91	2.85	2.61	2.8	2.79	3.41	2.55	3.13	2.85	4.02	2.61
AsAt_g10645	4.68	4.75	4.82	4.93	4.91	4.69	4.64	4.47	4.73	4.56	5.18	5.03	4.85	5.18	4.34	4.66	4.83	4.45	4.67	4.69	4.8	4.85	4.95	5.22	4.62	4.61	5.03	4.57	4.91	4.63	4.55	4.9	4.87
AsAt_g10646	3.36	3.19	2.9	3.47	3.12	2.93	2.98	3.11	3.95	3.31	2.79	2.82	3.4	2.65	2.58	2.98	2.89	2.44	2.07	2.92	2.18	2.68	2.88	3.32	2.79	2.57	2.98	2.91	2.67	2.56	2.49	3.39	3.23
AsAt_g10647	4.21	4.65	4.49	4.23	4.17	4.08	4.85	4.14	4.58	3.95	3.09	1.62	3.75	3.45	5.11	4.27	4.56	3.79	4.27	3.94	3.91	4.22	3.94	4.63	4.23	4.55	3.8	4.17	3.05	4.15	4.06	3.38	4.21
AsAt_g10648	-1.95	-1.59	-1.95	-1.95	-1.95	-1.95	3.5	-1.95	2.45	3.26	3.25	3.44	3.15	3.47	2.58	3.17	2.56	3.66	2.49	2.97	2.61	2.89	2.79	3.29	3.08	2.98	2.97	2.53	3.61	3.07	2.74	3.49	3.56
AsAt_g10649	3.79	3.73	3.88	4.01	3.51	3.38	4.38	3.93	4.3	4.16	4.98	4.14	3.68	4.35	3.58	3.98	3.42	3.24	4.85	2.72	4.39	3.96	2.96	3.87	2.99	3.92	2.54	3.28	3.03	2.76	3.58	3.73	4.48
AsAt_g1065	3.8	4.1	3.89	3.27	3.89	4.17	3.99	3.49	3.85	3.43	3.59	3.78	2.79	3.24	4.56	3.6	3.74	3.48	4.14	3.63	3.7	4	3.66	3.17	3.62	4.76	3.65	4.15	3.19	3.71	3.47	1.91	3.32
AsAt_g10650	4.62	4.64	5.73	5.17	5.34	5.25	5.54	5.21	5.33	5.17	5.52	5.06	5.11	5.43	5.5	5.42	5.32	5.83	5.5	4.73	5.38	4.98	5.27	5.13	5.03	5.18	4.91	5.34	4.7	4.62	4.89	5.56	5.53
AsAt_g10651	4.82	4.92	5.25	5.3	5.22	5.37	4.83	5.05	4.87	4.85	4.88	4.75	4.82	4.65	4.48	4.5	4.7	4.75	4.83	4.9	4.59	4.64	4.42	5.01	4.57	4.63	4.58	4.69	4.61	4.74	4.51	4.49	5.42
AsAt_g10652	3	3.16	4.15	3.42	2.45	3.11	2.23	2.19	1.84	3.48	4.63	4.88	4.35	5.06	2.07	2.26	3.76	1.9	3	1.83	3.1	2.6	3.68	2.79	3.27	2.4	3	3.53	2.54	2.83	2.89	2.99	3.46
AsAt_g10653	6.02	6.34	6.31	6.07	6.14	6.22	6.06	5.89	5.65	5.91	5.96	6.04	5.5	5.74	6.19	5.89	5.77	5.84	6.22	5.93	6.13	6.12	5.87	6.02	5.98	5.96	5.59	6.05	5.58	5.8	5.85	5.55	5.8
AsAt_g10654	6.9	6.59	6.53	6.56	6.6	6.58	6.82	6.79	6.62	6.8	6.42	6.87	7.31	6.79	6.39	6.82	6.77	6.51	5.53	6.66	6.04	6.05	6.8	6.29	6.4	6.08	6.2	6.66	6.58	6.48	6.61	7.65	6.97
AsAt_g10655	5.78	5.94	5.98	5.28	5.6	5.76	5.72	5.35	5.51	5.82	5.49	5.62	5.3	5.74	5.5	5.32	5.46	5.65	5.44	5.31	5.39	5.19	5.64	5.79	5.53	5.3	5.45	5.52	5.08	5.38	5.57	5.52	5.56
AsAt_g10656	4.44	4.68	5.21	4.56	4.31	4.41	4.27	4.03	3.41	5.36	4.67	5.64	5.21	5.69	4.37	4.81	3.87	3.71	3.07	2.67	2.36	4.51	4.16	4.41	3.26	3.91	3.55	3.45	2.63	4	4.13	3.97	5.56
AsAt_g10657	13.81	13.97	13.8	13.8	13.7	13.69	13.87	13.47	13.72	13.8	13.83	13.62	13.76	13.75	13.69	13.69	13.81	13.66	13.64	13.69	13.67	13.63	13.8	13.5	13.99	13.67	13.49	13.72	13.75	13.67	13.63	13.35	13.68
AsAt_g10658	1.98	1.67	1.77	1.87	1.91	1.99	1.6	1.85	1.41	1.9	1.85	1.79	1.09	1.31	1.54	1.81	2.11	2.71	2.77	2.37	2.42	2.09	2.12	2.59	2.19	1.35	1.4	2.32	2.13	1.93	1.77	1.72	2.58
AsAt_g10659	4.92	4.83	5.28	5.18	5.76	5.29	4.25	4.58	5.43	5.86	5.21	5.43	4.53	5.29	4.9	4.71	5.77	5.58	5.7	5.77	5.63	5.64	5.69	5.91	5.66	5.76	5.58	5.84	5.87	5.79	5.63	5.77	5.72
AsAt_g10661	4.6	4.71	5.25	4.59	4.4	4.76	4.21	4.47	3.82	4.9	5.06	5.33	5.45	5.33	4.98	4.85	5.53	3.94	4.97	4.7	4.61	4.49	5.29	4.7	5.06	4.73	5.33	5.39	4.7	5	5.2	5.14	4.18
AsAt_g10662	6.07	5.95	5.77	5	5.21	5.95	5.48	5.35	4.88	6.29	5.47	6.36	6.22	5.96	6.17	6.37	6.48	5.19	5.16	5.57	4.93	5.2	6.39	5.12	5.54	5.19	4.69	6.03	5.09	5.55	5.56	6.8	6
AsAt_g10665	3.94	4.14	4.08	3.92	3.34	4.18	4.15	4.14	3.08	3.57	3.13	4.13	3.12	3.23	4.42	4.35	4.08	4.32	3.91	4.01	3.96	3.96	4.21	4.24	4	3.83	4.16	4	4.15	4.1	4.02	3.09	3.62
AsAt_g10666	2.65	2.43	1.28	0.7	1.74	1.85	2	1.85	1.98	1.5	1.67	2.48	1.91	1.58	1.85	1.75	1.21	2.04	0.69	1.55	2.04	1.73	1.58	2.49	1.12	2.32	1.97	1.33	1.17	1.93	1.66	0.67	1.55
AsAt_g10667	5.5	5.67	6.41	6.06	5.8	5.84	5.85	5.8	5.62	6.49	5.44	6.13	5.47	5.68	6.08	5.63	5.91	5.87	6.12	5.77	6.16	5.83	6.01	6.27	5.73	5.92	5.7	6.33	5.92	5.85	6.18	6.56	6.44
AsAt_g10669	5.89	6.43	4.79	7.08	6.73	6.43	5.73	5.83	7.21	6.71	7.69	7.27	5	8.05	7.74	7.78	7.86	6.52	8.2	8.22	7.35	7.49	6.61	7.77	9.68	7.92	7.6	6.07	5.32	6.6	6.71	0.58	7.31
AsAt_g1067	5.35	5.44	5.3	4.68	5.62	4.98	5.09	5.08	5.08	4.82	4.92	5.24	4.43	5.24	5.66	5.2	5.8	5.53	5.5	5.43	5.63	5.36	5.62	4.89	5.57	6.11	5.25	5.69	4.88	5.23	5.48	4.77	4.7
AsAt_g10670	3.16	2.87	3.77	4.04	2.87	3.32	4.1	3.05	3.12	3.42	2.85	3.75	2.94	3.54	3.06	3.48	2.89	3.08	2.44	2.65	2.78	2.73	2.49	3.23	2.43	2.39	3	2.68	2.68	2.75	2.89	3.44	3.95
AsAt_g10671	1.61	2.34	3.49	3.39	3.4	3.12	4.02	1.91	1.86	2.59	2.52	2.19	3	2.53	3.58	1.71	4.13	2.22	2.28	2.98	3.59	2.55	3.1	2.87	3.29	1.78	3.41	3.79	2.28	3.15	3.12	2.17	2.6
AsAt_g10674	-0.76	0.06	-0.79	-1.08	-0.89	-1.13	-1.02	-1.95	-0.64	-1.13	-0.36	-1.12	-0.26	-0.9	0.57	-0.48	-0.42	0.55	0.28	0.34	-0.88	0.14	-1.12	1.12	-0.16	-1.95	0.73	0.26	0.18	0.63	-0.23	-0.04	-1.35
AsAt_g10676	6.21	6.15	5.95	6.18	6.12	5.4	6.39	5.72	5.75	5.75	5.74	5.73	5.6	5.96	5.55	6.02	5.93	6.34	5.99	6.17	6.17	6.37	6.43	6.77	6.5	6.33	6.27	6.14	5.6	6.4	6.69	5.09	6.81
AsAt_g10678	3.53	3.83	3.15	3.33	3.5	3.75	3.51	4.02	3.91	3.73	3.47	4.22	3.62	3.95	3.71	3.96	4.14	4.21	4.17	4.15	4.3	4.01	4.29	4.37	4.04	4.04	3.65	4.06	3.9	4.03	4.14	4	4.3
AsAt_g10679	1.62	0.69	2.03	2.3	1.52	1.65	0.88	1.4	-0.83	1.96	-0.67	0.88	-1.05	-0.46	-1.32	0.76	-0.98	-1.95	-0.51	-1.46	-0.36	-0.64	-1.43	-1.95	-1.95	-1.4	-1.95	-0.96	-0.45	-1.95	-1.95	1.99	1.18
AsAt_g1068	1.88	2.87	3.05	2.66	2.48	2.25	2.82	2.02	1.97	3.33	2.51	3.1	2.68	2.86	3.44	2.89	3.54	2.19	3.44	2.79	3.27	2.72	2.43	2.44	2.78	3.57	2.81	2.79	1.75	2.59	2	2.23	3.2
AsAt_g10680	4.17	3.9	4.06	4.18	3.3	4.04	4.26	4.02	1.74	2.39	2.8	3.79	2.37	2.79	1.44	3.24	0.33	0.98	0.39	0.02	2.33	0.88	0.08	0.5	-1.01	-1.22	-1.06	0.88	2.02	0.54	1.61	4	3.72
AsAt_g10682	8.45	8.8	8.77	8.14	8.74	8.55	8.38	8.13	8.67	8.73	9.07	8.22	9.03	8.99	9.37	8.76	9	8.53	8.72	8.22	8.69	8.86	8.68	8.21	8.66	8.33	8.89	8.64	8.48	8.8	8.87	8.24	8.06
AsAt_g10683	4.22	3.88	3.61	3.89	3.88	4.37	4.05	4.7	4.26	4.27	4.07	4.25	4.25	4.24	3.21	3.95	3.88	4.37	3.66	4.32	4.1	4.18	4.19	4.39	3.85	4.05	3.96	4.07	4.68	4.63	4.04	4.95	4.62
AsAt_g10685	5.04	4.76	4.49	4.75	4.89	4.92	4.88	4.9	5.03	4.64	4.77	5.01	5.1	4.89	4.19	4.99	4.61	4.82	4.43	4.8	4.54	4.85	4.83	5.06	4.83	4.47	4.83	4.58	5.48	4.81	5	5.7	5.47
AsAt_g10686	3.74	3.77	4.24	3.98	4.26	3.67	3.98	3.73	3.83	3.21	3.55	3.68	3.71	3.72	3.94	3.76	4.13	3.49	3.73	3.39	4.29	3.95	3.79	3.7	4.07	4.23	3.5	4.15	3.05	2.81	3.66	3.58	3.45
AsAt_g10687	4	3.86	4.59	4.59	3.68	4.05	3.89	4.07	4.49	4.03	4.45	3.91	4.77	4.48	4.45	3.88	4.55	4.54	4.27	4.73	4.58	4.59	4.82	3.78	4.52	4.96	4.7	4.43	4.34	4.75	4.56	4.17	3.29
AsAt_g10688	7.85	7.93	7.93	7.87	8.16	8.27	7.77	8.26	7.78	7.73	7.38	7.78	6.85	7.22	7.83	7.57	7.45	8.09	8.18	8.23	7.77	8.04	8.2	8.57	8.07	8.01	8.59	8.31	8.61	8.75	8.55	6.27	8.05
AsAt_g10689	4.9	4.42	4.11	4.5	4.75	5.01	4.4	4.94	4.64	4.64	4.4	4.81	4.63	4.85	4.49	4.8	4.46	4.25	4.4	4.61	4.24	4.45	4.64	4.6	4.42	4.34	4.51	4.51	4.63	4.35	4.2	4.67	4.69
AsAt_g10690	2.4	2.4	1.76	1.72	1.85	1.6	1.87	1.37	1.56	1.76	1.05	2.86	1.63	1.76	1.51	2.06	1.91	2.01	1.82	1.42	2.05	1.54	2.3	2.34	1.74	1.79	1.79	2.2	1.72	1.69	2.3	1.74	2.32
AsAt_g10691	2.76	3.34	4.19	3.54	3.99	3.5	3.27	2.94	3.37	3.27	3.67	3.61	3.4	3.64	4.26	3.54	4.19	4.37	4.77	3.67	3.81	4.09	4.17	4.26	3.87	3.94	4.27	4.54	3.97	4.29	3.94	3.31	3.5
AsAt_g10692	2.71	2.48	2.27	2.41	2.42	2.91	2.84	2.54	2.17	2.9	3.76	2.61	2.76	2.68	1.68	2.82	1.92	2.36	3.55	1.89	3.16	3.79	2.51	2.56	1.79	2.52	1.83	2.03	2.01	3	0.79	2.43	3.28
AsAt_g10693	2.82	2.6	2.17	2.7	2.28	3.16	2.88	3.62	1.85	2.8	2.86	3.4	3.17	3.28	2.25	3.37	2.43	2.42	3.14	3.19	2.67	3.42	3.4	3.34	2.59	0.41	3.09	2.85	3.49	3.67	3.15	3.86	3.85
AsAt_g10695	2.47	3.11	3.54	2.74	3.13	4.2	3.66	3.14	-1.95	3.9	3.47	1.59	5.35	4.18	4.12	3.84	3.43	2.11	2.91	1.78	1.54	2.01	2.32	-1.4	2.45	-1.95	1.14	2.67	-0.71	2.39	2.9	3.5	3.23
AsAt_g10698	2.94	2.65	3.47	2.53	2.4	2.67	2.46	2.21	2.18	2.76	2.96	2.92	3.64	3.49	3.11	2.93	3.3	2.64	3.21	2.5	2.61	3.4	3.35	2.32	2.55	1.73	2.91	3.27	2.16	3.27	3.11	3.71	3.02
AsAt_g107	5.42	5.5	5.37	5.19	5.45	5.42	5.2	4.84	5.28	5.56	5.48	5.37	5.64	5.38	5.58	5.37	5.53	5.59	5.65	5.41	5.46	5.48	5.51	5.61	5.31	5.6	5.55	5.52	5.5	5.49	5.5	5.52	5.07
AsAt_g1070	10.78	11.13	10.88	10.48	10.77	10.57	10.64	10.3	10.43	10.74	10.9	10.53	10.7	10.66	11.18	10.78	10.82	10.63	10.73	10.56	10.35	10.66	10.59	10.39	10.78	11.78	10.64	10.86	10.57	10.65	10.67	10.24	10
AsAt_g10701	11.35	11.4	11.21	11.12	11.37	11.26	11.42	11.22	11.32	11.38	11.3	11.24	11.42	11.28	11.63	11.42	11.48	11.35	6.9	11.3	11.4	6.04	11.53	11.07	11.27	11.5	11.22	11.46	11.77	7.44	7.42	11.12	11.01
AsAt_g10704	6.46	6.22	6.71	6.6	5.65	5.96	5.18	6.09	5.73	5.66	6.51	6.64	5.68	6.72	5.49	5.85	5.68	7.02	7.06	6.91	7.23	7.1	6.17	6.16	6.73	6.06	7.05	5.87	6.69	7.05	7.23	5.88	5.41
AsAt_g10708	-0.26	-0.5	-0.46	-0.79	-1.33	0.37	-0.78	0.34	-1.25	-0.58	1	0.61	-0.44	1.66	-1.43	-0.67	-1.18	0.82	0.22	-1.1	-0.61	-0.78	0.16	0.1	-0.97	-0.02	0	-0.48	-0.47	0.7	-1.49	-0.08	0.36
AsAt_g1071	4.52	4.42	4.45	4.64	4.39	4.47	4.45	4.45	4.14	4.23	4.66	4.42	4.67	4.46	4.1	4.52	4.41	4.4	4.52	4.39	4.29	4.65	4.49	4.24	4.74	5.79	4.31	4.31	4.48	4.52	4.35	5.07	4.98
AsAt_g10710	3.91	4.08	3.96	4.78	5.04	3.79	4.03	4.23	3.67	3.89	2.38	4.31	2.48	2.84	3.48	3.69	3.26	4.43	4.27	3.49	3.96	4.08	3.81	5.21	3.8	4.33	5.09	4.32	4.32	4.03	4.15	2.68	4.28
AsAt_g10711	6.3	6.21	6.47	6.19	6.08	5.8	5.95	5.45	5.89	5.97	5.88	5.66	5.59	5.81	6.02	5.93	6.06	5.99	5.88	5.58	5.81	5.96	5.98	5.97	5.75	6.13	5.69	6.2	5.8	5.75	5.75	5.62	5.76
AsAt_g10712	4.5	5.01	4.67	4.86	4.23	5.56	4.67	4.76	4.7	5.52	7.63	6.17	7.1	5.54	4.75	4.56	4.61	4.77	7.39	4.91	6.06	5.71	4.47	4.85	4.16	5.06	4.82	6.09	4.58	5.35	4.84	4.97	5.61
AsAt_g10713	4.81	4.69	4.48	4.89	4.68	4.73	4.46	4.79	4.44	4.82	5.14	4.55	5.07	5.15	4.57	4.73	4.45	5.05	5.12	4.84	4.47	5.22	4.85	5.05	4.92	4.98	5.03	4.73	4.93	4.91	4.47	4.61	4.46
AsAt_g10714	5.13	5.21	5.28	5.68	5.17	5.49	5.66	5.38	5.53	5.86	7	6.05	6.14	5.75	4.91	5.49	4.87	5.18	7	4.9	5.89	5.65	4.73	5.53	5.03	5.41	5.06	5.02	5.22	5.07	4.98	5.58	5.63
AsAt_g10715	6.34	6.02	6.19	6.25	5.97	6.09	5.93	6.04	6.07	6.2	6.03	6.28	6.74	6.25	6.36	6.56	6.45	5.92	5.97	6.27	6.3	6	6.63	6.12	6.38	6.17	6.15	6.19	6.31	6.3	6.33	6.73	6.64
AsAt_g10716	2.93	2.87	2.66	2.57	2.19	2.96	3.2	2.48	2.63	2.58	2.53	2.62	2.81	2.76	3.07	2.57	3.39	3.03	2.73	2.22	2.06	2.59	2.71	2.46	2.83	2.79	2.75	3.02	2.59	3.06	2.9	2.4	2.87
AsAt_g10717	5.68	5.66	5.31	4.76	5.4	5.45	5.03	4.93	5.13	5.07	4.91	5.03	4.85	5.04	5.51	5.02	5.37	5.51	5.42	5.19	5.59	5.52	5.28	5.52	5.21	5.07	5.15	5.69	5.54	5.55	5.71	5.56	5.92
AsAt_g10718	6.65	6.36	6.56	6.69	6.33	6.53	6.74	6.49	6.7	6.38	6.54	6.57	6.55	6.4	6.29	6.33	6.2	6.83	6.39	6.45	6.17	6.47	6.41	6.97	6.16	6.54	6.58	6.33	6.76	6.53	6.45	6.48	6.33
AsAt_g1072	6.06	6.02	6.16	6.13	5.98	5.97	5.84	6.04	6.04	6.06	6.03	6.05	5.7	6.15	5.82	6.19	5.95	5.88	6.08	6.05	6.21	6.26	6.18	6.5	6.16	7.23	5.82	6.15	5.84	6.06	6.06	6.09	6.36
AsAt_g10721	6.53	6.22	5.85	6.25	5.88	6.44	6.4	6.57	6.38	6	6.49	6.11	6.42	6.66	5.6	6.19	5.84	6.51	6.14	6.39	6.57	6.72	6.03	6.29	6.02	6.12	6.17	5.76	6.6	6.67	6.44	6.78	6.47
AsAt_g10723	4.69	4.97	4.76	4.78	4.72	4.49	5.03	4.2	4.88	4.54	4.76	4.53	4.88	4.76	4.82	4.63	4.77	4.78	4.89	4.84	5.12	4.77	4.66	4.75	4.65	4.92	4.77	4.72	4.26	4.6	4.9	4.5	4.47
AsAt_g10724	4.43	4.2	3.74	3.86	3.59	3.7	3.55	3.8	4.21	4.16	3.96	3.79	4.16	3.4	4.16	4.03	3.76	3.47	4.33	4.33	3.88	4.1	4.12	3.93	4.15	3.75	4.03	3.85	3.5	4.12	3.96	4.34	4.18
AsAt_g10725	4.39	4.37	4.78	4.77	3.69	4.32	2.83	4.48	3.28	4.02	4.29	4.82	3.76	4.63	4.12	4.19	3.39	3.1	4.41	4.49	4.25	4.68	3.9	4.75	4.18	2.87	4.41	3.73	4.27	4.5	4.73	4.09	4.78
AsAt_g10727	4.21	4.7	4.94	4.49	5.34	4.5	4.26	4.11	5.07	4.16	4.77	5.04	4.1	4.99	5.71	4.76	5.6	5.29	5.85	5.39	5.61	5.69	5.28	4.97	5.61	3.84	5.08	5.51	4.69	5.09	5.67	2.73	5.02
AsAt_g1073	5.05	4.91	4.52	4.52	4.92	4.9	5	5.02	4.57	4.73	4.43	4.98	4.87	4.82	4.83	5.05	4.56	4.98	4.98	4.99	4.77	4.63	4.86	5.13	4.32	5.85	4.57	4.74	5.01	4.62	4.63	4.9	5.16
AsAt_g10730	6.23	6.27	5.84	6.28	6.16	6.1	6.29	6.39	6.41	6.17	5.89	5.73	6.23	5.69	5.63	5.93	5.63	5.92	6.05	6.02	5.76	5.89	5.92	6.04	5.76	5.25	5.65	5.78	5.72	6.03	5.75	5.83	5.77
AsAt_g10736	3.77	3.75	4.28	3.67	3.92	4.4	4.11	3.78	4.02	3.76	3.62	4.32	4.07	3.82	3.71	3.86	3.69	3.75	4.05	3.91	4.42	3.52	3.97	4.24	3.96	3.5	3.79	4.07	4.04	4.04	4.03	4.44	3.99
AsAt_g10737	3.11	2.81	3.04	2.18	2.98	2.89	2.46	2.94	2.12	3.16	2.3	3.14	2.72	3.11	2.87	2.66	2.74	3.1	3.42	3.12	3.47	2.74	3.11	3.22	3.09	2.72	2.61	3.69	2.38	3.16	3.05	3.44	3.67
AsAt_g10738	3.74	3.4	3.75	3.55	3.22	4.53	3.47	3.44	3.15	3.22	2.94	3.56	3.25	3.18	3.96	3.47	4.16	3.27	3.65	3.47	3.32	3.63	3.27	3.25	3.57	3.24	3.72	3.58	2.08	3.31	3.79	4.45	4.73
AsAt_g10741	3.35	3.25	2.69	3.26	3.49	3.24	3.2	3.49	2.68	3.09	2.8	3.23	2.87	3.03	3.27	3.37	3.04	3.11	3.22	2.55	3.16	3.08	3.04	3.36	3.1	3.14	3.04	3.26	2.85	2.87	2.74	3.53	3.13
AsAt_g10747	0.27	1.95	2.12	2.45	1.4	2.28	4.09	2.98	3.65	2.52	3.65	2.29	2.11	3.37	1.76	2.44	3.17	3.32	3.85	3.05	4.1	4.12	3.17	3.59	2.24	3.78	3.07	3.05	2.92	3.44	3.14	1.72	2.55
AsAt_g10749	-0.12	0.29	0.2	-1.03	-0.58	2.08	-1.82	-0.11	-1.69	1.86	3.24	3.66	1.13	2.38	-0.72	-0.61	-1.37	-1.15	0.63	-0.58	1.32	0.19	0.31	0.73	-1.25	1.37	0.27	-0.6	-0.13	0.21	0.17	-0.13	1.39
AsAt_g10752	6.87	6.87	7.2	6.13	6.33	5.83	6.63	6.3	6.04	6.56	6.94	6.87	5.39	7.12	6.98	6.88	6.55	6.47	6.94	6.38	6.8	6.61	6.26	6.45	6.68	6.75	6.37	6.62	6.09	6.43	6.57	6.45	6.74
AsAt_g10755	8.68	8.58	8.66	8.37	8.74	8.22	8.24	7.98	8.38	8.33	8.11	8.29	8.17	8.06	7.8	7.76	8.17	8.14	8.3	8.26	8.4	8.43	8.26	8.27	8.15	8.04	8.22	8.25	8.19	8.45	8.51	8.4	8.44
AsAt_g10756	6.6	6.9	6.97	6.99	7.38	6.81	6.78	6.68	6.77	6.85	6.33	6.56	6.32	6.4	6.31	6.15	6.78	6.72	6.91	6.82	6.83	6.87	6.92	7.15	6.95	6.35	6.83	6.91	6.41	6.86	6.99	6.61	7.54
AsAt_g10757	7.44	7.45	7.47	7.49	7.11	7.56	6.94	7.16	7.77	7.49	6.83	7.49	6.79	6.73	6.79	6.64	7.59	7.47	7.57	7.34	7.43	7.54	7.47	7.36	7.46	6.46	7.27	7.69	7.33	7.52	7.67	6.81	7.62
AsAt_g10758	4.88	5.16	4.79	6.3	6.22	5.18	5.62	5.37	7.36	5.72	5.52	4.74	4.52	4.25	5.39	4.44	3.19	4.38	7.19	6.31	7.51	6.34	2.54	5.26	5.6	6.04	5.9	4.73	3.02	5.28	5.08	4.33	3.04
AsAt_g10763	4.54	4.23	4.13	4.36	4.82	4.51	4.92	4.51	4.52	4.77	4.79	4.67	5.01	5.01	4.69	4.65	4.58	4.47	4.12	4.55	4.43	4.63	4.66	4.71	4.5	4.63	4.52	4.65	4.26	4.35	4.47	4.87	4.72
AsAt_g10764	3.41	3.14	3.39	3.41	3.18	3.28	3.34	3.38	3.04	3.29	3.3	2.74	3.46	3.12	2.58	2.69	3.2	3.49	3.47	3.38	3.37	2.93	3.4	3.63	3.19	3.56	3.34	3.46	3.24	3.31	2.65	3.47	3.73
AsAt_g10765	-0.55	0.41	0.5	1.41	1.73	1.66	1.37	1.4	1	2.15	1.25	1.56	1.34	1	0.5	1.55	1.43	1.12	0.82	1.92	0.96	1.42	2.26	-0.66	1.22	1.44	1.56	1.83	0.84	1.62	1.26	2.38	2.42
AsAt_g10767	5.39	5.25	4.86	5.65	5.38	5.59	5.74	5.48	5.92	5.26	5.43	5.45	5.63	5.48	5.64	5.79	5.33	5.25	5.78	5.62	5.26	5.26	5.38	5.65	5.3	5.64	5.31	5.52	5.25	5.53	5.5	5.95	5.79
AsAt_g10768	4.79	4.49	4.25	4.69	4.39	4.77	4.38	4.92	4.51	4.54	4.37	4.93	4.58	4.76	3.98	4.93	4.24	4.69	4.37	4.64	4.75	4.72	4.63	4.43	4.27	4.34	4.46	4.31	4.53	4.72	4.54	5.47	5.15
AsAt_g1077	3.04	3.43	3.25	3.4	3.33	3.41	3.46	3.75	3.07	3.09	3.27	3.49	3.36	3.35	3.11	3.43	3.18	2.64	2.86	3.38	2.95	2.86	2.98	3.38	3.03	4.38	2.79	2.95	2.61	2.6	3.25	2.51	3.36
AsAt_g10772	8.73	8.45	8.18	8.42	8.33	8.46	8.55	8.44	8.55	8.39	8.6	8.36	8.83	8.55	8.47	8.38	8.07	8.48	8.26	8.68	7.93	8.18	8.19	8.52	8.44	7.84	7.97	8.07	8.38	8.31	8.21	8.67	8.29
AsAt_g10773	5.4	5.41	5.03	6.47	5.93	6.08	6.58	5.77	5.79	5.75	6.1	5.99	6.01	6.39	6.09	6.15	6.03	6.12	5.96	6.16	5.78	6.04	5.99	6.41	6.24	6.11	5.82	5.76	6.27	6.24	6.16	5.5	6.11
AsAt_g10775	2.88	3.36	3.28	3.33	3.22	3.5	3.52	3.44	3.08	3.47	2.99	3.59	3.33	3.59	3.59	3.78	3.35	3.14	3.56	3.23	3.24	3.48	3.17	3.5	3.41	3.85	3.19	3.18	3.6	3.48	3.67	3.98	3.21
AsAt_g10776	4.03	3.85	4.22	3.75	3.75	4.48	4.62	4.23	3.95	4.15	2.99	4.77	3.36	3.32	4.36	3.95	4.04	3.82	4.05	4.1	4.18	4.32	4.09	4.2	3.88	3.81	4.43	4.08	3.35	4.25	4.06	3.89	4.31
AsAt_g10779	6.61	6.64	6.82	6.9	6.62	7.01	6.61	6.69	6.76	6.6	8.12	7.42	7.58	6.82	6.94	6.64	6.47	6.41	8.31	6.31	7.6	7.46	6.43	6.26	6.14	6.79	5.69	6.94	6.12	6.54	6.23	6.62	6.93
AsAt_g10780	5.29	5.2	5.1	5.26	5.21	5.35	5.11	5.3	5.27	5.39	5.65	5.38	5.75	5.82	5.15	5.82	5.38	5.49	5.25	5.39	4.95	5.29	5.46	5.52	5.34	5.46	5.13	5.15	5.24	5.42	5.38	5.72	5.3
AsAt_g10781	5.31	5.34	5.33	5.4	4.71	5.37	5.87	5.53	4.72	5.16	5.01	5.49	5.05	5.54	4.41	5.46	5.42	5.48	4.83	5.22	4.79	5.55	5.5	6.06	5.1	5.4	4.91	5.18	5.54	5.87	5.67	5.11	5.47
AsAt_g10782	0.36	1.55	1.23	1.06	1.06	1.36	0.61	2.06	0.61	0.65	1.44	1.25	0.73	1.61	2.25	1.14	1.22	1.46	1.85	1.77	1.12	2.04	1.26	1.94	1.73	1.69	1.42	1.6	1.28	1.89	1.89	1.34	-1.95
AsAt_g10783	6.53	6.5	6.11	6.13	6.01	5.98	6.46	5.74	6.69	6.12	6.18	5.85	6.51	6.15	6.21	5.6	5.01	6.04	5.77	5.83	5.14	5.62	5.64	5.89	5.75	5.76	5.81	5.3	5.78	5.97	5.79	5.48	5.85
AsAt_g10784	1.35	1.52	1.68	1.28	1.5	-0.07	2.22	0.79	-0.07	2.19	0.84	1.51	1.04	1.01	1.72	1.42	-0.23	2.28	1.79	1.5	0.26	1.83	0.6	2.67	2.41	2	2.01	0.81	1.9	2.57	2.01	2.5	2.5
AsAt_g10787	2.51	3.11	2.82	2.81	2.54	2.86	2.66	2.39	2.7	2.64	2.63	2.69	2.68	2.31	2.48	2.12	2.38	2.89	3.05	2.82	2.78	2.56	3.11	2.95	2.97	2.2	2.71	2.89	2.44	2.84	2.79	2.55	2.86
AsAt_g1079	5.9	5.76	5.51	5.84	5.51	5.64	5.73	5.7	6.02	5.69	5.7	5.7	5.12	5.34	5.32	5.66	5.12	5.61	5.73	5.33	5.19	5.5	5.59	5.25	5.17	6.53	5.2	5.51	5.38	5.67	5.44	5.51	5.3
AsAt_g10790	4.9	5.02	5.39	5.09	5.07	5.5	4.67	5.19	4.92	4.91	4.48	5.6	4.53	4.15	5.26	5.4	4.56	4.59	4.17	4	4.26	4.25	4.34	4.84	4.45	4.29	4.27	4.24	4.31	4.48	4.26	5.13	5.4
AsAt_g10791	4.96	4.84	5.43	6.04	5.87	4.91	5.54	5.15	4.41	5.11	5.63	5.66	4.88	5.92	5.14	5.76	4.63	5.36	4.68	5.47	4.52	4.73	4.68	6.2	5.52	4.7	5.03	4.63	4.9	4.71	4.63	5.5	6.43
AsAt_g10795	6.18	6.16	6.04	6.43	6.34	5.76	6.83	6.16	6.18	6.17	5.23	6.39	5.11	5.74	6.07	6.03	5.9	6.12	5.6	5.94	5.93	5.74	6.05	6.08	5.86	5.59	5.74	5.76	6.07	6.23	6.23	6.1	5.96
AsAt_g10797	5.03	5.1	4.91	4.84	4.99	5.12	4.56	4.85	4.64	4.6	4.87	5.37	4.62	5.06	5.1	4.66	4.54	4.97	4.98	5.09	4.93	4.93	4.85	5.14	5.21	5.24	4.64	4.75	4.06	4.99	5.14	4.54	4.71
AsAt_g10798	3.38	3.03	3.4	4.49	3.76	2.82	3.25	3.26	3.5	3.42	3.15	3.37	3.46	2.4	4.06	3.99	3.22	3.62	3.41	3.26	3.12	3.45	3.15	2.72	3.1	2.93	3.4	3.64	3.46	3.01	3.22	3.42	3.13
AsAt_g108	7.09	7.01	6.83	6.64	6.83	6.9	6.88	6.77	6.68	6.85	6.86	6.76	6.85	6.97	6.73	6.81	7.1	7.19	7.19	7.16	7.09	7.01	7.24	7.41	6.93	6.82	6.97	7.12	7.08	7.18	7.16	7.21	6.91
AsAt_g1080	5.38	5.15	5.08	5.26	5.2	5.45	5.44	5.65	5.42	5.19	5.13	5.5	5.25	5.4	4.89	5.41	5.17	5.55	5.3	5.42	5.32	5.53	5.51	5.26	5	6.34	5.18	5.26	5.66	5.59	5.53	5.69	5.4
AsAt_g10801	3.84	4.14	4.16	3.62	4.19	4.11	3.84	4.24	3.96	3.45	3.05	3.88	5.08	3.4	3.9	3.47	4.12	3.94	2.73	3.61	3.3	3.46	4.46	3.74	3.48	3.26	3.6	4.53	4.37	3.9	3.72	4.17	3.63
AsAt_g10803	6.03	5.82	5.99	5.95	5.87	5.73	5.92	5.84	5.98	5.7	5.85	5.98	5.78	5.99	5.81	5.92	5.96	6.08	5.92	5.82	5.83	5.96	6.22	5.88	5.54	5.59	5.76	6.03	5.83	5.89	5.76	6.29	6.15
AsAt_g10806	4.43	4.41	4.93	4.99	3.86	3.96	4.21	3.54	4.01	3.19	5.11	3.81	4.98	5.6	4.31	4.48	3.44	4	5.39	4.21	5.32	3.94	4.02	4.96	4.14	3.49	3.47	4.43	3.65	4.41	4.32	4.21	3.93
AsAt_g10808	9.12	8.43	9.15	9.09	9.03	8.57	9.34	9.68	9.05	9.71	8.51	9.13	7.75	8.61	8.87	9.34	10.39	9.71	9.34	9.55	9.77	10.07	10.01	10.73	10.26	10.27	10.34	9.42	9.67	9.72	9.57	9.5	9.37
AsAt_g1081	2.92	2.32	2.6	2.24	2.37	3.15	2.19	2.31	2.68	2.64	2.53	2.84	2.11	2.89	2.22	2.66	1.85	2.91	2.89	2.71	2.14	3.33	3.22	3.23	2.44	3.54	2.69	2.89	3.01	2.84	3.11	3.03	2.45
AsAt_g10811	3.98	3.81	3.99	4.16	3.97	3.95	4.01	4.05	4.11	3.91	3.77	4.08	3.84	3.84	3.99	4.1	3.67	3.89	3.78	3.5	4.17	3.69	4.03	4.04	3.75	3.9	4	3.76	3.69	4.02	3.75	4.16	4.01
AsAt_g10812	3.98	3.76	3.59	3.89	3.52	3.87	3.9	4.12	3.82	3.08	3.35	3.83	3.45	3.53	3.46	3.69	3.34	3.46	4.24	4.11	4.26	3.96	3.59	3.78	3.08	3.89	3.69	3.8	3.78	3.91	3.9	3.64	3.18
AsAt_g10816	5.13	5.2	4.45	4.95	5.19	5.03	4.88	4.59	4.61	4.86	4.75	4.96	4.76	4.96	5.28	4.46	5.33	4.91	4.68	4.86	4.97	5.09	5.09	4.9	4.99	5.12	5.16	5.3	4.46	5.17	5.06	5.31	5.55
AsAt_g10817	4.51	4.48	3.75	4.44	4.3	4.37	4.63	4.25	4.61	4.05	4	4.74	4.49	4.27	4.28	4.47	4.47	4.36	5.49	4.8	5.44	5.22	4.27	5.08	4.71	5.28	4.44	4.57	4.53	4.68	4.37	4.07	4.08
AsAt_g10818	6.17	6.54	6.54	6.67	6.96	6.61	6.26	6.56	6.35	6.1	5.69	6.73	6.46	6.03	7.17	6.42	6.85	6.8	7.14	6.54	7.13	6.61	6.61	6.73	6.53	6.62	6.61	7.07	6.81	6.21	6.78	6.23	6.25
AsAt_g10819	1.66	1.84	1.75	1.87	2.1	1.78	2.11	2.24	1.95	1.87	2.34	1.83	2.09	2.18	1.78	1.73	1.89	1.78	1.48	1.71	1.45	1.52	2.31	2.09	1.93	1.37	2	2.04	1.54	1.73	2	2.13	2.37
AsAt_g1082	0.59	1.57	1.21	1.62	1.55	2.27	1.73	2.65	1.68	2.08	0.74	2.26	1.51	2.43	1.1	1.78	0.51	0.42	0.95	2.11	1.17	1.75	2.37	1.92	1.04	2.97	2.21	1.41	2.17	1.37	2	3.1	2.09
AsAt_g10820	5.71	5.47	4.6	5.15	4.3	5.36	3.54	4.65	3.7	4.25	3.9	4.41	5.13	3.92	4.24	3.4	2.59	2.68	3.44	2.39	2.99	3.08	3.32	4.75	2.91	2.24	4.48	3.02	3.34	2.74	2.94	3.78	4.72
AsAt_g10822	4.74	4.6	3.32	3.02	4.28	5.11	4.07	3.91	2.2	4.42	4.66	4.13	5.02	4.14	4.45	4.01	1.51	3.01	3.79	3.93	3.08	2.24	2.94	4.25	4.11	4.25	4.74	2.81	2.93	4.41	3.88	3.39	3.76
AsAt_g10824	1.4	1.29	1.28	0.52	1.8	0.48	1.07	0.67	0.77	1.56	2.17	0.37	0.23	2.6	1.98	0.98	0.86	-0.53	1.87	-1.25	1.18	1.15	0.83	2.19	0.9	0.98	0.57	1.9	-0.62	1.65	0.61	2.66	1.03
AsAt_g10826	2.03	1.94	1.69	1.74	1.13	1.57	1.86	1.27	0.98	1.09	1.13	0.67	1.7	1.65	0.67	1.25	2.04	1.72	2.31	1.98	1.35	1.43	0.88	1.9	1.75	0.99	1.96	2.2	0.39	1.6	1.84	2.22	1.51
AsAt_g10832	7.99	8.27	8.24	7.8	8.02	8.04	8.28	7.73	8.08	8.26	8.12	7.98	7.64	8	8.38	7.74	8.53	8.51	8.52	8.04	8.28	8.25	8.4	8.34	8.28	8.29	8.48	8.7	8.52	8.22	8.39	8.08	8.1
AsAt_g10833	6.21	6.13	6.27	6.32	6.12	6.22	6.08	6.3	5.84	6.23	6.15	6.3	5.82	6.34	5.82	5.98	6.17	6.41	5.75	6.34	6.06	6.1	6.73	6.78	6.44	6.32	5.6	6.31	6.71	6.18	6	6.36	6.19
AsAt_g10836	3.61	3.2	3.25	3.22	3.89	3.74	3.13	3.7	3.8	3.08	3.23	3.95	3.25	3.17	3.03	3.1	3.42	4.08	4.4	4.33	3.7	4.2	3.97	4.33	3.97	4.72	3.41	3.6	3.47	4.33	4.52	2.78	3.64
AsAt_g10839	4.28	3.66	3.24	4.05	3.53	3.45	3.84	3.86	4.28	3.52	3.23	3.19	3.21	3.07	3.09	2.67	3.37	3.35	3.6	3.53	3.9	3.58	3.68	3.72	2.46	3.1	3.77	3.51	3.5	3.38	3.42	4.8	3.9
AsAt_g1084	6.75	6.82	7.07	6.87	6.79	6.65	6.85	6.6	6.47	6.56	6.79	6.87	6.61	6.92	6.69	6.69	6.82	6.91	6.92	6.62	6.79	6.84	6.79	6.97	6.8	7.8	6.69	6.85	6.87	6.85	6.91	6.8	7.13
AsAt_g10845	4.69	4.3	5.03	4.41	4.36	4.5	3.83	4.48	3.59	4.7	3.65	4.96	3.34	4.21	4.6	4.54	4.24	4	4.7	4.69	5.05	4.91	4.85	4.96	4.13	4.74	4.48	5.12	4.76	4.84	4.98	4.38	4.93
AsAt_g10847	4.64	4.9	4.75	4.67	4.49	4.31	4.09	4.29	4.42	4.03	3.56	4.2	3.62	3.53	4.29	4.01	6.01	5.36	4.81	4.6	4.84	4.73	5.67	4.5	4.16	4.29	4.19	5.92	3.74	4.71	4.55	4.54	4.09
AsAt_g10848	1	2.24	1.76	2.11	2.3	2.05	2.3	2.48	2.14	2.15	2.5	2.69	2.25	2.09	2.81	2.57	2.97	3.66	3.3	2.78	3.03	2.57	3.18	2.65	2.46	2.78	2.29	3.24	3.6	2.66	2.45	2.45	2.3
AsAt_g10849	5.67	5.25	5.47	5.05	5.63	5.53	5.53	5.94	5.23	5.8	6.29	6.09	6.03	5.8	5.01	5.51	5.52	5.64	6.06	4.95	5.08	5.51	5.97	5.06	4.65	5.11	5.2	6.21	5.69	5.35	5.09	5.16	5.85
AsAt_g10850	3.52	3.72	1.89	3.49	2.27	3.3	3.6	2.84	2.93	2.27	2.11	1.88	1.83	1.38	2.62	2.13	2.31	3.57	3.31	3.07	3.34	3.14	1.69	2.9	3.29	2.73	2.9	2.31	2.64	2.63	2.59	2.53	2.92
AsAt_g10851	3.26	2.91	-0.17	3.23	0.32	3.1	3.09	3.44	2.24	1.25	1.56	2.31	2.06	1.77	0.46	1.82	-0.19	2.97	2.92	2.69	3.33	3.44	1.42	3.9	2.82	3.22	2.88	1.33	2.81	2.96	3.69	0.32	2.05
AsAt_g10859	6.13	6.12	5.45	5.69	6.03	6.05	5.56	5.65	4.61	5.97	5.76	5.93	5.77	5.74	6.16	6.05	6.19	6.09	6.19	6.28	6.13	6.16	6.1	6.08	6.3	6.4	4.95	6.18	5.77	6.28	6.26	5.97	5.99
AsAt_g1086	8.85	8.29	7.82	8.35	8.02	8.66	8.26	8.33	8.53	8.29	7.83	8.07	8.52	7.77	6.92	7.9	7.83	8.39	7.49	8.44	7.89	8.52	8.42	8.26	7.8	9.5	8.18	7.99	8.78	8.62	8.18	9.14	9.19
AsAt_g10860	4.71	4.75	4.46	5.26	5	5.07	4.81	4.85	4.36	4.86	5.19	4.97	4.75	5.35	4.73	4.86	5.01	5.12	5.17	5.02	4.82	5	5.25	5.24	4.71	5.05	4.13	5.31	5.1	4.98	4.96	5.32	5.41
AsAt_g10861	4.74	4.63	4.24	4.76	4.92	4.83	4.33	4.44	3.61	4.75	4.02	3.98	3.61	4.3	5.19	4.68	4.67	4.53	5.08	4.62	5.34	4.84	4.4	4.7	4.41	4.38	4.32	5.07	4.68	4.35	5.21	4.5	4.96
AsAt_g10865	3.58	3.54	2.91	3.35	3.16	3.62	3.23	3.5	3.47	3.81	3.29	3.6	3.72	3.52	3.67	3.85	3.57	4.14	3.38	3.33	3.08	3.5	4.14	3.76	3.37	3.09	3.65	3.71	3.96	3.32	3.04	4.03	4.42
AsAt_g1087	4.23	4.04	4.1	3.89	3.86	3.96	3.88	3.84	3.73	4.23	3.98	4.22	4.02	4.21	3.94	3.97	3.86	4.1	4.1	3.86	4.18	4.13	4.06	4.43	3.9	4.95	3.93	4.33	4.07	3.99	4.25	4.62	4.57
AsAt_g10870	7.36	7.5	6.84	6.67	6.92	7.32	6.73	6.93	6.47	6.72	6.78	7.16	7.25	6.99	7.04	6.83	7.4	7.1	6.48	6.32	5.92	6.97	7.46	6.55	6.54	6.18	6.99	7.55	7.04	7.42	7.27	7.5	7.46
AsAt_g10871	3.09	3.43	3.4	2.98	3.11	3.51	3.42	3.57	2.87	3.47	3.33	3.47	3.48	3.67	3.27	3.08	4.03	3.36	3.64	3.76	3.87	3.59	3.88	3.39	3.48	3.69	3.03	3.91	3.25	3.4	3.66	4.02	3.89
AsAt_g10872	3.18	3.36	3.59	2.64	2.76	3.2	3.17	3.16	2.83	2.82	2.41	2.96	2.73	2.9	3.35	3.36	2.6	2.24	3.12	3.31	3.28	3.12	2.79	3.79	3.45	3.11	3.2	2.86	2.65	3.33	3.06	3.26	3.51
AsAt_g10873	0.47	0.24	-0.47	0.43	-0.28	1.42	0.2	1.27	-1.32	0.59	2.02	1.58	2.34	0.89	-0.63	-0.04	-0.98	-0.52	1.41	0.1	1.46	2.12	-1.33	0.35	-0.91	1.26	-0.25	-0.34	-0.86	0.87	1	0.58	1.61
AsAt_g10874	5.95	5.83	5.41	5.74	5.79	5.87	5.32	5.88	5.6	5.7	5.44	5.81	5.51	5.78	5.48	5.76	5.65	5.87	5.66	5.86	5.66	5.67	5.66	6.15	5.42	5.76	5.92	5.68	6.01	5.87	5.58	6	5.89
AsAt_g10875	5.45	5.03	4.59	5.08	5.25	5.35	5.21	5.51	5.22	5.21	5.21	5.09	5.55	5.1	4.57	4.93	4.97	5.03	5.48	5.34	5.12	5	5.34	5.58	5.17	5.26	5.08	4.97	5.02	5.24	5.21	5.42	5.64
AsAt_g10877	2.77	1.91	2.47	2.6	1.63	1.82	2.11	3.3	2.9	1.75	2.78	2.81	0.92	1.79	0.63	1.32	2.04	1.7	2.7	2.3	2.83	2.15	2.09	3.77	2.75	1.37	2.94	1.99	1.19	2.53	2.22	2.34	0.32
AsAt_g10878	8.06	7.98	8.26	9.85	9.45	8.07	8.43	8.59	8.4	9.67	6.67	8.54	10.06	7.11	10.23	10.18	9.17	8.73	8.96	9.18	9.01	9.13	9.04	9.93	9.13	9.32	8.81	9.09	8.42	9.28	9.33	9.7	9.41
AsAt_g10879	0.71	-0.83	0.65	3.28	1.43	1.46	1.07	5.58	1.67	3.05	6.2	5.82	2.44	5.03	2.2	2.96	0.35	0.49	-0.05	1.42	-0.12	2.31	2.59	5.95	3.08	-0.02	2.68	0.79	-0.09	2.5	2.15	0.36	1.2
AsAt_g10881	3.79	3.74	2.06	3.95	3.98	3.92	3.73	3.76	3.95	3.65	2.02	3.79	3.84	2.16	4.18	3.71	4.63	3.87	3.94	4.09	4.36	4.41	4.26	4.2	4.2	3.97	4.36	4.26	2.77	4.2	4.68	3.56	3.29
AsAt_g10883	3.76	5.04	4.26	3.58	3.8	5.4	4.32	4.24	4.01	4.58	7.92	5.35	7.5	4.98	5.02	4.56	2.96	1.57	6.23	3.05	6.78	3.36	2.27	2.98	2.67	4.11	3.79	4.97	3.01	1.51	1.31	4.71	4.76
AsAt_g10886	0.53	2.06	1.44	0.06	1.59	1.44	1.28	0.1	0.23	1.45	1.03	2.06	1.56	1.42	2.34	1.97	2.23	1.76	1.94	1.53	1.84	1.86	0.09	2.55	1.59	-1.18	1.71	2.02	2	0.36	1.79	-0.75	-0.46
AsAt_g10888	4.89	4.52	4.53	5.13	4.87	4.5	4.86	5.16	5.08	4.74	3.53	4.85	4.72	3.51	4.17	4.8	4.53	4.87	4.36	4.98	4.87	4.6	4.85	4.24	4.49	4.19	4.6	4.41	4.88	4.68	4.57	5.63	5.02
AsAt_g10889	4.46	4.76	4.79	4.63	4.65	4.87	5.08	5.03	5.55	5.09	5.84	4.63	5.04	5.12	4.31	4.38	4.74	4.95	5.77	4.99	5.45	4.95	4.63	5.08	4.88	5.34	4.76	5.03	4.84	4.84	4.81	4.92	4.83
AsAt_g1089	1.14	1.02	0.87	0.91	0.91	1.34	0.88	-0.38	1.34	2.17	1.33	1.18	0.62	1.05	1.38	0.12	0.24	-0.65	1.31	0.9	0.14	0.42	1.45	1.46	0.89	-0.34	1.02	1.52	1.43	-1.95	1.2	3.29	2.59
AsAt_g10891	4.93	4.46	3.81	3.94	3.93	4.43	4.18	4.23	4.03	4.18	3.75	4.54	4.16	3.65	4.5	4.41	4.02	3.7	4.42	4.49	4.64	4.4	3.63	4.57	4.54	4.82	4.32	3.84	4.03	4.58	4.64	4.31	4.32
AsAt_g10892	4.1	3.77	3.71	3.75	3.42	3.93	3.76	3.91	3.42	4.23	2.84	3.82	3.9	3.04	4.23	3.73	3.7	3.79	4.25	4.19	4.22	4.1	3.77	3.44	4.16	3.87	4.2	3.81	3.65	4.07	4.04	4.25	4.18
AsAt_g10893	7.24	7.2	7.24	7.23	7.02	7.32	7.04	7.33	6.84	7	7.03	7.43	7.15	7.07	6.92	7.04	7.19	7.15	7.25	7.34	7.31	7.22	7.23	7.24	7.37	7.39	7.35	7.17	7.25	7.2	7.28	7.39	7.22
AsAt_g10895	3.07	2.58	2.22	1.94	1.96	2.42	2.66	2.52	2.45	1.83	2.53	3.1	1	2.2	2.19	2	2.9	3.17	3.89	3	2.76	3.43	3.19	3.81	2.9	2.55	2.84	2.89	2.11	2.49	2.58	1.91	2.68
AsAt_g10896	4.93	5.06	4.85	4.29	4.84	4.93	4.53	4.68	4.39	5.05	4.94	4.71	5.48	5.2	5.4	4.8	5.24	4.75	4.88	4.65	4.5	4.67	4.82	4.17	5.01	4.59	4.99	5.15	4.52	4.85	4.93	4.63	4.54
AsAt_g10897	7	7.11	7.07	6.98	7.04	7.01	6.89	6.55	6.54	6.67	7.09	7	6.61	7.15	7.05	6.72	7.11	7.05	7.17	6.87	7.42	7.08	7.15	6.7	6.77	6.97	6.89	7.32	6.66	6.86	7.07	6.74	6.97
AsAt_g10900	4.61	4.52	5.91	5.49	5.59	4.62	5.09	4.23	4.91	5.03	4.96	5.08	4.98	5.18	5.57	5.2	5.17	5.2	5.25	5.08	5.62	5.26	5.08	5.3	5.11	5.34	4.93	5.63	4.94	4.85	5.37	4.7	4.97
AsAt_g10909	2.91	2.76	2.78	2.57	2.64	2.7	1.93	2.91	2.85	2.6	1.86	2.63	2.64	2.5	2.37	2.7	2.74	2.85	3.26	2.8	2.46	3.15	3	3.05	2.96	2.68	2.26	3	3.1	3.26	2.58	2.66	2.94
AsAt_g1091	4.22	3.83	4.03	4.09	3.86	4.28	3.73	4.25	3.52	4.21	3.78	4.36	3.71	4.03	3.9	4.05	4.13	4.21	4.04	4.13	3.76	4.36	4.59	4.4	4.21	5.43	3.85	4.26	3.99	4.11	4.24	4.47	4.13
AsAt_g10918	7.12	6.93	6.82	6.67	5.93	6.53	6.12	6.65	6.76	6.56	6.37	6.65	6.39	6.28	6.61	6.49	7.1	7.07	6.82	7.01	6.86	7.03	6.85	7.03	7.14	7.06	6.85	6.75	6.57	7.28	7.16	7.13	6.93
AsAt_g1092	4.82	4.56	4.24	4.47	4.47	4.53	4.61	4.33	4.66	4.06	4.41	4.49	4.08	4.32	4.17	4.24	4.37	4.52	4.73	4.58	4.45	4.61	4.91	4.52	4.38	5.58	4.42	4.59	4.11	4.6	4.51	4.91	4.72
AsAt_g10921	7.19	7.02	6.24	6.5	6.17	6.88	6.57	6.56	7.17	5.96	6.14	5.88	6.33	5.46	5.8	5.36	5.25	4.12	0.48	1.54	2.61	-1.05	4.38	2.06	2.4	1.67	-0.57	6.28	3.49	1.42	0.2	6.04	5.6
AsAt_g10923	3.4	3.45	2.93	2.52	2.8	3.47	3.07	2.81	2.15	3.04	3.23	3.2	3.04	2.87	2.82	2.69	2.47	3.33	3.41	2.7	3.47	2.78	3.11	3.37	3.36	2.86	2.97	2.83	2.41	3.27	2.61	3.57	3.85
AsAt_g10928	6.45	6.5	5.41	5.61	6.34	6.37	5.8	6.42	5.51	5.95	5.81	5.41	5.37	5.45	5.35	5.8	4.84	6.11	5.86	5.83	5.27	5.67	5.1	6.23	5.87	5.52	5.96	4.81	6.19	6.22	5.67	5.13	6.01
AsAt_g1093	5.61	5.38	5.2	5.5	5.37	5.18	5.39	5.66	5.58	5.2	5.37	5.56	5.14	5.49	5.03	5.55	5.35	5.5	5.58	5.32	5.51	5.58	5.25	5.6	5.38	6.42	5.26	5.21	5.23	5.31	5.09	5.63	5.63
AsAt_g10931	6.34	5.98	5.06	5.28	4.93	6.1	4.8	5.5	5.6	5.16	5.88	5.6	5.39	5.73	5.35	5.48	5.3	5.8	5.79	5.6	5.55	5.68	5.88	6.2	5.29	4.92	3.9	5.62	5.38	5.78	5.68	6.23	5.87
AsAt_g10932	4.54	4.39	4.71	4.58	4.74	4.4	4.3	4.21	4.74	4.36	4.2	4.82	4.21	4.12	4.35	4.64	4.52	4.77	5.22	5	5.13	4.73	4.95	4.9	4.94	4.8	4.97	4.82	4.85	5.16	5.02	4.49	4.63
AsAt_g10935	6.77	7.08	6.03	5.91	7.01	6.81	7.08	6.48	6.67	6.99	6.74	6.5	6.56	6.9	6.6	6.35	6.42	6.9	6.95	6.83	6.77	6.88	6.37	6.33	7.15	6.89	6.92	6.5	6.87	7.04	6.93	7.13	6.85
AsAt_g10937	6.13	6.28	6.55	6.32	6.13	6.13	6.98	5.98	6.37	5.97	6	6.51	6.21	6.14	6.47	6.31	6.12	6.33	6.57	6.25	6.36	6.49	6.09	6.01	6.39	6.35	6.28	6.13	6.29	6.49	6.5	5.91	6.23
AsAt_g10938	2.18	2.72	2.81	2.75	3.37	2.59	3.65	2.75	2.33	3.41	2.69	2.35	2.82	2.71	1.89	2.15	2.74	2.52	2.83	2.38	2.39	2.51	2.98	3.92	2.05	3.01	2.34	2.92	2.44	2.13	2.26	3.83	4.3
AsAt_g1094	2.82	2.73	2.75	2.71	2.89	2.95	3.02	2.84	2.37	3.18	3.15	2.82	2.84	3.22	2.6	3.01	3.07	3.29	3.41	2.49	2.34	3.09	3.34	3.61	3.04	4.12	3.01	3.19	2.65	3.54	2.98	2.93	3.76
AsAt_g10948	4.25	4.18	3.88	3.62	4	4.04	3.77	3.84	3.64	4.1	3.61	3.3	3.28	3.69	3.38	3.05	3.87	4.03	4.29	4.2	4.16	4.15	3.34	3.72	3.92	3.83	3.85	3.86	4.31	4.1	3.97	4	4.09
AsAt_g1095	4.79	4.48	4.55	4.44	4.32	4.57	4.39	4.59	4.58	4.54	4.36	4.86	4.26	4.69	4.24	4.49	4.83	4.8	5.08	4.86	4.49	4.83	4.79	5.22	4.68	6.08	4.61	4.86	4.47	4.98	4.36	4.59	4.95
AsAt_g10951	3.65	3.76	2.3	2.71	2.51	2.46	2.13	2.58	1.73	1.15	2.11	2.3	-0.34	1.92	0.1	0.03	0.23	0.62	1.48	1.16	1.66	0.98	-0.38	0.78	0.63	1.17	0.55	0.91	-0.33	0.14	1.65	1.09	1.83
AsAt_g10957	6.64	6.15	5.96	6.48	6.44	6.64	6.43	6.84	6.45	6.43	6.04	6.62	6.33	6.31	5.61	6.6	6.25	6.49	6.37	6.76	6.47	6.45	6.64	6.62	6.13	6.42	6.37	6.21	6.74	6.67	6.48	7.14	6.57
AsAt_g10958	2.7	2.38	2.31	2.48	2.63	2.1	3.29	2.72	2.92	2.61	2.19	2.68	2.81	2.45	2.39	2.92	2.51	2.42	2.4	2.7	2	1.96	2.57	4.49	2.43	3	3.24	2.48	2.72	3.12	1.94	2.66	2.93
AsAt_g10961	4.83	4.59	4.46	4.49	4.71	4.58	4.31	4.81	4.43	4.68	4.3	4.63	4.6	4.54	4.5	4.61	4.34	4.79	4.9	4.94	4.62	4.48	4.91	4.7	4.65	4.73	4.57	4.56	4.61	4.59	4.64	5.02	4.86
AsAt_g10962	5.79	5.21	5.34	5.68	5.59	5.34	5.69	5.38	5.71	5.52	5.67	5.74	6.33	5.8	5.03	5.47	5.02	5.61	5.2	5.57	5.54	5.5	5.51	5.61	5.5	5.79	5.35	5.32	5.74	5.31	5.65	6.02	5.76
AsAt_g10963	5.69	5.37	5.17	5.3	5.28	5.38	5.43	5.19	5.81	5.96	5.39	5.39	5.61	5.53	5.06	5.48	5.29	5.36	5.52	5.59	5.34	5.28	5.6	5.29	5.39	4.74	5.14	5.44	5.18	5.46	5.43	5.98	5.76
AsAt_g10964	2.81	2.25	2.03	2.17	0.49	2.29	2.33	1.6	3.46	1.61	2.28	3.64	3.81	2.44	2.29	3.92	3.52	3.99	3.91	4.06	3.89	3.9	4.01	3.64	3.64	3.92	3.89	3.7	3.77	3.7	4.15	1.77	1.4
AsAt_g1097	4.56	4.54	4.41	4.51	4.21	4.7	4.85	4.57	4.85	4.2	4.05	4.18	4.22	4.25	4.54	4.69	4.38	4.25	4.23	4.42	4.48	4.74	3.78	3.92	3.85	5.24	4.43	4.16	4.25	3.94	4.36	3.49	3.86
AsAt_g10979	4.2	4.04	4.01	3.75	3.7	4.01	3.75	4.19	4.11	3.83	3.7	3.76	3.58	3.49	3.36	3.65	3.89	4.07	4.08	4.03	3.98	3.88	4.27	4.05	3.79	3.88	3.77	4.18	4.09	3.92	3.74	3.94	4.01
AsAt_g1098	6.77	6.97	6.81	7.01	6.5	6.31	6.7	6.57	6.93	7.04	7.28	6.91	7.08	6.69	6.87	7.05	6.37	6.44	7.17	6.18	6.98	6.61	6.11	6.17	6.11	7.27	5.82	6.65	6.32	6.39	6.39	6.22	6.59
AsAt_g1099	5.41	5.41	5.52	5.17	5.68	5.13	5.31	5.12	6.07	5.13	5.32	5.16	4.09	5.26	5.17	4.91	5.45	5.61	5.95	5.6	6.13	5.98	5.64	6.28	5.67	7.14	5.76	5.94	5.84	6.16	6.04	5.27	5.82
AsAt_g10991	0.74	0.43	0.19	0.51	0.62	0.81	0.74	1.78	0.32	0.5	1.12	0.63	0.61	1.15	0.54	0.3	0.75	-0.41	0.91	1.1	1.51	0.27	0.78	0.69	0.12	1.98	0.96	1.01	0.67	1.06	1.84	2.03	1.41
AsAt_g10996	4.36	4.26	4.08	3.9	4.73	4.02	4.06	3.62	3.07	3.14	3.17	2.77	3.71	1.7	4.27	4.33	3.69	1.93	2.75	2.47	3.48	0.75	3.61	3.83	2.5	-0.54	2.85	4.33	4.08	2.31	3.12	2.48	3.69
AsAt_g10998	6.37	6.44	6.55	6.49	6.28	6.45	6.47	6.19	6.17	6.31	6.36	6.53	6.18	6.63	6.2	6.32	6.41	6.58	6.48	6.44	6.58	6.68	6.65	6.61	6.44	6.4	6.18	6.41	6.43	6.68	6.76	6.55	6.87
AsAt_g11	7.49	7.42	7.2	7.54	7.8	7.45	7.62	7.62	8.46	7.39	7.2	6.48	7.69	6.31	7.03	6.87	6.41	6.84	6.82	7.2	6.79	6.66	6.55	6.22	6.16	6.99	6.83	6.92	6.85	7.02	6.38	7.33	6.57
AsAt_g110	8.4	8.39	8.65	8.36	8.56	8.55	8.45	8.53	8.35	8.47	8.31	8.47	8.07	8.59	8.32	8.24	8.68	8.71	8.59	8.55	8.72	8.69	8.63	8.77	8.63	8.59	8.58	8.68	8.59	8.58	8.8	8.34	8.34
AsAt_g1100	4.61	4.55	5.23	5.04	4.71	4.62	5.17	4.2	4.95	4.47	4.67	4.98	4.73	4.49	4.57	4.6	5.44	4.82	5.1	5.02	5.06	4.95	5	5.08	4.93	5.66	4.82	4.97	4.69	4.97	5.17	4.58	4.56
AsAt_g11008	2.79	3.27	2.76	3.08	2.31	3.46	3.55	2.99	2.72	3.06	3.01	3.34	3.38	3.15	3.41	3.95	3.58	3.05	3.53	3.37	2.76	3.39	3.86	3.81	3.38	2.36	3.36	3.49	3.76	3.79	3.16	2.3	2.78
AsAt_g11009	2.68	2.64	2.75	2.68	3.05	2.77	2.61	2.87	2.73	2.02	2.72	3.21	2.09	2.56	2.77	3.14	2.27	3.23	3.67	3.28	3.15	2.88	3.46	3.59	2.25	2.75	2.62	3.17	2.83	2.94	3.12	3.05	3.17
AsAt_g11011	3.36	3.27	3.21	3.26	3.25	3.14	3.03	3.67	3.24	3.34	3.6	3.18	3.47	3.41	2.83	3.27	2.94	3.22	3.34	3.37	2.55	3.07	3.54	3.73	3.22	3.21	3.21	3.11	2.57	2.95	2.58	3.26	3.65
AsAt_g11031	5.43	5.18	5	5.1	5.1	5.13	5.03	5.19	5.22	4.67	5.32	5.27	4.94	5.36	5.12	5.31	5.37	5.56	5.68	5.37	5.61	5.64	5.37	5.5	5.26	5.15	4.98	5.41	5.36	5.47	5.2	5.12	5.09
AsAt_g1104	5.95	5.71	5.69	5.89	5.82	6.05	5.74	5.7	5.55	5.72	5.73	5.69	5.81	5.7	5.8	5.82	5.81	5.65	5.98	5.95	5.75	6.09	5.81	6.13	5.83	6.77	5.66	5.81	5.83	6	5.9	6.08	5.82
AsAt_g1105	-0.09	0.11	0.27	0.31	0.05	0.72	-0.32	-0.05	-0.7	-0.69	-1.11	0.02	-1.19	0.16	-0.23	-0.15	0.06	-0.74	1.2	-0.09	-1.18	0.63	0.1	-0.73	0.22	1.09	-1.02	-0.54	-1.95	-0.42	1.22	0.33	-1.95
AsAt_g11051	6.58	6.15	5.77	6.41	6.09	6.36	6.26	6.65	6.02	6.19	5.76	6.47	6.21	6.37	5.91	6.39	5.8	6.28	6.02	6.51	5.87	6.38	6.19	6.27	6.12	6.17	6.11	5.9	6.67	6.28	5.75	6.62	6.33
AsAt_g11052	4.11	4.34	4.43	4.13	4	4.13	4	4.16	4.11	4.33	3.73	4.22	3.92	4.11	4.07	4.29	4.4	4.38	4.43	4.38	4.62	4.32	4.71	4.51	4.56	3.97	4.48	4.4	4.09	4.42	4.62	4.87	4.52
AsAt_g11057	-0.3	0.26	3.7	0.36	3.86	0	3.97	2.34	4.19	3.27	1.15	3.22	4.44	1.09	4.2	4.11	2.1	3.25	3.79	4.23	3.27	3.04	2.64	3.87	4.75	2.46	2.68	2.36	3.05	3.63	3.28	2.56	3.4
AsAt_g1106	2.26	0.82	0.74	0.59	0.44	2.96	0.34	1.27	0.58	2.74	2.88	3.38	1.92	3	0.43	1.66	-0.15	1.06	1.26	0.04	3.1	2.61	2.16	2.91	1.6	1.2	0.41	1.07	1.65	0.85	1.55	0.73	2.66
AsAt_g11062	3.18	3.25	3.41	3.17	3.19	3.18	3.21	3.57	3.88	3.48	3.03	3.73	3.86	3.45	3.3	3.57	3.18	3.85	3.76	3.96	3.78	3.62	3.53	3.64	3.67	3.78	3.37	3.01	3.88	3.52	3.73	3.7	3.33
AsAt_g11063	5.96	5.82	5.9	5.68	5.97	5.79	5.61	5.79	6.63	5.56	5.73	5.53	6.06	5.6	5.53	5.46	5.78	6.61	6.86	6.75	6.89	6.73	5.87	6.36	6.99	6.85	6.23	5.93	6.79	6.88	6.64	5.61	5.81
AsAt_g1108	6.92	7.01	6.82	6.89	6.94	7.08	7.16	6.87	6.37	7.17	6.6	6.9	7.71	6.85	6.84	6.93	6.59	6.94	6.22	6.79	6.27	6.89	7.11	6.88	6.73	7.8	7.01	7.05	7.25	7.12	7.1	6.84	7.45
AsAt_g11083	3.08	3.29	3.5	3.6	3.39	2.67	3.45	0.31	2.83	3.38	1.57	3.74	3.06	2.19	2.44	3.52	3.19	2.79	2.88	2.96	2.83	2.64	3.37	3.05	2.34	2.75	3.03	2.94	2.46	3.34	3.01	2.91	2.7
AsAt_g1109	4.61	4.66	4.47	4.63	4.73	4.58	4.6	4.42	5.35	4.81	4.8	4.64	4.7	4.69	4.44	4.52	4.43	4.45	4.85	4.54	4.69	4.27	4.4	4.59	4.49	5.62	4.35	4.37	4.57	4.69	4.45	4.58	4.54
AsAt_g11094	3.22	2.77	3.38	4.94	5.46	3.09	2.48	3.56	2.62	3.98	3.72	4.71	3.29	4.31	3.07	4.04	3.41	4.19	4.66	4.31	5.64	4.3	3.67	4.65	4.73	4.89	3.3	3.02	3.46	3.68	3.32	2.09	4.65
AsAt_g111	5.1	5.01	5.56	5.6	5.28	5.28	5.67	5.57	5.6	5.25	5.32	5.56	5.4	5.75	5.21	5.52	5.74	5.86	5.81	5.57	5.81	5.71	5.62	5.74	5.42	5.6	5.62	5.6	5.77	5.81	5.69	5.28	5.18
AsAt_g1110	4.29	4.35	4.52	4.72	4.77	4.69	4.86	4.7	4.97	4.56	4.27	4.3	4.19	4.58	4.48	4.44	4.75	4.34	4.6	3.98	4.69	4.72	4.44	4.74	4.25	5.58	4.4	4.65	3.67	4.4	4.46	4.87	4.36
AsAt_g11121	7.81	7.46	7.55	7.81	7.47	7.65	7.6	7.69	7.81	8.06	7.53	7.52	7.76	7.42	7.39	8.12	7.2	8.05	8.04	8.21	7.99	8.02	7.59	8.35	8.19	7.93	7.42	7.28	7.98	8.31	8.02	8.7	8.07
AsAt_g11122	4.53	4.64	4.18	4.69	4.34	4.45	4.28	4.2	3.96	4.08	3.64	3.63	3.8	3.87	3.65	3.86	4.18	4.81	4.43	4.46	4.84	3.87	4.08	4.89	4.75	4.56	4.4	4.34	3.94	4.28	3.86	6.79	5.4
AsAt_g11128	6.71	6.82	7.08	6.71	7.02	6.63	7.01	6.77	6.71	6.86	6.66	6.99	6.34	6.61	6.86	6.62	6.64	7.02	7.32	6.91	6.91	6.85	6.65	7.13	6.82	5.96	6.94	6.65	6.57	6.83	6.89	7.14	7.06
AsAt_g11133	5.45	5.18	5.35	4.99	5.37	4.76	4.98	5.05	5.56	5.1	4.8	4.52	5.7	4.81	5.49	4.57	5.33	5.38	5.11	5.37	5.37	4.8	5.32	5.45	5.38	4.12	4.34	5.23	4.48	5.42	5.19	6.3	5.49
AsAt_g11135	3.34	2.66	3.26	3.28	-1.79	2.84	1.37	2.61	2.88	1.97	-1.41	2.17	2.21	-1.4	2.31	3.57	3.2	0.97	1.84	1.61	0.72	3.2	3.16	0.91	1.12	1.02	0.65	2.13	1.96	2.93	3.14	2.81	3.01
AsAt_g11138	4.15	3.94	4.03	4.58	-0.32	1.41	4.5	1.68	2.79	2.63	3.34	1.91	3.87	2.23	3.35	2.33	1.03	3.44	3.72	4.36	3.85	3.27	2.77	3.35	3.77	3.71	3.5	3.14	2.57	3.07	3.47	3.85	0.26
AsAt_g11147	2.72	2.26	2.13	2.46	1.9	2.42	2.45	2.31	3.37	2.64	1.94	2.78	2.31	2.2	2.49	2.02	2.52	2.71	2.9	2.63	2.98	2.28	2.53	3.26	2.53	2.9	2.23	2.65	2.06	2.23	2.89	2.83	2.77
AsAt_g1115	9.34	9.52	9.88	9.6	9.32	9.39	9.33	9.27	9.08	9.38	9.32	9.61	9.57	9.18	9.71	9.46	9.43	9.21	9.5	9.24	9.26	9.3	9.29	9.34	9.22	9.95	9.2	9.35	9.21	9.4	9.53	9.67	9.44
AsAt_g11151	5.46	5.35	5.19	4.9	5.36	4.83	5.2	5.11	5.43	5.2	4.56	5.2	5.22	4.73	5.31	5.01	4.92	5.41	5.18	5.1	5.16	4.98	5	5.13	5.09	5.17	4.7	4.81	3.79	5.13	5.09	5.47	5.03
AsAt_g1116	5.06	5.15	4.87	5.09	5.07	4.86	5.46	4.87	4.82	4.92	4.91	4.86	5.07	5.16	5.11	5.18	4.65	4.47	4.66	4.69	4.88	4.69	4.99	4.92	5.08	5.95	4.82	4.75	4.22	4.68	4.75	5.11	5.41
AsAt_g11167	-0.41	-0.45	-0.58	-0.46	-0.25	-1.95	-1.09	-0.65	-1.05	0.41	-0.1	0.98	-0.87	-0.98	-1.23	-0.87	0.09	-0.76	1.65	-1.16	0.51	0.23	0.7	1.63	-0.16	-1.95	-1.16	-0.03	-1.19	-1.95	-1.1	0.59	-1.95
AsAt_g11168	2.14	2.13	2.01	1.69	0.07	2.04	0.6	2.15	1.74	2.11	3.4	1.68	1.97	3.22	1.89	2.12	1.65	0.52	1.95	1	1.73	1.32	1.52	2.57	0.87	0.98	1.2	1.03	-0.51	1.59	-0.1	1.41	2.36
AsAt_g1117	4.4	4.23	4.11	4.1	4.05	3.98	3.98	3.64	4.21	3.71	4.02	4.01	4.11	4.11	3.77	4.09	4.01	3.62	3.95	3.71	4.04	3.99	4.01	4.28	3.92	5.27	4.02	4.21	3.54	4.25	3.9	4.17	3.47
AsAt_g11171	4.42	4.51	4.52	4.81	4.59	4.69	4.62	4.79	4.86	4.47	4.82	4.77	4.79	4.46	4.13	4.73	4.4	4.68	4.46	4.39	4.51	4.92	4.53	4.53	4.19	4.2	4.13	4.53	4.43	5.02	4.54	5.08	4.86
AsAt_g11172	5.31	5.4	5.3	5.37	5.32	5.68	5.56	5.69	5.3	5.85	5.24	5.86	5.43	5.97	5.51	5.39	5.64	5.71	6.1	6.09	6.21	5.95	5.69	5.7	6.34	5.94	5.54	5.93	5.71	6.14	6.29	6.25	5.89
AsAt_g11175	1.5	1.52	0.88	1.46	1.22	1.68	1.93	1.82	2.18	0.89	1.48	1.63	1.83	1.53	1.09	2.38	1.6	1.83	1.53	2.1	2.31	1.71	1.8	1.97	1.84	1.48	0.75	1.12	1.47	1.29	1.56	1.03	-0.04
AsAt_g11178	5.4	5.43	5.52	5.15	5.18	5.11	5.13	4.63	5.2	5.12	5	5.02	5.08	5.17	5.19	5.04	5.37	4.98	5.25	5.1	5.08	5.33	5.6	5.44	5.16	5.25	4.78	5.49	4.05	5.27	5.17	5.19	5.06
AsAt_g1118	6.47	6.98	7.86	7.75	5.59	7.02	7.99	7.33	7.1	6.99	5.95	7.95	5.66	6.26	6.21	7.14	6.76	7.22	6.08	5.73	5.99	7.48	7.35	6.94	5.64	7.4	5.41	6.61	7.24	7.6	7.28	6.62	7.19
AsAt_g11181	8.19	7.91	7.68	7.62	8.04	7.96	8.11	8.23	7.48	7.86	7.76	7.57	7.01	7.45	7.85	8.44	8.06	8.45	8.19	8.42	7.99	8.27	8.39	8.65	8.38	8.09	8.53	8.22	8.88	8.65	8.4	7.6	8.13
AsAt_g11182	3.91	4.11	4.01	4.16	3.63	4.25	3.51	3.89	3.79	3.55	3.5	4.04	3.36	3.44	3.27	3.7	3.26	3.74	3.94	3.56	4.19	3.57	3.76	3.73	3.54	3.65	3.44	3.69	3.31	3.53	3.42	3.7	4.2
AsAt_g11184	5.34	5.32	4.86	4.9	5.27	5.05	4.67	4.8	5.1	5.24	5.49	4.78	5.17	5.19	3.86	5.11	4.99	4.99	5.14	4.8	4.68	4.64	5.19	5.62	5.24	5.49	5.02	5.04	4.2	5.27	4.92	5.12	4.85
AsAt_g11185	2.49	2.73	2.9	2.28	1.47	2.98	2.23	0.91	2.74	2.67	2.7	2.72	2.48	2.04	3.18	2.22	2.15	1.32	2.06	1.81	2.28	1.76	2.16	2.13	2.09	1.52	2.08	2.3	0.81	1.17	1.8	2.23	2.17
AsAt_g11186	4.37	4.3	4.03	4.5	4.54	3.91	4.18	3.94	3.93	4.2	4.24	4.37	4.31	4.06	4.09	4.14	4.26	4.55	4.23	4.65	4.53	4.46	4.59	4.89	4.22	4.12	4.13	4.18	3.96	4.19	4.03	4.17	4.47
AsAt_g11190	7.17	7.42	7.66	7.56	7.24	7.3	7.64	7.25	7.43	7.61	7.99	7.66	7.8	8.27	7.6	7.87	7.65	7.46	7.17	7.2	7.25	7.53	7.58	7.39	7.59	7.45	6.78	6.94	7.22	7.57	7.39	7.2	7.49
AsAt_g11193	4.39	4.66	4.31	3.91	4.39	4.65	4.03	4.31	4.58	4.66	4.71	4.04	5.02	4.59	4.79	4.55	4.67	4.65	4.47	4.43	4.34	4.54	4.64	4.61	4.51	4.85	4.56	4.77	4.22	4.52	4.3	4.42	4.26
AsAt_g11194	6.92	7.03	7.04	6.63	7.07	6.9	6.68	6.62	6.89	7.05	7.04	6.66	6.58	7.06	7.08	6.99	6.87	7.06	6.88	6.71	6.89	6.95	6.99	7.19	7.07	7.03	7.03	7.19	6.91	7.06	7.02	6.68	6.61
AsAt_g11196	4.19	4.13	4.06	3.69	4	3.78	3.86	3.95	4.52	3.93	4.24	3.79	3.96	4.22	3.7	4.1	3.33	3.26	4.02	3.46	4.01	3.55	3.69	3.57	2.99	3.81	3.11	3.59	2.6	3.29	3.41	4.11	4.02
AsAt_g11197	4.67	4.95	5.01	5.11	5.09	5.18	5.09	4.95	4.9	5.23	5.11	5.14	5.42	5.34	5.07	5.07	5.12	5.28	5.03	5.16	5.27	5.2	5.17	5.39	5	5.1	5.07	5.17	5.2	5.28	5.04	5.65	5.3
AsAt_g11199	3.46	3.77	3.97	3.38	3.6	3.96	3.7	3.21	2.67	3.4	2.74	3.49	3.01	3.63	3.88	2.82	3.45	3.04	3.31	3.18	3.03	3.12	2.42	3.47	3.3	2.85	3.3	3.42	1.36	2.95	3.38	3.37	3.73
AsAt_g112	2.22	2.01	1.97	2.17	2.38	2.82	1.97	1.89	2.46	0.68	2.11	2.24	1.91	1.75	2.49	1.88	2.86	2.4	2.68	2.01	2.91	1.33	2.73	2.69	2.59	2.61	2.17	2.71	2.06	2.42	2.4	1.56	0.98
AsAt_g11201	4.42	4.27	4.67	4.2	3.66	4.31	3.72	4.29	3.79	3.99	4.12	4.15	4.13	4.11	3.96	4.25	4.29	4.14	4.78	4.54	4.79	4.65	4.28	4.47	4.9	4.72	4.49	4.41	4.13	4.8	4.81	4.6	4.17
AsAt_g11203	5.27	5.29	4.94	5.2	4.58	5.21	4.76	4.59	5.27	4.55	4.55	4.97	5.09	4.54	4.32	4.86	-0.03	4.8	4.89	4.77	4.72	5.4	1.66	5.2	4.62	4.93	2.52	0.57	4.82	5.03	4.57	5.1	4.81
AsAt_g11206	3.88	3.54	2.78	4.01	3.99	2.87	3.47	2.78	3.38	3.71	2.84	3.77	4.09	3.51	2.62	4.13	1.66	2.93	1.75	3.17	3.27	2.43	2.44	2.97	2.17	-0.38	1.69	2.26	2.67	1.94	2.41	3.84	3.85
AsAt_g11209	7.65	7.13	6.92	6.84	7.55	7.45	7.46	7.23	7.53	7.5	6.63	7.01	7.42	6.1	6.81	6.71	7	7.62	7.02	7.06	6.34	7.21	6.98	7.07	6.91	6.74	7.47	7.09	7.37	7.45	7.45	7.96	7.57
AsAt_g11211	1.7	2.81	2.57	2.79	2.19	3.65	2.38	1.8	2.1	3.1	4.38	3.99	4.08	3.2	2.49	2.6	2.34	3.1	4.61	2.4	3.33	3.68	2.92	2.09	2.6	2.89	2.19	3.46	0.75	2.62	3.18	2.59	3.48
AsAt_g11214	4.45	4.54	4.46	4.37	4.7	4.11	4.52	4.22	4.17	4.49	4.49	4.27	4.46	4.73	4.27	4.49	4.33	3.48	4.15	4.27	4.45	4.15	4.45	4.26	4.2	4.12	4.24	4.42	3.41	4.03	4.12	5.19	4.62
AsAt_g11215	0.52	0.71	1.16	0.94	-0.27	0.13	0.09	0.24	1.19	0.75	0.18	1.25	1.09	-0.57	1.04	-0.71	0.77	0.78	0.33	0.72	-0.88	-0.6	0.53	1.11	0.56	-1.39	0.18	0.93	0.16	0.24	-0.66	1.03	-0.76
AsAt_g11217	3.98	3.99	4.26	4.4	4.53	4.12	4.72	4.27	3.75	4.22	4.47	4.47	4.16	4.91	4.27	4.72	3.72	0.96	4.19	3.89	3.7	4.5	4.36	3.99	3.66	3.72	2.76	4.04	-1.95	4.08	4.26	4.29	4.98
AsAt_g11219	6.97	6.82	7.98	7.28	7.09	6.85	6.88	6.36	6.47	6.01	7.11	6.87	5.14	7.23	6.38	6.65	7.32	6.86	7.12	6.31	6.92	7.35	6.97	7.3	6.72	6.87	6.51	7.18	6.7	7.11	7.15	6.13	6.64
AsAt_g11220	5.49	5.45	5.49	5.37	5.75	5.38	5.6	5.63	5.21	5.37	5.17	5.5	5.84	5.5	5.56	5.54	5.24	5.63	4.8	5.54	4.68	5.23	5.5	5.32	5	5.11	5.65	5.61	5.59	5.55	5.73	5.45	5.78
AsAt_g11222	4.93	5.14	4.63	4.89	5.07	4.85	5.06	4.92	5.77	4.31	4.84	4.61	4.8	4.39	4.32	4.37	3.51	4.47	4.38	4.31	4.34	4.14	3.61	4	3.35	3.58	3.71	4.16	3.51	4.17	4.07	3.77	4.54
AsAt_g11223	5.46	5.79	6.21	5.6	5.6	5.72	5.18	5.42	5.06	5.25	5.12	5.25	4.84	5.4	5.97	5.06	5.95	5.87	6.26	5.76	6.23	5.89	5.75	5.91	5.6	5.76	5.73	6.14	5.51	5.6	5.96	5.03	5.45
AsAt_g11226	7.59	7.16	7.09	7.68	7.24	7.73	7.76	7.99	7.53	7.33	7.44	7.45	7.69	7.49	6.85	7.19	6.91	7.38	7.81	7.95	7.64	7.58	7.04	7.34	6.85	7.4	7.21	7.05	7.62	7.41	7.13	7.55	7.44
AsAt_g11228	2.28	1.8	1.98	1.97	0.94	2	1.64	1.91	1.67	2.06	1.5	1.86	2.27	2.36	1.25	2.14	0.53	1.99	2.25	1.62	1.05	2.55	0.07	2.07	1.02	1.71	0.81	0.24	1.16	1.37	2.05	2.47	2.51
AsAt_g11236	3.77	3.88	4	3.84	4.12	3.99	3.83	4.07	4.07	3.51	3.75	3.64	4.01	3.75	4.17	3.68	4.22	4.26	4.28	4	4.02	4.23	4.01	4.37	4.12	4.37	4.33	4.27	4.21	4.42	4.52	2.95	2.89
AsAt_g11237	0.33	-0.08	-0.35	-0.79	0.17	0.42	-0.19	1.53	-1.03	-1.01	0.47	-0.72	-0.78	-0.32	-0.43	0.15	-0.3	-1.48	0.83	0.18	1.28	-1.05	0.34	-1.37	-0.3	-0.82	-0.52	0.52	-0.81	-1.95	0.17	1.55	-1.32
AsAt_g11238	5.62	5.43	5.45	5.3	5.2	5.4	5.38	5.65	5.21	5.16	5.14	5.7	5.17	5.47	5.17	5.27	5.28	5.41	5.71	5.45	5.63	5.36	5.42	5.84	5.41	5.23	5.09	5.48	5.29	5.7	5.35	5.61	5.6
AsAt_g11239	4.85	4.92	4.66	5.01	5.03	4.9	5.03	5.22	5	4.89	4.79	5.12	5.14	5.06	4.59	5.18	4.54	4.85	5.07	5.1	4.55	4.69	4.77	4.84	4.59	4.64	4.83	4.7	4.66	4.87	4.75	5.2	4.85
AsAt_g11240	6.58	6.58	6.58	6.42	6.07	6.54	6.35	6.03	6.48	6.3	5.9	6.02	5.84	5.89	6.48	5.92	6.43	6.33	6.34	6.42	6.5	6.41	6.4	6.71	6.44	6.55	6.39	6.38	6.23	6.45	6.36	6.37	6.64
AsAt_g11241	7.09	7.04	6.93	7.11	6.97	6.97	7.11	6.77	6.87	6.86	6.88	6.79	6.9	6.96	6.99	6.89	6.92	7.1	6.99	7.05	7.03	6.94	6.92	7.21	7.08	7.04	7.01	6.93	6.69	6.9	6.9	6.9	6.85
AsAt_g11242	3.41	3.07	3.35	2.82	2.66	2.95	2.75	2.35	2.25	3.02	2.4	2.7	2.64	2.85	2.68	2.75	3.4	3.44	3.16	3.21	4.02	3.44	3.5	3.67	3.26	2.91	3.68	3.58	3.45	3.88	3.83	3.88	3.11
AsAt_g11244	4.88	4.82	4.82	5.07	4.78	4.94	4.66	4.76	4.46	4.56	4.88	4.89	4.54	4.92	4.8	4.74	4.89	4.78	4.68	4.77	4.51	4.74	4.94	4.87	4.81	5.26	4.56	5.08	4.45	4.47	4.9	5.43	4.98
AsAt_g11253	5.99	5.62	6.33	5.23	4.98	5.55	5.98	5.72	4.81	6.12	5.95	7.22	7.16	6.87	5.45	6.3	5	4.97	4.01	4.85	4.55	5.62	6.18	5.36	4.24	5.16	3.83	5.07	5.09	5.59	5.24	4.35	5.12
AsAt_g11256	-0.23	0.41	0.8	-1.39	0.11	-0.83	0.47	-0.97	0.24	1.1	-0.12	0.61	2.81	0.29	-1.31	0.44	-1.56	-1.95	-1.48	-1.46	-1.95	-1.95	-0.89	-1.95	-0.86	0.07	-1.95	-1.25	-1.95	-1.42	-1.36	0.35	-1.95
AsAt_g11258	4.84	4.94	5.04	4.83	4.48	4.72	5.29	4.9	4.59	4.59	4.39	5.07	4.63	5.05	4.36	4.66	5.02	5.03	4.61	4.67	4.35	5.09	4.77	5.39	4.53	4.62	4.6	4.79	4.7	5.23	5.16	5.14	4.94
AsAt_g11260	4.9	5.05	4.37	4.54	4.88	4.98	4.72	4.47	4.56	4.76	4.88	4.39	3.92	4.91	4.71	4.5	5.12	4.88	5.38	4.98	5.3	5.06	5.02	5.28	5.38	5.29	5.16	5.26	4.52	5.18	5.44	5.06	5.41
AsAt_g11261	2.09	2.11	1.68	1.64	1.71	1.18	2.03	1.05	1.71	1.69	2.11	1.37	1.23	2.35	1.94	1.76	1.67	1.3	2.19	2.05	2.24	2.06	1.78	2.32	1.53	1.21	1.36	2.48	1.17	1.67	1.51	-0.13	1.05
AsAt_g11262	4.67	4.43	4.27	4.32	4.47	4.52	4.69	4.77	4.12	4.6	4.04	4.56	4.37	3.9	4.4	4.4	4.23	4.48	4.34	4.56	4.03	3.81	4.45	4.65	4.19	4.38	4.42	4.37	4.38	4.29	4.37	4.76	4.63
AsAt_g11263	1.37	1.5	1.15	1.31	1.07	1.08	1.53	0.75	0.25	1.23	1.41	1.18	1.26	1.41	1.5	1.44	1.68	0.95	1.93	1.76	2.09	1.53	1.04	1.68	1.53	-0.85	-0.14	1.74	1.32	0.89	0.3	-0.36	-0.26
AsAt_g11268	4.12	4.11	4.56	3.69	4.23	3.88	3.79	3.65	3.75	4.16	4.13	3.86	3.6	4.22	3.8	3.8	3.71	4.17	4.21	3.47	4.24	3.58	4.14	4.48	4.04	3.11	3.66	4.31	3.41	4.04	4.18	3.53	4.57
AsAt_g1127	5.9	5.72	5.55	5.65	5.81	5.86	5.65	5.72	5.53	5.81	6.12	5.64	6.09	5.82	5.87	5.8	5.63	5.54	6.29	5.61	6.01	5.73	5.45	5.98	5.88	6.87	5.72	5.76	5.46	5.55	5.26	5.85	5.89
AsAt_g11272	3.19	3.36	4.03	3.64	3.95	3.89	4.16	4.26	4.66	3.64	5.95	4.81	5.3	3.83	4.02	3.29	2.49	2.27	5.52	2.09	4.26	3.06	1.86	1.96	0.98	3.02	3	3.87	1.83	3.45	2.87	2.11	3.68
AsAt_g11276	4.02	4.01	5.03	3.77	3.12	3.61	0.01	4.19	3.15	6.19	3.81	1.87	5.14	4.4	1.12	1.64	4.41	2.7	3.87	3.14	3.06	3.35	4.56	4.21	4.69	4.62	3.86	3.45	1.29	3.58	4.03	6.34	5.26
AsAt_g11279	5.18	5.24	6.22	6.23	7.37	5.42	5.65	6.89	5.89	8.13	8.14	6.9	4.71	8.06	5.35	6.12	6.21	6.28	5.93	5.42	5.93	6.05	5.77	6.98	6.55	6.44	6.49	5.74	4.97	5.87	5.49	5.57	6.45
AsAt_g1128	3.81	3.8	3.11	3.11	2.98	3.2	3.67	3.33	3.42	3.03	3.13	3.51	2.81	3.04	2.97	3.37	3.31	3.36	3.56	3.25	3.02	2.88	3.23	3.13	3.38	4.29	3	2.96	2.51	3.38	3.77	3.35	2.88
AsAt_g11281	6.09	6.38	6.17	6.62	6.42	5.91	6.33	5.79	7.11	6.49	5.52	5.6	5.22	5.21	6.39	6.17	5.58	5.13	6.11	5.97	5.68	5.64	5.07	5.39	5.46	5.91	5.45	5.88	4.98	5.54	5.17	5.98	4.82
AsAt_g11285	0.2	0.97	2.73	-0.09	-0.42	1.17	0.69	0.7	1.39	1.33	-0.16	0.34	2.05	1.46	1.7	0.36	1.09	0.53	0.56	0.08	-1.13	-0.75	0.38	1.03	0.42	0.59	0.54	0.69	-0.36	0.47	-0.08	1.58	0.67
AsAt_g11286	2.36	2.43	2.9	1.39	2.5	2.28	1.93	2.12	2.11	2.43	2.79	1.91	3.04	2.41	1.94	2.15	2.14	1.41	1.73	2.25	0	1.87	2.04	2.55	2.31	1.66	1.5	2.13	1.02	2.24	2.3	2.33	2.46
AsAt_g11287	7.08	7.16	4.19	6.35	6.67	6.66	5.27	6.77	6.51	5.83	5.69	4.79	3.83	6.03	4.24	5.24	6.69	6.55	6.99	6.14	6.12	6.18	6.68	6.61	6.78	6.44	6.33	6.97	6.03	6.56	6.68	5.35	5.02
AsAt_g11289	6.12	6.19	4.57	5.52	5.73	5.78	5.73	5.98	5.4	6.22	6.15	6.34	5.06	6.34	6.09	5.95	6.04	5.61	5.85	5.6	5.29	5.45	6.19	6.04	6.04	5.5	5.9	6.03	5.63	6.08	6.17	6.44	6.44
AsAt_g1129	3.41	2.95	3.48	3.27	3.43	3.08	3.68	3.03	3.02	3.28	3.2	3.2	3.03	3.32	3.33	3.31	2.96	3.16	3.44	3.21	2.94	3.35	3.38	3.25	3.46	4.27	1.91	3.2	1.65	2.65	2.89	3.6	3.01
AsAt_g11290	6.46	6.21	5.72	6.07	6.19	6.24	6.27	6.28	6.26	6.19	6.15	6.07	5.5	6.4	6.06	6.26	6.23	6.17	6	6.18	5.94	5.89	6.27	5.71	5.96	6.06	5.83	6.12	6.13	6.07	5.78	6.25	6.1
AsAt_g11291	4.33	4.3	3.9	4.22	4.25	4.53	3.91	4.28	4.43	4.47	3.97	4.6	3.9	4.56	3.88	4.44	4.21	4.48	4.18	4.35	4.14	4.08	4.74	4.63	4.26	4.5	4.3	4.35	4.33	4.85	3.72	5.17	5.09
AsAt_g11295	4.01	3.74	3.64	4.16	3.67	3.38	3.7	3.7	4.47	3.76	3.16	3.47	3.18	2.9	3.63	3.27	3.83	3.58	3.88	4.12	3.81	3.47	3.31	3.97	3.37	3.49	3.54	3.97	3.72	3.57	2.72	5.02	2.7
AsAt_g11297	3.5	2.97	3.43	3.02	3.74	3.11	3.28	3.76	2.65	3.71	3.45	3.26	3.5	3.99	3.03	3.61	3.52	3.06	3.43	3.44	3.21	2.85	3.56	3.01	3.15	2.66	3.05	3.56	2.67	2.68	3.48	3.84	4.16
AsAt_g11298	7.62	7.77	7.59	7.51	7.17	7.52	7.77	7.49	7.54	7.12	7.16	7.57	7.18	7.44	7.49	7.04	7.66	7.49	7.52	7.69	7.46	7.49	7.65	7.57	7.63	7.54	7.33	7.6	7.61	7.55	7.59	6.98	7
AsAt_g11300	4.94	5.33	5.79	5.46	4.98	4.95	5.18	4.72	4.72	4.86	5.16	4.94	5.18	5.07	5.29	5.3	4.99	4.96	4.76	4.65	4.52	5.03	4.91	5.45	5.04	4.95	4.54	5.06	4.9	5.09	4.88	5.49	5.33
AsAt_g11301	2.33	2.13	2.71	1.78	2.34	2.77	1.97	2.68	1.95	1.84	1.78	2.16	2.06	1.35	2.12	1.79	0.57	1.97	1.91	2.24	1.78	2.38	2.2	3.39	2.48	2.17	2.77	2.3	2.13	2.25	3.03	1.83	2.14
AsAt_g11303	2.96	2.48	3.14	2.59	2.57	2.2	2.72	2.31	1.91	2.12	2.68	2.75	2.84	2.95	2.74	3.05	2.29	1.62	2.1	1.68	1.62	1.79	2.17	1.6	1.96	1.66	1.17	2.03	0.95	1.71	1.05	1.34	2.15
AsAt_g11304	8.15	8.7	9.18	8.46	8.94	8.53	8.8	8.63	8.48	8.48	8.98	8.91	8.61	9.02	9.1	8.97	9.11	9.03	8.96	8.83	9	9.04	8.85	8.74	9.21	9.1	9.12	9.11	8.99	9.07	9.35	8.28	8.52
AsAt_g11308	6.47	6.94	8.47	6.73	6.99	6.63	6.76	6.37	6.82	6.72	7.05	8.04	6.97	7.17	7.43	7.14	8.53	8.22	8.25	8.02	8.33	8.35	8.11	7.74	8.33	8.3	8.29	8.43	8.01	8.24	8.31	6.22	6.46
AsAt_g11309	7.1	6.98	7.35	6.88	7.14	6.98	6.62	7.12	6.82	7.13	7.22	7.35	7.26	7.19	6.92	6.98	7.06	7.41	7.17	7.24	7.17	7.24	7.47	7.35	7.22	7.38	7.27	7.31	7.47	7.29	7.23	7.52	7.17
AsAt_g11312	6.9	7.09	6.76	7.18	7.52	6.6	7.54	6.55	7.61	6.83	7.05	6.62	6.88	7	6.96	6.92	6.76	6.7	6.8	6.78	7.11	6.39	6.71	7.02	6.6	6.77	6.49	6.55	5.84	6.45	6.11	6.85	6.54
AsAt_g11313	4.35	4.44	4.61	3.74	3.8	4.63	4.29	4.09	3.75	4.49	3.6	4.43	4.07	3.92	4.73	4.5	4.77	4.4	4.32	4.3	4.62	4.85	4.92	4.33	4.24	4.22	4.53	4.72	4.45	4.64	4.73	4.62	4.31
AsAt_g11314	5.34	5.29	5.44	5.57	5.48	5.56	5.14	5.51	5.29	5.84	4.78	5.67	5.22	4.82	5.75	5.57	5.48	5.6	5.51	5.58	5.79	5.3	5.49	5.79	5.23	5.36	5.38	5.68	5.29	5.41	5.26	5.47	5.89
AsAt_g11315	-0.47	0.19	-0.99	-0.37	-1.44	0.4	-0.14	-1.07	-1.19	-0.98	-1.09	-0.17	-1.28	-0.72	-0.22	-0.12	-1.38	-1.01	0.12	-0.66	-1.95	-1.23	-1.33	-0.06	-1.43	-1.4	-1.73	0.02	-1.3	-0.69	-0.68	-1.04	-0.19
AsAt_g11318	4.28	4.26	4.08	4.38	4.36	4.48	4.38	4.64	4.39	4.65	4.34	4.63	4.59	4.67	3.91	4.45	4.4	4.6	4.24	4.8	4.27	4.1	4.63	4.75	4.72	4.38	4.37	4.25	4.61	4.82	4.1	5.27	4.98
AsAt_g11321	4.89	4.56	4.34	4.65	4.47	4.63	4.51	4.87	4.97	4.86	4.6	4.93	4.95	4.75	4.3	4.78	4.32	4.63	4.46	4.87	4.26	4.33	4.23	4.95	4.47	4.2	4.23	4.32	4.92	4.58	4.41	4.83	4.88
AsAt_g11323	0.29	0.53	1.38	1.13	1.22	0.97	0.74	1.72	1.55	1.67	1.43	2.43	1.83	1.94	0.87	0.68	-0.59	1.05	0.91	1.04	0.22	0.87	-0.11	0.45	0.7	-0.85	1.05	0.44	1.14	0.33	1.16	2.51	1.67
AsAt_g11324	1.16	1.07	1.04	1.04	0.99	1.24	0.85	0.27	0.63	-0.14	0.36	1.24	0.31	0.26	1.41	1.19	1.53	1.49	1.47	0.99	0.5	1.38	1.08	1.98	1.31	-0.72	1.54	1.77	0.95	1.94	1.69	0.71	1.39
AsAt_g11327	3.43	3.76	3.44	3.68	2.99	3.52	3.88	3.12	2.67	3.47	3.34	3.7	3.18	3.42	3.82	3.64	3.38	3.11	2.76	2.64	2.88	3.24	3.27	3.05	2.67	3.13	2.26	2.79	2.8	3.37	3.19	3.92	3.33
AsAt_g11330	4.25	3.79	3.61	3.96	3.93	3.93	3.77	3.76	3.99	4.13	4.45	4.08	4.38	4.41	3.85	4.13	3.56	3.68	4.5	3.62	4.5	4	3.99	4.37	3.81	4.07	3.53	4	3.51	3.72	3.51	4.44	4.33
AsAt_g11331	0.65	1.6	1.85	1.61	1.87	1.66	1.75	2	1.02	2	1.9	2.2	1.28	1.88	1.81	2.04	1.24	2.33	2.29	2.26	1.93	1.54	2.56	2.64	1.1	2.15	2.45	2.49	2.64	2.05	2.4	3.31	1.44
AsAt_g11332	3.96	3.56	3.65	3.09	3.35	3.49	3.44	3.48	3.5	3.53	4.45	3.82	4.04	3.38	3.27	3.65	3.28	3.2	4.08	2.8	2.28	3.12	3.65	3.11	3.09	3.21	3.21	3.7	2.48	3.73	3.15	3.71	2.98
AsAt_g11333	5.71	5.15	5.07	5.49	5.21	5.35	5.05	5.41	5.36	4.9	5.03	5.24	4.99	5.26	5	5.08	5.12	5.38	5.14	5.25	5.22	5.24	5.19	5.29	4.98	5.05	5.08	5.12	5.13	5.3	5.33	5.69	5.73
AsAt_g11334	2.59	2.6	2.33	1.9	2.47	2.4	2.49	2.45	1.84	2.38	1.94	2.07	2.07	1.98	1.87	2.05	2.19	2.51	2.75	2.48	2.85	2.66	2.51	2.09	2.43	2.13	2.47	2.48	2.04	2.38	2.72	2.88	1.91
AsAt_g11336	6.48	6.57	6.61	6.24	6.36	6.59	6.44	6.28	6.55	6.27	6.47	6.56	6.6	6.34	6.47	6.28	6.4	6.92	6.79	6.65	6.47	6.67	6.6	7.3	6.79	6.46	6.44	6.61	7.03	6.72	6.54	6.3	6.18
AsAt_g11337	4.38	4.18	4.21	4.53	3.86	4.35	4.9	3.99	4.73	4.33	3.48	4.2	3.19	3.6	4.15	4.51	5.41	5.19	5.25	4.92	5.07	5.18	5.11	5.39	5.32	4.73	5.46	5.42	4.41	4.86	5.25	4.83	5.02
AsAt_g11341	1.06	1.02	1.32	0.66	0.99	0.96	0.91	1.03	0.6	0.83	0.34	1.93	1.12	0.59	1.31	1.24	-0.11	0.21	1.86	0.49	1.71	0.96	1.8	1.91	0.78	-1.11	1.65	0.79	-0.15	0.35	1.15	-1.06	1.26
AsAt_g11342	5.24	5.16	4.98	4.55	4.87	4.8	4.88	4.72	4.63	4.67	5.1	5.01	4.66	4.87	4.5	4.78	4.65	5.05	4.93	4.79	4.81	4.54	4.92	5.38	5.14	4.97	4.71	4.79	4.68	4.93	4.47	4.3	4.59
AsAt_g11343	6.03	5.96	6.03	5.84	5.84	5.6	5.85	6.01	5.78	5.88	5.81	6.03	5.87	5.86	5.74	5.78	5.94	5.82	5.93	5.71	5.83	5.8	5.91	6.56	5.72	5.62	5.91	5.91	5.65	5.95	6.04	5.57	6.11
AsAt_g11345	4.07	3.91	3.39	2.96	2.81	3.68	3.5	3.43	3.59	4.06	4.32	4.45	4.86	4.58	3.84	4.38	3.81	3.47	3.26	3.34	3.17	3.19	3.9	3.87	3.78	3.57	2.87	3.47	2.45	2.8	3.13	4.36	3.67
AsAt_g11346	4.05	4.21	4.15	4.6	4.4	4.24	3.23	3.56	3.69	4.72	4.86	3.73	5.11	4.94	2.97	4.35	3.39	3.64	3.84	3.32	3.81	3.08	3.54	3.65	3.67	3.52	3.61	3.6	2.31	3.54	3.67	5.01	5.2
AsAt_g11347	0.33	1.1	1.76	1.21	1.17	1.22	-0.09	2.3	1.36	2.12	2.27	2.08	2.02	2.56	1.19	1.5	0.38	1.12	1	1.38	1.32	0.24	1.54	2.01	1.36	2.13	0.45	0.6	1.06	1.6	0.9	1.72	0.8
AsAt_g11349	4.69	4.28	3.82	4.22	4.05	4.26	4.27	4.34	3.97	4.32	4.11	4.58	4.36	4.44	3.9	4.42	4.07	4.57	4.09	4.54	4.25	4.33	4.67	4.33	4.1	4.48	4.34	4.01	4.66	4.37	4.28	4.75	4.34
AsAt_g11350	4.06	4.05	3.94	4.03	4.17	4.4	4.34	4.48	3.99	3.89	3.97	4.12	4.24	4.41	4.07	4.23	3.87	4.15	3.92	4.33	4.23	4.13	4.39	3.85	4.13	4.09	4.3	4.14	4.64	3.93	4.42	4.71	4.21
AsAt_g11351	6.08	6.07	6.05	6.18	5.97	6.17	6.04	6.06	5.97	5.97	5.77	6.05	5.82	5.89	6.05	5.97	6.04	6.09	6.41	6.25	6.16	6.14	6.13	6.88	6.32	5.79	6.33	6.27	5.92	6.24	6.44	6.01	6.54
AsAt_g11352	-0.43	0.14	-0.66	1.09	-0.72	0.83	-0.05	1.17	-1.06	1	0.14	0.08	0.09	1.13	-0.11	0.11	-0.5	0.31	0.7	0.33	0.62	-0.12	0.12	0.2	0.26	-1.39	-0.3	-0.31	-1.51	-0.38	0.5	0.09	0.57
AsAt_g11353	4.07	3.96	4.48	4.09	4.35	4.14	3.37	3.8	4.05	4.18	4.28	4.19	3.97	4.43	3.81	4.01	4.26	4.6	4.47	4.17	4.74	4.42	4.29	4.56	4.01	3.89	3.88	4.5	4.64	4.59	4.66	4.59	4.79
AsAt_g11355	6.05	5.78	5.57	5.83	5.21	6.1	5.76	6.39	5.94	6.16	6.11	6.15	6.33	6.49	5.73	6.33	5.86	5.98	5.93	6.17	5.93	5.96	5.99	6.19	5.87	5.8	5.81	5.87	6.13	5.98	5.7	6.39	6.27
AsAt_g11356	2.13	2.81	1.2	2.74	2.06	2.17	2.35	2.33	2.82	3.5	2.05	3.69	2.86	1.73	3.99	2.41	0.61	1.55	2.17	2.44	0.87	2.48	0.97	2.79	2.58	3.21	0.22	1.56	1.46	2.13	1.43	2.18	2.74
AsAt_g11357	6.27	6.12	6.14	6.07	5.96	6.13	6.17	6.33	6.14	6.28	5.93	6.44	6.55	5.91	5.99	6.14	5.87	6.08	6.04	6.22	6.1	5.89	6.08	6.32	6.05	5.76	6.38	6.09	6.12	6.3	6.08	6.54	6.47
AsAt_g11358	5.3	5.26	5.13	5.05	4.9	4.95	5.16	4.98	5.05	4.75	4.73	4.91	4.64	4.84	4.88	5.21	4.98	5.06	5.25	4.76	5.04	5.09	4.8	5.16	4.46	5.06	4.65	5.02	4.78	4.95	4.98	5.12	5.25
AsAt_g11359	2.15	2.58	2.45	2.35	2.46	2.5	2.49	2.13	2.23	2.72	2.67	2.58	2.92	2.98	2.43	2.35	2.81	2.46	2.8	2.56	2.64	2.98	3.07	3.18	2.27	2.63	2.68	2.77	2.79	2.66	3.07	2.55	3.01
AsAt_g11360	3.77	4.05	3.88	4.05	3.56	4.21	3.74	3.82	3.95	3.9	4.35	3.96	3.14	3.43	3.46	3.7	3.45	3.46	5.18	3.82	4.98	4.56	4.19	4.97	3.93	4.65	3.73	4.52	3.45	4.32	4.04	2.72	4.27
AsAt_g11362	2.54	3.54	3.54	2.52	2.26	2.76	2.63	2.76	1.16	2.54	2.49	2.89	2.31	1.82	1.14	2.63	2.91	3.61	3.26	2.93	2.81	2.7	2.86	3.05	2.59	2.69	2.5	3.29	3.25	2.87	2.91	3.01	2.89
AsAt_g11363	4.25	4.16	4.2	4.04	4	4.14	3.65	3.94	3.07	4.08	3.86	4.15	3.52	4.42	4.45	3.75	4.2	3.94	4.39	2.34	2.53	4.31	4.4	4.26	4.28	4.67	4.24	4.33	4.42	4.31	4.2	4.92	4.63
AsAt_g11364	2.95	2.53	2.23	2.98	1.85	2.27	3.36	2.87	1.39	2.86	3.68	2.46	4.32	3.96	3.24	3.78	3.67	1.5	2.58	2.67	3.1	3.16	3.35	1.52	1.93	3.2	1.53	2.89	2.22	2.84	2.99	3.04	2.52
AsAt_g11365	8.65	8.74	8.93	8.44	8.91	8.69	8.75	8.48	8.69	8.65	8.87	8.6	8.31	8.77	9.09	8.66	9	8.85	8.95	8.58	9.13	8.86	8.75	8.96	8.93	8.73	8.78	9.05	8.29	8.77	9.03	8.28	8.39
AsAt_g11367	0.72	0.65	0.37	-0.09	0.45	0.4	0.57	1.19	-0.49	0.59	0.47	0.95	0.01	1.12	0.69	0.38	1.25	1.57	1.59	1.94	1.13	1.46	1.84	2.17	1.59	1.91	1.67	1.35	2.09	0.42	1.41	0.98	0.17
AsAt_g11368	5.05	5.11	5.14	4.76	5.03	5.14	4.78	5.14	5	5.23	5.68	5.1	5.36	5.46	4.82	5.31	4.8	5.03	4.93	5.03	4.86	5.33	5.29	5.51	4.95	4.94	4.94	4.86	5.12	5.13	5.05	6.11	5.49
AsAt_g11369	3.98	4.04	4.11	3.78	4.08	3.87	4.22	3.99	4.16	3.87	4	3.86	3.94	4.23	3.96	3.9	3.9	4.06	4.19	3.7	4.04	3.94	3.9	4.14	4.17	3.66	3.75	4.08	3.46	3.84	4.03	4.33	4.33
AsAt_g1137	1.53	1.13	1.39	0.82	0.45	1.56	1.14	1	1.43	0.91	0.85	1.47	1.01	1.12	0.86	0.92	1.65	1.63	2.32	1.85	1.53	1.42	2.11	2.04	1.27	2.69	1.6	1.54	0.87	1.76	1.96	2.27	1.93
AsAt_g11370	7.26	7.33	7.2	7.17	7.25	7.61	7.35	7.13	7.17	7.37	7.32	7.5	7.33	7.59	7.16	7.34	7.59	7.15	7.24	7.31	7.26	7.48	7.67	7.4	7.25	7.58	6.8	7.49	6.84	7.31	7.34	7.43	8
AsAt_g11371	4.43	4.68	4.73	4.46	4.43	4.75	4.34	3.71	4.11	4.62	4.73	4.38	4.66	4.82	4.85	4.45	4.81	4.63	4.61	4.33	4.6	4.78	4.61	4.98	4.66	4.4	4.45	4.77	4.51	4.61	4.71	4.57	4.83
AsAt_g11372	5.7	5.71	6.33	5.8	6.06	6.27	5.82	5.32	5.65	5.54	5.74	6.13	5.2	5.68	6.18	5.88	6.39	6.28	6.87	6.42	6.38	6.59	6.39	6.32	6.62	6.37	6.3	6.59	6.23	6.47	6.77	6.17	6.1
AsAt_g11375	2.76	3.04	3.31	3.06	3.3	3	3.09	2.95	3.22	3.63	3.27	3.1	3.38	3.35	3.25	2.64	3.15	2.54	3.26	2.46	3.37	2.68	2.43	3.13	2.59	2.31	2.86	2.99	2.84	2.69	3.04	3.04	3.34
AsAt_g11377	-0.89	-1.26	-1.69	-1.95	-0.21	-1.95	-0.66	-0.17	-1.2	0.81	-1.3	-0.26	-0.85	-1.3	0.67	-0.7	1.01	-1.05	-0.8	-1.38	0.59	-0.57	-0.49	-0.48	-0.76	-1.95	-1.95	0.04	-0.68	-1.34	0.19	-0.9	-0.34
AsAt_g11380	2.79	2.48	2.52	2.46	2.49	2.82	2.54	2.72	2.37	2.96	2.38	2.18	2.54	2.5	2.11	2.3	2.11	2.16	2.32	2.77	2.67	2.46	2.21	2.13	2.07	1.62	2.02	2.41	2.24	2.41	2.01	2.68	2.48
AsAt_g11381	3.24	3.23	3.42	3.34	3.3	3.12	3.44	2.4	2.65	2.81	2.81	3.22	3	3.15	3.19	3.2	3.37	3.31	3.49	3.16	3.53	2.94	3.42	3.4	3.29	3.21	2.69	3.49	3.17	3.35	3.36	4.12	3.59
AsAt_g11382	3.24	3.08	2.7	3.19	3.14	3.21	3.37	3.32	3.26	3.38	3.13	3.56	3.32	3.47	2.82	3.2	3.27	3.14	3.42	3.25	3.58	3.35	3.81	3.58	3.27	2.97	3.29	3.43	3.75	3.36	3.54	3.85	3.35
AsAt_g11383	4.57	4.26	4.13	4.33	3.69	4.55	4.31	3.92	4.26	4.47	4.7	4.22	4.11	4.24	4.21	4.27	4.06	3.83	5.03	3.71	4.98	4.92	3.71	3.85	3.75	5.07	3.61	4.25	2.98	4.04	3.72	4.05	3.98
AsAt_g11384	2.63	2.78	2.76	2.63	2.44	2.61	3.41	2.38	2.57	1.94	2.4	2.95	2.85	1.82	3.11	3.02	2.77	2.21	3.17	2.67	3.11	1.97	2.71	3.13	1.97	1.49	1.68	2.99	2.28	2.49	2.52	2.72	2.36
AsAt_g11385	5.77	5.5	5.45	5.35	5.53	5.62	5.38	5.65	5.38	5.07	5.3	5.32	5.31	5.36	5.3	5	4.73	5.08	5	4.88	5.32	5.07	5.08	5.04	4.64	4.82	4.96	5	5.11	4.91	5.05	5.88	5.5
AsAt_g11387	5.3	5.2	5.03	5.15	5.79	5.33	5.84	5.33	5.66	5.52	5.7	5.47	5.7	5.88	5.89	5.99	5.77	5.84	6.06	5.84	6.08	5.94	5.87	5.7	5.76	5.83	5.61	5.87	5.53	5.96	5.92	5.62	5.44
AsAt_g11388	4.01	3.64	3.17	2.74	3.59	2.95	3.55	2.93	3.12	3.75	3.49	3.89	4.23	3.62	4.11	3.81	4.22	4.31	3.67	4.29	4.08	3.83	4.19	3.69	4.26	3.81	4.21	4.28	3.6	3.67	3.92	4.74	4.39
AsAt_g11390	7.18	7.25	6.54	6.44	6.67	7.17	6.72	6.67	6.74	6.52	6.67	6.34	6.53	6.66	6.67	6.66	6.7	6.66	6.74	6.59	6.63	6.7	6.57	6.86	6.71	6.68	6.72	6.51	6.49	6.59	6.6	6.6	6.54
AsAt_g11391	6.61	6.53	6.28	6.43	6.55	6.14	6.45	6.27	6.54	5.8	6.48	5.82	6.66	6.66	6.37	6.64	6.39	6.29	6.33	6.38	6.15	6.31	6.23	6.57	6.25	6.39	6.27	6.09	6.05	6.14	6.11	5.9	5.53
AsAt_g11393	3.94	3.64	3.71	3.75	3.66	3.69	3.53	3.21	3.18	3.61	3.56	3.47	3.46	3.77	3.46	3.41	4.36	4.02	3.86	3.83	3.66	4.1	4.26	4	3.93	3.99	3.74	3.95	2.89	3.99	3.53	4.03	4.18
AsAt_g11394	2.74	2.47	3.26	3.3	3.05	3.1	2.2	3.83	2.93	3.24	3.38	3.83	2.95	3.44	2.56	2.91	2.64	2	2.85	2.93	3.08	2.85	2.65	4.09	2.87	2.21	0.58	2.59	2.61	2.86	2.48	4.43	4.75
AsAt_g11395	2.66	0.9	1.75	1.09	0.97	2.57	-0.17	2.79	0.01	2.85	3.05	3.22	0.89	3.45	-0.56	1.77	0.56	2.59	1.04	1.14	2.68	3.7	3.65	3.29	1.32	1.46	1.81	1.36	2.97	2.2	0.73	0.45	2.85
AsAt_g11396	5.56	5.56	5.5	5.51	5.59	5.53	5.89	5.63	5.37	5.4	5.57	5.6	5.6	5.49	5.39	5.71	5.42	5.78	5.67	5.53	5.76	5.53	5.76	5.48	5.42	5.5	5.29	5.61	5.61	5.51	5.6	5.99	5.77
AsAt_g11399	5.38	5.43	5.33	5.41	4.9	5.59	5.7	5.37	4.96	4.96	5.13	5.33	4.8	5.44	5.27	5.49	5.44	5.32	5.39	5.42	5.67	5.28	5.66	5.19	5.04	5.38	5.31	5.57	5.02	5.36	5.47	5.41	5.41
AsAt_g114	6.39	5.86	5.24	4.8	6.64	6.6	6.49	5.82	5.89	6.13	3.75	5.9	6.94	3.31	6.66	5.49	7.43	7.37	6.85	8.47	7.03	7.35	7.38	7.55	7.33	8.13	7.63	7.48	6.76	7.11	6.65	6.65	6.31
AsAt_g1140	5.37	5.05	5.02	4.8	5.12	4.81	4.7	5.07	5.04	5.09	4.29	4.96	5.37	4.57	4.91	5.47	5.18	4.9	5.13	5	4.99	4.82	5.02	5.27	5.54	6.16	5.03	4.7	4.8	4.86	5.03	5.33	5.09
AsAt_g11400	0.76	0.73	-1.09	0.38	-0.97	-0.46	1.85	0.45	0.04	0.32	0.67	-0.33	0.27	0.59	-0.42	1.17	-0.99	-1.28	-0.22	-1.07	-0.52	-1.95	0.18	-0.36	-0.69	-1.09	-0.99	0.14	-0.77	-1.95	-0.65	2.17	2.59
AsAt_g11402	2.18	2.19	1.99	2.49	2.67	1.79	1.92	2.24	2.12	2.16	2.12	2.44	1.55	1.99	2.14	2.23	2.9	2.27	2.85	2.54	2.86	2.59	2.77	2.67	2.03	2.17	2.25	2.52	1.9	2.47	2.11	2.3	2.37
AsAt_g11403	5.09	4.9	4.8	4.71	4.96	5.13	4.92	4.92	4.97	5.03	5.03	5.15	4.89	5.31	4.95	5.09	5.57	5.26	5.42	5.38	5.29	5.42	5.26	5.23	5.31	5.04	5.14	5.53	4.97	5.18	4.94	5.47	5.45
AsAt_g11404	9.32	9.76	9.87	10.11	10.13	9.45	9.81	9.54	9.9	9.96	9.61	9.92	8.69	9.61	9.75	9.3	9.96	9.79	9.98	9.95	9.86	10.15	9.87	10.2	10.5	9.63	9.74	9.83	9.6	10	10.14	9	9.96
AsAt_g11405	6.77	6.54	6.55	6.69	6.58	6.7	6.56	6.7	6.6	6.65	6.31	6.8	6.51	6.56	6.56	6.77	6.4	6.54	6.67	6.81	6.55	6.56	6.65	6.75	6.6	6.51	6.52	6.55	6.63	6.62	6.56	7.05	6.66
AsAt_g11406	6.63	7.02	6.99	6.56	6.91	6.84	6.55	6.45	6.46	6.76	6.86	6.6	6.3	6.98	7.04	6.77	7.12	6.96	7.01	6.56	6.62	6.84	6.95	7.15	7.18	7.15	6.97	7.1	6.18	6.85	7.08	6.74	6.69
AsAt_g11407	3.72	3.48	3.56	3.57	3.62	2.78	3.43	2.98	3.66	2.69	3.13	3.21	2.99	2.87	3.51	2.88	3.58	3.53	3.62	3.4	3.2	3.49	3.34	3.63	3.24	3.34	3.11	3.85	2.87	3.38	2.83	4.14	3.58
AsAt_g11408	2.4	3.29	3.75	3.01	2.93	2.87	3.19	2.91	3.44	3.33	3.91	3.34	2.83	3.85	3.36	3.41	3.88	3.76	4.21	3.08	3.74	3.4	3.28	3.8	3.78	3.73	3.16	3.94	2.79	3.54	3.52	3.23	3.26
AsAt_g11409	3.14	2.84	2.49	2.82	2.54	2.81	2.79	2.28	2.89	2.85	3.06	2.82	2.72	3.02	2.5	2.91	2.83	2.57	3.15	2.58	3.64	3.04	2.62	2.37	2.31	2.39	2.35	2.74	1.46	2.91	2.39	3.17	3.76
AsAt_g11410	5.07	4.9	4.84	4.98	4.88	4.57	4.75	4.73	4.92	4.5	4.34	4.46	4.59	4.28	4.52	4.72	4.42	4.64	4.91	4.38	4.65	4.43	4.41	4.94	4.43	4.87	4.08	4.76	3.52	4.43	4.44	4.84	5.12
AsAt_g11412	10.89	11.12	10.85	10.63	10.78	10.97	10.71	10.58	10.77	11.13	11.29	10.96	11.13	11.27	11.29	11.22	11.08	10.8	10.97	10.82	10.5	10.86	10.87	10.81	11.2	10.89	10.98	10.9	10.76	10.91	10.91	10.67	10.53
AsAt_g11418	4.24	4.15	4.23	3.69	3.71	4.55	4.5	4.35	3.47	4.37	4.55	4.62	4.8	5.33	3.85	4.5	3.56	3.08	2.84	2.98	2.81	3.47	3.79	3.52	3.13	2.48	3.37	3.55	2.9	3.43	3.71	5.11	4.07
AsAt_g11419	7.76	7.57	7.15	7.24	7.39	7.51	7.46	7.6	7.24	7.63	7.65	7.34	7.2	7.43	7.08	7.46	7.34	7.79	7.66	7.9	7.74	7.63	7.74	8.06	7.82	7.39	7.73	7.57	8	7.93	7.67	7.58	7.8
AsAt_g1142	1.41	0.95	0.33	0.62	0.39	1.72	0.65	1.61	0.33	0.12	0.52	0.55	0.16	0.88	0.73	0.3	-0.8	0.45	0.49	-0.08	2.07	1.13	0.15	-1.95	-0.14	0.44	-0.86	0.05	0.71	0.04	-0.02	-0.61	-1
AsAt_g11420	7.86	7.72	7.91	7.63	7.76	7.94	7.64	8	7.71	7.86	8.06	7.97	8.56	8.11	7.91	8.1	7.79	7.5	7.53	7.76	7.46	7.5	7.88	7.01	7.37	7.5	7.39	7.64	7.66	7.44	7.65	8.42	7.27
AsAt_g11421	5.8	5.39	5.54	5.69	5.56	5.74	5.21	6.2	5.73	5.43	5.28	5.87	5.45	5.72	5.08	5.79	5.34	5.66	5.56	5.85	5.57	5.74	5.91	5.56	5.32	5.77	5.86	5.54	5.91	5.98	5.65	6.66	6.46
AsAt_g11422	1.98	1.92	2.21	2.14	2.06	2.49	2.09	2.68	2.6	2.51	1.7	2.53	2.34	2.13	2.02	2.28	1.93	2.71	2.57	2.79	1.11	2.41	2.84	3.18	2.5	2.67	2.38	2.29	2.81	1.98	2.07	3.07	2.75
AsAt_g11423	10.72	10.58	10.67	11.14	11.3	10.54	11.05	10.95	11.66	10.84	11.03	10.68	10.83	10.84	10.87	10.79	10.88	10.96	11	11.21	11.19	10.95	10.77	10.69	10.95	10.84	10.97	10.98	10.59	10.65	10.62	10.81	10.6
AsAt_g11424	6.51	6.28	6.7	7.19	6.24	6.39	6.59	6.43	5.98	7.09	6.46	6.98	6.88	7.23	6.96	6.82	6.96	6.83	6.27	7.03	6.72	6.71	6.83	6.81	7.21	6.75	6.9	6.14	6.47	6.4	6.8	7.29	7.07
AsAt_g11426	5.34	5.45	3.86	3.62	4.48	4.95	3.33	4.33	3.79	2.53	3.52	3.44	2.21	3.22	4.32	3.88	1.29	2.6	2.45	2.51	1.98	2.52	1.46	2.53	2.2	2.74	2.78	2.6	2.53	2.7	2.35	2.64	1.87
AsAt_g11432	3.04	2.95	3.22	3.38	2.59	3.28	2.56	2.97	1.96	3.13	2.74	3.58	3.12	3.32	3.33	3.4	3.04	2.67	2.84	2.35	2.72	3.04	2.7	3.06	2.69	2.22	2.72	3.23	3.02	2.88	2.96	3.15	2.99
AsAt_g11433	6.37	6.48	6.59	6.63	6.56	6.56	6.51	6.77	6.51	6.44	6.3	6.74	6.31	6.39	6.7	6.68	6.74	6.99	6.84	6.75	6.95	6.91	6.66	6.52	6.6	7.14	6.78	6.84	6.63	6.76	6.78	6.97	6.63
AsAt_g11434	2.17	2.34	3.01	2.3	2.44	2.76	2.5	2.54	1.64	2.11	2.08	2.83	2.16	2.56	2.34	1.8	2.39	2.59	2.78	2.4	2.74	1.05	2.29	2.75	2.28	1.18	2.23	2.73	2.3	2.9	2.87	3.04	2.97
AsAt_g11435	4.89	4.69	4.47	5.01	4.41	4.74	4.5	4.83	4.42	4.69	4.7	5	4.56	5.01	4.19	4.83	4.46	4.68	5.06	5.07	4.71	5.18	4.84	4.96	4.81	4.83	4.59	4.78	4.96	4.63	5.03	5.35	5.14
AsAt_g11437	4.22	4.34	3.3	3.34	4.31	4.57	4.55	4.24	4.39	3.42	2.7	3.34	2.76	2.73	4.44	4.37	4.16	4.37	4.57	4.77	4.23	4.14	4.46	4.82	4.6	4.83	4.43	4.12	4.22	4.12	4.15	3.74	3.64
AsAt_g11438	4.95	4.78	4.53	4.91	4.58	4.81	4.74	4.76	4.46	4.73	4.83	4.84	4.65	4.67	4.6	4.74	4.49	4.94	5.13	4.96	4.92	4.72	5.03	5.46	4.66	4.87	4.57	4.78	4.95	4.86	4.64	5.09	5.01
AsAt_g11439	4.32	4.57	4.64	4.63	4.62	4.45	4.79	4.32	4.47	4.52	4.21	4.42	4.26	4.63	4.82	4.36	4.58	4.81	4.81	4.77	4.92	4.97	4.83	4.88	4.37	4.66	4.01	4.86	4.38	4.89	4.7	4.95	5.37
AsAt_g1144	4.86	4.98	5.2	4.81	4.98	4.98	5.09	4.97	4.98	5.02	4.72	4.9	4.95	4.83	4.78	4.93	5.05	5	5.19	5.13	5.05	4.78	5.03	5.05	4.9	6.18	4.75	5.1	5.07	4.83	5	5.29	5.59
AsAt_g11441	4.37	4.33	4.89	4.6	4.01	4.4	4.4	4.37	4.06	3.85	4.26	4.19	3.68	4.24	4.13	3.97	4.13	4.13	4.38	4.01	4.32	4.12	4.24	4.22	4.14	4.07	4.05	4.48	3.82	4.03	4.3	4.62	4.2
AsAt_g11442	4.47	4.44	4.45	4.49	4.68	4.4	4.98	4.4	4.48	4.25	4.44	4.18	4.74	4.2	4.22	4.36	4.43	4.48	4.34	4.26	3.82	4.27	4.66	4.5	4.7	4.45	3.99	4.39	4.26	4.65	4.48	4.57	4.21
AsAt_g11444	5.73	5.37	4.63	5.37	5.83	5.5	5.15	5.95	5.92	5.34	4.77	5.02	5.83	5.09	4.87	5.58	3.46	4.17	3.64	4.55	1.82	4.75	5.05	4.82	4.73	4.34	4.06	3.82	4.7	4.11	3.92	4.22	4.65
AsAt_g11445	3.42	3.25	3.61	4.44	2.33	3.72	3.62	3.64	3.31	3.71	3.53	4.27	4.39	4.13	2.41	3.88	2.12	2.69	1.13	2.42	1.86	3.22	2.95	3.54	2.38	2.43	1.4	2.22	2.79	2.83	2.55	3.54	3.54
AsAt_g11446	3.48	2.61	-0.12	1.44	0.23	3.56	2.02	2.09	1.85	0.41	1.06	2.12	1.7	0.32	-0.2	1.12	1.91	1.26	-1.03	1.18	-1.3	-0.62	1.24	0.61	-0.38	-1.26	1.32	-0.4	0.25	-0.55	1.09	2.99	2.68
AsAt_g1145	4.93	5.26	5.35	5.3	5.47	4.18	5.34	4.9	5.19	4.4	5.32	5.02	3.93	5.37	5.02	4.71	3.74	4.7	4.05	3.95	4.86	3.2	3.54	4.15	4.67	4.77	3.75	3.92	3.64	2.9	2.72	5.3	4.33
AsAt_g11450	-1.95	-1.95	-1.95	3.19	0.68	-1.95	2.04	-0.02	3.24	0.15	-1.95	-1.95	-1.95	-1.95	-1.95	-1.95	-0.06	-0.31	-0.48	-0.61	-0.03	0.34	-1.2	-1.13	-0.78	0.76	-1.38	-0.26	-1.54	-0.74	1	1.39	1.33
AsAt_g11454	3.43	3.56	2.56	1.61	3.21	3.57	3.29	3.61	1.77	2.99	2.09	2.04	1.78	2.51	2.03	2.55	2.97	2.25	2.77	1.99	1.44	2.24	2.64	2.29	2.13	2.32	2.44	3.08	2.39	2.86	2.81	3.17	4.02
AsAt_g11456	5.95	6.17	6.25	6.28	6.36	5.98	6.52	5.8	6.14	6.27	6.17	6.09	6.13	6.46	6.18	6.22	6.19	6.32	6.42	6.31	6.17	5.96	6.23	6.27	6.33	5.95	6.21	6.2	6.02	6.26	6.46	7.11	6.88
AsAt_g11457	4	3.75	3.29	3.21	3.37	3.75	3.6	3.6	2.96	4.32	3.35	3.34	3.41	3.07	2.7	3.24	3.64	3.34	3.48	3.41	3.54	4.11	3.7	4.19	3.21	3.77	2.74	3.66	3.57	3.57	3.62	5.17	4.7
AsAt_g11458	5.1	5.62	5.63	5.22	5.39	5.26	5.22	4.07	4.8	5.4	4.99	5.29	5.15	5.14	5.77	5.48	4.92	4.91	5.1	4.69	4.93	4.91	4.95	5.05	4.98	4.81	4.84	5.01	4.69	5.02	5.09	5.76	5.53
AsAt_g11460	7.75	7.7	7.82	7.48	7.84	7.5	7.82	6.81	7.65	7.46	6.62	7.22	7.69	6.34	7.48	7.24	7.68	7.56	7.69	7.47	7.43	7.62	7.58	7.8	7.56	7.51	7.56	7.65	7.2	7.55	7.75	7.29	6.97
AsAt_g11461	8.71	8.83	8.84	8.42	8.53	8.46	8.43	8.42	8.41	8.15	8.4	8.02	7.4	8.14	8.57	8.02	8.65	8.6	8.77	8.28	8.4	8.59	8.51	8.66	8.68	8.47	8.59	8.86	8.45	8.54	8.59	8.11	7.94
AsAt_g11462	0	0.91	-0.51	-0.75	0.58	1.15	0.48	0.93	0.1	0.24	0.52	1.24	0.03	-0.15	0.73	0.47	-0.01	1.24	1.33	0.87	0.3	-0.26	0.88	1.44	1.17	0.98	0.74	0.65	-0.11	1.17	1.11	1.3	0.34
AsAt_g11463	-0.3	0.5	0.04	-0.05	0.67	0.63	0.48	1.51	-0.42	0.98	0.56	0.92	0.74	0.77	-0.1	0.86	0.57	1	1.23	-0.38	0.5	0.65	0.42	0.16	0.32	1.17	0.16	0.29	0.11	0.44	0.47	1.52	-0.07
AsAt_g11464	6.49	6.17	5.95	6.08	6.14	5.77	6.06	5.85	6.32	6.01	6.38	5.77	6.24	6.16	5.95	6.24	5.91	5.84	5.98	5.87	5.89	5.79	5.97	6.1	5.76	5.98	5.63	5.95	4.94	5.89	5.43	6.29	5.61
AsAt_g11465	5.33	5.04	4.35	4.48	4.59	5.19	4.71	5.1	4.66	4.62	5.4	4.81	4.7	5.15	4.83	5.32	4.94	5.07	5.39	5.08	4.91	4.95	5.18	5.59	4.92	5.41	4.6	5.14	4.68	5.08	5.08	4.83	4.59
AsAt_g11467	5.89	5.69	6.08	6.04	5.86	5.58	5.94	5.85	5.65	5.81	5.88	6.14	6.2	6.03	5.72	6.1	5.55	5.53	5.47	5.6	5.26	5.62	5.76	5.65	5.82	5.85	5.3	5.45	5.2	5.55	5.39	5.89	5.61
AsAt_g11468	1.31	1.18	0.62	0.35	1.33	1.1	0.52	1.27	0.87	1.22	1.78	2.29	1.49	2.19	1.33	0.69	2	2.11	2.07	2.41	2.07	2.37	2.04	2.36	2.34	1.7	1.38	1.74	0.12	1.73	1.65	1.39	1.38
AsAt_g11469	3.14	3.26	3.42	2.14	3.05	2.75	2.26	2.77	2.1	2.89	2.83	2.81	1.05	2.6	3.03	2.46	3.31	3.29	4.28	2.97	3.95	3.38	3.25	3.01	2.9	3.21	2.88	3.66	2.7	3.31	3.65	2.35	3.23
AsAt_g1147	2.7	2.51	2.09	2.17	2.69	2.31	1.9	2.38	2.4	2.71	2.63	2.68	3.1	2.43	2.38	2.66	1.49	2.56	2.67	2.1	0.93	2.15	1.9	2.23	2.01	3.64	2.43	1.87	2.81	2.68	1.59	2.81	2.47
AsAt_g11470	0.44	-0.28	-1.5	-1.22	-0.94	-0.78	-1.16	-1.29	-1.3	0.38	-0.92	-0.68	0	-1.39	-0.51	-1.18	-0.23	0.54	0.22	0.11	-0.5	-0.73	0.15	-0.45	-1.41	0.42	-0.2	0.24	-0.84	0.68	-0.04	-0.95	-0.76
AsAt_g11475	9.57	9.79	9.97	9.63	9.82	9.89	9.61	9.55	9.6	9.52	9.62	9.4	8.96	9.57	9.89	9.5	10	9.89	9.93	9.65	9.86	10.03	9.81	10.02	10	9.87	9.85	10.04	9.92	9.94	10.07	9.2	9.49
AsAt_g11476	6.15	5.98	5.85	5.95	5.89	5.85	6.22	5.83	5.81	5.8	6.42	5.82	5.94	6.8	5.59	6.09	5.58	5.84	5.85	5.88	6.13	5.8	5.77	6.36	5.7	6.19	5.7	5.75	5.29	5.48	5.63	5.97	6.38
AsAt_g11478	0.74	1.81	2.92	3.51	2.14	3.46	2.38	2.91	3.32	0.59	1.43	2.13	1.54	1.71	2.36	1.51	1.77	1.19	2.22	1.13	0.76	1.74	1.81	1.97	1.06	-0.1	1.05	2.08	1.63	2.4	0.95	1.94	1.27
AsAt_g11479	3.91	3.65	3.81	3.96	3.61	3.95	3.66	3.74	3.01	3.5	4.06	4.14	3.85	4.2	2.97	3.42	4.01	3.46	4.07	3.86	4.3	4.31	3.85	4.11	4	3.43	3.72	3.96	3.77	4.16	3.54	3.67	4.25
AsAt_g1148	3.38	3.8	3.76	3.61	3.84	3.79	3.8	3.12	3.08	3.87	3.69	3.73	3.52	3.67	3.82	3.58	4.09	4.11	3.81	3.62	3.33	3.52	3.48	4.44	3.84	4.59	3.31	3.78	3.69	3.7	3.58	3.89	4.22
AsAt_g11480	2.53	2.9	4.32	4.29	2.57	3.64	3.74	3.76	0.31	3.66	3.64	3.88	2.93	4.5	2.89	3.22	3.9	3.63	4.29	2.89	3.46	5.05	4.22	3.88	3.17	4.6	2.41	3.5	4	4.47	4.43	3.2	5.16
AsAt_g11482	6.23	6.12	6.21	6.25	6.36	6.45	6.14	6.45	6.47	6.02	6.09	6.17	5.9	6.2	5.9	5.94	6.2	6.38	6.41	6.37	6.25	6.34	6.38	6.67	6.36	6.7	6.58	6.41	6.63	6.43	6.17	5.75	6.05
AsAt_g11483	-1.07	-0.49	0.15	0.04	-0.24	-0.11	-1.05	0.3	-0.11	-1.15	-0.49	-1.95	-1.2	-0.7	1.28	0.8	-0.67	-0.44	-0.28	0.13	-1.37	-1.19	-0.52	-0.58	-0.24	-1.95	-0.91	0.01	-1.66	-1.12	-0.58	0.11	-1.29
AsAt_g11484	6.75	6.54	6.16	6.45	6.4	6.58	6.44	6.98	6.19	6.66	6.14	6.66	6.23	6.84	6.08	6.7	6.37	6.61	6.45	6.61	6.37	6.77	6.49	6.73	6.43	6.21	6.57	6.17	6.37	6.54	6.46	7.28	7.06
AsAt_g11487	4.54	4.93	4.36	4.03	4.51	4.58	4.03	4.34	4.32	4.13	4.36	4.61	4.23	4.01	4.96	4.76	5.06	5.03	5.2	3.85	4.1	5.1	4.87	5.35	4.97	5.26	4.9	5.12	5.12	5.2	4.92	3.9	3.86
AsAt_g11488	5.64	5.47	5.5	5.66	5.66	5.79	5.58	5.88	5.55	5.62	5.53	5.57	5.81	5.52	5.38	5.5	5.54	5.6	5.77	5.86	5.48	5.87	5.76	6.04	5.74	5.7	5.61	5.69	5.81	5.69	5.55	5.94	5.94
AsAt_g1149	2.58	2.1	1.72	2.14	1.84	1.6	1.78	1.43	1.9	2.25	2.37	2.34	2.06	2.38	2.16	2.12	2.72	2.11	3.46	2.82	2.69	2.77	2.84	2.19	2.26	3.22	2.63	2.89	2.44	2.75	2.14	3.04	2.86
AsAt_g11490	1.8	2.29	0.52	1.58	1.05	3.81	2.6	3.28	2.54	4.34	5.84	3.33	3.31	3.72	1.72	1.9	4.41	1.83	6.12	2.46	6.39	6.04	3.41	4.12	2.47	4.24	3.09	4.45	2.69	3.18	3.7	2.8	3.76
AsAt_g11491	7.71	7.85	7.1	6.68	7.81	6.92	6.24	7.28	6.44	7.24	7.33	6.26	4.23	6.72	5.71	6.83	7.8	7.31	7.22	6.39	7.94	7.5	7.5	7.74	7.47	7.1	7.75	7.15	7.24	7.34	7.46	5.3	6.58
AsAt_g11492	5.67	5.84	4.97	5.05	5.61	6.11	5.41	6.06	5.41	6.13	5.92	5.47	4.19	5.66	4.87	5.53	6.96	5.89	6.12	4.31	6.63	6.74	6.53	6.82	5.96	7.14	6.75	5.82	5.81	5.96	5.85	4.11	5.02
AsAt_g11493	4.19	4.73	4.35	4.08	4.55	4.49	4.25	4.41	4.22	4.37	4.54	4.33	4.21	4.51	4.56	4.24	4.58	3.85	4.45	4.6	4.39	4.39	4.7	4.64	4.45	4.11	4.65	4.84	3.3	4.52	4.42	3.84	4.31
AsAt_g11496	2.02	1.95	1.62	1.93	1.82	1.5	2.13	2	1.08	2.06	2.88	2.08	3.08	2.48	2.4	1.95	1.95	2.04	2.58	2.56	1.77	1.97	1.8	2.77	1.47	3.12	1.57	2.48	2.61	1.67	1.21	1.34	2.52
AsAt_g11497	8.6	8.43	8.08	8.4	8.46	8.49	8.41	8.57	8.73	8.56	8.56	8.47	8.89	8.53	8.37	8.65	8.36	8.39	8.24	8.53	8.38	8.59	8.44	8.3	8.31	8.61	8.35	8.13	8.31	8.52	8.22	8.78	8.2
AsAt_g11498	4.23	4.46	4.5	4.08	4.5	4.44	4.07	4.07	4.41	4.52	4.23	4.47	3.98	4.19	4.63	4.29	4.11	4.36	4.22	4.13	4.33	4.17	4.52	4.41	4.18	4.52	3.81	4.33	4	4.33	4.37	3.71	4.47
AsAt_g11499	6.28	6.34	6.38	6.19	6.52	6.31	6.07	6.16	6.25	6.33	6.48	6.38	6.22	6.51	6.53	6.39	6.38	6.54	6.54	6.32	6.73	6.53	6.33	6.35	6.24	6.51	6.39	6.54	6.49	6.54	6.44	6.13	5.95
AsAt_g115	2.25	2.26	-0.17	-0.55	2.75	0.68	0.06	-0.05	-0.82	1.11	0.58	2.93	0.06	1	0.26	1.3	3.11	2.7	2.47	2.89	2.38	1.07	2.61	3.66	3.04	1.9	2.8	2.55	1.6	2.13	2.58	0.95	0.41
AsAt_g1150	-0.3	-0.1	-0.56	0.38	-0.28	0.12	-0.16	0.58	-0.96	-0.07	0.19	0.3	-0.39	0.36	-0.56	0.03	-0.33	0.61	0.32	0.05	0.76	0.52	0.83	0.62	0.89	0.65	0.07	0.42	-0.72	0.31	-0.09	1.5	0.19
AsAt_g11501	-0.51	0.42	-0.09	-0.17	0.92	1.41	1.05	1.25	0.92	0.12	0.9	1.43	0.56	0.57	0.93	0.89	-1.18	-0.84	1.79	0.14	-1.95	0.18	-0.79	0.86	1.61	-0.61	-0.31	-0.18	-0.01	-0.48	1.55	-0.29	0.28
AsAt_g11502	1.31	1.83	1.99	1.94	1.52	1.67	1.83	1.69	2.14	1.96	1.6	2.28	2.16	1.74	1.29	2.11	0.68	0.67	1.3	1.55	0.8	1.62	1.41	1.31	1.65	1.83	0.93	1.68	0.53	1.23	0.39	2.37	1.99
AsAt_g11504	3.61	4.17	3.77	4.54	4.34	4.36	3.95	3.74	4.23	4.53	5.66	4.54	4.79	4.63	4.58	3.32	4.06	3.82	5.97	3.39	3.91	4.88	3.45	3.68	4.02	4.27	3.63	4.95	3.68	4.42	4.15	3.07	4.18
AsAt_g11505	2.05	2.91	3.02	2.62	2.95	2.41	2.03	2.15	2.81	2.14	1.93	1.85	3.23	2.29	2.01	1.5	1.44	1.7	2.13	1.45	1.87	2.52	1.19	1.8	0.65	-1.38	1.07	1.26	0.48	1.44	1.84	0.82	1.44
AsAt_g11506	1.87	2.22	1.36	1.24	1.57	2.47	1.89	2.21	-0.6	1.6	1.49	2.08	2.35	2.13	1.83	2	1.49	1.5	2.22	1.78	1.17	1.98	2.05	2.18	1.71	2.26	1.37	1.74	1.42	1.63	1.38	0.49	2.1
AsAt_g11507	4.95	4.79	4.74	4.46	4.94	5	4.61	4.47	4.46	5	4.95	5.15	5.2	5.24	4.87	5.44	4.38	3.99	4.28	4.3	4.35	3.78	4.3	4.34	3.8	3.68	3.62	4.3	3.78	3.63	3.92	4.98	4.85
AsAt_g11508	3.77	4.06	3.82	3.44	3.99	3.78	3.77	4.01	3.56	3.99	4.07	3.94	3.71	3.77	3.72	3.87	3.78	3.98	3.9	3.99	3.8	3.7	4.33	4.24	4.15	4.09	4.08	3.92	3.27	4.06	3.67	4.03	4.33
AsAt_g11509	3.23	3.47	3.54	2.92	3.36	3.66	4.32	3.26	3.61	4.49	3.89	3.58	2.91	4.05	4.06	3.77	3.09	2.95	3.2	2.72	2.8	3.32	3.31	3.3	2.94	3.27	2.96	2.81	2.76	3.25	2.34	3.24	3.27
AsAt_g1151	6.56	6.57	6.69	6.51	7.16	6.58	7.06	6.65	6.21	7.01	6.56	6.9	6.28	6.45	6.7	6.46	7.1	6.98	7.03	6.8	6.79	6.9	7.01	7.17	6.83	7.74	6.63	6.97	6.72	7.12	7.1	6.94	6.56
AsAt_g11511	3.1	2.93	3.58	3.34	3.51	3.41	2.94	3.41	2.62	3.54	3.25	3.45	3.46	3.28	3.52	3.33	3.58	3.49	3.44	3.44	3.9	3.47	3.33	3.73	3.95	2.76	3.86	3.8	3.58	4.14	3.49	3.87	4.19
AsAt_g11512	5.3	5.17	4.62	4.61	4.84	4.7	4.9	4.75	4.54	4.74	4.98	4.69	5.18	5.17	4.86	4.7	4.74	4.75	4.8	4.47	4.58	4.65	4.66	4.76	4.46	4.96	4.38	4.63	3.87	4.61	4.82	4.88	4.55
AsAt_g11513	6.77	6.96	6.79	6.58	6.84	7.01	6.73	6.69	6.89	6.28	6.77	6.36	6.78	6.75	6.98	6.14	6.54	6.43	6.49	6.29	6.4	6.37	6.35	6.33	6.25	6.39	6.54	6.48	6.45	6.54	6.47	6.95	6.85
AsAt_g11514	8.23	8.36	8.62	8.4	8.3	8.18	7.85	7.81	7.93	8.22	8.11	8.38	7.72	8.28	8.47	8.18	8.02	8.21	8.5	8.03	8.42	8.28	8.15	8.53	8.13	8.28	7.96	8.35	8.05	8.12	8.28	7.92	8.15
AsAt_g11515	6.06	5.78	5.64	6.34	5.85	5.71	6.06	5.92	6.37	5.55	5.08	5.61	4.81	5.29	5.46	5.58	5.46	5.53	5.52	5.69	5.56	5.49	5.49	5.42	5.38	5.59	5.43	5.43	5.17	4.65	5.11	5.85	5.25
AsAt_g11517	5.86	6.06	5.85	5.38	5.94	5.48	5.53	5.22	5.71	5.87	5.92	5.81	5.37	6	5.88	6.08	6.11	5.7	5.95	5.36	5.95	5.96	5.81	6.01	5.89	5.81	5.65	6.25	4.79	5.63	5.76	5.82	5.95
AsAt_g11518	5.88	5.89	6.15	5.82	5.77	5.8	5.73	5.6	5.56	5.7	5.56	5.58	5.3	5.57	6.23	5.73	6.04	5.85	6.19	6.01	6.33	5.78	6.12	6.12	5.99	5.72	6.01	6.03	5.63	6.05	5.8	5.43	5.64
AsAt_g11520	2.06	2.5	3.06	2.38	2.65	2.4	2.38	2.31	1.88	3.19	2.15	2.88	2.25	3.08	2.71	2.7	3.15	2.94	2.87	3.07	3.18	2.75	2.68	3.29	2.99	2.4	2.98	3.01	2.77	2.98	2.52	2.67	3.25
AsAt_g11521	4.68	4.51	4.63	4.28	4.76	4.54	4.24	4.61	3.49	4.65	4.99	4.66	4.76	5	4.97	4.52	4.76	4.55	4.82	3.86	4.55	4.53	4.79	4.58	4.87	5	4.56	4.79	4.61	4.76	4.55	4.3	3.86
AsAt_g11522	1.76	1.67	1.81	2.31	1.37	2.87	3.16	2.98	1.46	2.31	1.62	1.7	2.13	1.66	2.16	1.37	2	1.28	2.33	1.09	0.33	2.06	1.89	2.02	1.81	1.18	0.97	2.05	0.93	0.49	1.84	2.27	2.5
AsAt_g11527	5.81	5.39	5.77	5.39	5.52	5.92	5.65	5.46	5.32	5.58	5.56	5.81	5.48	5.55	5.58	5.53	5.93	5.96	5.97	5.97	5.86	6.03	5.96	6.36	5.78	5.92	5.48	5.91	5.76	6.02	5.73	6.45	6.38
AsAt_g11528	5.05	5.18	5.67	5.41	5.39	5.47	5.41	5.14	4.99	5.03	5.3	5.33	5.09	5.33	5.67	5.01	6.05	5.87	5.41	5.39	5.59	5.44	5.93	6.24	5.27	5.71	5.27	6.15	5.74	5.38	5.26	4.4	5.16
AsAt_g11529	2.58	2.71	2.28	2.41	2.23	2.65	2.36	2.61	2.1	2.77	2.62	2.43	1.96	2.72	1.74	2.72	3.08	2.84	2.61	2.46	2.18	2.51	2.92	2.23	2.3	2.29	2.42	2.54	2.29	2.72	2.7	3.38	3.26
AsAt_g11536	5.43	5.31	5.39	5.62	4.73	5.55	5.47	5.4	5.34	4.79	4.99	5.64	4.56	5.1	4.78	5.87	5.46	5.71	5.85	4.8	5.06	5.61	5.53	5.58	5.59	5.73	5.49	5.4	5.48	5.42	5.64	5.32	5.4
AsAt_g11537	6.1	5.7	5.48	5.83	5.71	6.05	5.94	5.8	6.21	5.59	5.83	5.72	5.93	5.53	5.39	5.87	5.86	5.94	6.16	5.99	6.15	5.95	5.79	6.24	5.44	6.07	5.81	5.76	5.98	6.02	5.6	6.47	6.41
AsAt_g11538	0.14	1.13	1.39	0.98	0.97	0.87	1.35	1.53	0.32	-0.38	1.36	1.09	1.73	1.53	1.1	0.94	0	0.45	1.47	1.22	-0.01	-1.46	1.33	1.13	1.02	-1.4	-0.69	0.9	1.07	0.61	0.77	0.74	-0.2
AsAt_g11539	4	4.4	4.41	4.25	4.02	4.15	3.87	3.79	3.51	4.45	3.65	4.22	3.75	3.78	4.23	4.11	4.16	4	4.18	3.94	4.26	4	4.24	4.53	4.14	4	4.01	4.31	3.86	4.01	4.3	4.27	4.34
AsAt_g1154	3.84	4.07	3.3	3.58	3.32	3.72	3.62	3.57	3.98	3.72	3.53	3.56	3.28	3.2	3.4	3.57	3.36	3.49	3.42	3.48	3.37	3.59	3.67	4.04	3.15	4.42	2.78	3.31	3.26	4.05	3.6	4.12	3.54
[truncated: 13,081 more rows]

## Sheet: Arenosa_subgenome_CPM
Supplementary Data 3. Log fold change and CPM (counts per million) for genes on the A. thaliana and A. arenosa subgenome of A. suecica
[truncated: 14,042 more rows]
