# Supplementary material for: Gradual evolution of allopolyploidy in Arabidopsis suecica
Source: Nat Ecol Evol. 2021 Aug 19;5(10):1367–81. doi: 10.1038/s41559-021-01525-w (PMC8484011; doi:10.1038/s41559-021-01525-w)
Supplement: Supplementary file 7 — Gene annotation of the A. suecica genome. [file 41559_2021_1525_MOESM7_ESM.xlsx]

## Sheet: Sheet1
Supplementary Data 4. Gene annotation of the A. suecica genome
# gffread Asuecica_all_corrected.gff3 -g Asue_genome_210620.full.fasta -o gffreadASS3 --adj-stop -P -B --gene2exon --t-adopt
# gffread v0.12.1
##gff-version 3
Asue_scaffold1	AUGUSTUS	CDS	5858	6011	.	+	0	Parent=AsAtg1.t1
Asue_scaffold1	AUGUSTUS	CDS	6094	6374	.	+	2	Parent=AsAtg1.t1
Asue_scaffold1	AUGUSTUS	CDS	6598	6717	.	+	0	Parent=AsAtg1.t1
Asue_scaffold1	AUGUSTUS	CDS	6818	7207	.	+	0	Parent=AsAtg1.t1
Asue_scaffold1	AUGUSTUS	CDS	7286	7438	.	+	0	Parent=AsAtg1.t1
Asue_scaffold1	AUGUSTUS	CDS	7551	7742	.	+	0	Parent=AsAtg1.t1
Asue_scaffold1	AUGUSTUS	CDS	8541	8858	.	-	0	Parent=AsAtg2.t1
Asue_scaffold1	AUGUSTUS	CDS	9034	9182	.	-	2	Parent=AsAtg2.t1
Asue_scaffold1	AUGUSTUS	CDS	9270	9345	.	-	0	Parent=AsAtg2.t1
Asue_scaffold1	AUGUSTUS	CDS	9495	9561	.	-	1	Parent=AsAtg2.t1
Asue_scaffold1	AUGUSTUS	CDS	9675	9760	.	-	0	Parent=AsAtg2.t1
Asue_scaffold1	AUGUSTUS	CDS	9873	9989	.	-	0	Parent=AsAtg2.t1
Asue_scaffold1	AUGUSTUS	CDS	10346	10435	.	-	0	Parent=AsAtg2.t1
Asue_scaffold1	AUGUSTUS	CDS	10527	10574	.	-	0	Parent=AsAtg2.t1
Asue_scaffold1	AUGUSTUS	CDS	10681	10776	.	-	0	Parent=AsAtg2.t1
Asue_scaffold1	AUGUSTUS	CDS	13962	15038	.	-	0	Parent=AsAtg3.t1
Asue_scaffold1	AUGUSTUS	CDS	25624	26556	.	+	0	Parent=AsAtg4.t1
Asue_scaffold1	AUGUSTUS	CDS	26647	26760	.	+	0	Parent=AsAtg4.t1
Asue_scaffold1	AUGUSTUS	CDS	26857	27067	.	+	0	Parent=AsAtg4.t1
Asue_scaffold1	AUGUSTUS	CDS	27146	27540	.	+	2	Parent=AsAtg4.t1
Asue_scaffold1	AUGUSTUS	CDS	27629	27848	.	+	0	Parent=AsAtg4.t1
Asue_scaffold1	AUGUSTUS	CDS	27930	28102	.	+	2	Parent=AsAtg4.t1
Asue_scaffold1	AUGUSTUS	CDS	28186	28308	.	+	0	Parent=AsAtg4.t1
Asue_scaffold1	AUGUSTUS	CDS	28397	28557	.	+	0	Parent=AsAtg4.t1
Asue_scaffold1	AUGUSTUS	CDS	28648	28881	.	+	1	Parent=AsAtg4.t1
Asue_scaffold1	AUGUSTUS	CDS	28967	29117	.	+	1	Parent=AsAtg4.t1
Asue_scaffold1	AUGUSTUS	CDS	29204	29386	.	+	0	Parent=AsAtg4.t1
Asue_scaffold1	AUGUSTUS	CDS	29477	29638	.	+	0	Parent=AsAtg4.t1
Asue_scaffold1	AUGUSTUS	CDS	29723	29818	.	+	0	Parent=AsAtg4.t1
Asue_scaffold1	AUGUSTUS	CDS	29908	30536	.	+	0	Parent=AsAtg4.t1
Asue_scaffold1	AUGUSTUS	CDS	30813	30910	.	+	1	Parent=AsAtg4.t1
Asue_scaffold1	AUGUSTUS	CDS	30995	31140	.	+	2	Parent=AsAtg4.t1
Asue_scaffold1	AUGUSTUS	CDS	31267	32172	.	+	0	Parent=AsAtg4.t1
Asue_scaffold1	AUGUSTUS	CDS	32254	32418	.	+	0	Parent=AsAtg4.t1
Asue_scaffold1	AUGUSTUS	CDS	32517	32923	.	+	0	Parent=AsAtg4.t1
Asue_scaffold1	AUGUSTUS	CDS	33009	33186	.	+	1	Parent=AsAtg4.t1
Asue_scaffold1	AUGUSTUS	CDS	33489	33531	.	-	1	Parent=AsAtg5.t1
Asue_scaffold1	AUGUSTUS	CDS	33628	33709	.	-	2	Parent=AsAtg5.t1
Asue_scaffold1	AUGUSTUS	CDS	33800	33920	.	-	0	Parent=AsAtg5.t1
Asue_scaffold1	AUGUSTUS	CDS	34040	34105	.	-	0	Parent=AsAtg5.t1
Asue_scaffold1	AUGUSTUS	CDS	34195	34302	.	-	0	Parent=AsAtg5.t1
Asue_scaffold1	AUGUSTUS	CDS	34389	34454	.	-	0	Parent=AsAtg5.t1
Asue_scaffold1	AUGUSTUS	CDS	34538	34566	.	-	2	Parent=AsAtg5.t1
Asue_scaffold1	AUGUSTUS	CDS	34654	34777	.	-	0	Parent=AsAtg5.t1
Asue_scaffold1	AUGUSTUS	CDS	36098	36433	.	-	0	Parent=AsAtg6.t1
Asue_scaffold1	AUGUSTUS	CDS	36507	37580	.	-	0	Parent=AsAtg6.t1
Asue_scaffold1	AUGUSTUS	CDS	37673	37753	.	-	0	Parent=AsAtg6.t1
Asue_scaffold1	AUGUSTUS	CDS	37836	38069	.	-	0	Parent=AsAtg6.t1
Asue_scaffold1	AUGUSTUS	CDS	38730	38791	.	-	2	Parent=AsAtg6.t1
Asue_scaffold1	AUGUSTUS	CDS	38916	39027	.	-	0	Parent=AsAtg6.t1
Asue_scaffold1	AUGUSTUS	CDS	39129	39206	.	-	0	Parent=AsAtg6.t1
Asue_scaffold1	AUGUSTUS	CDS	39290	39309	.	-	2	Parent=AsAtg6.t1
Asue_scaffold1	AUGUSTUS	CDS	39479	39504	.	-	1	Parent=AsAtg6.t1
Asue_scaffold1	AUGUSTUS	CDS	39675	39710	.	-	1	Parent=AsAtg6.t1
Asue_scaffold1	AUGUSTUS	CDS	41017	41160	.	-	1	Parent=AsAtg6.t1
Asue_scaffold1	AUGUSTUS	CDS	41242	41393	.	-	0	Parent=AsAtg6.t1
Asue_scaffold1	AUGUSTUS	CDS	41515	41920	.	-	1	Parent=AsAtg6.t1
Asue_scaffold1	AUGUSTUS	CDS	42319	42435	.	-	1	Parent=AsAtg6.t1
Asue_scaffold1	AUGUSTUS	CDS	42579	42641	.	-	1	Parent=AsAtg6.t1
Asue_scaffold1	AUGUSTUS	CDS	42781	42983	.	-	0	Parent=AsAtg6.t1
Asue_scaffold1	AUGUSTUS	CDS	47612	47668	.	-	0	Parent=AsAtg7.t1
Asue_scaffold1	AUGUSTUS	CDS	47755	48063	.	-	0	Parent=AsAtg7.t1
Asue_scaffold1	AUGUSTUS	CDS	48153	48254	.	-	0	Parent=AsAtg7.t1
Asue_scaffold1	AUGUSTUS	CDS	48485	48898	.	-	0	Parent=AsAtg7.t1
Asue_scaffold1	AUGUSTUS	CDS	49814	50091	.	-	2	Parent=AsAtg8.t1
Asue_scaffold1	AUGUSTUS	CDS	50184	50961	.	-	0	Parent=AsAtg8.t1
Asue_scaffold1	AUGUSTUS	CDS	51045	51275	.	-	0	Parent=AsAtg8.t1
Asue_scaffold1	AUGUSTUS	CDS	52412	52465	.	-	0	Parent=AsAtg9.t1
Asue_scaffold1	AUGUSTUS	CDS	52547	52759	.	-	0	Parent=AsAtg9.t1
Asue_scaffold1	AUGUSTUS	CDS	53011	53082	.	-	0	Parent=AsAtg9.t1
Asue_scaffold1	AUGUSTUS	CDS	54367	54474	.	+	0	Parent=AsAtg10.t1
Asue_scaffold1	AUGUSTUS	CDS	54562	54858	.	+	0	Parent=AsAtg10.t1
Asue_scaffold1	AUGUSTUS	CDS	55066	55311	.	+	0	Parent=AsAtg10.t1
Asue_scaffold1	AUGUSTUS	CDS	55611	55751	.	+	0	Parent=AsAtg10.t1
Asue_scaffold1	AUGUSTUS	CDS	55830	56621	.	+	0	Parent=AsAtg10.t1
Asue_scaffold1	AUGUSTUS	CDS	58607	60193	.	-	0	Parent=AsAtg11.t1
Asue_scaffold1	AUGUSTUS	CDS	64581	65021	.	-	0	Parent=AsAtg12.t1
Asue_scaffold1	AUGUSTUS	CDS	65608	65685	.	-	0	Parent=AsAtg13.t1
Asue_scaffold1	AUGUSTUS	CDS	65792	65866	.	-	0	Parent=AsAtg13.t1
Asue_scaffold1	AUGUSTUS	CDS	65961	66017	.	-	0	Parent=AsAtg13.t1
Asue_scaffold1	AUGUSTUS	CDS	66132	66227	.	-	0	Parent=AsAtg13.t1
Asue_scaffold1	AUGUSTUS	CDS	66320	66427	.	-	0	Parent=AsAtg13.t1
Asue_scaffold1	AUGUSTUS	CDS	66541	66666	.	-	0	Parent=AsAtg13.t1
Asue_scaffold1	AUGUSTUS	CDS	66773	66862	.	-	0	Parent=AsAtg13.t1
Asue_scaffold1	AUGUSTUS	CDS	66949	67074	.	-	0	Parent=AsAtg13.t1
Asue_scaffold1	AUGUSTUS	CDS	67317	67370	.	-	0	Parent=AsAtg13.t1
Asue_scaffold1	AUGUSTUS	CDS	67472	67552	.	-	0	Parent=AsAtg13.t1
Asue_scaffold1	AUGUSTUS	CDS	67660	67767	.	-	0	Parent=AsAtg13.t1
Asue_scaffold1	AUGUSTUS	CDS	67888	67959	.	-	0	Parent=AsAtg13.t1
Asue_scaffold1	AUGUSTUS	CDS	68045	68107	.	-	0	Parent=AsAtg13.t1
Asue_scaffold1	AUGUSTUS	CDS	68534	68722	.	-	0	Parent=AsAtg13.t1
Asue_scaffold1	AUGUSTUS	CDS	71324	71494	.	-	0	Parent=AsAtg14.t1
Asue_scaffold1	AUGUSTUS	CDS	72049	72177	.	-	0	Parent=AsAtg14.t1
Asue_scaffold1	AUGUSTUS	CDS	72250	72930	.	-	0	Parent=AsAtg14.t1
Asue_scaffold1	AUGUSTUS	CDS	73151	73207	.	-	0	Parent=AsAtg14.t1
Asue_scaffold1	AUGUSTUS	CDS	73796	73882	.	+	0	Parent=AsAtg15.t1
Asue_scaffold1	AUGUSTUS	CDS	74299	74375	.	+	0	Parent=AsAtg15.t1
Asue_scaffold1	AUGUSTUS	CDS	74499	74607	.	+	1	Parent=AsAtg15.t1
Asue_scaffold1	AUGUSTUS	CDS	74700	74952	.	+	0	Parent=AsAtg15.t1
Asue_scaffold1	AUGUSTUS	CDS	75034	75095	.	+	2	Parent=AsAtg15.t1
Asue_scaffold1	AUGUSTUS	CDS	75317	75462	.	-	2	Parent=AsAtg16.t1
Asue_scaffold1	AUGUSTUS	CDS	75550	75655	.	-	0	Parent=AsAtg16.t1
Asue_scaffold1	AUGUSTUS	CDS	76838	77752	.	+	0	Parent=AsAtg17.t1
Asue_scaffold1	AUGUSTUS	CDS	78019	78261	.	+	0	Parent=AsAtg17.t1
Asue_scaffold1	AUGUSTUS	CDS	83687	84313	.	-	0	Parent=AsAtg18.t1
Asue_scaffold1	AUGUSTUS	CDS	84526	85506	.	-	0	Parent=AsAtg18.t1
Asue_scaffold1	AUGUSTUS	CDS	89626	89730	.	+	0	Parent=AsAtg19.t1
Asue_scaffold1	AUGUSTUS	CDS	89822	89912	.	+	0	Parent=AsAtg19.t1
Asue_scaffold1	AUGUSTUS	CDS	90054	90178	.	+	2	Parent=AsAtg19.t1
Asue_scaffold1	AUGUSTUS	CDS	92290	92610	.	+	0	Parent=AsAtg20.t1
Asue_scaffold1	AUGUSTUS	CDS	92810	93041	.	+	0	Parent=AsAtg20.t1
Asue_scaffold1	AUGUSTUS	CDS	93133	93473	.	+	2	Parent=AsAtg20.t1
Asue_scaffold1	AUGUSTUS	CDS	93586	93712	.	+	0	Parent=AsAtg20.t1
Asue_scaffold1	AUGUSTUS	CDS	93810	94820	.	+	2	Parent=AsAtg20.t1
Asue_scaffold1	AUGUSTUS	CDS	94903	95621	.	+	2	Parent=AsAtg20.t1
Asue_scaffold1	AUGUSTUS	CDS	95705	96089	.	+	0	Parent=AsAtg20.t1
Asue_scaffold1	AUGUSTUS	CDS	96270	96392	.	+	2	Parent=AsAtg20.t1
Asue_scaffold1	AUGUSTUS	CDS	96493	96684	.	+	2	Parent=AsAtg20.t1
Asue_scaffold1	AUGUSTUS	CDS	97069	97739	.	+	2	Parent=AsAtg20.t1
Asue_scaffold1	AUGUSTUS	CDS	98072	98311	.	+	0	Parent=AsAtg20.t1
Asue_scaffold1	AUGUSTUS	CDS	98964	99112	.	+	0	Parent=AsAtg20.t1
Asue_scaffold1	AUGUSTUS	CDS	99415	99553	.	+	1	Parent=AsAtg20.t1
Asue_scaffold1	AUGUSTUS	CDS	101214	102209	.	+	0	Parent=AsAtg21.t1
Asue_scaffold1	AUGUSTUS	CDS	105262	105825	.	-	0	Parent=AsAtg22.t1
Asue_scaffold1	AUGUSTUS	CDS	110111	111883	.	+	0	Parent=AsAtg23.t1
Asue_scaffold1	AUGUSTUS	CDS	112806	113711	.	+	0	Parent=AsAtg24.t1
Asue_scaffold1	AUGUSTUS	CDS	113795	114421	.	+	0	Parent=AsAtg24.t1
Asue_scaffold1	AUGUSTUS	CDS	114808	114942	.	+	0	Parent=AsAtg25.t1
Asue_scaffold1	AUGUSTUS	CDS	115127	115804	.	+	0	Parent=AsAtg25.t1
Asue_scaffold1	AUGUSTUS	CDS	117573	119030	.	+	0	Parent=AsAtg26.t1
Asue_scaffold1	AUGUSTUS	CDS	120727	121452	.	+	0	Parent=AsAtg27.t1
Asue_scaffold1	AUGUSTUS	CDS	122088	124007	.	-	0	Parent=AsAtg28.t1
Asue_scaffold1	AUGUSTUS	CDS	124085	124175	.	-	1	Parent=AsAtg28.t1
Asue_scaffold1	AUGUSTUS	CDS	124291	124403	.	-	0	Parent=AsAtg28.t1
Asue_scaffold1	AUGUSTUS	CDS	124498	124629	.	-	0	Parent=AsAtg28.t1
Asue_scaffold1	AUGUSTUS	CDS	124717	124900	.	-	1	Parent=AsAtg28.t1
Asue_scaffold1	AUGUSTUS	CDS	125005	125138	.	-	0	Parent=AsAtg28.t1
Asue_scaffold1	AUGUSTUS	CDS	125220	125324	.	-	0	Parent=AsAtg28.t1
Asue_scaffold1	AUGUSTUS	CDS	125427	125528	.	-	0	Parent=AsAtg28.t1
Asue_scaffold1	AUGUSTUS	CDS	125640	125732	.	-	0	Parent=AsAtg28.t1
Asue_scaffold1	AUGUSTUS	CDS	125835	126161	.	-	0	Parent=AsAtg28.t1
Asue_scaffold1	AUGUSTUS	CDS	126248	126349	.	-	0	Parent=AsAtg28.t1
Asue_scaffold1	AUGUSTUS	CDS	126442	126504	.	-	0	Parent=AsAtg28.t1
Asue_scaffold1	AUGUSTUS	CDS	126582	127095	.	-	1	Parent=AsAtg28.t1
Asue_scaffold1	AUGUSTUS	CDS	127192	127346	.	-	0	Parent=AsAtg28.t1
Asue_scaffold1	AUGUSTUS	CDS	127441	127959	.	-	0	Parent=AsAtg28.t1
Asue_scaffold1	AUGUSTUS	CDS	128038	128079	.	-	0	Parent=AsAtg28.t1
Asue_scaffold1	AUGUSTUS	CDS	128157	128288	.	-	0	Parent=AsAtg28.t1
Asue_scaffold1	AUGUSTUS	CDS	128374	128441	.	-	2	Parent=AsAtg28.t1
Asue_scaffold1	AUGUSTUS	CDS	128534	128818	.	-	2	Parent=AsAtg28.t1
Asue_scaffold1	AUGUSTUS	CDS	129010	129082	.	-	0	Parent=AsAtg28.t1
Asue_scaffold1	AUGUSTUS	CDS	129499	129591	.	-	0	Parent=AsAtg28.t1
Asue_scaffold1	AUGUSTUS	CDS	130384	130445	.	-	2	Parent=AsAtg28.t1
Asue_scaffold1	AUGUSTUS	CDS	130570	130630	.	-	0	Parent=AsAtg28.t1
Asue_scaffold1	AUGUSTUS	CDS	132968	133298	.	-	1	Parent=AsAtg29.t1
Asue_scaffold1	AUGUSTUS	CDS	133378	133772	.	-	0	Parent=AsAtg29.t1
Asue_scaffold1	AUGUSTUS	CDS	133852	134088	.	-	0	Parent=AsAtg29.t1
Asue_scaffold1	AUGUSTUS	CDS	134189	134300	.	-	1	Parent=AsAtg29.t1
Asue_scaffold1	AUGUSTUS	CDS	134467	134762	.	-	0	Parent=AsAtg29.t1
Asue_scaffold1	AUGUSTUS	CDS	134845	135057	.	-	0	Parent=AsAtg29.t1
Asue_scaffold1	AUGUSTUS	CDS	135138	135660	.	-	1	Parent=AsAtg29.t1
Asue_scaffold1	AUGUSTUS	CDS	135744	135807	.	-	2	Parent=AsAtg29.t1
Asue_scaffold1	AUGUSTUS	CDS	136054	136057	.	-	0	Parent=AsAtg29.t1
Asue_scaffold1	AUGUSTUS	CDS	137287	137371	.	+	0	Parent=AsAtg30.t1
Asue_scaffold1	AUGUSTUS	CDS	137490	138313	.	+	2	Parent=AsAtg30.t1
Asue_scaffold1	AUGUSTUS	CDS	138402	138524	.	+	0	Parent=AsAtg30.t1
Asue_scaffold1	AUGUSTUS	CDS	142701	142844	.	+	0	Parent=AsAtg31.t1
Asue_scaffold1	AUGUSTUS	CDS	142987	143202	.	+	0	Parent=AsAtg31.t1
Asue_scaffold1	AUGUSTUS	CDS	143274	143477	.	+	0	Parent=AsAtg31.t1
Asue_scaffold1	AUGUSTUS	CDS	144349	144400	.	+	0	Parent=AsAtg32.t1
Asue_scaffold1	AUGUSTUS	CDS	144510	144553	.	+	2	Parent=AsAtg32.t1
Asue_scaffold1	AUGUSTUS	CDS	144640	144685	.	+	0	Parent=AsAtg32.t1
Asue_scaffold1	AUGUSTUS	CDS	144769	144803	.	+	2	Parent=AsAtg32.t1
Asue_scaffold1	AUGUSTUS	CDS	144891	144927	.	+	0	Parent=AsAtg32.t1
Asue_scaffold1	AUGUSTUS	CDS	145025	145137	.	+	2	Parent=AsAtg32.t1
Asue_scaffold1	AUGUSTUS	CDS	145505	145582	.	+	0	Parent=AsAtg32.t1
Asue_scaffold1	AUGUSTUS	CDS	145710	145785	.	+	0	Parent=AsAtg32.t1
Asue_scaffold1	AUGUSTUS	CDS	145923	145978	.	+	2	Parent=AsAtg32.t1
Asue_scaffold1	AUGUSTUS	CDS	147844	147910	.	+	0	Parent=AsAtg33.t1
Asue_scaffold1	AUGUSTUS	CDS	148029	148116	.	+	2	Parent=AsAtg33.t1
Asue_scaffold1	AUGUSTUS	CDS	148221	148317	.	+	1	Parent=AsAtg33.t1
Asue_scaffold1	AUGUSTUS	CDS	148896	149005	.	-	2	Parent=AsAtg34.t1
Asue_scaffold1	AUGUSTUS	CDS	149321	150338	.	-	0	Parent=AsAtg34.t1
Asue_scaffold1	AUGUSTUS	CDS	151736	151876	.	-	0	Parent=AsAtg35.t1
Asue_scaffold1	AUGUSTUS	CDS	151971	152309	.	-	0	Parent=AsAtg35.t1
Asue_scaffold1	AUGUSTUS	CDS	152510	152580	.	-	2	Parent=AsAtg35.t1
Asue_scaffold1	AUGUSTUS	CDS	152664	152727	.	-	0	Parent=AsAtg35.t1
Asue_scaffold1	AUGUSTUS	CDS	153692	154762	.	+	0	Parent=AsAtg36.t1
Asue_scaffold1	AUGUSTUS	CDS	155129	156574	.	-	0	Parent=AsAtg37.t1
Asue_scaffold1	AUGUSTUS	CDS	157518	158321	.	-	0	Parent=AsAtg38.t1
Asue_scaffold1	AUGUSTUS	CDS	158394	158677	.	-	2	Parent=AsAtg38.t1
Asue_scaffold1	AUGUSTUS	CDS	158819	159101	.	-	0	Parent=AsAtg38.t1
Asue_scaffold1	AUGUSTUS	CDS	160511	160568	.	-	1	Parent=AsAtg39.t1
Asue_scaffold1	AUGUSTUS	CDS	160655	160878	.	-	0	Parent=AsAtg39.t1
Asue_scaffold1	AUGUSTUS	CDS	160994	161054	.	-	1	Parent=AsAtg39.t1
Asue_scaffold1	AUGUSTUS	CDS	161144	162795	.	-	0	Parent=AsAtg39.t1
Asue_scaffold1	AUGUSTUS	CDS	164740	166716	.	-	0	Parent=AsAtg40.t1
Asue_scaffold1	AUGUSTUS	CDS	167431	167449	.	-	1	Parent=AsAtg41.t1
Asue_scaffold1	AUGUSTUS	CDS	167592	168376	.	-	0	Parent=AsAtg41.t1
Asue_scaffold1	AUGUSTUS	CDS	168805	168902	.	+	0	Parent=AsAtg42.t1
Asue_scaffold1	AUGUSTUS	CDS	169934	170096	.	+	1	Parent=AsAtg42.t1
Asue_scaffold1	AUGUSTUS	CDS	170187	170297	.	+	0	Parent=AsAtg42.t1
Asue_scaffold1	AUGUSTUS	CDS	170393	170580	.	+	0	Parent=AsAtg42.t1
Asue_scaffold1	AUGUSTUS	CDS	170658	170749	.	+	1	Parent=AsAtg42.t1
Asue_scaffold1	AUGUSTUS	CDS	170853	170900	.	+	2	Parent=AsAtg42.t1
Asue_scaffold1	AUGUSTUS	CDS	170999	171094	.	+	2	Parent=AsAtg42.t1
Asue_scaffold1	AUGUSTUS	CDS	171209	171347	.	+	2	Parent=AsAtg42.t1
Asue_scaffold1	AUGUSTUS	CDS	171438	171510	.	+	1	Parent=AsAtg42.t1
Asue_scaffold1	AUGUSTUS	CDS	172205	172305	.	+	0	Parent=AsAtg42.t1
Asue_scaffold1	AUGUSTUS	CDS	172406	172478	.	+	1	Parent=AsAtg42.t1
Asue_scaffold1	AUGUSTUS	CDS	172882	173131	.	-	1	Parent=AsAtg43.t1
Asue_scaffold1	AUGUSTUS	CDS	173208	173413	.	-	0	Parent=AsAtg43.t1
Asue_scaffold1	AUGUSTUS	CDS	176449	176619	.	+	0	Parent=AsAtg44.t1
Asue_scaffold1	AUGUSTUS	CDS	176794	176925	.	+	0	Parent=AsAtg44.t1
Asue_scaffold1	AUGUSTUS	CDS	177179	177339	.	+	0	Parent=AsAtg44.t1
Asue_scaffold1	AUGUSTUS	CDS	177612	178638	.	+	1	Parent=AsAtg44.t1
Asue_scaffold1	AUGUSTUS	CDS	180991	181125	.	-	0	Parent=AsAtg45.t1
Asue_scaffold1	AUGUSTUS	CDS	181378	181425	.	-	0	Parent=AsAtg45.t1
Asue_scaffold1	AUGUSTUS	CDS	185843	186592	.	+	0	Parent=AsAtg46.t1
Asue_scaffold1	AUGUSTUS	CDS	186923	187146	.	+	0	Parent=AsAtg46.t1
Asue_scaffold1	AUGUSTUS	CDS	187799	188408	.	+	1	Parent=AsAtg46.t1
Asue_scaffold1	AUGUSTUS	CDS	188597	188762	.	+	0	Parent=AsAtg46.t1
Asue_scaffold1	AUGUSTUS	CDS	188870	189000	.	+	2	Parent=AsAtg46.t1
Asue_scaffold1	AUGUSTUS	CDS	189115	189906	.	+	0	Parent=AsAtg46.t1
Asue_scaffold1	AUGUSTUS	CDS	190003	190050	.	+	0	Parent=AsAtg46.t1
Asue_scaffold1	AUGUSTUS	CDS	190148	190261	.	+	0	Parent=AsAtg46.t1
Asue_scaffold1	AUGUSTUS	CDS	190351	190422	.	+	0	Parent=AsAtg46.t1
Asue_scaffold1	AUGUSTUS	CDS	191182	191414	.	+	0	Parent=AsAtg47.t1
Asue_scaffold1	AUGUSTUS	CDS	191527	191584	.	+	1	Parent=AsAtg47.t1
Asue_scaffold1	AUGUSTUS	CDS	191724	191844	.	+	0	Parent=AsAtg47.t1
Asue_scaffold1	AUGUSTUS	CDS	191927	192061	.	+	2	Parent=AsAtg47.t1
Asue_scaffold1	AUGUSTUS	CDS	192165	192278	.	+	2	Parent=AsAtg47.t1
Asue_scaffold1	AUGUSTUS	CDS	192366	192475	.	+	2	Parent=AsAtg47.t1
Asue_scaffold1	AUGUSTUS	CDS	192553	192612	.	+	0	Parent=AsAtg47.t1
Asue_scaffold1	AUGUSTUS	CDS	192693	192725	.	+	0	Parent=AsAtg47.t1
Asue_scaffold1	AUGUSTUS	CDS	193226	193654	.	-	0	Parent=AsAtg48.t1
Asue_scaffold1	AUGUSTUS	CDS	196568	197130	.	+	0	Parent=AsAtg49.t1
Asue_scaffold1	AUGUSTUS	CDS	197703	197807	.	+	1	Parent=AsAtg49.t1
Asue_scaffold1	AUGUSTUS	CDS	197888	198010	.	+	1	Parent=AsAtg49.t1
Asue_scaffold1	AUGUSTUS	CDS	198089	198259	.	+	1	Parent=AsAtg49.t1
Asue_scaffold1	AUGUSTUS	CDS	198363	198492	.	+	1	Parent=AsAtg49.t1
Asue_scaffold1	AUGUSTUS	CDS	198562	198771	.	+	0	Parent=AsAtg49.t1
Asue_scaffold1	AUGUSTUS	CDS	198855	198971	.	+	0	Parent=AsAtg49.t1
Asue_scaffold1	AUGUSTUS	CDS	201114	202163	.	+	0	Parent=AsAtg50.t1
Asue_scaffold1	AUGUSTUS	CDS	202934	203097	.	+	0	Parent=AsAtg51.t1
Asue_scaffold1	AUGUSTUS	CDS	203371	203500	.	+	1	Parent=AsAtg51.t1
Asue_scaffold1	AUGUSTUS	CDS	203580	203717	.	+	0	Parent=AsAtg51.t1
Asue_scaffold1	AUGUSTUS	CDS	203856	204188	.	+	0	Parent=AsAtg51.t1
Asue_scaffold1	AUGUSTUS	CDS	204349	204532	.	+	0	Parent=AsAtg51.t1
Asue_scaffold1	AUGUSTUS	CDS	204618	204778	.	+	2	Parent=AsAtg51.t1
Asue_scaffold1	AUGUSTUS	CDS	209833	210699	.	+	0	Parent=AsAtg52.t1
Asue_scaffold1	AUGUSTUS	CDS	212208	212759	.	+	0	Parent=AsAtg52.t1
Asue_scaffold1	AUGUSTUS	CDS	212841	212951	.	+	0	Parent=AsAtg52.t1
Asue_scaffold1	AUGUSTUS	CDS	214722	215124	.	+	0	Parent=AsAtg53.t1
Asue_scaffold1	AUGUSTUS	CDS	215280	215382	.	+	2	Parent=AsAtg53.t1
Asue_scaffold1	AUGUSTUS	CDS	215466	215660	.	+	1	Parent=AsAtg53.t1
Asue_scaffold1	AUGUSTUS	CDS	215901	216135	.	+	1	Parent=AsAtg53.t1
Asue_scaffold1	AUGUSTUS	CDS	216568	216895	.	+	0	Parent=AsAtg53.t1
Asue_scaffold1	AUGUSTUS	CDS	216990	217233	.	+	2	Parent=AsAtg53.t1
Asue_scaffold1	AUGUSTUS	CDS	217371	218089	.	+	1	Parent=AsAtg53.t1
Asue_scaffold1	AUGUSTUS	CDS	218187	218326	.	+	2	Parent=AsAtg53.t1
Asue_scaffold1	AUGUSTUS	CDS	219765	219942	.	+	0	Parent=AsAtg54.t1
Asue_scaffold1	AUGUSTUS	CDS	220016	220118	.	+	2	Parent=AsAtg54.t1
Asue_scaffold1	AUGUSTUS	CDS	220234	220434	.	+	1	Parent=AsAtg54.t1
Asue_scaffold1	AUGUSTUS	CDS	220854	221091	.	+	1	Parent=AsAtg54.t1
Asue_scaffold1	AUGUSTUS	CDS	221170	221497	.	+	0	Parent=AsAtg54.t1
Asue_scaffold1	AUGUSTUS	CDS	221581	221830	.	+	2	Parent=AsAtg54.t1
Asue_scaffold1	AUGUSTUS	CDS	221951	222627	.	+	1	Parent=AsAtg54.t1
Asue_scaffold1	AUGUSTUS	CDS	222702	222841	.	+	2	Parent=AsAtg54.t1
Asue_scaffold1	AUGUSTUS	CDS	224737	225158	.	+	0	Parent=AsAtg55.t1
Asue_scaffold1	AUGUSTUS	CDS	225289	226531	.	+	1	Parent=AsAtg55.t1
Asue_scaffold1	AUGUSTUS	CDS	227487	227896	.	-	2	Parent=AsAtg56.t1
Asue_scaffold1	AUGUSTUS	CDS	228159	228633	.	-	0	Parent=AsAtg56.t1
Asue_scaffold1	AUGUSTUS	CDS	229088	229403	.	-	1	Parent=AsAtg56.t1
Asue_scaffold1	AUGUSTUS	CDS	229482	229792	.	-	0	Parent=AsAtg56.t1
Asue_scaffold1	AUGUSTUS	CDS	231523	231618	.	-	0	Parent=AsAtg57.t1
Asue_scaffold1	AUGUSTUS	CDS	231708	231848	.	-	0	Parent=AsAtg57.t1
Asue_scaffold1	AUGUSTUS	CDS	231933	232228	.	-	2	Parent=AsAtg57.t1
Asue_scaffold1	AUGUSTUS	CDS	232386	232713	.	-	0	Parent=AsAtg57.t1
Asue_scaffold1	AUGUSTUS	CDS	234745	234882	.	+	0	Parent=AsAtg58.t1
Asue_scaffold1	AUGUSTUS	CDS	234968	235263	.	+	0	Parent=AsAtg58.t1
Asue_scaffold1	AUGUSTUS	CDS	235368	235473	.	+	1	Parent=AsAtg58.t1
Asue_scaffold1	AUGUSTUS	CDS	235888	235998	.	+	0	Parent=AsAtg58.t1
Asue_scaffold1	AUGUSTUS	CDS	236097	236213	.	+	0	Parent=AsAtg58.t1
Asue_scaffold1	AUGUSTUS	CDS	236702	237193	.	-	0	Parent=AsAtg59.t1
Asue_scaffold1	AUGUSTUS	CDS	237322	237453	.	-	0	Parent=AsAtg59.t1
Asue_scaffold1	AUGUSTUS	CDS	238726	238835	.	-	2	Parent=AsAtg60.t1
Asue_scaffold1	AUGUSTUS	CDS	238925	239008	.	-	2	Parent=AsAtg60.t1
Asue_scaffold1	AUGUSTUS	CDS	239086	239156	.	-	1	Parent=AsAtg60.t1
Asue_scaffold1	AUGUSTUS	CDS	239788	239930	.	-	0	Parent=AsAtg60.t1
Asue_scaffold1	AUGUSTUS	CDS	240067	240159	.	-	0	Parent=AsAtg60.t1
Asue_scaffold1	AUGUSTUS	CDS	240473	240526	.	-	0	Parent=AsAtg60.t1
Asue_scaffold1	AUGUSTUS	CDS	240736	240898	.	-	1	Parent=AsAtg60.t1
Asue_scaffold1	AUGUSTUS	CDS	241256	241290	.	-	0	Parent=AsAtg60.t1
Asue_scaffold1	AUGUSTUS	CDS	241383	241565	.	-	0	Parent=AsAtg60.t1
Asue_scaffold1	AUGUSTUS	CDS	241683	241834	.	-	2	Parent=AsAtg60.t1
Asue_scaffold1	AUGUSTUS	CDS	241967	242086	.	-	2	Parent=AsAtg60.t1
Asue_scaffold1	AUGUSTUS	CDS	242211	242322	.	-	0	Parent=AsAtg60.t1
Asue_scaffold1	AUGUSTUS	CDS	242403	242561	.	-	0	Parent=AsAtg60.t1
Asue_scaffold1	AUGUSTUS	CDS	243043	243186	.	-	0	Parent=AsAtg60.t1
Asue_scaffold1	AUGUSTUS	CDS	245594	245779	.	-	0	Parent=AsAtg61.t1
Asue_scaffold1	AUGUSTUS	CDS	245889	246044	.	-	0	Parent=AsAtg61.t1
Asue_scaffold1	AUGUSTUS	CDS	246281	246429	.	-	2	Parent=AsAtg61.t1
Asue_scaffold1	AUGUSTUS	CDS	246502	246763	.	-	0	Parent=AsAtg61.t1
Asue_scaffold1	AUGUSTUS	CDS	246843	246980	.	-	0	Parent=AsAtg61.t1
Asue_scaffold1	AUGUSTUS	CDS	247076	247256	.	-	1	Parent=AsAtg61.t1
Asue_scaffold1	AUGUSTUS	CDS	247342	247446	.	-	1	Parent=AsAtg61.t1
Asue_scaffold1	AUGUSTUS	CDS	247520	247650	.	-	0	Parent=AsAtg61.t1
Asue_scaffold1	AUGUSTUS	CDS	247751	247827	.	-	2	Parent=AsAtg61.t1
Asue_scaffold1	AUGUSTUS	CDS	247986	248145	.	-	0	Parent=AsAtg61.t1
Asue_scaffold1	AUGUSTUS	CDS	248481	248666	.	-	0	Parent=AsAtg62.t1
Asue_scaffold1	AUGUSTUS	CDS	248873	249283	.	-	0	Parent=AsAtg62.t1
Asue_scaffold1	AUGUSTUS	CDS	249572	249719	.	-	1	Parent=AsAtg62.t1
Asue_scaffold1	AUGUSTUS	CDS	249794	249898	.	-	1	Parent=AsAtg62.t1
Asue_scaffold1	AUGUSTUS	CDS	250042	250172	.	-	0	Parent=AsAtg62.t1
Asue_scaffold1	AUGUSTUS	CDS	250307	250410	.	-	2	Parent=AsAtg62.t1
Asue_scaffold1	AUGUSTUS	CDS	250688	250844	.	-	0	Parent=AsAtg62.t1
Asue_scaffold1	AUGUSTUS	CDS	251961	252158	.	-	0	Parent=AsAtg63.t1
Asue_scaffold1	AUGUSTUS	CDS	252277	252399	.	-	0	Parent=AsAtg63.t1
Asue_scaffold1	AUGUSTUS	CDS	252495	252624	.	-	1	Parent=AsAtg63.t1
Asue_scaffold1	AUGUSTUS	CDS	252709	252810	.	-	1	Parent=AsAtg63.t1
Asue_scaffold1	AUGUSTUS	CDS	252918	253048	.	-	0	Parent=AsAtg63.t1
Asue_scaffold1	AUGUSTUS	CDS	253133	253236	.	-	2	Parent=AsAtg63.t1
Asue_scaffold1	AUGUSTUS	CDS	253927	254065	.	-	0	Parent=AsAtg63.t1
Asue_scaffold1	AUGUSTUS	CDS	254978	255042	.	+	0	Parent=AsAtg64.t1
Asue_scaffold1	AUGUSTUS	CDS	255280	255430	.	+	1	Parent=AsAtg64.t1
Asue_scaffold1	AUGUSTUS	CDS	255535	255691	.	+	0	Parent=AsAtg64.t1
Asue_scaffold1	AUGUSTUS	CDS	255778	255912	.	+	2	Parent=AsAtg64.t1
Asue_scaffold1	AUGUSTUS	CDS	256297	256349	.	+	2	Parent=AsAtg64.t1
Asue_scaffold1	AUGUSTUS	CDS	256430	256624	.	+	0	Parent=AsAtg64.t1
Asue_scaffold1	AUGUSTUS	CDS	256767	256829	.	+	0	Parent=AsAtg64.t1
Asue_scaffold1	AUGUSTUS	CDS	256906	256947	.	+	0	Parent=AsAtg64.t1
Asue_scaffold1	AUGUSTUS	CDS	257022	257078	.	+	0	Parent=AsAtg64.t1
Asue_scaffold1	AUGUSTUS	CDS	257161	257202	.	+	0	Parent=AsAtg64.t1
Asue_scaffold1	AUGUSTUS	CDS	257301	257356	.	+	0	Parent=AsAtg64.t1
Asue_scaffold1	AUGUSTUS	CDS	257442	257589	.	+	1	Parent=AsAtg64.t1
Asue_scaffold1	AUGUSTUS	CDS	257685	257769	.	+	0	Parent=AsAtg64.t1
Asue_scaffold1	AUGUSTUS	CDS	257884	257961	.	+	2	Parent=AsAtg64.t1
Asue_scaffold1	AUGUSTUS	CDS	258712	259215	.	+	2	Parent=AsAtg64.t1
Asue_scaffold1	AUGUSTUS	CDS	259289	259437	.	+	2	Parent=AsAtg64.t1
Asue_scaffold1	AUGUSTUS	CDS	259533	259632	.	+	0	Parent=AsAtg64.t1
Asue_scaffold1	AUGUSTUS	CDS	259712	260253	.	+	2	Parent=AsAtg64.t1
Asue_scaffold1	AUGUSTUS	CDS	265244	265363	.	-	0	Parent=AsAtg65.t1
Asue_scaffold1	AUGUSTUS	CDS	265439	265783	.	-	0	Parent=AsAtg65.t1
Asue_scaffold1	AUGUSTUS	CDS	265867	266166	.	-	0	Parent=AsAtg65.t1
Asue_scaffold1	AUGUSTUS	CDS	266257	266331	.	-	0	Parent=AsAtg65.t1
Asue_scaffold1	AUGUSTUS	CDS	266419	266573	.	-	2	Parent=AsAtg65.t1
Asue_scaffold1	AUGUSTUS	CDS	266670	266784	.	-	0	Parent=AsAtg65.t1
Asue_scaffold1	AUGUSTUS	CDS	266900	267223	.	-	0	Parent=AsAtg65.t1
Asue_scaffold1	AUGUSTUS	CDS	268698	268713	.	+	0	Parent=AsAtg66.t1
Asue_scaffold1	AUGUSTUS	CDS	268795	268887	.	+	2	Parent=AsAtg66.t1
Asue_scaffold1	AUGUSTUS	CDS	268980	269047	.	+	2	Parent=AsAtg66.t1
Asue_scaffold1	AUGUSTUS	CDS	269117	269192	.	+	0	Parent=AsAtg66.t1
Asue_scaffold1	AUGUSTUS	CDS	269274	269320	.	+	2	Parent=AsAtg66.t1
Asue_scaffold1	AUGUSTUS	CDS	269393	269518	.	+	0	Parent=AsAtg66.t1
Asue_scaffold1	AUGUSTUS	CDS	269605	269682	.	+	0	Parent=AsAtg66.t1
Asue_scaffold1	AUGUSTUS	CDS	269821	269908	.	+	0	Parent=AsAtg66.t1
Asue_scaffold1	AUGUSTUS	CDS	270028	270140	.	+	2	Parent=AsAtg66.t1
Asue_scaffold1	AUGUSTUS	CDS	270268	270330	.	+	0	Parent=AsAtg66.t1
Asue_scaffold1	AUGUSTUS	CDS	270405	270460	.	+	0	Parent=AsAtg66.t1
Asue_scaffold1	AUGUSTUS	CDS	270545	270649	.	+	1	Parent=AsAtg66.t1
Asue_scaffold1	AUGUSTUS	CDS	270769	270825	.	+	1	Parent=AsAtg66.t1
Asue_scaffold1	AUGUSTUS	CDS	271084	271185	.	+	1	Parent=AsAtg66.t1
Asue_scaffold1	AUGUSTUS	CDS	271326	271374	.	+	1	Parent=AsAtg66.t1
Asue_scaffold1	AUGUSTUS	CDS	271525	271593	.	+	0	Parent=AsAtg66.t1
Asue_scaffold1	AUGUSTUS	CDS	271700	271777	.	+	0	Parent=AsAtg66.t1
Asue_scaffold1	AUGUSTUS	CDS	274219	274464	.	+	0	Parent=AsAtg67.t1
Asue_scaffold1	AUGUSTUS	CDS	274725	274742	.	+	0	Parent=AsAtg67.t1
Asue_scaffold1	AUGUSTUS	CDS	274831	275262	.	+	0	Parent=AsAtg67.t1
Asue_scaffold1	AUGUSTUS	CDS	275764	275838	.	-	0	Parent=AsAtg68.t1
Asue_scaffold1	AUGUSTUS	CDS	276432	276545	.	-	0	Parent=AsAtg68.t1
Asue_scaffold1	AUGUSTUS	CDS	276812	277099	.	+	0	Parent=AsAtg69.t1
Asue_scaffold1	AUGUSTUS	CDS	277188	277242	.	+	0	Parent=AsAtg69.t1
Asue_scaffold1	AUGUSTUS	CDS	277350	277681	.	+	2	Parent=AsAtg69.t1
Asue_scaffold1	AUGUSTUS	CDS	277921	278172	.	-	0	Parent=AsAtg70.t1
Asue_scaffold1	AUGUSTUS	CDS	278255	278365	.	-	0	Parent=AsAtg70.t1
Asue_scaffold1	AUGUSTUS	CDS	278461	278793	.	-	0	Parent=AsAtg70.t1
Asue_scaffold1	AUGUSTUS	CDS	278874	278959	.	-	2	Parent=AsAtg70.t1
Asue_scaffold1	AUGUSTUS	CDS	279044	279149	.	-	0	Parent=AsAtg70.t1
Asue_scaffold1	AUGUSTUS	CDS	279239	279372	.	-	2	Parent=AsAtg70.t1
Asue_scaffold1	AUGUSTUS	CDS	279463	279598	.	-	0	Parent=AsAtg70.t1
Asue_scaffold1	AUGUSTUS	CDS	279673	279893	.	-	2	Parent=AsAtg70.t1
Asue_scaffold1	AUGUSTUS	CDS	279977	280049	.	-	0	Parent=AsAtg70.t1
Asue_scaffold1	AUGUSTUS	CDS	280476	280483	.	+	0	Parent=AsAtg71.t1
Asue_scaffold1	AUGUSTUS	CDS	281304	281337	.	+	1	Parent=AsAtg71.t1
Asue_scaffold1	AUGUSTUS	CDS	281439	281704	.	+	0	Parent=AsAtg71.t1
Asue_scaffold1	AUGUSTUS	CDS	281780	281933	.	+	1	Parent=AsAtg71.t1
Asue_scaffold1	AUGUSTUS	CDS	282219	282326	.	-	0	Parent=AsAtg72.t1
Asue_scaffold1	AUGUSTUS	CDS	282513	282600	.	-	1	Parent=AsAtg72.t1
Asue_scaffold1	AUGUSTUS	CDS	282677	282796	.	-	1	Parent=AsAtg72.t1
Asue_scaffold1	AUGUSTUS	CDS	282884	282960	.	-	0	Parent=AsAtg72.t1
Asue_scaffold1	AUGUSTUS	CDS	283039	283208	.	-	2	Parent=AsAtg72.t1
Asue_scaffold1	AUGUSTUS	CDS	283300	283413	.	-	2	Parent=AsAtg72.t1
Asue_scaffold1	AUGUSTUS	CDS	283524	283670	.	-	2	Parent=AsAtg72.t1
Asue_scaffold1	AUGUSTUS	CDS	283754	284059	.	-	2	Parent=AsAtg72.t1
Asue_scaffold1	AUGUSTUS	CDS	284123	284294	.	-	0	Parent=AsAtg72.t1
Asue_scaffold1	AUGUSTUS	CDS	284572	284622	.	+	0	Parent=AsAtg73.t1
Asue_scaffold1	AUGUSTUS	CDS	284700	284901	.	+	0	Parent=AsAtg73.t1
Asue_scaffold1	AUGUSTUS	CDS	284979	285053	.	+	2	Parent=AsAtg73.t1
Asue_scaffold1	AUGUSTUS	CDS	285140	285238	.	+	2	Parent=AsAtg73.t1
Asue_scaffold1	AUGUSTUS	CDS	285349	285389	.	+	2	Parent=AsAtg73.t1
Asue_scaffold1	AUGUSTUS	CDS	285610	285723	.	+	0	Parent=AsAtg73.t1
Asue_scaffold1	AUGUSTUS	CDS	285787	285901	.	+	0	Parent=AsAtg73.t1
Asue_scaffold1	AUGUSTUS	CDS	285993	286183	.	+	2	Parent=AsAtg73.t1
Asue_scaffold1	AUGUSTUS	CDS	286262	286381	.	+	0	Parent=AsAtg73.t1
Asue_scaffold1	AUGUSTUS	CDS	286470	286550	.	+	0	Parent=AsAtg73.t1
Asue_scaffold1	AUGUSTUS	CDS	286702	286934	.	+	0	Parent=AsAtg73.t1
Asue_scaffold1	AUGUSTUS	CDS	287122	287161	.	+	1	Parent=AsAtg73.t1
Asue_scaffold1	AUGUSTUS	CDS	287251	287349	.	+	0	Parent=AsAtg73.t1
Asue_scaffold1	AUGUSTUS	CDS	287573	288003	.	+	0	Parent=AsAtg73.t1
Asue_scaffold1	AUGUSTUS	CDS	288298	288304	.	+	1	Parent=AsAtg73.t1
Asue_scaffold1	AUGUSTUS	CDS	290589	292159	.	+	0	Parent=AsAtg74.t1
Asue_scaffold1	AUGUSTUS	CDS	292260	292431	.	+	1	Parent=AsAtg74.t1
Asue_scaffold1	AUGUSTUS	CDS	292525	292615	.	+	0	Parent=AsAtg74.t1
Asue_scaffold1	AUGUSTUS	CDS	292805	292941	.	+	2	Parent=AsAtg74.t1
Asue_scaffold1	AUGUSTUS	CDS	293029	293088	.	+	0	Parent=AsAtg74.t1
Asue_scaffold1	AUGUSTUS	CDS	293203	293322	.	+	0	Parent=AsAtg74.t1
Asue_scaffold1	AUGUSTUS	CDS	293450	293518	.	+	0	Parent=AsAtg74.t1
Asue_scaffold1	AUGUSTUS	CDS	293597	293662	.	+	0	Parent=AsAtg74.t1
Asue_scaffold1	AUGUSTUS	CDS	293896	293985	.	+	0	Parent=AsAtg74.t1
Asue_scaffold1	AUGUSTUS	CDS	294210	294314	.	+	0	Parent=AsAtg74.t1
Asue_scaffold1	AUGUSTUS	CDS	294401	294529	.	+	0	Parent=AsAtg74.t1
Asue_scaffold1	AUGUSTUS	CDS	294690	294899	.	+	0	Parent=AsAtg74.t1
Asue_scaffold1	AUGUSTUS	CDS	295045	295194	.	+	0	Parent=AsAtg74.t1
Asue_scaffold1	AUGUSTUS	CDS	295347	295400	.	+	0	Parent=AsAtg74.t1
Asue_scaffold1	AUGUSTUS	CDS	295526	295584	.	+	0	Parent=AsAtg74.t1
Asue_scaffold1	AUGUSTUS	CDS	295836	295902	.	+	1	Parent=AsAtg74.t1
Asue_scaffold1	AUGUSTUS	CDS	295978	296154	.	+	0	Parent=AsAtg74.t1
Asue_scaffold1	AUGUSTUS	CDS	296247	296303	.	+	0	Parent=AsAtg74.t1
Asue_scaffold1	AUGUSTUS	CDS	296386	296460	.	+	0	Parent=AsAtg74.t1
Asue_scaffold1	AUGUSTUS	CDS	296555	296677	.	+	0	Parent=AsAtg74.t1
Asue_scaffold1	AUGUSTUS	CDS	299196	299209	.	+	0	Parent=AsAtg75.t1
Asue_scaffold1	AUGUSTUS	CDS	299299	299551	.	+	1	Parent=AsAtg75.t1
Asue_scaffold1	AUGUSTUS	CDS	299855	299920	.	+	0	Parent=AsAtg75.t1
Asue_scaffold1	AUGUSTUS	CDS	300010	300186	.	+	0	Parent=AsAtg75.t1
Asue_scaffold1	AUGUSTUS	CDS	300311	300688	.	+	0	Parent=AsAtg75.t1
Asue_scaffold1	AUGUSTUS	CDS	301042	301527	.	+	0	Parent=AsAtg76.t1
Asue_scaffold1	AUGUSTUS	CDS	302016	302051	.	-	0	Parent=AsAtg77.t1
Asue_scaffold1	AUGUSTUS	CDS	302165	302338	.	-	0	Parent=AsAtg77.t1
Asue_scaffold1	AUGUSTUS	CDS	302429	302503	.	-	0	Parent=AsAtg77.t1
Asue_scaffold1	AUGUSTUS	CDS	302585	302665	.	-	0	Parent=AsAtg77.t1
Asue_scaffold1	AUGUSTUS	CDS	302754	302828	.	-	0	Parent=AsAtg77.t1
Asue_scaffold1	AUGUSTUS	CDS	302904	302978	.	-	0	Parent=AsAtg77.t1
Asue_scaffold1	AUGUSTUS	CDS	303335	303526	.	-	0	Parent=AsAtg77.t1
Asue_scaffold1	AUGUSTUS	CDS	304520	306244	.	-	0	Parent=AsAtg78.t1
Asue_scaffold1	AUGUSTUS	CDS	304647	305018	.	-	0	Parent=AsAtg79.t1
Asue_scaffold1	AUGUSTUS	CDS	309463	309921	.	+	0	Parent=AsAtg80.t1
Asue_scaffold1	AUGUSTUS	CDS	310253	310318	.	-	0	Parent=AsAtg81.t1
Asue_scaffold1	AUGUSTUS	CDS	310511	310621	.	-	0	Parent=AsAtg81.t1
Asue_scaffold1	AUGUSTUS	CDS	310694	310777	.	-	0	Parent=AsAtg81.t1
Asue_scaffold1	AUGUSTUS	CDS	310852	310904	.	-	2	Parent=AsAtg81.t1
Asue_scaffold1	AUGUSTUS	CDS	310988	311072	.	-	0	Parent=AsAtg81.t1
Asue_scaffold1	AUGUSTUS	CDS	311161	311256	.	-	0	Parent=AsAtg81.t1
Asue_scaffold1	AUGUSTUS	CDS	311361	311516	.	-	0	Parent=AsAtg81.t1
Asue_scaffold1	AUGUSTUS	CDS	311599	311748	.	-	0	Parent=AsAtg81.t1
Asue_scaffold1	AUGUSTUS	CDS	311859	312089	.	-	0	Parent=AsAtg81.t1
Asue_scaffold1	AUGUSTUS	CDS	312373	312615	.	-	0	Parent=AsAtg82.t1
Asue_scaffold1	AUGUSTUS	CDS	312708	313192	.	-	2	Parent=AsAtg82.t1
Asue_scaffold1	AUGUSTUS	CDS	313274	313638	.	-	1	Parent=AsAtg82.t1
Asue_scaffold1	AUGUSTUS	CDS	313722	313903	.	-	0	Parent=AsAtg82.t1
Asue_scaffold1	AUGUSTUS	CDS	313981	314151	.	-	0	Parent=AsAtg82.t1
Asue_scaffold1	AUGUSTUS	CDS	314230	314406	.	-	0	Parent=AsAtg82.t1
Asue_scaffold1	AUGUSTUS	CDS	314630	314824	.	-	0	Parent=AsAtg82.t1
Asue_scaffold1	AUGUSTUS	CDS	316197	316846	.	+	0	Parent=AsAtg83.t1
Asue_scaffold1	AUGUSTUS	CDS	317202	318876	.	+	1	Parent=AsAtg83.t1
Asue_scaffold1	AUGUSTUS	CDS	319507	319671	.	-	0	Parent=AsAtg84.t1
Asue_scaffold1	AUGUSTUS	CDS	319792	319907	.	-	2	Parent=AsAtg84.t1
Asue_scaffold1	AUGUSTUS	CDS	319999	320137	.	-	0	Parent=AsAtg84.t1
Asue_scaffold1	AUGUSTUS	CDS	320353	320463	.	-	0	Parent=AsAtg84.t1
Asue_scaffold1	AUGUSTUS	CDS	320564	320714	.	-	1	Parent=AsAtg84.t1
Asue_scaffold1	AUGUSTUS	CDS	320803	320927	.	-	0	Parent=AsAtg84.t1
Asue_scaffold1	AUGUSTUS	CDS	321489	321743	.	-	0	Parent=AsAtg84.t1
Asue_scaffold1	AUGUSTUS	CDS	326467	326520	.	+	0	Parent=AsAtg85.t1
Asue_scaffold1	AUGUSTUS	CDS	326607	326703	.	+	0	Parent=AsAtg85.t1
Asue_scaffold1	AUGUSTUS	CDS	326802	326976	.	+	2	Parent=AsAtg85.t1
Asue_scaffold1	AUGUSTUS	CDS	327055	327160	.	+	1	Parent=AsAtg85.t1
Asue_scaffold1	AUGUSTUS	CDS	327271	327353	.	+	0	Parent=AsAtg85.t1
Asue_scaffold1	AUGUSTUS	CDS	327430	327456	.	+	1	Parent=AsAtg85.t1
Asue_scaffold1	AUGUSTUS	CDS	327557	327702	.	+	1	Parent=AsAtg85.t1
Asue_scaffold1	AUGUSTUS	CDS	327816	327905	.	+	2	Parent=AsAtg85.t1
Asue_scaffold1	AUGUSTUS	CDS	328028	328108	.	+	2	Parent=AsAtg85.t1
Asue_scaffold1	AUGUSTUS	CDS	328241	328302	.	+	2	Parent=AsAtg85.t1
Asue_scaffold1	AUGUSTUS	CDS	328407	328463	.	+	0	Parent=AsAtg85.t1
Asue_scaffold1	AUGUSTUS	CDS	328624	328695	.	+	0	Parent=AsAtg85.t1
Asue_scaffold1	AUGUSTUS	CDS	328827	329075	.	+	0	Parent=AsAtg85.t1
Asue_scaffold1	AUGUSTUS	CDS	329248	329363	.	+	0	Parent=AsAtg85.t1
Asue_scaffold1	AUGUSTUS	CDS	329461	329553	.	+	1	Parent=AsAtg85.t1
Asue_scaffold1	AUGUSTUS	CDS	329629	329764	.	+	1	Parent=AsAtg85.t1
Asue_scaffold1	AUGUSTUS	CDS	330294	330398	.	-	0	Parent=AsAtg86.t1
Asue_scaffold1	AUGUSTUS	CDS	330505	330549	.	-	0	Parent=AsAtg86.t1
Asue_scaffold1	AUGUSTUS	CDS	330633	330710	.	-	0	Parent=AsAtg86.t1
Asue_scaffold1	AUGUSTUS	CDS	331022	331675	.	-	0	Parent=AsAtg86.t1
Asue_scaffold1	AUGUSTUS	CDS	332004	332118	.	-	1	Parent=AsAtg86.t1
Asue_scaffold1	AUGUSTUS	CDS	332211	332659	.	-	0	Parent=AsAtg86.t1
Asue_scaffold1	AUGUSTUS	CDS	332766	333062	.	-	0	Parent=AsAtg86.t1
Asue_scaffold1	AUGUSTUS	CDS	334000	334092	.	+	0	Parent=AsAtg87.t1
Asue_scaffold1	AUGUSTUS	CDS	334510	334668	.	+	0	Parent=AsAtg87.t1
Asue_scaffold1	AUGUSTUS	CDS	334888	334971	.	+	0	Parent=AsAtg87.t1
Asue_scaffold1	AUGUSTUS	CDS	335726	335894	.	+	0	Parent=AsAtg88.t1
Asue_scaffold1	AUGUSTUS	CDS	336167	336267	.	+	2	Parent=AsAtg88.t1
Asue_scaffold1	AUGUSTUS	CDS	336360	336482	.	+	0	Parent=AsAtg88.t1
Asue_scaffold1	AUGUSTUS	CDS	336586	336771	.	+	0	Parent=AsAtg88.t1
Asue_scaffold1	AUGUSTUS	CDS	336848	337069	.	+	0	Parent=AsAtg88.t1
Asue_scaffold1	AUGUSTUS	CDS	337185	337338	.	+	0	Parent=AsAtg88.t1
Asue_scaffold1	AUGUSTUS	CDS	337491	337640	.	+	2	Parent=AsAtg88.t1
Asue_scaffold1	AUGUSTUS	CDS	337742	337830	.	+	2	Parent=AsAtg88.t1
Asue_scaffold1	AUGUSTUS	CDS	337917	338120	.	+	0	Parent=AsAtg88.t1
Asue_scaffold1	AUGUSTUS	CDS	338254	338361	.	+	0	Parent=AsAtg88.t1
Asue_scaffold1	AUGUSTUS	CDS	338442	338576	.	+	0	Parent=AsAtg88.t1
Asue_scaffold1	AUGUSTUS	CDS	338678	338809	.	+	0	Parent=AsAtg88.t1
Asue_scaffold1	AUGUSTUS	CDS	339152	339284	.	+	0	Parent=AsAtg88.t1
Asue_scaffold1	AUGUSTUS	CDS	339373	339465	.	+	2	Parent=AsAtg88.t1
Asue_scaffold1	AUGUSTUS	CDS	339565	339690	.	+	2	Parent=AsAtg88.t1
Asue_scaffold1	AUGUSTUS	CDS	339827	339952	.	+	2	Parent=AsAtg88.t1
Asue_scaffold1	AUGUSTUS	CDS	340035	340178	.	+	2	Parent=AsAtg88.t1
Asue_scaffold1	AUGUSTUS	CDS	340281	340409	.	+	2	Parent=AsAtg88.t1
Asue_scaffold1	AUGUSTUS	CDS	340497	340657	.	+	2	Parent=AsAtg88.t1
Asue_scaffold1	AUGUSTUS	CDS	341084	341677	.	-	0	Parent=AsAtg89.t1
Asue_scaffold1	AUGUSTUS	CDS	341788	342437	.	-	2	Parent=AsAtg89.t1
Asue_scaffold1	AUGUSTUS	CDS	342530	342887	.	-	0	Parent=AsAtg89.t1
Asue_scaffold1	AUGUSTUS	CDS	342978	343299	.	-	1	Parent=AsAtg89.t1
Asue_scaffold1	AUGUSTUS	CDS	343383	343882	.	-	0	Parent=AsAtg89.t1
Asue_scaffold1	AUGUSTUS	CDS	344159	344432	.	-	1	Parent=AsAtg89.t1
Asue_scaffold1	AUGUSTUS	CDS	344725	345017	.	-	0	Parent=AsAtg89.t1
Asue_scaffold1	AUGUSTUS	CDS	345153	345575	.	-	0	Parent=AsAtg89.t1
Asue_scaffold1	AUGUSTUS	CDS	345673	346027	.	-	1	Parent=AsAtg89.t1
Asue_scaffold1	AUGUSTUS	CDS	346170	346487	.	-	1	Parent=AsAtg89.t1
Asue_scaffold1	AUGUSTUS	CDS	346671	347836	.	-	0	Parent=AsAtg89.t1
Asue_scaffold1	AUGUSTUS	CDS	348791	349240	.	+	0	Parent=AsAtg90.t1
Asue_scaffold1	AUGUSTUS	CDS	349379	350158	.	+	0	Parent=AsAtg90.t1
Asue_scaffold1	AUGUSTUS	CDS	350627	352252	.	-	0	Parent=AsAtg91.t1
Asue_scaffold1	AUGUSTUS	CDS	353714	354451	.	-	0	Parent=AsAtg92.t1
Asue_scaffold1	AUGUSTUS	CDS	356296	357600	.	+	0	Parent=AsAtg93.t1
Asue_scaffold1	AUGUSTUS	CDS	358290	358371	.	+	0	Parent=AsAtg94.t1
Asue_scaffold1	AUGUSTUS	CDS	358456	358511	.	+	2	Parent=AsAtg94.t1
Asue_scaffold1	AUGUSTUS	CDS	358617	358698	.	+	0	Parent=AsAtg94.t1
Asue_scaffold1	AUGUSTUS	CDS	358806	358884	.	+	2	Parent=AsAtg94.t1
Asue_scaffold1	AUGUSTUS	CDS	358979	359029	.	+	1	Parent=AsAtg94.t1
Asue_scaffold1	AUGUSTUS	CDS	359123	359219	.	+	1	Parent=AsAtg94.t1
Asue_scaffold1	AUGUSTUS	CDS	359310	359342	.	+	0	Parent=AsAtg94.t1
Asue_scaffold1	AUGUSTUS	CDS	359481	359609	.	+	0	Parent=AsAtg94.t1
Asue_scaffold1	AUGUSTUS	CDS	359798	359968	.	+	0	Parent=AsAtg94.t1
Asue_scaffold1	AUGUSTUS	CDS	360051	360125	.	+	0	Parent=AsAtg94.t1
Asue_scaffold1	AUGUSTUS	CDS	360209	360307	.	+	0	Parent=AsAtg94.t1
Asue_scaffold1	AUGUSTUS	CDS	360386	360456	.	+	0	Parent=AsAtg94.t1
Asue_scaffold1	AUGUSTUS	CDS	360634	360730	.	+	1	Parent=AsAtg94.t1
Asue_scaffold1	AUGUSTUS	CDS	360817	360942	.	+	0	Parent=AsAtg94.t1
Asue_scaffold1	AUGUSTUS	CDS	361029	361124	.	+	0	Parent=AsAtg94.t1
Asue_scaffold1	AUGUSTUS	CDS	361202	361318	.	+	0	Parent=AsAtg94.t1
Asue_scaffold1	AUGUSTUS	CDS	361410	361487	.	+	0	Parent=AsAtg94.t1
Asue_scaffold1	AUGUSTUS	CDS	361612	361757	.	+	0	Parent=AsAtg94.t1
Asue_scaffold1	AUGUSTUS	CDS	361854	361944	.	+	1	Parent=AsAtg94.t1
Asue_scaffold1	AUGUSTUS	CDS	362037	362126	.	+	0	Parent=AsAtg94.t1
Asue_scaffold1	AUGUSTUS	CDS	362251	362322	.	+	0	Parent=AsAtg94.t1
Asue_scaffold1	AUGUSTUS	CDS	363283	363603	.	-	0	Parent=AsAtg95.t1
Asue_scaffold1	AUGUSTUS	CDS	363679	365283	.	-	0	Parent=AsAtg95.t1
Asue_scaffold1	AUGUSTUS	CDS	365823	366626	.	-	0	Parent=AsAtg96.t1
Asue_scaffold1	AUGUSTUS	CDS	368549	369352	.	-	0	Parent=AsAtg97.t1
Asue_scaffold1	AUGUSTUS	CDS	369609	370594	.	-	2	Parent=AsAtg98.t1
Asue_scaffold1	AUGUSTUS	CDS	370685	370886	.	-	0	Parent=AsAtg98.t1
Asue_scaffold1	AUGUSTUS	CDS	371363	373495	.	-	0	Parent=AsAtg99.t1
Asue_scaffold1	AUGUSTUS	CDS	376066	376766	.	+	0	Parent=AsAtg100.t1
Asue_scaffold1	AUGUSTUS	CDS	377166	377302	.	+	1	Parent=AsAtg100.t1
Asue_scaffold1	AUGUSTUS	CDS	377427	377590	.	+	2	Parent=AsAtg100.t1
Asue_scaffold1	AUGUSTUS	CDS	380879	381176	.	-	1	Parent=AsAtg101.t1
Asue_scaffold1	AUGUSTUS	CDS	381293	381381	.	-	0	Parent=AsAtg101.t1
Asue_scaffold1	AUGUSTUS	CDS	383491	383582	.	+	0	Parent=AsAtg102.t1
Asue_scaffold1	AUGUSTUS	CDS	383781	383961	.	+	1	Parent=AsAtg102.t1
Asue_scaffold1	AUGUSTUS	CDS	383869	383961	.	+	0	Parent=AsAtg102.t2
Asue_scaffold1	AUGUSTUS	CDS	384067	384364	.	+	0	Parent=AsAtg102.t1
Asue_scaffold1	AUGUSTUS	CDS	384067	384364	.	+	0	Parent=AsAtg102.t2
Asue_scaffold1	AUGUSTUS	CDS	384447	384675	.	+	2	Parent=AsAtg102.t1
Asue_scaffold1	AUGUSTUS	CDS	384447	384675	.	+	2	Parent=AsAtg102.t2
Asue_scaffold1	AUGUSTUS	CDS	384758	385097	.	+	1	Parent=AsAtg102.t1
Asue_scaffold1	AUGUSTUS	CDS	384758	385097	.	+	1	Parent=AsAtg102.t2
Asue_scaffold1	AUGUSTUS	CDS	385299	385412	.	+	0	Parent=AsAtg102.t1
Asue_scaffold1	AUGUSTUS	CDS	385299	385412	.	+	0	Parent=AsAtg102.t2
Asue_scaffold1	AUGUSTUS	CDS	385499	385627	.	+	0	Parent=AsAtg102.t1
Asue_scaffold1	AUGUSTUS	CDS	385499	385627	.	+	0	Parent=AsAtg102.t2
Asue_scaffold1	AUGUSTUS	CDS	385702	385893	.	+	0	Parent=AsAtg102.t1
Asue_scaffold1	AUGUSTUS	CDS	385702	385893	.	+	0	Parent=AsAtg102.t2
Asue_scaffold1	AUGUSTUS	CDS	385982	386176	.	+	0	Parent=AsAtg102.t1
Asue_scaffold1	AUGUSTUS	CDS	385982	386176	.	+	0	Parent=AsAtg102.t2
Asue_scaffold1	AUGUSTUS	CDS	386288	386425	.	+	0	Parent=AsAtg102.t1
Asue_scaffold1	AUGUSTUS	CDS	386288	386425	.	+	0	Parent=AsAtg102.t2
Asue_scaffold1	AUGUSTUS	CDS	386527	386649	.	+	0	Parent=AsAtg102.t1
Asue_scaffold1	AUGUSTUS	CDS	386527	386649	.	+	0	Parent=AsAtg102.t2
Asue_scaffold1	AUGUSTUS	CDS	386737	386990	.	+	0	Parent=AsAtg102.t1
Asue_scaffold1	AUGUSTUS	CDS	386737	386990	.	+	0	Parent=AsAtg102.t2
Asue_scaffold1	AUGUSTUS	CDS	387100	387203	.	+	1	Parent=AsAtg102.t1
Asue_scaffold1	AUGUSTUS	CDS	387100	387203	.	+	1	Parent=AsAtg102.t2
Asue_scaffold1	AUGUSTUS	CDS	387386	387480	.	+	2	Parent=AsAtg102.t1
Asue_scaffold1	AUGUSTUS	CDS	387386	387480	.	+	2	Parent=AsAtg102.t2
Asue_scaffold1	AUGUSTUS	CDS	387566	387790	.	+	0	Parent=AsAtg102.t1
Asue_scaffold1	AUGUSTUS	CDS	387566	387790	.	+	0	Parent=AsAtg102.t2
Asue_scaffold1	AUGUSTUS	CDS	388056	388211	.	+	0	Parent=AsAtg102.t1
Asue_scaffold1	AUGUSTUS	CDS	388056	388211	.	+	0	Parent=AsAtg102.t2
Asue_scaffold1	AUGUSTUS	CDS	388294	388366	.	+	0	Parent=AsAtg102.t1
Asue_scaffold1	AUGUSTUS	CDS	388294	388366	.	+	0	Parent=AsAtg102.t2
Asue_scaffold1	AUGUSTUS	CDS	388473	388540	.	+	2	Parent=AsAtg102.t1
Asue_scaffold1	AUGUSTUS	CDS	388473	388540	.	+	2	Parent=AsAtg102.t2
Asue_scaffold1	AUGUSTUS	CDS	388679	388824	.	+	0	Parent=AsAtg102.t1
Asue_scaffold1	AUGUSTUS	CDS	388679	388824	.	+	0	Parent=AsAtg102.t2
Asue_scaffold1	AUGUSTUS	CDS	388921	389029	.	+	1	Parent=AsAtg102.t1
Asue_scaffold1	AUGUSTUS	CDS	388921	389029	.	+	1	Parent=AsAtg102.t2
Asue_scaffold1	AUGUSTUS	CDS	389117	389263	.	+	0	Parent=AsAtg102.t1
Asue_scaffold1	AUGUSTUS	CDS	389117	389263	.	+	0	Parent=AsAtg102.t2
Asue_scaffold1	AUGUSTUS	CDS	389357	389404	.	+	0	Parent=AsAtg102.t1
Asue_scaffold1	AUGUSTUS	CDS	389357	389404	.	+	0	Parent=AsAtg102.t2
Asue_scaffold1	AUGUSTUS	CDS	389479	389607	.	+	0	Parent=AsAtg102.t1
Asue_scaffold1	AUGUSTUS	CDS	389479	389607	.	+	0	Parent=AsAtg102.t2
Asue_scaffold1	AUGUSTUS	CDS	389702	389944	.	+	0	Parent=AsAtg102.t1
Asue_scaffold1	AUGUSTUS	CDS	389702	389944	.	+	0	Parent=AsAtg102.t2
Asue_scaffold1	AUGUSTUS	CDS	390040	390177	.	+	0	Parent=AsAtg102.t1
Asue_scaffold1	AUGUSTUS	CDS	390040	390177	.	+	0	Parent=AsAtg102.t2
Asue_scaffold1	AUGUSTUS	CDS	390263	390348	.	+	0	Parent=AsAtg102.t1
Asue_scaffold1	AUGUSTUS	CDS	390263	390348	.	+	0	Parent=AsAtg102.t2
Asue_scaffold1	AUGUSTUS	CDS	390444	390549	.	+	1	Parent=AsAtg102.t1
Asue_scaffold1	AUGUSTUS	CDS	390444	390549	.	+	1	Parent=AsAtg102.t2
Asue_scaffold1	AUGUSTUS	CDS	390776	390871	.	+	0	Parent=AsAtg102.t1
Asue_scaffold1	AUGUSTUS	CDS	390776	390871	.	+	0	Parent=AsAtg102.t2
Asue_scaffold1	AUGUSTUS	CDS	391020	391172	.	+	0	Parent=AsAtg102.t1
Asue_scaffold1	AUGUSTUS	CDS	391020	391172	.	+	0	Parent=AsAtg102.t2
Asue_scaffold1	AUGUSTUS	CDS	391324	391506	.	+	0	Parent=AsAtg102.t1
Asue_scaffold1	AUGUSTUS	CDS	391324	391506	.	+	0	Parent=AsAtg102.t2
Asue_scaffold1	AUGUSTUS	CDS	391579	391808	.	+	0	Parent=AsAtg102.t1
Asue_scaffold1	AUGUSTUS	CDS	391579	391808	.	+	0	Parent=AsAtg102.t2
Asue_scaffold1	AUGUSTUS	CDS	391905	392007	.	+	1	Parent=AsAtg102.t1
Asue_scaffold1	AUGUSTUS	CDS	391905	392007	.	+	1	Parent=AsAtg102.t2
Asue_scaffold1	AUGUSTUS	CDS	392087	392215	.	+	0	Parent=AsAtg102.t1
Asue_scaffold1	AUGUSTUS	CDS	392087	392215	.	+	0	Parent=AsAtg102.t2
Asue_scaffold1	AUGUSTUS	CDS	392302	392346	.	+	0	Parent=AsAtg102.t1
Asue_scaffold1	AUGUSTUS	CDS	392302	392346	.	+	0	Parent=AsAtg102.t2
Asue_scaffold1	AUGUSTUS	CDS	392548	392742	.	+	0	Parent=AsAtg102.t1
Asue_scaffold1	AUGUSTUS	CDS	392548	392742	.	+	0	Parent=AsAtg102.t2
Asue_scaffold1	AUGUSTUS	CDS	392978	393104	.	+	0	Parent=AsAtg102.t1
Asue_scaffold1	AUGUSTUS	CDS	392978	393104	.	+	0	Parent=AsAtg102.t2
Asue_scaffold1	AUGUSTUS	CDS	393205	393305	.	+	2	Parent=AsAtg102.t1
Asue_scaffold1	AUGUSTUS	CDS	393205	393305	.	+	2	Parent=AsAtg102.t2
Asue_scaffold1	AUGUSTUS	CDS	393568	393702	.	+	0	Parent=AsAtg102.t1
Asue_scaffold1	AUGUSTUS	CDS	393568	393702	.	+	0	Parent=AsAtg102.t2
Asue_scaffold1	AUGUSTUS	CDS	393781	393861	.	+	0	Parent=AsAtg102.t1
Asue_scaffold1	AUGUSTUS	CDS	393781	393861	.	+	0	Parent=AsAtg102.t2
Asue_scaffold1	AUGUSTUS	CDS	394256	394402	.	+	0	Parent=AsAtg102.t1
Asue_scaffold1	AUGUSTUS	CDS	394256	394402	.	+	0	Parent=AsAtg102.t2
Asue_scaffold1	AUGUSTUS	CDS	394490	394621	.	+	0	Parent=AsAtg102.t1
Asue_scaffold1	AUGUSTUS	CDS	394490	394621	.	+	0	Parent=AsAtg102.t2
Asue_scaffold1	AUGUSTUS	CDS	394730	394777	.	+	0	Parent=AsAtg102.t1
Asue_scaffold1	AUGUSTUS	CDS	394730	394777	.	+	0	Parent=AsAtg102.t2
Asue_scaffold1	AUGUSTUS	CDS	394866	395012	.	+	0	Parent=AsAtg102.t1
Asue_scaffold1	AUGUSTUS	CDS	394866	395012	.	+	0	Parent=AsAtg102.t2
Asue_scaffold1	AUGUSTUS	CDS	395080	395141	.	+	0	Parent=AsAtg102.t1
Asue_scaffold1	AUGUSTUS	CDS	395080	395141	.	+	0	Parent=AsAtg102.t2
Asue_scaffold1	AUGUSTUS	CDS	395343	395496	.	+	1	Parent=AsAtg102.t1
Asue_scaffold1	AUGUSTUS	CDS	395343	395496	.	+	1	Parent=AsAtg102.t2
Asue_scaffold1	AUGUSTUS	CDS	395604	395795	.	+	0	Parent=AsAtg102.t1
Asue_scaffold1	AUGUSTUS	CDS	395604	395795	.	+	0	Parent=AsAtg102.t2
Asue_scaffold1	AUGUSTUS	CDS	395885	395989	.	+	0	Parent=AsAtg102.t1
Asue_scaffold1	AUGUSTUS	CDS	395885	395989	.	+	0	Parent=AsAtg102.t2
Asue_scaffold1	AUGUSTUS	CDS	396081	396215	.	+	0	Parent=AsAtg102.t1
Asue_scaffold1	AUGUSTUS	CDS	396081	396215	.	+	0	Parent=AsAtg102.t2
Asue_scaffold1	AUGUSTUS	CDS	396319	396519	.	+	0	Parent=AsAtg102.t1
Asue_scaffold1	AUGUSTUS	CDS	396319	396519	.	+	0	Parent=AsAtg102.t2
Asue_scaffold1	AUGUSTUS	CDS	396614	396868	.	+	0	Parent=AsAtg102.t1
Asue_scaffold1	AUGUSTUS	CDS	396614	396868	.	+	0	Parent=AsAtg102.t2
Asue_scaffold1	AUGUSTUS	CDS	397666	397690	.	-	1	Parent=AsAtg103.t1
Asue_scaffold1	AUGUSTUS	CDS	397771	397859	.	-	0	Parent=AsAtg103.t1
Asue_scaffold1	AUGUSTUS	CDS	398455	398593	.	-	1	Parent=AsAtg103.t1
Asue_scaffold1	AUGUSTUS	CDS	398726	398796	.	-	0	Parent=AsAtg103.t1
Asue_scaffold1	AUGUSTUS	CDS	398903	398947	.	-	0	Parent=AsAtg103.t1
Asue_scaffold1	AUGUSTUS	CDS	399038	399127	.	-	0	Parent=AsAtg103.t1
Asue_scaffold1	AUGUSTUS	CDS	399237	399325	.	-	2	Parent=AsAtg103.t1
Asue_scaffold1	AUGUSTUS	CDS	399413	399488	.	-	0	Parent=AsAtg103.t1
Asue_scaffold1	AUGUSTUS	CDS	399597	399755	.	-	0	Parent=AsAtg103.t1
Asue_scaffold1	AUGUSTUS	CDS	400063	400130	.	+	0	Parent=AsAtg104.t1
Asue_scaffold1	AUGUSTUS	CDS	400226	400439	.	+	1	Parent=AsAtg104.t1
Asue_scaffold1	AUGUSTUS	CDS	400541	400588	.	+	0	Parent=AsAtg104.t1
Asue_scaffold1	AUGUSTUS	CDS	400672	400753	.	+	0	Parent=AsAtg104.t1
Asue_scaffold1	AUGUSTUS	CDS	400862	400964	.	+	2	Parent=AsAtg104.t1
Asue_scaffold1	AUGUSTUS	CDS	401103	401223	.	+	1	Parent=AsAtg104.t1
Asue_scaffold1	AUGUSTUS	CDS	401316	401363	.	+	0	Parent=AsAtg104.t1
Asue_scaffold1	AUGUSTUS	CDS	401558	401641	.	+	0	Parent=AsAtg104.t1
Asue_scaffold1	AUGUSTUS	CDS	401752	401816	.	+	0	Parent=AsAtg104.t1
Asue_scaffold1	AUGUSTUS	CDS	402101	402152	.	+	1	Parent=AsAtg104.t1
Asue_scaffold1	AUGUSTUS	CDS	402342	402380	.	+	0	Parent=AsAtg104.t1
Asue_scaffold1	AUGUSTUS	CDS	402454	402528	.	+	0	Parent=AsAtg104.t1
Asue_scaffold1	AUGUSTUS	CDS	403019	403955	.	+	0	Parent=AsAtg105.t1
Asue_scaffold1	AUGUSTUS	CDS	404046	404233	.	+	2	Parent=AsAtg105.t1
Asue_scaffold1	AUGUSTUS	CDS	404308	404531	.	+	0	Parent=AsAtg105.t1
Asue_scaffold1	AUGUSTUS	CDS	404752	405514	.	+	1	Parent=AsAtg105.t1
Asue_scaffold1	AUGUSTUS	CDS	405703	406026	.	+	0	Parent=AsAtg106.t1
Asue_scaffold1	AUGUSTUS	CDS	406109	406168	.	+	0	Parent=AsAtg106.t1
Asue_scaffold1	AUGUSTUS	CDS	406247	406297	.	+	0	Parent=AsAtg106.t1
Asue_scaffold1	AUGUSTUS	CDS	406370	406435	.	+	0	Parent=AsAtg106.t1
Asue_scaffold1	AUGUSTUS	CDS	406518	406613	.	+	0	Parent=AsAtg106.t1
Asue_scaffold1	AUGUSTUS	CDS	406688	406804	.	+	0	Parent=AsAtg106.t1
Asue_scaffold1	AUGUSTUS	CDS	406872	406942	.	+	0	Parent=AsAtg106.t1
Asue_scaffold1	AUGUSTUS	CDS	407020	407177	.	+	1	Parent=AsAtg106.t1
Asue_scaffold1	AUGUSTUS	CDS	407781	407821	.	+	2	Parent=AsAtg106.t1
Asue_scaffold1	AUGUSTUS	CDS	407955	408042	.	+	0	Parent=AsAtg106.t1
Asue_scaffold1	AUGUSTUS	CDS	408143	408229	.	+	2	Parent=AsAtg106.t1
Asue_scaffold1	AUGUSTUS	CDS	408370	408424	.	+	2	Parent=AsAtg106.t1
Asue_scaffold1	AUGUSTUS	CDS	408538	408604	.	+	1	Parent=AsAtg106.t1
Asue_scaffold1	AUGUSTUS	CDS	408692	408791	.	+	0	Parent=AsAtg106.t1
Asue_scaffold1	AUGUSTUS	CDS	408983	409044	.	+	2	Parent=AsAtg106.t1
Asue_scaffold1	AUGUSTUS	CDS	409146	409188	.	+	0	Parent=AsAtg106.t1
Asue_scaffold1	AUGUSTUS	CDS	409260	409471	.	+	2	Parent=AsAtg106.t1
Asue_scaffold1	AUGUSTUS	CDS	409561	409797	.	+	0	Parent=AsAtg106.t1
Asue_scaffold1	AUGUSTUS	CDS	410427	410523	.	-	1	Parent=AsAtg107.t1
Asue_scaffold1	AUGUSTUS	CDS	410802	410905	.	-	0	Parent=AsAtg107.t1
Asue_scaffold1	AUGUSTUS	CDS	411008	411163	.	-	0	Parent=AsAtg107.t1
Asue_scaffold1	AUGUSTUS	CDS	411241	411312	.	-	0	Parent=AsAtg107.t1
Asue_scaffold1	AUGUSTUS	CDS	411400	411447	.	-	0	Parent=AsAtg107.t1
Asue_scaffold1	AUGUSTUS	CDS	411537	411744	.	-	1	Parent=AsAtg107.t1
Asue_scaffold1	AUGUSTUS	CDS	411852	412030	.	-	0	Parent=AsAtg107.t1
Asue_scaffold1	AUGUSTUS	CDS	413540	413599	.	-	0	Parent=AsAtg108.t1
Asue_scaffold1	AUGUSTUS	CDS	413844	414020	.	-	0	Parent=AsAtg108.t1
Asue_scaffold1	AUGUSTUS	CDS	414259	414474	.	-	0	Parent=AsAtg108.t1
Asue_scaffold1	AUGUSTUS	CDS	414700	414742	.	+	0	Parent=AsAtg109.t1
Asue_scaffold1	AUGUSTUS	CDS	414700	414742	.	+	0	Parent=AsAtg109.t2
Asue_scaffold1	AUGUSTUS	CDS	414817	414902	.	+	2	Parent=AsAtg109.t1
Asue_scaffold1	AUGUSTUS	CDS	414817	414902	.	+	2	Parent=AsAtg109.t2
Asue_scaffold1	AUGUSTUS	CDS	414972	415013	.	+	0	Parent=AsAtg109.t1
Asue_scaffold1	AUGUSTUS	CDS	414972	415013	.	+	0	Parent=AsAtg109.t2
Asue_scaffold1	AUGUSTUS	CDS	415125	415170	.	+	0	Parent=AsAtg109.t1
Asue_scaffold1	AUGUSTUS	CDS	415125	415170	.	+	0	Parent=AsAtg109.t2
Asue_scaffold1	AUGUSTUS	CDS	415290	415376	.	+	2	Parent=AsAtg109.t1
Asue_scaffold1	AUGUSTUS	CDS	415290	415376	.	+	2	Parent=AsAtg109.t2
Asue_scaffold1	AUGUSTUS	CDS	415490	415545	.	+	2	Parent=AsAtg109.t1
Asue_scaffold1	AUGUSTUS	CDS	415490	415545	.	+	2	Parent=AsAtg109.t2
Asue_scaffold1	AUGUSTUS	CDS	415708	415825	.	+	0	Parent=AsAtg109.t1
Asue_scaffold1	AUGUSTUS	CDS	415708	415825	.	+	0	Parent=AsAtg109.t2
Asue_scaffold1	AUGUSTUS	CDS	415953	416011	.	+	2	Parent=AsAtg109.t1
Asue_scaffold1	AUGUSTUS	CDS	415953	416011	.	+	2	Parent=AsAtg109.t2
Asue_scaffold1	AUGUSTUS	CDS	416121	416192	.	+	0	Parent=AsAtg109.t1
Asue_scaffold1	AUGUSTUS	CDS	416121	416192	.	+	0	Parent=AsAtg109.t2
Asue_scaffold1	AUGUSTUS	CDS	416307	416370	.	+	0	Parent=AsAtg109.t1
Asue_scaffold1	AUGUSTUS	CDS	416307	416370	.	+	0	Parent=AsAtg109.t2
Asue_scaffold1	AUGUSTUS	CDS	416475	416578	.	+	2	Parent=AsAtg109.t1
Asue_scaffold1	AUGUSTUS	CDS	416475	416596	.	+	2	Parent=AsAtg109.t2
Asue_scaffold1	AUGUSTUS	CDS	416781	416852	.	+	0	Parent=AsAtg109.t1
Asue_scaffold1	AUGUSTUS	CDS	416781	416852	.	+	0	Parent=AsAtg109.t2
Asue_scaffold1	AUGUSTUS	CDS	416963	417049	.	+	0	Parent=AsAtg109.t1
Asue_scaffold1	AUGUSTUS	CDS	416963	417049	.	+	0	Parent=AsAtg109.t2
Asue_scaffold1	AUGUSTUS	CDS	417140	417207	.	+	0	Parent=AsAtg109.t1
Asue_scaffold1	AUGUSTUS	CDS	417140	417207	.	+	0	Parent=AsAtg109.t2
Asue_scaffold1	AUGUSTUS	CDS	417381	417449	.	+	1	Parent=AsAtg109.t1
Asue_scaffold1	AUGUSTUS	CDS	417381	417449	.	+	1	Parent=AsAtg109.t2
Asue_scaffold1	AUGUSTUS	CDS	417528	417610	.	+	1	Parent=AsAtg109.t1
Asue_scaffold1	AUGUSTUS	CDS	417528	417610	.	+	1	Parent=AsAtg109.t2
Asue_scaffold1	AUGUSTUS	CDS	417782	417881	.	+	2	Parent=AsAtg109.t1
Asue_scaffold1	AUGUSTUS	CDS	417782	417881	.	+	2	Parent=AsAtg109.t2
Asue_scaffold1	AUGUSTUS	CDS	418133	418198	.	+	1	Parent=AsAtg109.t1
Asue_scaffold1	AUGUSTUS	CDS	418133	418198	.	+	1	Parent=AsAtg109.t2
Asue_scaffold1	AUGUSTUS	CDS	418296	418389	.	+	1	Parent=AsAtg109.t1
Asue_scaffold1	AUGUSTUS	CDS	418296	418389	.	+	1	Parent=AsAtg109.t2
Asue_scaffold1	AUGUSTUS	CDS	418468	418545	.	+	0	Parent=AsAtg109.t1
Asue_scaffold1	AUGUSTUS	CDS	418468	418545	.	+	0	Parent=AsAtg109.t2
Asue_scaffold1	AUGUSTUS	CDS	418839	419198	.	+	0	Parent=AsAtg110.t1
Asue_scaffold1	AUGUSTUS	CDS	419279	420489	.	+	0	Parent=AsAtg110.t1
Asue_scaffold1	AUGUSTUS	CDS	420841	420953	.	+	1	Parent=AsAtg110.t1
Asue_scaffold1	AUGUSTUS	CDS	421237	421313	.	+	2	Parent=AsAtg110.t1
Asue_scaffold1	AUGUSTUS	CDS	421400	421447	.	+	0	Parent=AsAtg110.t1
Asue_scaffold1	AUGUSTUS	CDS	421947	422322	.	+	0	Parent=AsAtg111.t1
Asue_scaffold1	AUGUSTUS	CDS	422512	422842	.	+	2	Parent=AsAtg111.t1
Asue_scaffold1	AUGUSTUS	CDS	422937	423057	.	+	1	Parent=AsAtg111.t1
Asue_scaffold1	AUGUSTUS	CDS	423134	423349	.	+	0	Parent=AsAtg111.t1
Asue_scaffold1	AUGUSTUS	CDS	423420	423479	.	+	0	Parent=AsAtg111.t1
Asue_scaffold1	AUGUSTUS	CDS	423672	424270	.	-	2	Parent=AsAtg112.t1
Asue_scaffold1	AUGUSTUS	CDS	424475	424556	.	-	0	Parent=AsAtg112.t1
Asue_scaffold1	AUGUSTUS	CDS	425194	425710	.	+	0	Parent=AsAtg113.t1
Asue_scaffold1	AUGUSTUS	CDS	425782	426001	.	+	2	Parent=AsAtg113.t1
Asue_scaffold1	AUGUSTUS	CDS	426085	426475	.	+	1	Parent=AsAtg113.t1
Asue_scaffold1	AUGUSTUS	CDS	426775	426882	.	+	0	Parent=AsAtg113.t1
Asue_scaffold1	AUGUSTUS	CDS	426995	427195	.	+	0	Parent=AsAtg113.t1
Asue_scaffold1	AUGUSTUS	CDS	427281	427553	.	+	0	Parent=AsAtg113.t1
Asue_scaffold1	AUGUSTUS	CDS	427656	427829	.	+	0	Parent=AsAtg113.t1
Asue_scaffold1	AUGUSTUS	CDS	428851	428910	.	+	0	Parent=AsAtg114.t1
Asue_scaffold1	AUGUSTUS	CDS	429020	429243	.	+	0	Parent=AsAtg114.t1
Asue_scaffold1	AUGUSTUS	CDS	429318	429550	.	+	1	Parent=AsAtg114.t1
Asue_scaffold1	AUGUSTUS	CDS	429696	429915	.	+	2	Parent=AsAtg114.t1
Asue_scaffold1	AUGUSTUS	CDS	430549	430900	.	+	1	Parent=AsAtg114.t1
Asue_scaffold1	AUGUSTUS	CDS	431012	431119	.	+	0	Parent=AsAtg114.t1
Asue_scaffold1	AUGUSTUS	CDS	431219	431419	.	+	0	Parent=AsAtg114.t1
Asue_scaffold1	AUGUSTUS	CDS	431554	431661	.	+	0	Parent=AsAtg114.t1
Asue_scaffold1	AUGUSTUS	CDS	431763	431936	.	+	0	Parent=AsAtg114.t1
Asue_scaffold1	AUGUSTUS	CDS	432012	432185	.	+	0	Parent=AsAtg114.t1
Asue_scaffold1	AUGUSTUS	CDS	439101	439298	.	-	0	Parent=AsAtg115.t1
Asue_scaffold1	AUGUSTUS	CDS	439447	439569	.	-	0	Parent=AsAtg115.t1
Asue_scaffold1	AUGUSTUS	CDS	439661	439942	.	-	0	Parent=AsAtg115.t1
Asue_scaffold1	AUGUSTUS	CDS	440017	440163	.	-	0	Parent=AsAtg115.t1
Asue_scaffold1	AUGUSTUS	CDS	440236	440483	.	-	2	Parent=AsAtg115.t1
Asue_scaffold1	AUGUSTUS	CDS	440581	440734	.	-	0	Parent=AsAtg115.t1
Asue_scaffold1	AUGUSTUS	CDS	443960	444109	.	-	0	Parent=AsAtg116.t1
Asue_scaffold1	AUGUSTUS	CDS	444236	444349	.	-	0	Parent=AsAtg116.t1
Asue_scaffold1	AUGUSTUS	CDS	444436	444702	.	-	0	Parent=AsAtg116.t1
Asue_scaffold1	AUGUSTUS	CDS	444783	444914	.	-	0	Parent=AsAtg116.t1
Asue_scaffold1	AUGUSTUS	CDS	445063	445325	.	-	2	Parent=AsAtg116.t1
Asue_scaffold1	AUGUSTUS	CDS	445408	445561	.	-	0	Parent=AsAtg116.t1
Asue_scaffold1	AUGUSTUS	CDS	446723	446878	.	-	0	Parent=AsAtg117.t1
Asue_scaffold1	AUGUSTUS	CDS	446990	447106	.	-	0	Parent=AsAtg117.t1
Asue_scaffold1	AUGUSTUS	CDS	447194	447451	.	-	0	Parent=AsAtg117.t1
Asue_scaffold1	AUGUSTUS	CDS	447555	447695	.	-	0	Parent=AsAtg117.t1
Asue_scaffold1	AUGUSTUS	CDS	447825	448087	.	-	2	Parent=AsAtg117.t1
Asue_scaffold1	AUGUSTUS	CDS	448179	448332	.	-	0	Parent=AsAtg117.t1
Asue_scaffold1	AUGUSTUS	CDS	451242	451243	.	-	2	Parent=AsAtg118.t1
Asue_scaffold1	AUGUSTUS	CDS	451933	452149	.	-	0	Parent=AsAtg118.t1
Asue_scaffold1	AUGUSTUS	CDS	452253	452360	.	-	0	Parent=AsAtg118.t1
Asue_scaffold1	AUGUSTUS	CDS	452603	452713	.	-	0	Parent=AsAtg118.t1
Asue_scaffold1	AUGUSTUS	CDS	452882	453007	.	-	0	Parent=AsAtg118.t1
Asue_scaffold1	AUGUSTUS	CDS	453113	453221	.	-	1	Parent=AsAtg118.t1
Asue_scaffold1	AUGUSTUS	CDS	453307	453383	.	-	0	Parent=AsAtg118.t1
Asue_scaffold1	AUGUSTUS	CDS	453470	453690	.	-	2	Parent=AsAtg118.t1
Asue_scaffold1	AUGUSTUS	CDS	454078	454183	.	-	0	Parent=AsAtg118.t1
Asue_scaffold1	AUGUSTUS	CDS	454272	454376	.	-	0	Parent=AsAtg118.t1
Asue_scaffold1	AUGUSTUS	CDS	454468	454566	.	-	0	Parent=AsAtg118.t1
Asue_scaffold1	AUGUSTUS	CDS	454654	454821	.	-	0	Parent=AsAtg118.t1
Asue_scaffold1	AUGUSTUS	CDS	457297	457365	.	-	0	Parent=AsAtg119.t1
Asue_scaffold1	AUGUSTUS	CDS	457444	457605	.	-	0	Parent=AsAtg119.t1
Asue_scaffold1	AUGUSTUS	CDS	457687	457755	.	-	0	Parent=AsAtg119.t1
Asue_scaffold1	AUGUSTUS	CDS	457857	458121	.	-	1	Parent=AsAtg119.t1
Asue_scaffold1	AUGUSTUS	CDS	458346	458470	.	-	0	Parent=AsAtg119.t1
Asue_scaffold1	AUGUSTUS	CDS	458571	458678	.	-	0	Parent=AsAtg119.t1
Asue_scaffold1	AUGUSTUS	CDS	458750	458878	.	-	0	Parent=AsAtg119.t1
Asue_scaffold1	AUGUSTUS	CDS	459278	460609	.	-	0	Parent=AsAtg120.t1
Asue_scaffold1	AUGUSTUS	CDS	461915	461992	.	+	0	Parent=AsAtg121.t1
Asue_scaffold1	AUGUSTUS	CDS	462244	462297	.	+	0	Parent=AsAtg121.t1
Asue_scaffold1	AUGUSTUS	CDS	462380	462460	.	+	0	Parent=AsAtg121.t1
Asue_scaffold1	AUGUSTUS	CDS	462557	462625	.	+	0	Parent=AsAtg121.t1
Asue_scaffold1	AUGUSTUS	CDS	462912	462986	.	+	0	Parent=AsAtg121.t1
Asue_scaffold1	AUGUSTUS	CDS	463065	463190	.	+	0	Parent=AsAtg121.t1
Asue_scaffold1	AUGUSTUS	CDS	463272	463490	.	+	0	Parent=AsAtg121.t1
Asue_scaffold1	AUGUSTUS	CDS	463577	463690	.	+	0	Parent=AsAtg121.t1
Asue_scaffold1	AUGUSTUS	CDS	463762	463797	.	+	0	Parent=AsAtg121.t1
Asue_scaffold1	AUGUSTUS	CDS	463892	464026	.	+	0	Parent=AsAtg121.t1
Asue_scaffold1	AUGUSTUS	CDS	464466	464552	.	+	0	Parent=AsAtg122.t1
Asue_scaffold1	AUGUSTUS	CDS	464829	464882	.	+	0	Parent=AsAtg122.t1
Asue_scaffold1	AUGUSTUS	CDS	464965	465045	.	+	0	Parent=AsAtg122.t1
Asue_scaffold1	AUGUSTUS	CDS	465141	465297	.	+	0	Parent=AsAtg122.t1
Asue_scaffold1	AUGUSTUS	CDS	465408	465412	.	+	2	Parent=AsAtg122.t1
Asue_scaffold1	AUGUSTUS	CDS	465494	465568	.	+	0	Parent=AsAtg122.t1
Asue_scaffold1	AUGUSTUS	CDS	465661	465786	.	+	0	Parent=AsAtg122.t1
Asue_scaffold1	AUGUSTUS	CDS	465862	466080	.	+	0	Parent=AsAtg122.t1
Asue_scaffold1	AUGUSTUS	CDS	466165	466278	.	+	0	Parent=AsAtg122.t1
Asue_scaffold1	AUGUSTUS	CDS	466367	466402	.	+	0	Parent=AsAtg122.t1
Asue_scaffold1	AUGUSTUS	CDS	466491	466625	.	+	0	Parent=AsAtg122.t1
Asue_scaffold1	AUGUSTUS	CDS	466894	467287	.	-	1	Parent=AsAtg123.t1
Asue_scaffold1	AUGUSTUS	CDS	467383	467591	.	-	0	Parent=AsAtg123.t1
Asue_scaffold1	AUGUSTUS	CDS	467672	467794	.	-	0	Parent=AsAtg123.t1
Asue_scaffold1	AUGUSTUS	CDS	468154	468333	.	-	0	Parent=AsAtg123.t1
Asue_scaffold1	AUGUSTUS	CDS	468966	469355	.	-	0	Parent=AsAtg123.t1
Asue_scaffold1	AUGUSTUS	CDS	470847	471028	.	-	2	Parent=AsAtg124.t1
Asue_scaffold1	AUGUSTUS	CDS	471120	471277	.	-	1	Parent=AsAtg124.t1
Asue_scaffold1	AUGUSTUS	CDS	471372	471445	.	-	0	Parent=AsAtg124.t1
Asue_scaffold1	AUGUSTUS	CDS	471521	471644	.	-	1	Parent=AsAtg124.t1
Asue_scaffold1	AUGUSTUS	CDS	471768	471968	.	-	1	Parent=AsAtg124.t1
Asue_scaffold1	AUGUSTUS	CDS	472066	472166	.	-	0	Parent=AsAtg124.t1
Asue_scaffold1	AUGUSTUS	CDS	474617	474931	.	-	0	Parent=AsAtg125.t1
Asue_scaffold1	AUGUSTUS	CDS	475416	475481	.	-	0	Parent=AsAtg125.t1
Asue_scaffold1	AUGUSTUS	CDS	475642	475770	.	-	0	Parent=AsAtg125.t1
Asue_scaffold1	AUGUSTUS	CDS	475870	476236	.	-	1	Parent=AsAtg125.t1
Asue_scaffold1	AUGUSTUS	CDS	476367	476460	.	-	2	Parent=AsAtg125.t1
Asue_scaffold1	AUGUSTUS	CDS	476963	476975	.	-	0	Parent=AsAtg125.t1
Asue_scaffold1	AUGUSTUS	CDS	478499	478652	.	+	0	Parent=AsAtg126.t1
Asue_scaffold1	AUGUSTUS	CDS	478933	478969	.	+	2	Parent=AsAtg126.t1
Asue_scaffold1	AUGUSTUS	CDS	479052	479163	.	+	1	Parent=AsAtg126.t1
Asue_scaffold1	AUGUSTUS	CDS	479255	479374	.	+	0	Parent=AsAtg126.t1
Asue_scaffold1	AUGUSTUS	CDS	480819	481188	.	-	1	Parent=AsAtg127.t1
Asue_scaffold1	AUGUSTUS	CDS	481349	481797	.	-	0	Parent=AsAtg127.t1
Asue_scaffold1	AUGUSTUS	CDS	488305	488676	.	+	0	Parent=AsAtg128.t1
Asue_scaffold1	AUGUSTUS	CDS	488931	490172	.	+	0	Parent=AsAtg128.t1
Asue_scaffold1	AUGUSTUS	CDS	491598	492087	.	+	0	Parent=AsAtg129.t1
Asue_scaffold1	AUGUSTUS	CDS	492305	492449	.	+	2	Parent=AsAtg129.t1
Asue_scaffold1	AUGUSTUS	CDS	492567	492627	.	+	1	Parent=AsAtg129.t1
Asue_scaffold1	AUGUSTUS	CDS	494706	495404	.	+	0	Parent=AsAtg130.t1
Asue_scaffold1	AUGUSTUS	CDS	496055	496948	.	+	0	Parent=AsAtg130.t1
Asue_scaffold1	AUGUSTUS	CDS	500778	501178	.	+	0	Parent=AsAtg131.t1
Asue_scaffold1	AUGUSTUS	CDS	502534	502876	.	+	1	Parent=AsAtg131.t1
Asue_scaffold1	AUGUSTUS	CDS	502960	503205	.	+	0	Parent=AsAtg131.t1
Asue_scaffold1	AUGUSTUS	CDS	505115	505194	.	+	0	Parent=AsAtg132.t1
Asue_scaffold1	AUGUSTUS	CDS	505303	505618	.	+	1	Parent=AsAtg132.t1
Asue_scaffold1	AUGUSTUS	CDS	505722	505774	.	+	0	Parent=AsAtg132.t1
Asue_scaffold1	AUGUSTUS	CDS	505901	505973	.	+	1	Parent=AsAtg132.t1
Asue_scaffold1	AUGUSTUS	CDS	506063	506167	.	+	0	Parent=AsAtg132.t1
Asue_scaffold1	AUGUSTUS	CDS	506258	506338	.	+	0	Parent=AsAtg132.t1
Asue_scaffold1	AUGUSTUS	CDS	506422	506577	.	+	0	Parent=AsAtg132.t1
Asue_scaffold1	AUGUSTUS	CDS	507498	508973	.	+	0	Parent=AsAtg133.t1
Asue_scaffold1	AUGUSTUS	CDS	509161	509304	.	-	0	Parent=AsAtg134.t1
Asue_scaffold1	AUGUSTUS	CDS	509378	509497	.	-	0	Parent=AsAtg134.t1
Asue_scaffold1	AUGUSTUS	CDS	509572	509648	.	-	2	Parent=AsAtg134.t1
Asue_scaffold1	AUGUSTUS	CDS	509727	509986	.	-	1	Parent=AsAtg134.t1
Asue_scaffold1	AUGUSTUS	CDS	510404	510484	.	-	1	Parent=AsAtg134.t1
Asue_scaffold1	AUGUSTUS	CDS	510574	510713	.	-	0	Parent=AsAtg134.t1
Asue_scaffold1	AUGUSTUS	CDS	510786	510905	.	-	0	Parent=AsAtg134.t1
Asue_scaffold1	AUGUSTUS	CDS	510979	511055	.	-	2	Parent=AsAtg134.t1
Asue_scaffold1	AUGUSTUS	CDS	511143	511293	.	-	0	Parent=AsAtg134.t1
Asue_scaffold1	AUGUSTUS	CDS	511863	512291	.	-	0	Parent=AsAtg135.t1
Asue_scaffold1	AUGUSTUS	CDS	518710	519220	.	-	1	Parent=AsAtg136.t1
Asue_scaffold1	AUGUSTUS	CDS	519312	519396	.	-	2	Parent=AsAtg136.t1
Asue_scaffold1	AUGUSTUS	CDS	519672	519879	.	-	0	Parent=AsAtg136.t1
Asue_scaffold1	AUGUSTUS	CDS	519964	520011	.	-	0	Parent=AsAtg136.t1
Asue_scaffold1	AUGUSTUS	CDS	520194	520361	.	-	0	Parent=AsAtg136.t1
Asue_scaffold1	AUGUSTUS	CDS	520471	520926	.	-	0	Parent=AsAtg136.t1
Asue_scaffold1	AUGUSTUS	CDS	525739	525813	.	-	0	Parent=AsAtg137.t1
Asue_scaffold1	AUGUSTUS	CDS	525897	525944	.	-	0	Parent=AsAtg137.t1
Asue_scaffold1	AUGUSTUS	CDS	526037	526085	.	-	1	Parent=AsAtg137.t1
Asue_scaffold1	AUGUSTUS	CDS	526200	526252	.	-	0	Parent=AsAtg137.t1
Asue_scaffold1	AUGUSTUS	CDS	526347	526442	.	-	0	Parent=AsAtg137.t1
Asue_scaffold1	AUGUSTUS	CDS	526970	527069	.	-	1	Parent=AsAtg137.t1
Asue_scaffold1	AUGUSTUS	CDS	527155	527396	.	-	0	Parent=AsAtg137.t1
Asue_scaffold1	AUGUSTUS	CDS	527932	528006	.	-	0	Parent=AsAtg138.t1
Asue_scaffold1	AUGUSTUS	CDS	528093	528140	.	-	0	Parent=AsAtg138.t1
Asue_scaffold1	AUGUSTUS	CDS	528244	528292	.	-	1	Parent=AsAtg138.t1
Asue_scaffold1	AUGUSTUS	CDS	528375	528427	.	-	0	Parent=AsAtg138.t1
Asue_scaffold1	AUGUSTUS	CDS	528527	528622	.	-	0	Parent=AsAtg138.t1
Asue_scaffold1	AUGUSTUS	CDS	528714	528806	.	-	0	Parent=AsAtg138.t1
Asue_scaffold1	AUGUSTUS	CDS	532854	534035	.	+	0	Parent=AsAtg139.t1
Asue_scaffold1	AUGUSTUS	CDS	534502	534619	.	-	1	Parent=AsAtg140.t1
Asue_scaffold1	AUGUSTUS	CDS	534706	535442	.	-	0	Parent=AsAtg140.t1
Asue_scaffold1	AUGUSTUS	CDS	537652	537954	.	+	0	Parent=AsAtg141.t1
Asue_scaffold1	AUGUSTUS	CDS	538038	538092	.	+	0	Parent=AsAtg141.t1
Asue_scaffold1	AUGUSTUS	CDS	538179	538354	.	+	2	Parent=AsAtg141.t1
Asue_scaffold1	AUGUSTUS	CDS	538434	538655	.	+	0	Parent=AsAtg141.t1
Asue_scaffold1	AUGUSTUS	CDS	538741	538979	.	+	0	Parent=AsAtg141.t1
Asue_scaffold1	AUGUSTUS	CDS	539063	540719	.	+	1	Parent=AsAtg141.t1
Asue_scaffold1	AUGUSTUS	CDS	540828	541094	.	+	0	Parent=AsAtg141.t1
Asue_scaffold1	AUGUSTUS	CDS	541175	541438	.	+	0	Parent=AsAtg141.t1
Asue_scaffold1	AUGUSTUS	CDS	541533	541832	.	+	0	Parent=AsAtg141.t1
Asue_scaffold1	AUGUSTUS	CDS	541914	542267	.	+	0	Parent=AsAtg141.t1
Asue_scaffold1	AUGUSTUS	CDS	543408	543671	.	+	0	Parent=AsAtg142.t1
Asue_scaffold1	AUGUSTUS	CDS	543754	543808	.	+	0	Parent=AsAtg142.t1
Asue_scaffold1	AUGUSTUS	CDS	544089	544150	.	+	2	Parent=AsAtg142.t1
Asue_scaffold1	AUGUSTUS	CDS	544249	544470	.	+	0	Parent=AsAtg142.t1
Asue_scaffold1	AUGUSTUS	CDS	544546	544784	.	+	0	Parent=AsAtg142.t1
Asue_scaffold1	AUGUSTUS	CDS	544891	546571	.	+	1	Parent=AsAtg142.t1
Asue_scaffold1	AUGUSTUS	CDS	546645	546911	.	+	0	Parent=AsAtg142.t1
Asue_scaffold1	AUGUSTUS	CDS	547020	547283	.	+	0	Parent=AsAtg142.t1
Asue_scaffold1	AUGUSTUS	CDS	547376	547675	.	+	0	Parent=AsAtg142.t1
Asue_scaffold1	AUGUSTUS	CDS	547757	548110	.	+	0	Parent=AsAtg142.t1
Asue_scaffold1	AUGUSTUS	CDS	548325	549482	.	-	0	Parent=AsAtg143.t1
Asue_scaffold1	AUGUSTUS	CDS	549568	550197	.	-	0	Parent=AsAtg143.t1
Asue_scaffold1	AUGUSTUS	CDS	551048	551145	.	-	2	Parent=AsAtg143.t1
Asue_scaffold1	AUGUSTUS	CDS	551579	551705	.	-	0	Parent=AsAtg143.t1
Asue_scaffold1	AUGUSTUS	CDS	552445	553173	.	+	0	Parent=AsAtg144.t1
Asue_scaffold1	AUGUSTUS	CDS	553959	554089	.	+	0	Parent=AsAtg145.t1
Asue_scaffold1	AUGUSTUS	CDS	554168	554287	.	+	1	Parent=AsAtg145.t1
Asue_scaffold1	AUGUSTUS	CDS	554378	554492	.	+	1	Parent=AsAtg145.t1
Asue_scaffold1	AUGUSTUS	CDS	554587	554679	.	+	0	Parent=AsAtg145.t1
Asue_scaffold1	AUGUSTUS	CDS	554768	554813	.	+	0	Parent=AsAtg145.t1
Asue_scaffold1	AUGUSTUS	CDS	554896	554968	.	+	2	Parent=AsAtg145.t1
Asue_scaffold1	AUGUSTUS	CDS	555215	555249	.	+	1	Parent=AsAtg145.t1
Asue_scaffold1	AUGUSTUS	CDS	555351	555439	.	+	2	Parent=AsAtg145.t1
Asue_scaffold1	AUGUSTUS	CDS	555571	555765	.	+	0	Parent=AsAtg145.t1
Asue_scaffold1	AUGUSTUS	CDS	557339	558175	.	+	0	Parent=AsAtg146.t1
Asue_scaffold1	AUGUSTUS	CDS	559100	559930	.	+	0	Parent=AsAtg147.t1
Asue_scaffold1	AUGUSTUS	CDS	567674	567754	.	-	0	Parent=AsAtg148.t1
Asue_scaffold1	AUGUSTUS	CDS	567888	567983	.	-	0	Parent=AsAtg148.t1
Asue_scaffold1	AUGUSTUS	CDS	568093	568170	.	-	0	Parent=AsAtg148.t1
Asue_scaffold1	AUGUSTUS	CDS	568971	569112	.	-	1	Parent=AsAtg148.t1
Asue_scaffold1	AUGUSTUS	CDS	569294	569361	.	-	0	Parent=AsAtg148.t1
Asue_scaffold1	AUGUSTUS	CDS	570073	570144	.	-	0	Parent=AsAtg148.t1
Asue_scaffold1	AUGUSTUS	CDS	570227	570355	.	-	0	Parent=AsAtg148.t1
Asue_scaffold1	AUGUSTUS	CDS	575528	576216	.	-	2	Parent=AsAtg149.t1
Asue_scaffold1	AUGUSTUS	CDS	576423	576903	.	-	0	Parent=AsAtg149.t1
Asue_scaffold1	AUGUSTUS	CDS	578717	579121	.	+	0	Parent=AsAtg150.t1
Asue_scaffold1	AUGUSTUS	CDS	579857	580135	.	+	0	Parent=AsAtg150.t1
Asue_scaffold1	AUGUSTUS	CDS	580208	580377	.	+	0	Parent=AsAtg150.t1
Asue_scaffold1	AUGUSTUS	CDS	580474	580571	.	+	1	Parent=AsAtg150.t1
Asue_scaffold1	AUGUSTUS	CDS	580657	582011	.	+	2	Parent=AsAtg150.t1
Asue_scaffold1	AUGUSTUS	CDS	583144	583179	.	+	0	Parent=AsAtg151.t1
Asue_scaffold1	AUGUSTUS	CDS	583272	583663	.	+	0	Parent=AsAtg151.t1
Asue_scaffold1	AUGUSTUS	CDS	583745	584858	.	+	1	Parent=AsAtg151.t1
Asue_scaffold1	AUGUSTUS	CDS	586628	587200	.	-	0	Parent=AsAtg152.t1
Asue_scaffold1	AUGUSTUS	CDS	587277	587693	.	-	0	Parent=AsAtg152.t1
Asue_scaffold1	AUGUSTUS	CDS	587779	587838	.	-	0	Parent=AsAtg152.t1
Asue_scaffold1	AUGUSTUS	CDS	587930	588394	.	-	0	Parent=AsAtg152.t1
Asue_scaffold1	AUGUSTUS	CDS	588561	589187	.	-	0	Parent=AsAtg152.t1
Asue_scaffold1	AUGUSTUS	CDS	590977	591028	.	+	0	Parent=AsAtg153.t1
Asue_scaffold1	AUGUSTUS	CDS	591265	592007	.	+	2	Parent=AsAtg153.t1
Asue_scaffold1	AUGUSTUS	CDS	591663	592007	.	+	0	Parent=AsAtg153.t2
Asue_scaffold1	AUGUSTUS	CDS	592199	592321	.	+	0	Parent=AsAtg153.t1
Asue_scaffold1	AUGUSTUS	CDS	592199	592321	.	+	0	Parent=AsAtg153.t2
Asue_scaffold1	AUGUSTUS	CDS	592394	592467	.	+	0	Parent=AsAtg153.t1
Asue_scaffold1	AUGUSTUS	CDS	592394	592467	.	+	0	Parent=AsAtg153.t2
Asue_scaffold1	AUGUSTUS	CDS	592596	592659	.	+	1	Parent=AsAtg153.t1
Asue_scaffold1	AUGUSTUS	CDS	592596	592659	.	+	1	Parent=AsAtg153.t2
Asue_scaffold1	AUGUSTUS	CDS	592747	592866	.	+	0	Parent=AsAtg153.t1
Asue_scaffold1	AUGUSTUS	CDS	592747	592866	.	+	0	Parent=AsAtg153.t2
Asue_scaffold1	AUGUSTUS	CDS	592950	593035	.	+	0	Parent=AsAtg153.t1
Asue_scaffold1	AUGUSTUS	CDS	592950	593035	.	+	0	Parent=AsAtg153.t2
Asue_scaffold1	AUGUSTUS	CDS	593137	593206	.	+	1	Parent=AsAtg153.t1
Asue_scaffold1	AUGUSTUS	CDS	593137	593206	.	+	1	Parent=AsAtg153.t2
Asue_scaffold1	AUGUSTUS	CDS	593310	593432	.	+	0	Parent=AsAtg153.t1
Asue_scaffold1	AUGUSTUS	CDS	593310	593432	.	+	0	Parent=AsAtg153.t2
Asue_scaffold1	AUGUSTUS	CDS	593611	593727	.	+	0	Parent=AsAtg153.t1
Asue_scaffold1	AUGUSTUS	CDS	593611	593727	.	+	0	Parent=AsAtg153.t2
Asue_scaffold1	AUGUSTUS	CDS	593836	593940	.	+	0	Parent=AsAtg153.t1
Asue_scaffold1	AUGUSTUS	CDS	593836	593940	.	+	0	Parent=AsAtg153.t2
Asue_scaffold1	AUGUSTUS	CDS	594062	594214	.	+	0	Parent=AsAtg153.t1
Asue_scaffold1	AUGUSTUS	CDS	594062	594214	.	+	0	Parent=AsAtg153.t2
Asue_scaffold1	AUGUSTUS	CDS	594294	594382	.	+	0	Parent=AsAtg153.t1
Asue_scaffold1	AUGUSTUS	CDS	594294	594382	.	+	0	Parent=AsAtg153.t2
Asue_scaffold1	AUGUSTUS	CDS	594465	594545	.	+	1	Parent=AsAtg153.t1
Asue_scaffold1	AUGUSTUS	CDS	594465	594545	.	+	1	Parent=AsAtg153.t2
Asue_scaffold1	AUGUSTUS	CDS	594642	594714	.	+	1	Parent=AsAtg153.t1
Asue_scaffold1	AUGUSTUS	CDS	594642	594714	.	+	1	Parent=AsAtg153.t2
Asue_scaffold1	AUGUSTUS	CDS	595499	595601	.	+	0	Parent=AsAtg154.t1
Asue_scaffold1	AUGUSTUS	CDS	595693	595730	.	+	2	Parent=AsAtg154.t1
Asue_scaffold1	AUGUSTUS	CDS	595912	595971	.	+	0	Parent=AsAtg154.t1
Asue_scaffold1	AUGUSTUS	CDS	596059	596133	.	+	0	Parent=AsAtg154.t1
Asue_scaffold1	AUGUSTUS	CDS	596230	596334	.	+	0	Parent=AsAtg154.t1
Asue_scaffold1	AUGUSTUS	CDS	598829	599050	.	+	0	Parent=AsAtg155.t1
Asue_scaffold1	AUGUSTUS	CDS	599292	599388	.	+	0	Parent=AsAtg155.t1
Asue_scaffold1	AUGUSTUS	CDS	599485	599576	.	+	2	Parent=AsAtg155.t1
Asue_scaffold1	AUGUSTUS	CDS	599669	599800	.	+	0	Parent=AsAtg155.t1
Asue_scaffold1	AUGUSTUS	CDS	599932	600117	.	+	0	Parent=AsAtg155.t1
Asue_scaffold1	AUGUSTUS	CDS	600211	600374	.	+	0	Parent=AsAtg155.t1
Asue_scaffold1	AUGUSTUS	CDS	600456	600534	.	+	1	Parent=AsAtg155.t1
Asue_scaffold1	AUGUSTUS	CDS	600625	600753	.	+	0	Parent=AsAtg155.t1
Asue_scaffold1	AUGUSTUS	CDS	600872	600999	.	+	0	Parent=AsAtg155.t1
Asue_scaffold1	AUGUSTUS	CDS	601081	601468	.	+	1	Parent=AsAtg155.t1
Asue_scaffold1	AUGUSTUS	CDS	602811	602984	.	+	0	Parent=AsAtg156.t1
Asue_scaffold1	AUGUSTUS	CDS	603107	603676	.	+	0	Parent=AsAtg156.t1
Asue_scaffold1	AUGUSTUS	CDS	606775	607860	.	+	0	Parent=AsAtg157.t1
Asue_scaffold1	AUGUSTUS	CDS	609447	611228	.	-	0	Parent=AsAtg158.t1
Asue_scaffold1	AUGUSTUS	CDS	611322	612132	.	-	1	Parent=AsAtg158.t1
Asue_scaffold1	AUGUSTUS	CDS	612271	613223	.	-	0	Parent=AsAtg158.t1
Asue_scaffold1	AUGUSTUS	CDS	614465	614543	.	-	1	Parent=AsAtg159.t1
Asue_scaffold1	AUGUSTUS	CDS	614623	614707	.	-	2	Parent=AsAtg159.t1
Asue_scaffold1	AUGUSTUS	CDS	614796	614965	.	-	1	Parent=AsAtg159.t1
Asue_scaffold1	AUGUSTUS	CDS	615165	615244	.	-	0	Parent=AsAtg159.t1
Asue_scaffold1	AUGUSTUS	CDS	615452	615556	.	-	0	Parent=AsAtg159.t1
Asue_scaffold1	AUGUSTUS	CDS	615667	615707	.	-	2	Parent=AsAtg159.t1
Asue_scaffold1	AUGUSTUS	CDS	615958	616103	.	-	1	Parent=AsAtg159.t1
Asue_scaffold1	AUGUSTUS	CDS	616278	616291	.	-	0	Parent=AsAtg159.t1
Asue_scaffold1	AUGUSTUS	CDS	616384	616437	.	-	0	Parent=AsAtg159.t1
Asue_scaffold1	AUGUSTUS	CDS	616543	616752	.	-	0	Parent=AsAtg159.t1
Asue_scaffold1	AUGUSTUS	CDS	617403	617484	.	+	0	Parent=AsAtg160.t1
Asue_scaffold1	AUGUSTUS	CDS	617711	617732	.	+	2	Parent=AsAtg160.t1
Asue_scaffold1	AUGUSTUS	CDS	618508	618865	.	+	1	Parent=AsAtg160.t1
Asue_scaffold1	AUGUSTUS	CDS	623110	623435	.	-	2	Parent=AsAtg161.t1
Asue_scaffold1	AUGUSTUS	CDS	623540	623662	.	-	2	Parent=AsAtg161.t1
Asue_scaffold1	AUGUSTUS	CDS	624005	624116	.	-	0	Parent=AsAtg161.t1
Asue_scaffold1	AUGUSTUS	CDS	625434	625688	.	-	0	Parent=AsAtg162.t1
Asue_scaffold1	AUGUSTUS	CDS	625779	626282	.	-	0	Parent=AsAtg162.t1
Asue_scaffold1	AUGUSTUS	CDS	626371	626673	.	-	0	Parent=AsAtg162.t1
Asue_scaffold1	AUGUSTUS	CDS	626771	626977	.	-	0	Parent=AsAtg162.t1
Asue_scaffold1	AUGUSTUS	CDS	628140	628460	.	-	0	Parent=AsAtg163.t1
Asue_scaffold1	AUGUSTUS	CDS	628748	628911	.	-	2	Parent=AsAtg163.t1
Asue_scaffold1	AUGUSTUS	CDS	628994	629099	.	-	0	Parent=AsAtg163.t1
Asue_scaffold1	AUGUSTUS	CDS	629203	629364	.	-	0	Parent=AsAtg163.t1
Asue_scaffold1	AUGUSTUS	CDS	629476	629568	.	-	0	Parent=AsAtg163.t1
Asue_scaffold1	AUGUSTUS	CDS	629743	629943	.	-	0	Parent=AsAtg163.t1
Asue_scaffold1	AUGUSTUS	CDS	630031	630237	.	-	0	Parent=AsAtg163.t1
Asue_scaffold1	AUGUSTUS	CDS	630600	630851	.	-	0	Parent=AsAtg163.t1
Asue_scaffold1	AUGUSTUS	CDS	633031	633781	.	+	0	Parent=AsAtg164.t1
Asue_scaffold1	AUGUSTUS	CDS	635515	635969	.	+	2	Parent=AsAtg164.t1
Asue_scaffold1	AUGUSTUS	CDS	635520	635969	.	+	0	Parent=AsAtg164.t2
Asue_scaffold1	AUGUSTUS	CDS	636384	636884	.	+	0	Parent=AsAtg165.t1
Asue_scaffold1	AUGUSTUS	CDS	638682	638883	.	-	1	Parent=AsAtg166.t1
Asue_scaffold1	AUGUSTUS	CDS	638980	639053	.	-	0	Parent=AsAtg166.t1
Asue_scaffold1	AUGUSTUS	CDS	639780	639927	.	-	1	Parent=AsAtg167.t1
Asue_scaffold1	AUGUSTUS	CDS	640016	640251	.	-	0	Parent=AsAtg167.t1
Asue_scaffold1	AUGUSTUS	CDS	641454	641540	.	+	0	Parent=AsAtg168.t1
Asue_scaffold1	AUGUSTUS	CDS	641636	641701	.	+	0	Parent=AsAtg168.t1
Asue_scaffold1	AUGUSTUS	CDS	641844	641918	.	+	0	Parent=AsAtg168.t1
Asue_scaffold1	AUGUSTUS	CDS	642018	642162	.	+	0	Parent=AsAtg168.t1
Asue_scaffold1	AUGUSTUS	CDS	642249	642295	.	+	2	Parent=AsAtg168.t1
Asue_scaffold1	AUGUSTUS	CDS	642384	642441	.	+	0	Parent=AsAtg168.t1
Asue_scaffold1	AUGUSTUS	CDS	642519	642568	.	+	2	Parent=AsAtg168.t1
Asue_scaffold1	AUGUSTUS	CDS	642661	642717	.	+	0	Parent=AsAtg168.t1
Asue_scaffold1	AUGUSTUS	CDS	642795	643018	.	+	0	Parent=AsAtg168.t1
Asue_scaffold1	AUGUSTUS	CDS	643836	643869	.	+	1	Parent=AsAtg168.t1
Asue_scaffold1	AUGUSTUS	CDS	643966	644042	.	+	0	Parent=AsAtg168.t1
Asue_scaffold1	AUGUSTUS	CDS	644128	644131	.	+	1	Parent=AsAtg168.t1
Asue_scaffold1	AUGUSTUS	CDS	649936	650113	.	+	0	Parent=AsAtg169.t1
Asue_scaffold1	AUGUSTUS	CDS	650201	650448	.	+	2	Parent=AsAtg169.t1
Asue_scaffold1	AUGUSTUS	CDS	650543	650821	.	+	0	Parent=AsAtg169.t1
Asue_scaffold1	AUGUSTUS	CDS	651054	651191	.	+	0	Parent=AsAtg169.t1
Asue_scaffold1	AUGUSTUS	CDS	651290	651348	.	+	0	Parent=AsAtg169.t1
Asue_scaffold1	AUGUSTUS	CDS	651440	651545	.	+	1	Parent=AsAtg169.t1
Asue_scaffold1	AUGUSTUS	CDS	651863	651976	.	-	0	Parent=AsAtg170.t1
Asue_scaffold1	AUGUSTUS	CDS	652064	652185	.	-	2	Parent=AsAtg170.t1
Asue_scaffold1	AUGUSTUS	CDS	652720	653065	.	-	0	Parent=AsAtg170.t1
Asue_scaffold1	AUGUSTUS	CDS	657521	657666	.	-	2	Parent=AsAtg171.t1
Asue_scaffold1	AUGUSTUS	CDS	657961	658012	.	-	0	Parent=AsAtg171.t1
Asue_scaffold1	AUGUSTUS	CDS	658102	658203	.	-	0	Parent=AsAtg171.t1
Asue_scaffold1	AUGUSTUS	CDS	658335	658407	.	-	1	Parent=AsAtg171.t1
Asue_scaffold1	AUGUSTUS	CDS	658618	658714	.	-	2	Parent=AsAtg171.t1
Asue_scaffold1	AUGUSTUS	CDS	658808	658988	.	-	0	Parent=AsAtg171.t1
Asue_scaffold1	AUGUSTUS	CDS	660854	660958	.	-	0	Parent=AsAtg171.t1
Asue_scaffold1	AUGUSTUS	CDS	661034	661093	.	-	0	Parent=AsAtg171.t1
Asue_scaffold1	AUGUSTUS	CDS	661178	661345	.	-	0	Parent=AsAtg171.t1
Asue_scaffold1	AUGUSTUS	CDS	661685	661768	.	-	0	Parent=AsAtg171.t1
Asue_scaffold1	AUGUSTUS	CDS	662319	662388	.	-	1	Parent=AsAtg171.t1
Asue_scaffold1	AUGUSTUS	CDS	662465	662561	.	-	2	Parent=AsAtg171.t1
Asue_scaffold1	AUGUSTUS	CDS	662648	662723	.	-	0	Parent=AsAtg171.t1
Asue_scaffold1	AUGUSTUS	CDS	662812	662901	.	-	0	Parent=AsAtg171.t1
Asue_scaffold1	AUGUSTUS	CDS	662984	663088	.	-	0	Parent=AsAtg171.t1
Asue_scaffold1	AUGUSTUS	CDS	663205	663276	.	-	0	Parent=AsAtg171.t1
Asue_scaffold1	AUGUSTUS	CDS	663383	663556	.	-	0	Parent=AsAtg171.t1
Asue_scaffold1	AUGUSTUS	CDS	663643	663713	.	-	2	Parent=AsAtg171.t1
Asue_scaffold1	AUGUSTUS	CDS	663789	663937	.	-	1	Parent=AsAtg171.t1
Asue_scaffold1	AUGUSTUS	CDS	664047	664110	.	-	2	Parent=AsAtg171.t1
Asue_scaffold1	AUGUSTUS	CDS	664192	664420	.	-	0	Parent=AsAtg171.t1
Asue_scaffold1	AUGUSTUS	CDS	664649	664740	.	-	2	Parent=AsAtg171.t1
Asue_scaffold1	AUGUSTUS	CDS	664832	664956	.	-	1	Parent=AsAtg171.t1
Asue_scaffold1	AUGUSTUS	CDS	665043	665719	.	-	0	Parent=AsAtg171.t1
Asue_scaffold1	AUGUSTUS	CDS	665844	665990	.	-	0	Parent=AsAtg171.t1
Asue_scaffold1	AUGUSTUS	CDS	666072	666077	.	-	0	Parent=AsAtg171.t1
Asue_scaffold1	AUGUSTUS	CDS	666758	666820	.	-	0	Parent=AsAtg171.t1
Asue_scaffold1	AUGUSTUS	CDS	666992	667078	.	-	0	Parent=AsAtg171.t1
Asue_scaffold1	AUGUSTUS	CDS	669256	669618	.	-	0	Parent=AsAtg172.t1
Asue_scaffold1	AUGUSTUS	CDS	671041	671115	.	-	0	Parent=AsAtg173.t1
Asue_scaffold1	AUGUSTUS	CDS	671225	671321	.	-	1	Parent=AsAtg173.t1
Asue_scaffold1	AUGUSTUS	CDS	671426	671526	.	-	0	Parent=AsAtg173.t1
Asue_scaffold1	AUGUSTUS	CDS	671609	671797	.	-	0	Parent=AsAtg173.t1
Asue_scaffold1	AUGUSTUS	CDS	671880	672037	.	-	2	Parent=AsAtg173.t1
Asue_scaffold1	AUGUSTUS	CDS	672119	672350	.	-	0	Parent=AsAtg173.t1
Asue_scaffold1	AUGUSTUS	CDS	672434	672569	.	-	1	Parent=AsAtg173.t1
Asue_scaffold1	AUGUSTUS	CDS	672684	672787	.	-	0	Parent=AsAtg173.t1
Asue_scaffold1	AUGUSTUS	CDS	673148	673401	.	-	2	Parent=AsAtg173.t1
Asue_scaffold1	AUGUSTUS	CDS	674351	674608	.	-	2	Parent=AsAtg173.t1
Asue_scaffold1	AUGUSTUS	CDS	674715	674763	.	-	0	Parent=AsAtg173.t1
Asue_scaffold1	AUGUSTUS	CDS	674848	674997	.	-	0	Parent=AsAtg173.t1
Asue_scaffold1	AUGUSTUS	CDS	676655	677082	.	-	2	Parent=AsAtg174.t1
Asue_scaffold1	AUGUSTUS	CDS	677193	677241	.	-	0	Parent=AsAtg174.t1
Asue_scaffold1	AUGUSTUS	CDS	677334	677483	.	-	0	Parent=AsAtg174.t1
Asue_scaffold1	AUGUSTUS	CDS	678360	678826	.	-	2	Parent=AsAtg175.t1
Asue_scaffold1	AUGUSTUS	CDS	678896	678944	.	-	0	Parent=AsAtg175.t1
Asue_scaffold1	AUGUSTUS	CDS	679041	679183	.	-	2	Parent=AsAtg175.t1
Asue_scaffold1	AUGUSTUS	CDS	679298	679409	.	-	0	Parent=AsAtg175.t1
Asue_scaffold1	AUGUSTUS	CDS	680588	681057	.	-	2	Parent=AsAtg176.t1
Asue_scaffold1	AUGUSTUS	CDS	681142	681190	.	-	0	Parent=AsAtg176.t1
Asue_scaffold1	AUGUSTUS	CDS	681394	681536	.	-	2	Parent=AsAtg176.t1
Asue_scaffold1	AUGUSTUS	CDS	682290	682348	.	-	1	Parent=AsAtg176.t1
Asue_scaffold1	AUGUSTUS	CDS	682431	682561	.	-	0	Parent=AsAtg176.t1
Asue_scaffold1	AUGUSTUS	CDS	682653	682744	.	-	2	Parent=AsAtg176.t1
Asue_scaffold1	AUGUSTUS	CDS	682821	682921	.	-	1	Parent=AsAtg176.t1
Asue_scaffold1	AUGUSTUS	CDS	683015	683148	.	-	0	Parent=AsAtg176.t1
Asue_scaffold1	AUGUSTUS	CDS	683237	683362	.	-	0	Parent=AsAtg176.t1
Asue_scaffold1	AUGUSTUS	CDS	683453	683748	.	-	2	Parent=AsAtg176.t1
Asue_scaffold1	AUGUSTUS	CDS	683893	684025	.	-	0	Parent=AsAtg176.t1
Asue_scaffold1	AUGUSTUS	CDS	684136	684267	.	-	0	Parent=AsAtg176.t1
Asue_scaffold1	AUGUSTUS	CDS	684359	684414	.	-	2	Parent=AsAtg176.t1
Asue_scaffold1	AUGUSTUS	CDS	684507	684546	.	-	0	Parent=AsAtg176.t1
Asue_scaffold1	AUGUSTUS	CDS	684741	684793	.	-	2	Parent=AsAtg176.t1
Asue_scaffold1	AUGUSTUS	CDS	684900	684930	.	-	0	Parent=AsAtg176.t1
Asue_scaffold1	AUGUSTUS	CDS	685030	685053	.	-	0	Parent=AsAtg176.t1
Asue_scaffold1	AUGUSTUS	CDS	688687	688985	.	+	0	Parent=AsAtg177.t1
Asue_scaffold1	AUGUSTUS	CDS	689243	689303	.	+	1	Parent=AsAtg177.t1
Asue_scaffold1	AUGUSTUS	CDS	689378	689444	.	+	0	Parent=AsAtg177.t1
Asue_scaffold1	AUGUSTUS	CDS	689720	689983	.	+	2	Parent=AsAtg177.t1
Asue_scaffold1	AUGUSTUS	CDS	690092	690159	.	+	2	Parent=AsAtg177.t1
Asue_scaffold1	AUGUSTUS	CDS	690247	690356	.	+	0	Parent=AsAtg177.t1
Asue_scaffold1	AUGUSTUS	CDS	690466	690506	.	+	1	Parent=AsAtg177.t1
Asue_scaffold1	AUGUSTUS	CDS	690619	690773	.	+	2	Parent=AsAtg177.t1
Asue_scaffold1	AUGUSTUS	CDS	690871	691224	.	+	0	Parent=AsAtg177.t1
Asue_scaffold1	AUGUSTUS	CDS	693136	693287	.	+	0	Parent=AsAtg177.t1
Asue_scaffold1	AUGUSTUS	CDS	693379	693478	.	+	1	Parent=AsAtg177.t1
Asue_scaffold1	AUGUSTUS	CDS	693574	693807	.	+	0	Parent=AsAtg177.t1
Asue_scaffold1	AUGUSTUS	CDS	693877	694158	.	+	0	Parent=AsAtg177.t1
Asue_scaffold1	AUGUSTUS	CDS	694256	694345	.	+	0	Parent=AsAtg177.t1
Asue_scaffold1	AUGUSTUS	CDS	694435	694575	.	+	0	Parent=AsAtg177.t1
Asue_scaffold1	AUGUSTUS	CDS	694655	694690	.	+	0	Parent=AsAtg177.t1
Asue_scaffold1	AUGUSTUS	CDS	694865	695017	.	+	0	Parent=AsAtg177.t1
Asue_scaffold1	AUGUSTUS	CDS	695108	695284	.	+	0	Parent=AsAtg177.t1
Asue_scaffold1	AUGUSTUS	CDS	695389	695550	.	+	0	Parent=AsAtg177.t1
Asue_scaffold1	AUGUSTUS	CDS	695627	695770	.	+	0	Parent=AsAtg177.t1
Asue_scaffold1	AUGUSTUS	CDS	695845	696063	.	+	0	Parent=AsAtg177.t1
Asue_scaffold1	AUGUSTUS	CDS	696144	696311	.	+	0	Parent=AsAtg177.t1
Asue_scaffold1	AUGUSTUS	CDS	696397	696498	.	+	0	Parent=AsAtg177.t1
Asue_scaffold1	AUGUSTUS	CDS	697010	697207	.	-	0	Parent=AsAtg178.t1
Asue_scaffold1	AUGUSTUS	CDS	697529	697689	.	-	2	Parent=AsAtg178.t1
Asue_scaffold1	AUGUSTUS	CDS	698018	698178	.	-	1	Parent=AsAtg178.t1
Asue_scaffold1	AUGUSTUS	CDS	698461	698603	.	-	0	Parent=AsAtg178.t1
Asue_scaffold1	AUGUSTUS	CDS	698688	700063	.	-	2	Parent=AsAtg178.t1
Asue_scaffold1	AUGUSTUS	CDS	700150	701251	.	-	0	Parent=AsAtg178.t1
Asue_scaffold1	AUGUSTUS	CDS	701342	701710	.	-	0	Parent=AsAtg178.t1
Asue_scaffold1	AUGUSTUS	CDS	701791	701891	.	-	2	Parent=AsAtg178.t1
Asue_scaffold1	AUGUSTUS	CDS	701965	702037	.	-	0	Parent=AsAtg178.t1
Asue_scaffold1	AUGUSTUS	CDS	702130	702265	.	-	1	Parent=AsAtg178.t1
Asue_scaffold1	AUGUSTUS	CDS	703386	703432	.	-	0	Parent=AsAtg178.t1
Asue_scaffold1	AUGUSTUS	CDS	703567	703650	.	-	0	Parent=AsAtg178.t1
Asue_scaffold1	AUGUSTUS	CDS	703744	703888	.	-	1	Parent=AsAtg178.t1
Asue_scaffold1	AUGUSTUS	CDS	703965	704236	.	-	0	Parent=AsAtg178.t1
Asue_scaffold1	AUGUSTUS	CDS	704322	704444	.	-	0	Parent=AsAtg178.t1
Asue_scaffold1	AUGUSTUS	CDS	704537	704695	.	-	0	Parent=AsAtg178.t1
Asue_scaffold1	AUGUSTUS	CDS	704818	705099	.	-	0	Parent=AsAtg178.t1
Asue_scaffold1	AUGUSTUS	CDS	705271	705459	.	-	0	Parent=AsAtg178.t1
Asue_scaffold1	AUGUSTUS	CDS	705685	705865	.	-	1	Parent=AsAtg178.t1
Asue_scaffold1	AUGUSTUS	CDS	706043	706184	.	-	2	Parent=AsAtg178.t1
Asue_scaffold1	AUGUSTUS	CDS	706407	706650	.	-	0	Parent=AsAtg178.t1
Asue_scaffold1	AUGUSTUS	CDS	706729	707364	.	-	0	Parent=AsAtg178.t1
Asue_scaffold1	AUGUSTUS	CDS	707461	707739	.	-	0	Parent=AsAtg178.t1
Asue_scaffold1	AUGUSTUS	CDS	708753	708844	.	+	0	Parent=AsAtg179.t1
Asue_scaffold1	AUGUSTUS	CDS	709390	709456	.	+	1	Parent=AsAtg179.t1
Asue_scaffold1	AUGUSTUS	CDS	709553	710749	.	+	0	Parent=AsAtg179.t1
Asue_scaffold1	AUGUSTUS	CDS	710820	711066	.	+	0	Parent=AsAtg179.t1
Asue_scaffold1	AUGUSTUS	CDS	711160	711461	.	+	2	Parent=AsAtg179.t1
Asue_scaffold1	AUGUSTUS	CDS	715547	715855	.	-	0	Parent=AsAtg180.t1
Asue_scaffold1	AUGUSTUS	CDS	719001	719061	.	+	0	Parent=AsAtg181.t1
Asue_scaffold1	AUGUSTUS	CDS	719155	719255	.	+	2	Parent=AsAtg181.t1
Asue_scaffold1	AUGUSTUS	CDS	719356	719399	.	+	0	Parent=AsAtg181.t1
Asue_scaffold1	AUGUSTUS	CDS	719486	719563	.	+	1	Parent=AsAtg181.t1
Asue_scaffold1	AUGUSTUS	CDS	719656	719848	.	+	1	Parent=AsAtg181.t1
Asue_scaffold1	AUGUSTUS	CDS	719947	719977	.	+	0	Parent=AsAtg181.t1
Asue_scaffold1	AUGUSTUS	CDS	720059	720117	.	+	2	Parent=AsAtg181.t1
Asue_scaffold1	AUGUSTUS	CDS	720208	720281	.	+	0	Parent=AsAtg181.t1
Asue_scaffold1	AUGUSTUS	CDS	720392	720478	.	+	1	Parent=AsAtg181.t1
Asue_scaffold1	AUGUSTUS	CDS	720575	720636	.	+	1	Parent=AsAtg181.t1
Asue_scaffold1	AUGUSTUS	CDS	720733	720761	.	+	2	Parent=AsAtg181.t1
Asue_scaffold1	AUGUSTUS	CDS	720862	720948	.	+	0	Parent=AsAtg181.t1
Asue_scaffold1	AUGUSTUS	CDS	721659	721874	.	-	0	Parent=AsAtg182.t1
Asue_scaffold1	AUGUSTUS	CDS	721968	722048	.	-	0	Parent=AsAtg182.t1
Asue_scaffold1	AUGUSTUS	CDS	722444	722509	.	-	0	Parent=AsAtg182.t1
Asue_scaffold1	AUGUSTUS	CDS	722682	722747	.	-	0	Parent=AsAtg182.t1
Asue_scaffold1	AUGUSTUS	CDS	722914	723036	.	-	0	Parent=AsAtg182.t1
Asue_scaffold1	AUGUSTUS	CDS	723481	723837	.	-	0	Parent=AsAtg182.t1
Asue_scaffold1	AUGUSTUS	CDS	725106	725569	.	+	0	Parent=AsAtg183.t1
Asue_scaffold1	AUGUSTUS	CDS	725684	725889	.	+	1	Parent=AsAtg183.t1
Asue_scaffold1	AUGUSTUS	CDS	725981	726847	.	+	2	Parent=AsAtg183.t1
Asue_scaffold1	AUGUSTUS	CDS	726978	727240	.	+	2	Parent=AsAtg183.t1
Asue_scaffold1	AUGUSTUS	CDS	727599	727714	.	-	2	Parent=AsAtg184.t1
Asue_scaffold1	AUGUSTUS	CDS	728076	728182	.	-	1	Parent=AsAtg184.t1
Asue_scaffold1	AUGUSTUS	CDS	728336	728397	.	-	0	Parent=AsAtg184.t1
Asue_scaffold1	AUGUSTUS	CDS	728473	728565	.	-	0	Parent=AsAtg184.t1
Asue_scaffold1	AUGUSTUS	CDS	728644	728789	.	-	2	Parent=AsAtg184.t1
Asue_scaffold1	AUGUSTUS	CDS	728886	729144	.	-	0	Parent=AsAtg184.t1
Asue_scaffold1	AUGUSTUS	CDS	730360	731595	.	-	0	Parent=AsAtg185.t1
Asue_scaffold1	AUGUSTUS	CDS	731706	731852	.	-	0	Parent=AsAtg185.t1
Asue_scaffold1	AUGUSTUS	CDS	731947	732253	.	-	1	Parent=AsAtg185.t1
Asue_scaffold1	AUGUSTUS	CDS	732396	732704	.	-	1	Parent=AsAtg185.t1
Asue_scaffold1	AUGUSTUS	CDS	733049	736051	.	-	1	Parent=AsAtg185.t1
Asue_scaffold1	AUGUSTUS	CDS	736324	737974	.	-	2	Parent=AsAtg185.t1
Asue_scaffold1	AUGUSTUS	CDS	738070	739184	.	-	1	Parent=AsAtg185.t1
Asue_scaffold1	AUGUSTUS	CDS	739294	739396	.	-	2	Parent=AsAtg185.t1
Asue_scaffold1	AUGUSTUS	CDS	739505	740204	.	-	0	Parent=AsAtg185.t1
Asue_scaffold1	AUGUSTUS	CDS	740355	741508	.	-	2	Parent=AsAtg185.t1
Asue_scaffold1	AUGUSTUS	CDS	741664	741778	.	-	0	Parent=AsAtg185.t1
Asue_scaffold1	AUGUSTUS	CDS	742070	742135	.	-	0	Parent=AsAtg185.t1
Asue_scaffold1	AUGUSTUS	CDS	742279	742470	.	-	0	Parent=AsAtg185.t1
Asue_scaffold1	AUGUSTUS	CDS	742625	742798	.	-	0	Parent=AsAtg185.t1
Asue_scaffold1	AUGUSTUS	CDS	742941	742997	.	-	0	Parent=AsAtg185.t1
Asue_scaffold1	AUGUSTUS	CDS	743078	743213	.	-	1	Parent=AsAtg185.t1
Asue_scaffold1	AUGUSTUS	CDS	743664	743725	.	-	0	Parent=AsAtg185.t1
Asue_scaffold1	AUGUSTUS	CDS	747558	747825	.	+	0	Parent=AsAtg186.t1
Asue_scaffold1	AUGUSTUS	CDS	747907	748020	.	+	2	Parent=AsAtg186.t1
Asue_scaffold1	AUGUSTUS	CDS	748326	748483	.	+	2	Parent=AsAtg186.t1
Asue_scaffold1	AUGUSTUS	CDS	748586	748789	.	+	0	Parent=AsAtg186.t1
Asue_scaffold1	AUGUSTUS	CDS	749204	750151	.	-	0	Parent=AsAtg187.t1
Asue_scaffold1	AUGUSTUS	CDS	750338	754491	.	-	2	Parent=AsAtg187.t1
Asue_scaffold1	AUGUSTUS	CDS	754643	754742	.	-	0	Parent=AsAtg187.t1
Asue_scaffold1	AUGUSTUS	CDS	757132	757467	.	+	0	Parent=AsAtg188.t1
Asue_scaffold1	AUGUSTUS	CDS	757541	757662	.	+	0	Parent=AsAtg188.t1
Asue_scaffold1	AUGUSTUS	CDS	757772	757919	.	+	1	Parent=AsAtg188.t1
Asue_scaffold1	AUGUSTUS	CDS	758037	758174	.	+	0	Parent=AsAtg188.t1
Asue_scaffold1	AUGUSTUS	CDS	758387	758482	.	+	0	Parent=AsAtg188.t1
Asue_scaffold1	AUGUSTUS	CDS	758569	758628	.	+	0	Parent=AsAtg188.t1
Asue_scaffold1	AUGUSTUS	CDS	758930	759022	.	+	0	Parent=AsAtg188.t1
Asue_scaffold1	AUGUSTUS	CDS	759105	759216	.	+	0	Parent=AsAtg188.t1
Asue_scaffold1	AUGUSTUS	CDS	759367	759471	.	+	2	Parent=AsAtg188.t1
Asue_scaffold1	AUGUSTUS	CDS	759602	759738	.	+	2	Parent=AsAtg188.t1
Asue_scaffold1	AUGUSTUS	CDS	759923	760157	.	+	0	Parent=AsAtg188.t1
Asue_scaffold1	AUGUSTUS	CDS	760243	760403	.	+	2	Parent=AsAtg188.t1
Asue_scaffold1	AUGUSTUS	CDS	760511	760624	.	+	0	Parent=AsAtg188.t1
Asue_scaffold1	AUGUSTUS	CDS	760722	760967	.	+	0	Parent=AsAtg188.t1
Asue_scaffold1	AUGUSTUS	CDS	761041	761137	.	+	0	Parent=AsAtg188.t1
Asue_scaffold1	AUGUSTUS	CDS	761236	761240	.	+	2	Parent=AsAtg188.t1
Asue_scaffold1	AUGUSTUS	CDS	761447	763828	.	-	0	Parent=AsAtg189.t1
Asue_scaffold1	AUGUSTUS	CDS	764640	764952	.	+	0	Parent=AsAtg190.t1
Asue_scaffold1	AUGUSTUS	CDS	765043	765147	.	+	2	Parent=AsAtg190.t1
Asue_scaffold1	AUGUSTUS	CDS	765279	765343	.	+	2	Parent=AsAtg190.t1
Asue_scaffold1	AUGUSTUS	CDS	766788	766918	.	+	0	Parent=AsAtg190.t1
Asue_scaffold1	AUGUSTUS	CDS	767208	767372	.	+	1	Parent=AsAtg190.t1
Asue_scaffold1	AUGUSTUS	CDS	767541	767721	.	+	1	Parent=AsAtg190.t1
Asue_scaffold1	AUGUSTUS	CDS	767839	767895	.	+	0	Parent=AsAtg190.t1
Asue_scaffold1	AUGUSTUS	CDS	767980	768050	.	+	0	Parent=AsAtg190.t1
Asue_scaffold1	AUGUSTUS	CDS	768219	768297	.	+	1	Parent=AsAtg190.t1
Asue_scaffold1	AUGUSTUS	CDS	768380	768439	.	+	0	Parent=AsAtg190.t1
Asue_scaffold1	AUGUSTUS	CDS	768542	768645	.	+	0	Parent=AsAtg190.t1
Asue_scaffold1	AUGUSTUS	CDS	768719	768779	.	+	1	Parent=AsAtg190.t1
Asue_scaffold1	AUGUSTUS	CDS	768850	769218	.	+	0	Parent=AsAtg190.t1
Asue_scaffold1	AUGUSTUS	CDS	769693	770082	.	+	0	Parent=AsAtg191.t1
Asue_scaffold1	AUGUSTUS	CDS	770404	770562	.	+	0	Parent=AsAtg191.t1
Asue_scaffold1	AUGUSTUS	CDS	770950	771593	.	-	2	Parent=AsAtg192.t1
Asue_scaffold1	AUGUSTUS	CDS	771955	772312	.	-	0	Parent=AsAtg192.t1
Asue_scaffold1	AUGUSTUS	CDS	772803	773645	.	-	0	Parent=AsAtg192.t1
Asue_scaffold1	AUGUSTUS	CDS	773883	773960	.	+	0	Parent=AsAtg193.t1
Asue_scaffold1	AUGUSTUS	CDS	774067	774157	.	+	0	Parent=AsAtg193.t1
Asue_scaffold1	AUGUSTUS	CDS	774976	775108	.	+	2	Parent=AsAtg193.t1
Asue_scaffold1	AUGUSTUS	CDS	775359	775428	.	+	1	Parent=AsAtg193.t1
Asue_scaffold1	AUGUSTUS	CDS	775621	775681	.	+	0	Parent=AsAtg193.t1
Asue_scaffold1	AUGUSTUS	CDS	775772	775863	.	+	2	Parent=AsAtg193.t1
Asue_scaffold1	AUGUSTUS	CDS	782534	783023	.	+	0	Parent=AsAtg194.t1
Asue_scaffold1	AUGUSTUS	CDS	783099	783604	.	+	2	Parent=AsAtg194.t1
Asue_scaffold1	AUGUSTUS	CDS	783723	783791	.	+	0	Parent=AsAtg194.t1
Asue_scaffold1	AUGUSTUS	CDS	784225	784422	.	+	0	Parent=AsAtg194.t1
Asue_scaffold1	AUGUSTUS	CDS	784511	784642	.	+	0	Parent=AsAtg194.t1
Asue_scaffold1	AUGUSTUS	CDS	785191	785277	.	+	0	Parent=AsAtg194.t1
Asue_scaffold1	AUGUSTUS	CDS	785368	785808	.	+	0	Parent=AsAtg194.t1
Asue_scaffold1	AUGUSTUS	CDS	785910	786077	.	+	0	Parent=AsAtg194.t1
Asue_scaffold1	AUGUSTUS	CDS	786236	786466	.	+	0	Parent=AsAtg194.t1
Asue_scaffold1	AUGUSTUS	CDS	786696	786811	.	+	0	Parent=AsAtg194.t1
Asue_scaffold1	AUGUSTUS	CDS	786964	787264	.	+	1	Parent=AsAtg194.t1
Asue_scaffold1	AUGUSTUS	CDS	791894	792616	.	+	0	Parent=AsAtg195.t1
Asue_scaffold1	AUGUSTUS	CDS	795634	795782	.	+	0	Parent=AsAtg196.t1
Asue_scaffold1	AUGUSTUS	CDS	796187	796244	.	+	1	Parent=AsAtg196.t1
Asue_scaffold1	AUGUSTUS	CDS	796322	796630	.	+	0	Parent=AsAtg196.t1
Asue_scaffold1	AUGUSTUS	CDS	796743	796791	.	+	0	Parent=AsAtg196.t1
Asue_scaffold1	AUGUSTUS	CDS	796876	796970	.	+	2	Parent=AsAtg196.t1
Asue_scaffold1	AUGUSTUS	CDS	797059	797212	.	+	0	Parent=AsAtg196.t1
Asue_scaffold1	AUGUSTUS	CDS	797899	798446	.	+	2	Parent=AsAtg196.t1
Asue_scaffold1	AUGUSTUS	CDS	798573	798853	.	+	0	Parent=AsAtg196.t1
Asue_scaffold1	AUGUSTUS	CDS	799246	799328	.	+	1	Parent=AsAtg196.t1
Asue_scaffold1	AUGUSTUS	CDS	799427	799830	.	+	2	Parent=AsAtg196.t1
Asue_scaffold1	AUGUSTUS	CDS	799963	800156	.	+	0	Parent=AsAtg196.t1
Asue_scaffold1	AUGUSTUS	CDS	800244	800424	.	+	1	Parent=AsAtg196.t1
Asue_scaffold1	AUGUSTUS	CDS	800577	800701	.	+	0	Parent=AsAtg196.t1
Asue_scaffold1	AUGUSTUS	CDS	800898	800987	.	+	1	Parent=AsAtg196.t1
Asue_scaffold1	AUGUSTUS	CDS	801093	801171	.	+	1	Parent=AsAtg196.t1
Asue_scaffold1	AUGUSTUS	CDS	801265	801341	.	+	0	Parent=AsAtg196.t1
Asue_scaffold1	AUGUSTUS	CDS	801626	801734	.	+	1	Parent=AsAtg196.t1
Asue_scaffold1	AUGUSTUS	CDS	801832	801951	.	+	0	Parent=AsAtg196.t1
Asue_scaffold1	AUGUSTUS	CDS	804703	804930	.	+	0	Parent=AsAtg197.t1
Asue_scaffold1	AUGUSTUS	CDS	805073	805351	.	+	0	Parent=AsAtg197.t1
Asue_scaffold1	AUGUSTUS	CDS	805436	805597	.	+	0	Parent=AsAtg197.t1
Asue_scaffold1	AUGUSTUS	CDS	805698	805781	.	+	0	Parent=AsAtg197.t1
Asue_scaffold1	AUGUSTUS	CDS	805888	805995	.	+	0	Parent=AsAtg197.t1
Asue_scaffold1	AUGUSTUS	CDS	808737	810038	.	+	0	Parent=AsAtg198.t1
Asue_scaffold1	AUGUSTUS	CDS	811412	812716	.	+	0	Parent=AsAtg199.t1
Asue_scaffold1	AUGUSTUS	CDS	814900	815055	.	-	0	Parent=AsAtg200.t1
Asue_scaffold1	AUGUSTUS	CDS	815153	815254	.	-	0	Parent=AsAtg200.t1
Asue_scaffold1	AUGUSTUS	CDS	815346	815504	.	-	0	Parent=AsAtg200.t1
Asue_scaffold1	AUGUSTUS	CDS	815652	815734	.	-	2	Parent=AsAtg200.t1
Asue_scaffold1	AUGUSTUS	CDS	815866	815974	.	-	0	Parent=AsAtg200.t1
Asue_scaffold1	AUGUSTUS	CDS	816223	816293	.	-	2	Parent=AsAtg200.t1
Asue_scaffold1	AUGUSTUS	CDS	816426	816576	.	-	0	Parent=AsAtg200.t1
Asue_scaffold1	AUGUSTUS	CDS	817032	817180	.	-	2	Parent=AsAtg200.t1
Asue_scaffold1	AUGUSTUS	CDS	817312	817342	.	-	0	Parent=AsAtg200.t1
Asue_scaffold1	AUGUSTUS	CDS	817860	817952	.	-	0	Parent=AsAtg200.t1
Asue_scaffold1	AUGUSTUS	CDS	818100	818216	.	-	0	Parent=AsAtg200.t1
Asue_scaffold1	AUGUSTUS	CDS	818365	818451	.	-	0	Parent=AsAtg200.t1
Asue_scaffold1	AUGUSTUS	CDS	818638	818736	.	-	0	Parent=AsAtg200.t1
Asue_scaffold1	AUGUSTUS	CDS	818871	818925	.	-	1	Parent=AsAtg200.t1
Asue_scaffold1	AUGUSTUS	CDS	819053	819114	.	-	0	Parent=AsAtg200.t1
Asue_scaffold1	AUGUSTUS	CDS	819326	819427	.	-	0	Parent=AsAtg200.t1
Asue_scaffold1	AUGUSTUS	CDS	820516	820756	.	+	0	Parent=AsAtg201.t1
Asue_scaffold1	AUGUSTUS	CDS	820966	821042	.	+	2	Parent=AsAtg201.t1
Asue_scaffold1	AUGUSTUS	CDS	821152	821235	.	+	0	Parent=AsAtg201.t1
Asue_scaffold1	AUGUSTUS	CDS	821324	821437	.	+	0	Parent=AsAtg201.t1
Asue_scaffold1	AUGUSTUS	CDS	821707	821790	.	+	0	Parent=AsAtg201.t1
Asue_scaffold1	AUGUSTUS	CDS	821954	822025	.	+	0	Parent=AsAtg201.t1
Asue_scaffold1	AUGUSTUS	CDS	822297	822364	.	+	0	Parent=AsAtg201.t1
Asue_scaffold1	AUGUSTUS	CDS	822510	822597	.	+	1	Parent=AsAtg201.t1
Asue_scaffold1	AUGUSTUS	CDS	822681	822754	.	+	0	Parent=AsAtg201.t1
Asue_scaffold1	AUGUSTUS	CDS	822842	823214	.	+	1	Parent=AsAtg201.t1
Asue_scaffold1	AUGUSTUS	CDS	823337	823383	.	+	0	Parent=AsAtg201.t1
Asue_scaffold1	AUGUSTUS	CDS	823488	823548	.	+	1	Parent=AsAtg201.t1
Asue_scaffold1	AUGUSTUS	CDS	823645	823761	.	+	0	Parent=AsAtg201.t1
Asue_scaffold1	AUGUSTUS	CDS	826082	826177	.	+	0	Parent=AsAtg202.t1
Asue_scaffold1	AUGUSTUS	CDS	826286	826395	.	+	0	Parent=AsAtg202.t1
Asue_scaffold1	AUGUSTUS	CDS	826492	826675	.	+	1	Parent=AsAtg202.t1
Asue_scaffold1	AUGUSTUS	CDS	826783	826977	.	+	0	Parent=AsAtg202.t1
Asue_scaffold1	AUGUSTUS	CDS	827185	827412	.	+	0	Parent=AsAtg202.t1
Asue_scaffold1	AUGUSTUS	CDS	827521	827734	.	+	0	Parent=AsAtg202.t1
Asue_scaffold1	AUGUSTUS	CDS	827986	828083	.	+	2	Parent=AsAtg202.t1
Asue_scaffold1	AUGUSTUS	CDS	829292	829339	.	+	0	Parent=AsAtg203.t1
Asue_scaffold1	AUGUSTUS	CDS	829551	829716	.	+	0	Parent=AsAtg203.t1
Asue_scaffold1	AUGUSTUS	CDS	829854	830536	.	+	2	Parent=AsAtg203.t1
Asue_scaffold1	AUGUSTUS	CDS	830731	830904	.	+	0	Parent=AsAtg203.t1
Asue_scaffold1	AUGUSTUS	CDS	830994	831110	.	+	0	Parent=AsAtg203.t1
Asue_scaffold1	AUGUSTUS	CDS	831233	831412	.	+	0	Parent=AsAtg203.t1
Asue_scaffold1	AUGUSTUS	CDS	831510	831556	.	+	0	Parent=AsAtg203.t1
Asue_scaffold1	AUGUSTUS	CDS	831702	832002	.	+	1	Parent=AsAtg203.t1
Asue_scaffold1	AUGUSTUS	CDS	832355	832835	.	-	1	Parent=AsAtg204.t1
Asue_scaffold1	AUGUSTUS	CDS	832905	833397	.	-	2	Parent=AsAtg204.t1
Asue_scaffold1	AUGUSTUS	CDS	833485	834409	.	-	0	Parent=AsAtg204.t1
Asue_scaffold1	AUGUSTUS	CDS	835299	837947	.	+	0	Parent=AsAtg205.t1
Asue_scaffold1	AUGUSTUS	CDS	838381	838450	.	+	0	Parent=AsAtg206.t1
Asue_scaffold1	AUGUSTUS	CDS	838529	839091	.	+	2	Parent=AsAtg206.t1
Asue_scaffold1	AUGUSTUS	CDS	839485	839604	.	-	0	Parent=AsAtg207.t1
Asue_scaffold1	AUGUSTUS	CDS	840244	840402	.	-	0	Parent=AsAtg207.t1
Asue_scaffold1	AUGUSTUS	CDS	840619	840621	.	-	0	Parent=AsAtg207.t1
Asue_scaffold1	AUGUSTUS	CDS	841036	841107	.	+	0	Parent=AsAtg208.t1
Asue_scaffold1	AUGUSTUS	CDS	841221	841401	.	+	0	Parent=AsAtg208.t1
Asue_scaffold1	AUGUSTUS	CDS	841483	841825	.	+	2	Parent=AsAtg208.t1
Asue_scaffold1	AUGUSTUS	CDS	841919	841990	.	+	1	Parent=AsAtg208.t1
Asue_scaffold1	AUGUSTUS	CDS	842062	842551	.	+	1	Parent=AsAtg208.t1
Asue_scaffold1	AUGUSTUS	CDS	844252	845664	.	-	0	Parent=AsAtg209.t1
Asue_scaffold1	AUGUSTUS	CDS	846077	846231	.	+	0	Parent=AsAtg210.t1
Asue_scaffold1	AUGUSTUS	CDS	846309	846410	.	+	1	Parent=AsAtg210.t1
Asue_scaffold1	AUGUSTUS	CDS	846520	846547	.	+	1	Parent=AsAtg210.t1
Asue_scaffold1	AUGUSTUS	CDS	846671	846760	.	+	0	Parent=AsAtg210.t1
Asue_scaffold1	AUGUSTUS	CDS	846840	846905	.	+	0	Parent=AsAtg210.t1
Asue_scaffold1	AUGUSTUS	CDS	847005	847073	.	+	0	Parent=AsAtg210.t1
Asue_scaffold1	AUGUSTUS	CDS	847163	847597	.	+	0	Parent=AsAtg210.t1
Asue_scaffold1	AUGUSTUS	CDS	848600	850600	.	+	0	Parent=AsAtg211.t1
Asue_scaffold1	AUGUSTUS	CDS	851139	851609	.	+	0	Parent=AsAtg211.t1
Asue_scaffold1	AUGUSTUS	CDS	852386	852731	.	+	0	Parent=AsAtg212.t1
Asue_scaffold1	AUGUSTUS	CDS	852832	854052	.	+	2	Parent=AsAtg212.t1
Asue_scaffold1	AUGUSTUS	CDS	854165	854347	.	+	2	Parent=AsAtg212.t1
Asue_scaffold1	AUGUSTUS	CDS	854496	854779	.	+	2	Parent=AsAtg212.t1
Asue_scaffold1	AUGUSTUS	CDS	854866	854982	.	+	0	Parent=AsAtg212.t1
Asue_scaffold1	AUGUSTUS	CDS	855106	855368	.	+	0	Parent=AsAtg212.t1
Asue_scaffold1	AUGUSTUS	CDS	855666	855831	.	+	1	Parent=AsAtg212.t1
Asue_scaffold1	AUGUSTUS	CDS	855926	856408	.	+	0	Parent=AsAtg212.t1
Asue_scaffold1	AUGUSTUS	CDS	857568	857741	.	+	0	Parent=AsAtg213.t1
Asue_scaffold1	AUGUSTUS	CDS	858182	858646	.	+	0	Parent=AsAtg213.t1
Asue_scaffold1	AUGUSTUS	CDS	858884	859321	.	+	0	Parent=AsAtg213.t1
Asue_scaffold1	AUGUSTUS	CDS	859483	859728	.	+	0	Parent=AsAtg213.t1
Asue_scaffold1	AUGUSTUS	CDS	859814	860641	.	+	0	Parent=AsAtg213.t1
Asue_scaffold1	AUGUSTUS	CDS	860726	860883	.	+	0	Parent=AsAtg213.t1
Asue_scaffold1	AUGUSTUS	CDS	861092	861219	.	+	1	Parent=AsAtg213.t1
Asue_scaffold1	AUGUSTUS	CDS	861334	861776	.	+	2	Parent=AsAtg213.t1
Asue_scaffold1	AUGUSTUS	CDS	862447	863832	.	-	0	Parent=AsAtg214.t1
Asue_scaffold1	AUGUSTUS	CDS	868784	868852	.	+	0	Parent=AsAtg215.t1
Asue_scaffold1	AUGUSTUS	CDS	868992	869122	.	+	0	Parent=AsAtg215.t1
Asue_scaffold1	AUGUSTUS	CDS	869267	869338	.	+	1	Parent=AsAtg215.t1
Asue_scaffold1	AUGUSTUS	CDS	869433	869504	.	+	1	Parent=AsAtg215.t1
Asue_scaffold1	AUGUSTUS	CDS	869623	869695	.	+	1	Parent=AsAtg215.t1
Asue_scaffold1	AUGUSTUS	CDS	869804	869860	.	+	0	Parent=AsAtg215.t1
Asue_scaffold1	AUGUSTUS	CDS	873341	874498	.	+	0	Parent=AsAtg216.t1
Asue_scaffold1	AUGUSTUS	CDS	875284	875337	.	-	0	Parent=AsAtg217.t1
Asue_scaffold1	AUGUSTUS	CDS	877171	877282	.	-	1	Parent=AsAtg217.t1
Asue_scaffold1	AUGUSTUS	CDS	877390	877471	.	-	2	Parent=AsAtg217.t1
Asue_scaffold1	AUGUSTUS	CDS	877644	877724	.	-	2	Parent=AsAtg217.t1
Asue_scaffold1	AUGUSTUS	CDS	877910	878068	.	-	2	Parent=AsAtg217.t1
Asue_scaffold1	AUGUSTUS	CDS	878178	878259	.	-	0	Parent=AsAtg217.t1
Asue_scaffold1	AUGUSTUS	CDS	878335	878430	.	-	0	Parent=AsAtg217.t1
Asue_scaffold1	AUGUSTUS	CDS	878602	878671	.	-	1	Parent=AsAtg217.t1
Asue_scaffold1	AUGUSTUS	CDS	878751	878847	.	-	2	Parent=AsAtg217.t1
Asue_scaffold1	AUGUSTUS	CDS	879230	879324	.	-	1	Parent=AsAtg217.t1
Asue_scaffold1	AUGUSTUS	CDS	879408	879481	.	-	0	Parent=AsAtg217.t1
Asue_scaffold1	AUGUSTUS	CDS	879632	879710	.	-	1	Parent=AsAtg217.t1
Asue_scaffold1	AUGUSTUS	CDS	879864	879924	.	-	2	Parent=AsAtg217.t1
Asue_scaffold1	AUGUSTUS	CDS	880029	880230	.	-	0	Parent=AsAtg217.t1
Asue_scaffold1	AUGUSTUS	CDS	881738	881904	.	-	2	Parent=AsAtg218.t1
Asue_scaffold1	AUGUSTUS	CDS	881994	882137	.	-	2	Parent=AsAtg218.t1
Asue_scaffold1	AUGUSTUS	CDS	882224	882527	.	-	0	Parent=AsAtg218.t1
Asue_scaffold1	AUGUSTUS	CDS	882657	882827	.	-	0	Parent=AsAtg218.t1
Asue_scaffold1	AUGUSTUS	CDS	882928	883007	.	-	2	Parent=AsAtg218.t1
Asue_scaffold1	AUGUSTUS	CDS	883098	883250	.	-	2	Parent=AsAtg218.t1
Asue_scaffold1	AUGUSTUS	CDS	883364	883415	.	-	0	Parent=AsAtg218.t1
Asue_scaffold1	AUGUSTUS	CDS	884073	884155	.	-	2	Parent=AsAtg218.t1
Asue_scaffold1	AUGUSTUS	CDS	884474	884633	.	-	0	Parent=AsAtg218.t1
Asue_scaffold1	AUGUSTUS	CDS	886835	887058	.	-	2	Parent=AsAtg219.t1
Asue_scaffold1	AUGUSTUS	CDS	887185	887587	.	-	0	Parent=AsAtg219.t1
Asue_scaffold1	AUGUSTUS	CDS	889939	890007	.	-	0	Parent=AsAtg220.t1
Asue_scaffold1	AUGUSTUS	CDS	890091	890189	.	-	0	Parent=AsAtg220.t1
Asue_scaffold1	AUGUSTUS	CDS	890296	890420	.	-	2	Parent=AsAtg220.t1
Asue_scaffold1	AUGUSTUS	CDS	890513	890600	.	-	0	Parent=AsAtg220.t1
Asue_scaffold1	AUGUSTUS	CDS	890782	890865	.	-	0	Parent=AsAtg220.t1
Asue_scaffold1	AUGUSTUS	CDS	890951	891045	.	-	2	Parent=AsAtg220.t1
Asue_scaffold1	AUGUSTUS	CDS	891134	891209	.	-	0	Parent=AsAtg220.t1
Asue_scaffold1	AUGUSTUS	CDS	891288	891812	.	-	0	Parent=AsAtg220.t1
Asue_scaffold1	AUGUSTUS	CDS	892512	892859	.	+	0	Parent=AsAtg221.t1
Asue_scaffold1	AUGUSTUS	CDS	892930	893031	.	+	0	Parent=AsAtg221.t1
Asue_scaffold1	AUGUSTUS	CDS	893110	893367	.	+	0	Parent=AsAtg221.t1
Asue_scaffold1	AUGUSTUS	CDS	894074	895483	.	+	0	Parent=AsAtg222.t1
Asue_scaffold1	AUGUSTUS	CDS	896907	898085	.	-	0	Parent=AsAtg223.t1
Asue_scaffold1	AUGUSTUS	CDS	898597	899105	.	-	2	Parent=AsAtg224.t1
Asue_scaffold1	AUGUSTUS	CDS	899189	899304	.	-	1	Parent=AsAtg224.t1
Asue_scaffold1	AUGUSTUS	CDS	899384	899459	.	-	2	Parent=AsAtg224.t1
Asue_scaffold1	AUGUSTUS	CDS	899560	900202	.	-	0	Parent=AsAtg224.t1
Asue_scaffold1	AUGUSTUS	CDS	901288	902526	.	-	0	Parent=AsAtg225.t1
Asue_scaffold1	AUGUSTUS	CDS	902628	902705	.	-	0	Parent=AsAtg225.t1
Asue_scaffold1	AUGUSTUS	CDS	902900	903988	.	-	0	Parent=AsAtg225.t1
Asue_scaffold1	AUGUSTUS	CDS	904432	905056	.	+	0	Parent=AsAtg226.t1
Asue_scaffold1	AUGUSTUS	CDS	905321	906261	.	+	2	Parent=AsAtg226.t1
Asue_scaffold1	AUGUSTUS	CDS	906501	906587	.	-	0	Parent=AsAtg227.t1
Asue_scaffold1	AUGUSTUS	CDS	906685	906750	.	-	0	Parent=AsAtg227.t1
Asue_scaffold1	AUGUSTUS	CDS	906846	906894	.	-	1	Parent=AsAtg227.t1
Asue_scaffold1	AUGUSTUS	CDS	907043	907110	.	-	0	Parent=AsAtg227.t1
Asue_scaffold1	AUGUSTUS	CDS	907205	907250	.	-	1	Parent=AsAtg227.t1
Asue_scaffold1	AUGUSTUS	CDS	907347	907440	.	-	2	Parent=AsAtg227.t1
Asue_scaffold1	AUGUSTUS	CDS	907529	907591	.	-	2	Parent=AsAtg227.t1
Asue_scaffold1	AUGUSTUS	CDS	907666	907788	.	-	2	Parent=AsAtg227.t1
Asue_scaffold1	AUGUSTUS	CDS	907876	907909	.	-	0	Parent=AsAtg227.t1
Asue_scaffold1	AUGUSTUS	CDS	908019	908081	.	-	0	Parent=AsAtg227.t1
Asue_scaffold1	AUGUSTUS	CDS	908182	908286	.	-	0	Parent=AsAtg227.t1
Asue_scaffold1	AUGUSTUS	CDS	908376	908429	.	-	0	Parent=AsAtg227.t1
Asue_scaffold1	AUGUSTUS	CDS	911075	913057	.	-	0	Parent=AsAtg228.t1
Asue_scaffold1	AUGUSTUS	CDS	915127	915591	.	-	0	Parent=AsAtg229.t1
Asue_scaffold1	AUGUSTUS	CDS	915677	915900	.	-	2	Parent=AsAtg229.t1
Asue_scaffold1	AUGUSTUS	CDS	916002	916119	.	-	0	Parent=AsAtg229.t1
Asue_scaffold1	AUGUSTUS	CDS	916231	916569	.	-	0	Parent=AsAtg229.t1
Asue_scaffold1	AUGUSTUS	CDS	916663	916905	.	-	0	Parent=AsAtg229.t1
Asue_scaffold1	AUGUSTUS	CDS	919577	920101	.	+	0	Parent=AsAtg230.t1
Asue_scaffold1	AUGUSTUS	CDS	921966	922058	.	+	0	Parent=AsAtg231.t1
Asue_scaffold1	AUGUSTUS	CDS	922148	922368	.	+	0	Parent=AsAtg231.t1
Asue_scaffold1	AUGUSTUS	CDS	922553	922739	.	+	1	Parent=AsAtg231.t1
Asue_scaffold1	AUGUSTUS	CDS	922832	923009	.	+	0	Parent=AsAtg231.t1
Asue_scaffold1	AUGUSTUS	CDS	923087	923334	.	+	2	Parent=AsAtg231.t1
Asue_scaffold1	AUGUSTUS	CDS	924981	925082	.	-	0	Parent=AsAtg232.t1
Asue_scaffold1	AUGUSTUS	CDS	925182	925276	.	-	2	Parent=AsAtg232.t1
Asue_scaffold1	AUGUSTUS	CDS	925389	925436	.	-	2	Parent=AsAtg232.t1
Asue_scaffold1	AUGUSTUS	CDS	925542	925665	.	-	0	Parent=AsAtg232.t1
Asue_scaffold1	AUGUSTUS	CDS	925780	925834	.	-	1	Parent=AsAtg232.t1
Asue_scaffold1	AUGUSTUS	CDS	925929	926044	.	-	0	Parent=AsAtg232.t1
Asue_scaffold1	AUGUSTUS	CDS	926158	926226	.	-	0	Parent=AsAtg232.t1
Asue_scaffold1	AUGUSTUS	CDS	926327	926444	.	-	1	Parent=AsAtg232.t1
Asue_scaffold1	AUGUSTUS	CDS	926603	926673	.	-	0	Parent=AsAtg232.t1
Asue_scaffold1	AUGUSTUS	CDS	928360	928416	.	+	0	Parent=AsAtg233.t1
Asue_scaffold1	AUGUSTUS	CDS	928510	928608	.	+	0	Parent=AsAtg233.t1
Asue_scaffold1	AUGUSTUS	CDS	928694	929231	.	+	0	Parent=AsAtg233.t1
Asue_scaffold1	AUGUSTUS	CDS	929316	929671	.	+	2	Parent=AsAtg233.t1
Asue_scaffold1	AUGUSTUS	CDS	929751	929906	.	+	0	Parent=AsAtg233.t1
Asue_scaffold1	AUGUSTUS	CDS	930910	931142	.	-	2	Parent=AsAtg234.t1
Asue_scaffold1	AUGUSTUS	CDS	931521	931764	.	-	0	Parent=AsAtg234.t1
Asue_scaffold1	AUGUSTUS	CDS	937645	937958	.	-	2	Parent=AsAtg235.t1
Asue_scaffold1	AUGUSTUS	CDS	938295	938520	.	-	0	Parent=AsAtg235.t1
Asue_scaffold1	AUGUSTUS	CDS	938963	939256	.	+	0	Parent=AsAtg236.t1
Asue_scaffold1	AUGUSTUS	CDS	939523	939663	.	+	0	Parent=AsAtg236.t1
Asue_scaffold1	AUGUSTUS	CDS	939751	939843	.	+	0	Parent=AsAtg236.t1
Asue_scaffold1	AUGUSTUS	CDS	939922	940048	.	+	0	Parent=AsAtg236.t1
Asue_scaffold1	AUGUSTUS	CDS	940158	940264	.	+	2	Parent=AsAtg236.t1
Asue_scaffold1	AUGUSTUS	CDS	940392	940472	.	+	0	Parent=AsAtg236.t1
Asue_scaffold1	AUGUSTUS	CDS	940568	940650	.	+	0	Parent=AsAtg236.t1
Asue_scaffold1	AUGUSTUS	CDS	940742	940961	.	+	1	Parent=AsAtg236.t1
Asue_scaffold1	AUGUSTUS	CDS	941694	941851	.	+	0	Parent=AsAtg237.t1
Asue_scaffold1	AUGUSTUS	CDS	941955	942057	.	+	1	Parent=AsAtg237.t1
Asue_scaffold1	AUGUSTUS	CDS	942271	942504	.	+	0	Parent=AsAtg237.t1
Asue_scaffold1	AUGUSTUS	CDS	944172	944435	.	+	0	Parent=AsAtg238.t1
Asue_scaffold1	AUGUSTUS	CDS	944508	944703	.	+	0	Parent=AsAtg238.t1
Asue_scaffold1	AUGUSTUS	CDS	945153	945205	.	+	2	Parent=AsAtg238.t1
Asue_scaffold1	AUGUSTUS	CDS	945681	945893	.	-	0	Parent=AsAtg239.t1
Asue_scaffold1	AUGUSTUS	CDS	945964	946131	.	-	0	Parent=AsAtg239.t1
Asue_scaffold1	AUGUSTUS	CDS	946237	946466	.	-	2	Parent=AsAtg239.t1
Asue_scaffold1	AUGUSTUS	CDS	946847	947060	.	-	0	Parent=AsAtg239.t1
Asue_scaffold1	AUGUSTUS	CDS	951705	952208	.	-	0	Parent=AsAtg240.t1
Asue_scaffold1	AUGUSTUS	CDS	954743	955396	.	+	0	Parent=AsAtg241.t1
Asue_scaffold1	AUGUSTUS	CDS	955473	955757	.	+	0	Parent=AsAtg241.t1
Asue_scaffold1	AUGUSTUS	CDS	955852	956169	.	+	0	Parent=AsAtg241.t1
Asue_scaffold1	AUGUSTUS	CDS	956258	956485	.	+	0	Parent=AsAtg241.t1
Asue_scaffold1	AUGUSTUS	CDS	956570	956785	.	+	0	Parent=AsAtg241.t1
Asue_scaffold1	AUGUSTUS	CDS	956877	957260	.	+	0	Parent=AsAtg241.t1
Asue_scaffold1	AUGUSTUS	CDS	957343	957480	.	+	0	Parent=AsAtg241.t1
Asue_scaffold1	AUGUSTUS	CDS	958608	958997	.	+	0	Parent=AsAtg242.t1
Asue_scaffold1	AUGUSTUS	CDS	959112	959218	.	+	0	Parent=AsAtg242.t1
Asue_scaffold1	AUGUSTUS	CDS	959322	960488	.	+	1	Parent=AsAtg242.t1
Asue_scaffold1	AUGUSTUS	CDS	960564	960690	.	+	1	Parent=AsAtg242.t1
Asue_scaffold1	AUGUSTUS	CDS	960780	961055	.	+	0	Parent=AsAtg242.t1
Asue_scaffold1	AUGUSTUS	CDS	961141	961366	.	+	0	Parent=AsAtg242.t1
Asue_scaffold1	AUGUSTUS	CDS	961461	961774	.	+	2	Parent=AsAtg242.t1
Asue_scaffold1	AUGUSTUS	CDS	961917	961973	.	-	0	Parent=AsAtg243.t1
Asue_scaffold1	AUGUSTUS	CDS	962072	962137	.	-	0	Parent=AsAtg243.t1
Asue_scaffold1	AUGUSTUS	CDS	962243	962278	.	-	0	Parent=AsAtg243.t1
Asue_scaffold1	AUGUSTUS	CDS	962405	962505	.	-	2	Parent=AsAtg243.t1
Asue_scaffold1	AUGUSTUS	CDS	962626	962659	.	-	0	Parent=AsAtg243.t1
Asue_scaffold1	AUGUSTUS	CDS	962742	962816	.	-	0	Parent=AsAtg243.t1
Asue_scaffold1	AUGUSTUS	CDS	962898	963278	.	-	0	Parent=AsAtg243.t1
Asue_scaffold1	AUGUSTUS	CDS	963364	963531	.	-	0	Parent=AsAtg243.t1
Asue_scaffold1	AUGUSTUS	CDS	963691	963750	.	-	0	Parent=AsAtg243.t1
Asue_scaffold1	AUGUSTUS	CDS	963834	964031	.	-	0	Parent=AsAtg243.t1
Asue_scaffold1	AUGUSTUS	CDS	965469	965679	.	+	0	Parent=AsAtg244.t1
Asue_scaffold1	AUGUSTUS	CDS	965808	965865	.	+	2	Parent=AsAtg244.t1
Asue_scaffold1	AUGUSTUS	CDS	966169	966227	.	+	1	Parent=AsAtg244.t1
Asue_scaffold1	AUGUSTUS	CDS	966477	966558	.	+	2	Parent=AsAtg244.t1
Asue_scaffold1	AUGUSTUS	CDS	966649	966769	.	+	1	Parent=AsAtg244.t1
Asue_scaffold1	AUGUSTUS	CDS	966866	966907	.	+	0	Parent=AsAtg244.t1
Asue_scaffold1	AUGUSTUS	CDS	967006	967509	.	+	0	Parent=AsAtg244.t1
Asue_scaffold1	AUGUSTUS	CDS	967591	967698	.	+	0	Parent=AsAtg244.t1
Asue_scaffold1	AUGUSTUS	CDS	967820	967990	.	+	0	Parent=AsAtg244.t1
Asue_scaffold1	AUGUSTUS	CDS	968096	968128	.	+	0	Parent=AsAtg244.t1
Asue_scaffold1	AUGUSTUS	CDS	968482	968706	.	-	0	Parent=AsAtg245.t1
Asue_scaffold1	AUGUSTUS	CDS	968785	968844	.	-	0	Parent=AsAtg245.t1
Asue_scaffold1	AUGUSTUS	CDS	968932	969040	.	-	1	Parent=AsAtg245.t1
Asue_scaffold1	AUGUSTUS	CDS	969126	969292	.	-	0	Parent=AsAtg245.t1
Asue_scaffold1	AUGUSTUS	CDS	969394	969513	.	-	0	Parent=AsAtg245.t1
Asue_scaffold1	AUGUSTUS	CDS	969609	969689	.	-	0	Parent=AsAtg245.t1
Asue_scaffold1	AUGUSTUS	CDS	969773	969904	.	-	0	Parent=AsAtg245.t1
Asue_scaffold1	AUGUSTUS	CDS	969994	970149	.	-	0	Parent=AsAtg245.t1
Asue_scaffold1	AUGUSTUS	CDS	970238	970318	.	-	0	Parent=AsAtg245.t1
Asue_scaffold1	AUGUSTUS	CDS	970431	970493	.	-	0	Parent=AsAtg245.t1
Asue_scaffold1	AUGUSTUS	CDS	970580	970822	.	-	0	Parent=AsAtg245.t1
Asue_scaffold1	AUGUSTUS	CDS	970895	971008	.	-	0	Parent=AsAtg245.t1
Asue_scaffold1	AUGUSTUS	CDS	971101	971197	.	-	1	Parent=AsAtg245.t1
Asue_scaffold1	AUGUSTUS	CDS	971279	971491	.	-	1	Parent=AsAtg245.t1
Asue_scaffold1	AUGUSTUS	CDS	971578	971738	.	-	0	Parent=AsAtg245.t1
Asue_scaffold1	AUGUSTUS	CDS	971823	971908	.	-	2	Parent=AsAtg245.t1
Asue_scaffold1	AUGUSTUS	CDS	972225	972393	.	-	0	Parent=AsAtg245.t1
Asue_scaffold1	AUGUSTUS	CDS	975287	976468	.	+	0	Parent=AsAtg246.t1
Asue_scaffold1	AUGUSTUS	CDS	975314	976468	.	+	0	Parent=AsAtg246.t2
Asue_scaffold1	AUGUSTUS	CDS	977960	978697	.	-	0	Parent=AsAtg247.t1
Asue_scaffold1	AUGUSTUS	CDS	979458	979707	.	+	0	Parent=AsAtg248.t1
Asue_scaffold1	AUGUSTUS	CDS	980127	980308	.	+	2	Parent=AsAtg248.t1
Asue_scaffold1	AUGUSTUS	CDS	980707	981375	.	-	0	Parent=AsAtg249.t1
Asue_scaffold1	AUGUSTUS	CDS	982816	984009	.	-	0	Parent=AsAtg250.t1
Asue_scaffold1	AUGUSTUS	CDS	984157	984234	.	-	0	Parent=AsAtg250.t1
Asue_scaffold1	AUGUSTUS	CDS	984327	984879	.	-	1	Parent=AsAtg250.t1
Asue_scaffold1	AUGUSTUS	CDS	984983	985068	.	-	0	Parent=AsAtg250.t1
Asue_scaffold1	AUGUSTUS	CDS	985192	985314	.	-	0	Parent=AsAtg250.t1
Asue_scaffold1	AUGUSTUS	CDS	985427	985561	.	-	0	Parent=AsAtg250.t1
Asue_scaffold1	AUGUSTUS	CDS	985640	985729	.	-	0	Parent=AsAtg250.t1
Asue_scaffold1	AUGUSTUS	CDS	985812	985997	.	-	0	Parent=AsAtg250.t1
Asue_scaffold1	AUGUSTUS	CDS	986141	986194	.	-	0	Parent=AsAtg250.t1
Asue_scaffold1	AUGUSTUS	CDS	986287	986424	.	-	0	Parent=AsAtg250.t1
Asue_scaffold1	AUGUSTUS	CDS	986511	986576	.	-	0	Parent=AsAtg250.t1
Asue_scaffold1	AUGUSTUS	CDS	986684	986845	.	-	0	Parent=AsAtg250.t1
Asue_scaffold1	AUGUSTUS	CDS	987134	987310	.	-	0	Parent=AsAtg250.t1
Asue_scaffold1	AUGUSTUS	CDS	988284	989256	.	-	1	Parent=AsAtg251.t1
Asue_scaffold1	AUGUSTUS	CDS	990003	990399	.	-	2	Parent=AsAtg251.t1
Asue_scaffold1	AUGUSTUS	CDS	990596	990746	.	-	0	Parent=AsAtg251.t1
Asue_scaffold1	AUGUSTUS	CDS	997159	997232	.	-	2	Parent=AsAtg252.t1
Asue_scaffold1	AUGUSTUS	CDS	998006	998411	.	-	0	Parent=AsAtg252.t1
Asue_scaffold1	AUGUSTUS	CDS	1000337	1000525	.	-	0	Parent=AsAtg253.t1
Asue_scaffold1	AUGUSTUS	CDS	1000617	1000829	.	-	0	Parent=AsAtg253.t1
Asue_scaffold1	AUGUSTUS	CDS	1000911	1001081	.	-	0	Parent=AsAtg253.t1
Asue_scaffold1	AUGUSTUS	CDS	1001504	1001620	.	-	0	Parent=AsAtg253.t1
Asue_scaffold1	AUGUSTUS	CDS	1001713	1001883	.	-	0	Parent=AsAtg253.t1
Asue_scaffold1	AUGUSTUS	CDS	1003351	1004094	.	-	0	Parent=AsAtg254.t1
Asue_scaffold1	AUGUSTUS	CDS	1007534	1007816	.	+	0	Parent=AsAtg255.t1
Asue_scaffold1	AUGUSTUS	CDS	1008027	1008289	.	+	2	Parent=AsAtg255.t1
Asue_scaffold1	AUGUSTUS	CDS	1008602	1009030	.	+	0	Parent=AsAtg255.t1
Asue_scaffold1	AUGUSTUS	CDS	1009182	1009574	.	+	0	Parent=AsAtg255.t1
Asue_scaffold1	AUGUSTUS	CDS	1010908	1011208	.	+	0	Parent=AsAtg256.t1
Asue_scaffold1	AUGUSTUS	CDS	1011311	1011576	.	+	2	Parent=AsAtg256.t1
Asue_scaffold1	AUGUSTUS	CDS	1011707	1012117	.	+	0	Parent=AsAtg256.t1
Asue_scaffold1	AUGUSTUS	CDS	1012189	1012566	.	+	0	Parent=AsAtg256.t1
Asue_scaffold1	AUGUSTUS	CDS	1012910	1013404	.	+	0	Parent=AsAtg257.t1
Asue_scaffold1	AUGUSTUS	CDS	1014101	1014349	.	+	0	Parent=AsAtg257.t1
Asue_scaffold1	AUGUSTUS	CDS	1014436	1014510	.	+	0	Parent=AsAtg257.t1
Asue_scaffold1	AUGUSTUS	CDS	1015136	1015289	.	+	0	Parent=AsAtg258.t1
Asue_scaffold1	AUGUSTUS	CDS	1015136	1015289	.	+	0	Parent=AsAtg258.t2
Asue_scaffold1	AUGUSTUS	CDS	1015364	1015411	.	+	2	Parent=AsAtg258.t2
Asue_scaffold1	AUGUSTUS	CDS	1015704	1015864	.	+	2	Parent=AsAtg258.t1
Asue_scaffold1	AUGUSTUS	CDS	1015704	1015864	.	+	2	Parent=AsAtg258.t2
Asue_scaffold1	AUGUSTUS	CDS	1016012	1016063	.	+	0	Parent=AsAtg258.t1
Asue_scaffold1	AUGUSTUS	CDS	1016012	1016063	.	+	0	Parent=AsAtg258.t2
Asue_scaffold1	AUGUSTUS	CDS	1016154	1016290	.	+	2	Parent=AsAtg258.t1
Asue_scaffold1	AUGUSTUS	CDS	1016154	1016290	.	+	2	Parent=AsAtg258.t2
Asue_scaffold1	AUGUSTUS	CDS	1016486	1016572	.	+	0	Parent=AsAtg258.t1
Asue_scaffold1	AUGUSTUS	CDS	1016486	1016572	.	+	0	Parent=AsAtg258.t2
Asue_scaffold1	AUGUSTUS	CDS	1016971	1017252	.	+	0	Parent=AsAtg258.t1
Asue_scaffold1	AUGUSTUS	CDS	1016971	1017252	.	+	0	Parent=AsAtg258.t2
Asue_scaffold1	AUGUSTUS	CDS	1018090	1018392	.	+	0	Parent=AsAtg259.t1
Asue_scaffold1	AUGUSTUS	CDS	1018506	1018597	.	+	0	Parent=AsAtg259.t1
Asue_scaffold1	AUGUSTUS	CDS	1018835	1018934	.	+	1	Parent=AsAtg259.t1
Asue_scaffold1	AUGUSTUS	CDS	1019076	1019147	.	+	0	Parent=AsAtg259.t1
Asue_scaffold1	AUGUSTUS	CDS	1019262	1019324	.	+	0	Parent=AsAtg259.t1
Asue_scaffold1	AUGUSTUS	CDS	1019413	1019553	.	+	0	Parent=AsAtg259.t1
Asue_scaffold1	AUGUSTUS	CDS	1020078	1020173	.	+	0	Parent=AsAtg259.t1
Asue_scaffold1	AUGUSTUS	CDS	1020391	1020675	.	+	0	Parent=AsAtg259.t1
Asue_scaffold1	AUGUSTUS	CDS	1020767	1021069	.	+	0	Parent=AsAtg259.t1
Asue_scaffold1	AUGUSTUS	CDS	1021162	1021338	.	+	0	Parent=AsAtg259.t1
Asue_scaffold1	AUGUSTUS	CDS	1021418	1021684	.	+	0	Parent=AsAtg259.t1
Asue_scaffold1	AUGUSTUS	CDS	1021770	1021889	.	+	0	Parent=AsAtg259.t1
Asue_scaffold1	AUGUSTUS	CDS	1024777	1024926	.	+	0	Parent=AsAtg260.t1
Asue_scaffold1	AUGUSTUS	CDS	1025047	1025160	.	+	0	Parent=AsAtg260.t1
Asue_scaffold1	AUGUSTUS	CDS	1025265	1025312	.	+	0	Parent=AsAtg260.t1
Asue_scaffold1	AUGUSTUS	CDS	1025468	1025552	.	+	0	Parent=AsAtg260.t1
Asue_scaffold1	AUGUSTUS	CDS	1025629	1025685	.	+	2	Parent=AsAtg260.t1
Asue_scaffold1	AUGUSTUS	CDS	1025782	1025880	.	+	2	Parent=AsAtg260.t1
Asue_scaffold1	AUGUSTUS	CDS	1027075	1027167	.	+	2	Parent=AsAtg260.t1
Asue_scaffold1	AUGUSTUS	CDS	1027265	1027305	.	+	2	Parent=AsAtg260.t1
Asue_scaffold1	AUGUSTUS	CDS	1028990	1029025	.	+	0	Parent=AsAtg260.t1
Asue_scaffold1	AUGUSTUS	CDS	1029109	1029175	.	+	0	Parent=AsAtg260.t1
Asue_scaffold1	AUGUSTUS	CDS	1029252	1029382	.	+	2	Parent=AsAtg260.t1
Asue_scaffold1	AUGUSTUS	CDS	1029478	1029768	.	+	0	Parent=AsAtg260.t1
Asue_scaffold1	AUGUSTUS	CDS	1031243	1032652	.	-	0	Parent=AsAtg261.t1
Asue_scaffold1	AUGUSTUS	CDS	1033107	1033152	.	-	1	Parent=AsAtg262.t1
Asue_scaffold1	AUGUSTUS	CDS	1033221	1033276	.	-	0	Parent=AsAtg262.t1
Asue_scaffold1	AUGUSTUS	CDS	1033373	1033408	.	-	0	Parent=AsAtg262.t1
Asue_scaffold1	AUGUSTUS	CDS	1033497	1033577	.	-	0	Parent=AsAtg262.t1
Asue_scaffold1	AUGUSTUS	CDS	1033661	1033732	.	-	0	Parent=AsAtg262.t1
Asue_scaffold1	AUGUSTUS	CDS	1033900	1033971	.	-	0	Parent=AsAtg262.t1
Asue_scaffold1	AUGUSTUS	CDS	1034070	1034174	.	-	0	Parent=AsAtg262.t1
Asue_scaffold1	AUGUSTUS	CDS	1034244	1034294	.	-	0	Parent=AsAtg262.t1
Asue_scaffold1	AUGUSTUS	CDS	1034381	1034415	.	-	2	Parent=AsAtg262.t1
Asue_scaffold1	AUGUSTUS	CDS	1034604	1034648	.	-	2	Parent=AsAtg262.t1
Asue_scaffold1	AUGUSTUS	CDS	1034914	1034947	.	-	0	Parent=AsAtg262.t1
Asue_scaffold1	AUGUSTUS	CDS	1035822	1035974	.	+	0	Parent=AsAtg263.t1
Asue_scaffold1	AUGUSTUS	CDS	1036071	1036280	.	+	0	Parent=AsAtg263.t1
Asue_scaffold1	AUGUSTUS	CDS	1036504	1036609	.	+	0	Parent=AsAtg263.t1
Asue_scaffold1	AUGUSTUS	CDS	1036688	1036787	.	+	2	Parent=AsAtg263.t1
Asue_scaffold1	AUGUSTUS	CDS	1036936	1037041	.	+	1	Parent=AsAtg263.t1
Asue_scaffold1	AUGUSTUS	CDS	1037165	1037255	.	+	0	Parent=AsAtg263.t1
Asue_scaffold1	AUGUSTUS	CDS	1037421	1037562	.	+	2	Parent=AsAtg263.t1
Asue_scaffold1	AUGUSTUS	CDS	1037816	1037963	.	+	1	Parent=AsAtg263.t1
Asue_scaffold1	AUGUSTUS	CDS	1039069	1039209	.	+	0	Parent=AsAtg263.t1
Asue_scaffold1	AUGUSTUS	CDS	1039972	1040763	.	+	0	Parent=AsAtg264.t1
Asue_scaffold1	AUGUSTUS	CDS	1041025	1041108	.	-	0	Parent=AsAtg265.t1
Asue_scaffold1	AUGUSTUS	CDS	1041318	1041493	.	-	2	Parent=AsAtg265.t1
Asue_scaffold1	AUGUSTUS	CDS	1041620	1041806	.	-	0	Parent=AsAtg265.t1
Asue_scaffold1	AUGUSTUS	CDS	1041901	1042128	.	-	0	Parent=AsAtg265.t1
Asue_scaffold1	AUGUSTUS	CDS	1042227	1042278	.	-	1	Parent=AsAtg265.t1
Asue_scaffold1	AUGUSTUS	CDS	1042369	1042532	.	-	0	Parent=AsAtg265.t1
Asue_scaffold1	AUGUSTUS	CDS	1042696	1042934	.	-	2	Parent=AsAtg265.t1
Asue_scaffold1	AUGUSTUS	CDS	1043001	1043178	.	-	0	Parent=AsAtg265.t1
Asue_scaffold1	AUGUSTUS	CDS	1044127	1044449	.	-	2	Parent=AsAtg266.t1
Asue_scaffold1	AUGUSTUS	CDS	1044534	1044615	.	-	0	Parent=AsAtg266.t1
Asue_scaffold1	AUGUSTUS	CDS	1044708	1044836	.	-	0	Parent=AsAtg266.t1
Asue_scaffold1	AUGUSTUS	CDS	1046541	1046789	.	+	0	Parent=AsAtg267.t1
Asue_scaffold1	AUGUSTUS	CDS	1046987	1047262	.	+	0	Parent=AsAtg267.t1
Asue_scaffold1	AUGUSTUS	CDS	1047559	1049310	.	+	0	Parent=AsAtg267.t1
Asue_scaffold1	AUGUSTUS	CDS	1050109	1050567	.	-	0	Parent=AsAtg268.t1
Asue_scaffold1	AUGUSTUS	CDS	1053394	1053475	.	-	1	Parent=AsAtg269.t1
Asue_scaffold1	AUGUSTUS	CDS	1053592	1053676	.	-	2	Parent=AsAtg269.t1
Asue_scaffold1	AUGUSTUS	CDS	1053750	1053854	.	-	2	Parent=AsAtg269.t1
Asue_scaffold1	AUGUSTUS	CDS	1053935	1054103	.	-	0	Parent=AsAtg269.t1
Asue_scaffold1	AUGUSTUS	CDS	1054273	1054344	.	-	0	Parent=AsAtg269.t1
Asue_scaffold1	AUGUSTUS	CDS	1054499	1054550	.	-	1	Parent=AsAtg269.t1
Asue_scaffold1	AUGUSTUS	CDS	1054878	1054972	.	-	0	Parent=AsAtg269.t1
Asue_scaffold1	AUGUSTUS	CDS	1055129	1055228	.	-	1	Parent=AsAtg269.t1
Asue_scaffold1	AUGUSTUS	CDS	1055567	1055720	.	-	2	Parent=AsAtg269.t1
Asue_scaffold1	AUGUSTUS	CDS	1055813	1056029	.	-	0	Parent=AsAtg269.t1
Asue_scaffold1	AUGUSTUS	CDS	1056393	1056469	.	-	2	Parent=AsAtg269.t1
Asue_scaffold1	AUGUSTUS	CDS	1056577	1056746	.	-	1	Parent=AsAtg269.t1
Asue_scaffold1	AUGUSTUS	CDS	1056831	1056975	.	-	2	Parent=AsAtg269.t1
Asue_scaffold1	AUGUSTUS	CDS	1057074	1057209	.	-	0	Parent=AsAtg269.t1
Asue_scaffold1	AUGUSTUS	CDS	1057577	1057819	.	-	0	Parent=AsAtg269.t1
Asue_scaffold1	AUGUSTUS	CDS	1058302	1058384	.	+	0	Parent=AsAtg270.t1
Asue_scaffold1	AUGUSTUS	CDS	1058302	1058384	.	+	0	Parent=AsAtg270.t2
Asue_scaffold1	AUGUSTUS	CDS	1058489	1058542	.	+	1	Parent=AsAtg270.t1
Asue_scaffold1	AUGUSTUS	CDS	1058489	1058542	.	+	1	Parent=AsAtg270.t2
Asue_scaffold1	AUGUSTUS	CDS	1058636	1058706	.	+	1	Parent=AsAtg270.t1
Asue_scaffold1	AUGUSTUS	CDS	1058636	1058706	.	+	1	Parent=AsAtg270.t2
Asue_scaffold1	AUGUSTUS	CDS	1058781	1059133	.	+	2	Parent=AsAtg270.t1
Asue_scaffold1	AUGUSTUS	CDS	1058781	1059133	.	+	2	Parent=AsAtg270.t2
Asue_scaffold1	AUGUSTUS	CDS	1059223	1059438	.	+	0	Parent=AsAtg270.t1
Asue_scaffold1	AUGUSTUS	CDS	1059223	1059438	.	+	0	Parent=AsAtg270.t2
Asue_scaffold1	AUGUSTUS	CDS	1059613	1059867	.	+	0	Parent=AsAtg270.t2
Asue_scaffold1	AUGUSTUS	CDS	1059616	1059867	.	+	0	Parent=AsAtg270.t1
Asue_scaffold1	AUGUSTUS	CDS	1059968	1060068	.	+	0	Parent=AsAtg270.t1
Asue_scaffold1	AUGUSTUS	CDS	1059968	1060068	.	+	0	Parent=AsAtg270.t2
Asue_scaffold1	AUGUSTUS	CDS	1060211	1060397	.	+	1	Parent=AsAtg270.t1
Asue_scaffold1	AUGUSTUS	CDS	1060211	1060397	.	+	1	Parent=AsAtg270.t2
Asue_scaffold1	AUGUSTUS	CDS	1060493	1060590	.	+	0	Parent=AsAtg270.t1
Asue_scaffold1	AUGUSTUS	CDS	1060493	1060590	.	+	0	Parent=AsAtg270.t2
Asue_scaffold1	AUGUSTUS	CDS	1060687	1060777	.	+	1	Parent=AsAtg270.t1
Asue_scaffold1	AUGUSTUS	CDS	1060687	1060777	.	+	1	Parent=AsAtg270.t2
Asue_scaffold1	AUGUSTUS	CDS	1060916	1061081	.	+	0	Parent=AsAtg270.t1
Asue_scaffold1	AUGUSTUS	CDS	1060916	1061081	.	+	0	Parent=AsAtg270.t2
Asue_scaffold1	AUGUSTUS	CDS	1061180	1061298	.	+	2	Parent=AsAtg270.t1
Asue_scaffold1	AUGUSTUS	CDS	1061180	1061298	.	+	2	Parent=AsAtg270.t2
Asue_scaffold1	AUGUSTUS	CDS	1061387	1061725	.	+	0	Parent=AsAtg270.t1
Asue_scaffold1	AUGUSTUS	CDS	1061387	1061725	.	+	0	Parent=AsAtg270.t2
Asue_scaffold1	AUGUSTUS	CDS	1062268	1062372	.	+	0	Parent=AsAtg270.t1
Asue_scaffold1	AUGUSTUS	CDS	1062268	1062372	.	+	0	Parent=AsAtg270.t2
Asue_scaffold1	AUGUSTUS	CDS	1062566	1062666	.	+	0	Parent=AsAtg270.t1
Asue_scaffold1	AUGUSTUS	CDS	1062566	1062666	.	+	0	Parent=AsAtg270.t2
Asue_scaffold1	AUGUSTUS	CDS	1062741	1063785	.	+	1	Parent=AsAtg270.t1
Asue_scaffold1	AUGUSTUS	CDS	1062741	1063785	.	+	1	Parent=AsAtg270.t2
Asue_scaffold1	AUGUSTUS	CDS	1063931	1064005	.	+	0	Parent=AsAtg270.t1
Asue_scaffold1	AUGUSTUS	CDS	1063931	1064005	.	+	0	Parent=AsAtg270.t2
Asue_scaffold1	AUGUSTUS	CDS	1064256	1064433	.	-	1	Parent=AsAtg271.t1
Asue_scaffold1	AUGUSTUS	CDS	1064646	1064855	.	-	1	Parent=AsAtg271.t1
Asue_scaffold1	AUGUSTUS	CDS	1065084	1065511	.	-	0	Parent=AsAtg271.t1
Asue_scaffold1	AUGUSTUS	CDS	1067840	1067890	.	-	0	Parent=AsAtg272.t1
Asue_scaffold1	AUGUSTUS	CDS	1068024	1068074	.	-	0	Parent=AsAtg272.t1
Asue_scaffold1	AUGUSTUS	CDS	1068165	1068231	.	-	1	Parent=AsAtg272.t1
Asue_scaffold1	AUGUSTUS	CDS	1068319	1068572	.	-	0	Parent=AsAtg272.t1
Asue_scaffold1	AUGUSTUS	CDS	1068682	1069700	.	-	2	Parent=AsAtg272.t1
Asue_scaffold1	AUGUSTUS	CDS	1069847	1070117	.	-	0	Parent=AsAtg272.t1
Asue_scaffold1	AUGUSTUS	CDS	1070194	1070319	.	-	0	Parent=AsAtg272.t1
Asue_scaffold1	AUGUSTUS	CDS	1070409	1070447	.	-	0	Parent=AsAtg272.t1
Asue_scaffold1	AUGUSTUS	CDS	1070542	1070604	.	-	0	Parent=AsAtg272.t1
Asue_scaffold1	AUGUSTUS	CDS	1070703	1070885	.	-	0	Parent=AsAtg272.t1
Asue_scaffold1	AUGUSTUS	CDS	1072520	1072804	.	-	0	Parent=AsAtg273.t1
Asue_scaffold1	AUGUSTUS	CDS	1073491	1073725	.	+	0	Parent=AsAtg274.t1
Asue_scaffold1	AUGUSTUS	CDS	1073491	1073725	.	+	0	Parent=AsAtg274.t2
Asue_scaffold1	AUGUSTUS	CDS	1073848	1073957	.	+	2	Parent=AsAtg274.t1
Asue_scaffold1	AUGUSTUS	CDS	1073848	1073957	.	+	2	Parent=AsAtg274.t2
Asue_scaffold1	AUGUSTUS	CDS	1074234	1074463	.	+	0	Parent=AsAtg274.t1
Asue_scaffold1	AUGUSTUS	CDS	1074234	1074463	.	+	0	Parent=AsAtg274.t2
Asue_scaffold1	AUGUSTUS	CDS	1075015	1075182	.	+	1	Parent=AsAtg274.t1
Asue_scaffold1	AUGUSTUS	CDS	1075015	1075182	.	+	1	Parent=AsAtg274.t2
Asue_scaffold1	AUGUSTUS	CDS	1075495	1075888	.	+	1	Parent=AsAtg274.t1
Asue_scaffold1	AUGUSTUS	CDS	1075495	1075888	.	+	1	Parent=AsAtg274.t2
Asue_scaffold1	AUGUSTUS	CDS	1075973	1076073	.	+	0	Parent=AsAtg274.t2
Asue_scaffold1	AUGUSTUS	CDS	1076153	1076216	.	+	1	Parent=AsAtg274.t2
Asue_scaffold1	AUGUSTUS	CDS	1076351	1076494	.	+	0	Parent=AsAtg274.t1
Asue_scaffold1	AUGUSTUS	CDS	1076351	1076494	.	+	0	Parent=AsAtg274.t2
Asue_scaffold1	AUGUSTUS	CDS	1076624	1076776	.	+	0	Parent=AsAtg274.t1
Asue_scaffold1	AUGUSTUS	CDS	1076624	1076776	.	+	0	Parent=AsAtg274.t2
Asue_scaffold1	AUGUSTUS	CDS	1076862	1076978	.	+	0	Parent=AsAtg274.t1
Asue_scaffold1	AUGUSTUS	CDS	1076862	1076978	.	+	0	Parent=AsAtg274.t2
Asue_scaffold1	AUGUSTUS	CDS	1077166	1077396	.	+	0	Parent=AsAtg274.t1
Asue_scaffold1	AUGUSTUS	CDS	1077166	1077396	.	+	0	Parent=AsAtg274.t2
Asue_scaffold1	AUGUSTUS	CDS	1077486	1077791	.	+	0	Parent=AsAtg274.t1
Asue_scaffold1	AUGUSTUS	CDS	1077486	1077791	.	+	0	Parent=AsAtg274.t2
Asue_scaffold1	AUGUSTUS	CDS	1077875	1077976	.	+	0	Parent=AsAtg274.t1
Asue_scaffold1	AUGUSTUS	CDS	1077875	1077976	.	+	0	Parent=AsAtg274.t2
Asue_scaffold1	AUGUSTUS	CDS	1078122	1078228	.	+	0	Parent=AsAtg274.t1
Asue_scaffold1	AUGUSTUS	CDS	1078122	1078228	.	+	0	Parent=AsAtg274.t2
Asue_scaffold1	AUGUSTUS	CDS	1078891	1079018	.	+	1	Parent=AsAtg274.t1
Asue_scaffold1	AUGUSTUS	CDS	1078891	1079018	.	+	1	Parent=AsAtg274.t2
Asue_scaffold1	AUGUSTUS	CDS	1079323	1079949	.	+	2	Parent=AsAtg274.t1
Asue_scaffold1	AUGUSTUS	CDS	1079323	1079949	.	+	2	Parent=AsAtg274.t2
Asue_scaffold1	AUGUSTUS	CDS	1081459	1081768	.	+	2	Parent=AsAtg274.t1
Asue_scaffold1	AUGUSTUS	CDS	1081459	1081768	.	+	2	Parent=AsAtg274.t2
Asue_scaffold1	AUGUSTUS	CDS	1082012	1082322	.	+	1	Parent=AsAtg274.t1
Asue_scaffold1	AUGUSTUS	CDS	1082012	1082322	.	+	1	Parent=AsAtg274.t2
Asue_scaffold1	AUGUSTUS	CDS	1082420	1082552	.	+	2	Parent=AsAtg274.t1
Asue_scaffold1	AUGUSTUS	CDS	1082420	1082552	.	+	2	Parent=AsAtg274.t2
Asue_scaffold1	AUGUSTUS	CDS	1082645	1082714	.	+	1	Parent=AsAtg274.t1
Asue_scaffold1	AUGUSTUS	CDS	1082645	1082714	.	+	1	Parent=AsAtg274.t2
Asue_scaffold1	AUGUSTUS	CDS	1083145	1085472	.	-	0	Parent=AsAtg275.t1
Asue_scaffold1	AUGUSTUS	CDS	1086536	1086648	.	-	2	Parent=AsAtg276.t1
Asue_scaffold1	AUGUSTUS	CDS	1086743	1086982	.	-	2	Parent=AsAtg276.t1
Asue_scaffold1	AUGUSTUS	CDS	1087068	1087131	.	-	0	Parent=AsAtg276.t1
Asue_scaffold1	AUGUSTUS	CDS	1087238	1087543	.	-	0	Parent=AsAtg276.t1
Asue_scaffold1	AUGUSTUS	CDS	1087623	1087837	.	-	2	Parent=AsAtg276.t1
Asue_scaffold1	AUGUSTUS	CDS	1087921	1088215	.	-	0	Parent=AsAtg276.t1
Asue_scaffold1	AUGUSTUS	CDS	1088297	1088461	.	-	0	Parent=AsAtg276.t1
Asue_scaffold1	AUGUSTUS	CDS	1088542	1089240	.	-	0	Parent=AsAtg276.t1
Asue_scaffold1	AUGUSTUS	CDS	1089453	1089539	.	-	0	Parent=AsAtg276.t1
Asue_scaffold1	AUGUSTUS	CDS	1089617	1089937	.	-	0	Parent=AsAtg276.t1
Asue_scaffold1	AUGUSTUS	CDS	1090047	1092086	.	-	0	Parent=AsAtg276.t1
Asue_scaffold1	AUGUSTUS	CDS	1095132	1095236	.	+	0	Parent=AsAtg277.t1
Asue_scaffold1	AUGUSTUS	CDS	1095316	1095528	.	+	0	Parent=AsAtg277.t1
Asue_scaffold1	AUGUSTUS	CDS	1095607	1095798	.	+	0	Parent=AsAtg277.t1
Asue_scaffold1	AUGUSTUS	CDS	1095892	1096036	.	+	0	Parent=AsAtg277.t1
Asue_scaffold1	AUGUSTUS	CDS	1096156	1096277	.	+	2	Parent=AsAtg277.t1
Asue_scaffold1	AUGUSTUS	CDS	1096565	1096688	.	+	0	Parent=AsAtg277.t1
Asue_scaffold1	AUGUSTUS	CDS	1096775	1096867	.	+	2	Parent=AsAtg277.t1
Asue_scaffold1	AUGUSTUS	CDS	1096968	1097041	.	+	2	Parent=AsAtg277.t1
Asue_scaffold1	AUGUSTUS	CDS	1097651	1097677	.	-	0	Parent=AsAtg278.t1
Asue_scaffold1	AUGUSTUS	CDS	1097659	1097677	.	-	1	Parent=AsAtg278.t2
Asue_scaffold1	AUGUSTUS	CDS	1097786	1097892	.	-	0	Parent=AsAtg278.t2
Asue_scaffold1	AUGUSTUS	CDS	1097803	1097892	.	-	0	Parent=AsAtg278.t1
Asue_scaffold1	AUGUSTUS	CDS	1097978	1098091	.	-	0	Parent=AsAtg278.t1
Asue_scaffold1	AUGUSTUS	CDS	1097978	1098091	.	-	0	Parent=AsAtg278.t2
Asue_scaffold1	AUGUSTUS	CDS	1098233	1098346	.	-	0	Parent=AsAtg278.t1
Asue_scaffold1	AUGUSTUS	CDS	1098233	1098346	.	-	0	Parent=AsAtg278.t2
Asue_scaffold1	AUGUSTUS	CDS	1098539	1098599	.	-	1	Parent=AsAtg278.t1
Asue_scaffold1	AUGUSTUS	CDS	1098539	1098599	.	-	1	Parent=AsAtg278.t2
Asue_scaffold1	AUGUSTUS	CDS	1098702	1098902	.	-	1	Parent=AsAtg278.t1
Asue_scaffold1	AUGUSTUS	CDS	1098702	1098902	.	-	1	Parent=AsAtg278.t2
Asue_scaffold1	AUGUSTUS	CDS	1099007	1100019	.	-	0	Parent=AsAtg278.t1
Asue_scaffold1	AUGUSTUS	CDS	1099007	1100019	.	-	0	Parent=AsAtg278.t2
Asue_scaffold1	AUGUSTUS	CDS	1100093	1100218	.	-	0	Parent=AsAtg278.t1
Asue_scaffold1	AUGUSTUS	CDS	1100093	1100218	.	-	0	Parent=AsAtg278.t2
Asue_scaffold1	AUGUSTUS	CDS	1100348	1100415	.	-	2	Parent=AsAtg278.t1
Asue_scaffold1	AUGUSTUS	CDS	1100348	1100415	.	-	2	Parent=AsAtg278.t2
Asue_scaffold1	AUGUSTUS	CDS	1100504	1100612	.	-	0	Parent=AsAtg278.t1
Asue_scaffold1	AUGUSTUS	CDS	1100504	1100612	.	-	0	Parent=AsAtg278.t2
Asue_scaffold1	AUGUSTUS	CDS	1100912	1100996	.	-	1	Parent=AsAtg278.t1
Asue_scaffold1	AUGUSTUS	CDS	1100912	1100996	.	-	1	Parent=AsAtg278.t2
Asue_scaffold1	AUGUSTUS	CDS	1101076	1101192	.	-	1	Parent=AsAtg278.t1
Asue_scaffold1	AUGUSTUS	CDS	1101076	1101192	.	-	1	Parent=AsAtg278.t2
Asue_scaffold1	AUGUSTUS	CDS	1101287	1101445	.	-	1	Parent=AsAtg278.t1
Asue_scaffold1	AUGUSTUS	CDS	1101287	1101445	.	-	1	Parent=AsAtg278.t2
Asue_scaffold1	AUGUSTUS	CDS	1101899	1101987	.	-	0	Parent=AsAtg278.t1
Asue_scaffold1	AUGUSTUS	CDS	1101899	1101987	.	-	0	Parent=AsAtg278.t2
Asue_scaffold1	AUGUSTUS	CDS	1102874	1105912	.	-	0	Parent=AsAtg279.t1
Asue_scaffold1	AUGUSTUS	CDS	1113002	1113105	.	+	0	Parent=AsAtg280.t1
Asue_scaffold1	AUGUSTUS	CDS	1113194	1113254	.	+	1	Parent=AsAtg280.t1
Asue_scaffold1	AUGUSTUS	CDS	1113471	1113525	.	+	0	Parent=AsAtg280.t1
Asue_scaffold1	AUGUSTUS	CDS	1113618	1113823	.	+	2	Parent=AsAtg280.t1
Asue_scaffold1	AUGUSTUS	CDS	1113994	1114113	.	+	0	Parent=AsAtg280.t1
Asue_scaffold1	AUGUSTUS	CDS	1114801	1114940	.	+	0	Parent=AsAtg280.t1
Asue_scaffold1	AUGUSTUS	CDS	1114804	1114940	.	+	0	Parent=AsAtg280.t2
Asue_scaffold1	AUGUSTUS	CDS	1115028	1115142	.	+	1	Parent=AsAtg280.t1
Asue_scaffold1	AUGUSTUS	CDS	1115028	1115142	.	+	1	Parent=AsAtg280.t2
Asue_scaffold1	AUGUSTUS	CDS	1115233	1115277	.	+	0	Parent=AsAtg280.t1
Asue_scaffold1	AUGUSTUS	CDS	1115233	1115277	.	+	0	Parent=AsAtg280.t2
Asue_scaffold1	AUGUSTUS	CDS	1115384	1115434	.	+	0	Parent=AsAtg280.t1
Asue_scaffold1	AUGUSTUS	CDS	1115384	1115434	.	+	0	Parent=AsAtg280.t2
Asue_scaffold1	AUGUSTUS	CDS	1115517	1115687	.	+	0	Parent=AsAtg280.t1
Asue_scaffold1	AUGUSTUS	CDS	1115517	1115687	.	+	0	Parent=AsAtg280.t2
Asue_scaffold1	AUGUSTUS	CDS	1116004	1116156	.	+	0	Parent=AsAtg280.t1
Asue_scaffold1	AUGUSTUS	CDS	1116004	1116156	.	+	0	Parent=AsAtg280.t2
Asue_scaffold1	AUGUSTUS	CDS	1116593	1116733	.	+	0	Parent=AsAtg280.t1
Asue_scaffold1	AUGUSTUS	CDS	1116593	1116733	.	+	0	Parent=AsAtg280.t2
Asue_scaffold1	AUGUSTUS	CDS	1119115	1119223	.	+	0	Parent=AsAtg281.t1
Asue_scaffold1	AUGUSTUS	CDS	1119311	1119372	.	+	2	Parent=AsAtg281.t1
Asue_scaffold1	AUGUSTUS	CDS	1119492	1119604	.	+	0	Parent=AsAtg281.t1
Asue_scaffold1	AUGUSTUS	CDS	1119691	1119793	.	+	1	Parent=AsAtg281.t1
Asue_scaffold1	AUGUSTUS	CDS	1120071	1120298	.	+	0	Parent=AsAtg281.t1
Asue_scaffold1	AUGUSTUS	CDS	1120410	1120628	.	+	0	Parent=AsAtg281.t1
Asue_scaffold1	AUGUSTUS	CDS	1120729	1120989	.	+	0	Parent=AsAtg281.t1
Asue_scaffold1	AUGUSTUS	CDS	1121092	1121394	.	+	0	Parent=AsAtg281.t1
Asue_scaffold1	AUGUSTUS	CDS	1128293	1128368	.	-	1	Parent=AsAtg282.t1
Asue_scaffold1	AUGUSTUS	CDS	1128533	1128666	.	-	0	Parent=AsAtg282.t1
Asue_scaffold1	AUGUSTUS	CDS	1128746	1128865	.	-	0	Parent=AsAtg282.t1
Asue_scaffold1	AUGUSTUS	CDS	1128944	1129123	.	-	0	Parent=AsAtg282.t1
Asue_scaffold1	AUGUSTUS	CDS	1129232	1129405	.	-	0	Parent=AsAtg282.t1
Asue_scaffold1	AUGUSTUS	CDS	1129496	1129546	.	-	0	Parent=AsAtg282.t1
Asue_scaffold1	AUGUSTUS	CDS	1129661	1129754	.	-	1	Parent=AsAtg282.t1
Asue_scaffold1	AUGUSTUS	CDS	1130076	1130233	.	-	0	Parent=AsAtg282.t1
Asue_scaffold1	AUGUSTUS	CDS	1131350	1131539	.	+	0	Parent=AsAtg283.t1
Asue_scaffold1	AUGUSTUS	CDS	1131658	1131897	.	+	2	Parent=AsAtg283.t1
Asue_scaffold1	AUGUSTUS	CDS	1131974	1132037	.	+	2	Parent=AsAtg283.t1
Asue_scaffold1	AUGUSTUS	CDS	1132131	1132260	.	+	1	Parent=AsAtg283.t1
Asue_scaffold1	AUGUSTUS	CDS	1132352	1132493	.	+	0	Parent=AsAtg283.t1
Asue_scaffold1	AUGUSTUS	CDS	1132657	1132902	.	+	2	Parent=AsAtg283.t1
Asue_scaffold1	AUGUSTUS	CDS	1132979	1133066	.	+	2	Parent=AsAtg283.t1
Asue_scaffold1	AUGUSTUS	CDS	1133197	1133299	.	+	1	Parent=AsAtg283.t1
Asue_scaffold1	AUGUSTUS	CDS	1133465	1133593	.	+	0	Parent=AsAtg283.t1
Asue_scaffold1	AUGUSTUS	CDS	1133675	1133788	.	+	0	Parent=AsAtg283.t1
Asue_scaffold1	AUGUSTUS	CDS	1133965	1134083	.	+	0	Parent=AsAtg283.t1
Asue_scaffold1	AUGUSTUS	CDS	1134174	1134264	.	+	1	Parent=AsAtg283.t1
Asue_scaffold1	AUGUSTUS	CDS	1134363	1134455	.	+	0	Parent=AsAtg283.t1
Asue_scaffold1	AUGUSTUS	CDS	1134535	1134624	.	+	0	Parent=AsAtg283.t1
Asue_scaffold1	AUGUSTUS	CDS	1134746	1134865	.	+	0	Parent=AsAtg283.t1
Asue_scaffold1	AUGUSTUS	CDS	1134975	1135066	.	+	0	Parent=AsAtg283.t1
Asue_scaffold1	AUGUSTUS	CDS	1135181	1135238	.	+	1	Parent=AsAtg283.t1
Asue_scaffold1	AUGUSTUS	CDS	1135460	1135549	.	+	0	Parent=AsAtg283.t1
Asue_scaffold1	AUGUSTUS	CDS	1136368	1136864	.	+	0	Parent=AsAtg284.t1
Asue_scaffold1	AUGUSTUS	CDS	1137225	1137489	.	+	1	Parent=AsAtg284.t1
Asue_scaffold1	AUGUSTUS	CDS	1137606	1137768	.	+	0	Parent=AsAtg284.t1
Asue_scaffold1	AUGUSTUS	CDS	1137894	1138629	.	+	2	Parent=AsAtg284.t1
Asue_scaffold1	AUGUSTUS	CDS	1138721	1139150	.	+	1	Parent=AsAtg284.t1
Asue_scaffold1	AUGUSTUS	CDS	1139243	1139424	.	+	0	Parent=AsAtg284.t1
Asue_scaffold1	AUGUSTUS	CDS	1139657	1139813	.	+	1	Parent=AsAtg284.t1
Asue_scaffold1	AUGUSTUS	CDS	1139891	1140115	.	+	0	Parent=AsAtg284.t1
Asue_scaffold1	AUGUSTUS	CDS	1140199	1140549	.	+	0	Parent=AsAtg284.t1
Asue_scaffold1	AUGUSTUS	CDS	1140636	1140737	.	+	0	Parent=AsAtg284.t1
Asue_scaffold1	AUGUSTUS	CDS	1140821	1141051	.	+	0	Parent=AsAtg284.t1
Asue_scaffold1	AUGUSTUS	CDS	1141521	1142339	.	-	0	Parent=AsAtg285.t1
Asue_scaffold1	AUGUSTUS	CDS	1143378	1144145	.	-	0	Parent=AsAtg285.t1
Asue_scaffold1	AUGUSTUS	CDS	1147277	1147429	.	+	0	Parent=AsAtg286.t1
Asue_scaffold1	AUGUSTUS	CDS	1147696	1147825	.	+	0	Parent=AsAtg286.t1
Asue_scaffold1	AUGUSTUS	CDS	1147934	1148064	.	+	2	Parent=AsAtg286.t1
Asue_scaffold1	AUGUSTUS	CDS	1148236	1148374	.	+	0	Parent=AsAtg286.t1
Asue_scaffold1	AUGUSTUS	CDS	1148549	1148663	.	+	2	Parent=AsAtg286.t1
Asue_scaffold1	AUGUSTUS	CDS	1148894	1148957	.	+	1	Parent=AsAtg286.t1
Asue_scaffold1	AUGUSTUS	CDS	1149138	1149377	.	+	0	Parent=AsAtg286.t1
Asue_scaffold1	AUGUSTUS	CDS	1149527	1149532	.	+	0	Parent=AsAtg286.t1
Asue_scaffold1	AUGUSTUS	CDS	1150268	1150343	.	-	1	Parent=AsAtg287.t1
Asue_scaffold1	AUGUSTUS	CDS	1150448	1150756	.	-	1	Parent=AsAtg287.t1
Asue_scaffold1	AUGUSTUS	CDS	1150839	1151023	.	-	0	Parent=AsAtg287.t1
Asue_scaffold1	AUGUSTUS	CDS	1158047	1158285	.	+	0	Parent=AsAtg288.t1
Asue_scaffold1	AUGUSTUS	CDS	1158599	1158810	.	+	1	Parent=AsAtg288.t1
Asue_scaffold1	AUGUSTUS	CDS	1159131	1159269	.	+	2	Parent=AsAtg288.t1
Asue_scaffold1	AUGUSTUS	CDS	1159411	1159472	.	+	1	Parent=AsAtg288.t1
Asue_scaffold1	AUGUSTUS	CDS	1159974	1160011	.	+	2	Parent=AsAtg288.t1
Asue_scaffold1	AUGUSTUS	CDS	1162396	1162944	.	-	0	Parent=AsAtg289.t1
Asue_scaffold1	AUGUSTUS	CDS	1163501	1163749	.	-	0	Parent=AsAtg290.t1
Asue_scaffold1	AUGUSTUS	CDS	1164189	1164246	.	-	1	Parent=AsAtg290.t1
Asue_scaffold1	AUGUSTUS	CDS	1164334	1164482	.	-	0	Parent=AsAtg290.t1
Asue_scaffold1	AUGUSTUS	CDS	1164571	1164573	.	-	0	Parent=AsAtg290.t1
Asue_scaffold1	AUGUSTUS	CDS	1165375	1165620	.	-	0	Parent=AsAtg291.t1
Asue_scaffold1	AUGUSTUS	CDS	1165712	1165856	.	-	1	Parent=AsAtg291.t1
Asue_scaffold1	AUGUSTUS	CDS	1165966	1166285	.	-	0	Parent=AsAtg291.t1
Asue_scaffold1	AUGUSTUS	CDS	1166384	1166513	.	-	1	Parent=AsAtg291.t1
Asue_scaffold1	AUGUSTUS	CDS	1166605	1166823	.	-	1	Parent=AsAtg291.t1
Asue_scaffold1	AUGUSTUS	CDS	1167024	1167088	.	-	0	Parent=AsAtg291.t1
Asue_scaffold1	AUGUSTUS	CDS	1167226	1167449	.	-	2	Parent=AsAtg291.t1
Asue_scaffold1	AUGUSTUS	CDS	1167870	1168103	.	-	2	Parent=AsAtg291.t1
Asue_scaffold1	AUGUSTUS	CDS	1168250	1168268	.	-	0	Parent=AsAtg291.t1
Asue_scaffold1	AUGUSTUS	CDS	1169428	1169571	.	-	0	Parent=AsAtg292.t1
Asue_scaffold1	AUGUSTUS	CDS	1169654	1169797	.	-	0	Parent=AsAtg292.t1
Asue_scaffold1	AUGUSTUS	CDS	1169879	1170058	.	-	0	Parent=AsAtg292.t1
Asue_scaffold1	AUGUSTUS	CDS	1170563	1171741	.	-	0	Parent=AsAtg293.t1
Asue_scaffold1	AUGUSTUS	CDS	1171863	1172064	.	-	1	Parent=AsAtg293.t1
Asue_scaffold1	AUGUSTUS	CDS	1172137	1172633	.	-	0	Parent=AsAtg293.t1
Asue_scaffold1	AUGUSTUS	CDS	1172719	1172869	.	-	1	Parent=AsAtg293.t1
Asue_scaffold1	AUGUSTUS	CDS	1172963	1173075	.	-	0	Parent=AsAtg293.t1
Asue_scaffold1	AUGUSTUS	CDS	1173254	1173602	.	-	1	Parent=AsAtg293.t1
Asue_scaffold1	AUGUSTUS	CDS	1174068	1174226	.	-	1	Parent=AsAtg293.t1
Asue_scaffold1	AUGUSTUS	CDS	1174428	1174560	.	-	2	Parent=AsAtg293.t1
Asue_scaffold1	AUGUSTUS	CDS	1174630	1174698	.	-	2	Parent=AsAtg293.t1
Asue_scaffold1	AUGUSTUS	CDS	1174787	1174875	.	-	1	Parent=AsAtg293.t1
Asue_scaffold1	AUGUSTUS	CDS	1174985	1175096	.	-	2	Parent=AsAtg293.t1
Asue_scaffold1	AUGUSTUS	CDS	1175469	1175646	.	-	0	Parent=AsAtg293.t1
Asue_scaffold1	AUGUSTUS	CDS	1176859	1177020	.	-	0	Parent=AsAtg294.t1
Asue_scaffold1	AUGUSTUS	CDS	1177093	1178865	.	-	0	Parent=AsAtg294.t1
Asue_scaffold1	AUGUSTUS	CDS	1182322	1182624	.	-	0	Parent=AsAtg295.t1
Asue_scaffold1	AUGUSTUS	CDS	1184104	1184211	.	-	0	Parent=AsAtg296.t1
Asue_scaffold1	AUGUSTUS	CDS	1184365	1184463	.	-	0	Parent=AsAtg296.t1
Asue_scaffold1	AUGUSTUS	CDS	1184551	1184640	.	-	0	Parent=AsAtg296.t1
Asue_scaffold1	AUGUSTUS	CDS	1184732	1184846	.	-	1	Parent=AsAtg296.t1
Asue_scaffold1	AUGUSTUS	CDS	1185429	1185496	.	-	0	Parent=AsAtg296.t1
Asue_scaffold1	AUGUSTUS	CDS	1188264	1189409	.	-	0	Parent=AsAtg297.t1
Asue_scaffold1	AUGUSTUS	CDS	1206944	1207516	.	+	0	Parent=AsAtg298.t1
Asue_scaffold1	AUGUSTUS	CDS	1221521	1221719	.	+	0	Parent=AsAtg299.t1
Asue_scaffold1	AUGUSTUS	CDS	1221839	1221951	.	+	2	Parent=AsAtg299.t1
Asue_scaffold1	AUGUSTUS	CDS	1222058	1222108	.	+	0	Parent=AsAtg299.t1
Asue_scaffold1	AUGUSTUS	CDS	1222537	1222716	.	+	0	Parent=AsAtg299.t1
Asue_scaffold1	AUGUSTUS	CDS	1224228	1224303	.	+	0	Parent=AsAtg300.t1
Asue_scaffold1	AUGUSTUS	CDS	1224389	1224429	.	+	2	Parent=AsAtg300.t1
Asue_scaffold1	AUGUSTUS	CDS	1225101	1225171	.	+	0	Parent=AsAtg300.t1
Asue_scaffold1	AUGUSTUS	CDS	1225742	1225795	.	+	1	Parent=AsAtg300.t1
Asue_scaffold1	AUGUSTUS	CDS	1225969	1226107	.	+	1	Parent=AsAtg300.t1
Asue_scaffold1	AUGUSTUS	CDS	1226198	1226261	.	+	0	Parent=AsAtg300.t1
Asue_scaffold1	AUGUSTUS	CDS	1226518	1226654	.	+	2	Parent=AsAtg300.t1
Asue_scaffold1	AUGUSTUS	CDS	1226790	1227068	.	+	0	Parent=AsAtg300.t1
Asue_scaffold1	AUGUSTUS	CDS	1228749	1229267	.	+	0	Parent=AsAtg301.t1
Asue_scaffold1	AUGUSTUS	CDS	1230430	1230484	.	+	0	Parent=AsAtg302.t1
Asue_scaffold1	AUGUSTUS	CDS	1230583	1230683	.	+	2	Parent=AsAtg302.t1
Asue_scaffold1	AUGUSTUS	CDS	1230771	1231277	.	+	0	Parent=AsAtg302.t1
Asue_scaffold1	AUGUSTUS	CDS	1231743	1231975	.	-	2	Parent=AsAtg303.t1
Asue_scaffold1	AUGUSTUS	CDS	1232615	1233568	.	-	2	Parent=AsAtg303.t1
Asue_scaffold1	AUGUSTUS	CDS	1233646	1233832	.	-	0	Parent=AsAtg303.t1
Asue_scaffold1	AUGUSTUS	CDS	1233909	1234581	.	-	1	Parent=AsAtg303.t1
Asue_scaffold1	AUGUSTUS	CDS	1234653	1235320	.	-	0	Parent=AsAtg303.t1
Asue_scaffold1	AUGUSTUS	CDS	1235403	1235629	.	-	2	Parent=AsAtg303.t1
Asue_scaffold1	AUGUSTUS	CDS	1235800	1236013	.	-	0	Parent=AsAtg303.t1
Asue_scaffold1	AUGUSTUS	CDS	1237539	1237551	.	+	0	Parent=AsAtg304.t1
Asue_scaffold1	AUGUSTUS	CDS	1237673	1237957	.	+	2	Parent=AsAtg304.t1
Asue_scaffold1	AUGUSTUS	CDS	1238562	1238686	.	+	2	Parent=AsAtg304.t1
Asue_scaffold1	AUGUSTUS	CDS	1239428	1239589	.	-	0	Parent=AsAtg305.t1
Asue_scaffold1	AUGUSTUS	CDS	1239690	1240760	.	-	0	Parent=AsAtg305.t1
[truncated: 589,730+ more rows]
