# Supplementary material for: Gradual evolution of allopolyploidy in Arabidopsis suecica
Source: Nat Ecol Evol. 2021 Aug 19;5(10):1367–81. doi: 10.1038/s41559-021-01525-w (PMC8484011; doi:10.1038/s41559-021-01525-w)
Supplement: Supplementary file 8 — TE sequences in A. suecica and TE hierarchy files. [file 41559_2021_1525_MOESM8_ESM.xlsx]

## Sheet: TE sequences
Supplementary Data 5. TE sequences in A. suecica and TE hierarchy files
>RM_As_0001
TGTAACGCCCCGACCGCCCCTACCAGTGGGCCCCACGTCCTCTCTCGGGC
CCGTGGGCCCACCCCTGTCCGACGGCCGGTCCGCTACGTCCGGGAGGCTT
TAAAGACTTGTTTACCGACCCTACAAATCACCACATGATCTTTCCCCGTG
TTTTGTCCTCACTCACACGGTTCCGACAATCACTTCCCGGAAGGTCACCC
ATCCTGAAACTGCTCCAGCCCAAGCACGCTTAACTGTGGAGTTCTCTCAG
GACGGTTGACCGAAAAGATAAGTGCACTTTGGTGACATAGGTGGCCAAAT
CAATTCTTTTAAACCTCTCCGCATGCACCACCATATTCCTGAAACCGGGG
TGTTACA
>RM_As_0002
AGTTGATATCTCTGTATTTTACCACTTTTAAGCNTACTTTTCTCATGCAT
TTAGCTNAGTTTCATCNCTCTTTCATTGCATCCATAGTCCTTTTCATATC
ATTTTCATCACTTAGCACGNTTTGCATTGCATNGCATAGCATGTTGCATA
TTGGATGTGTTTCAGGTGCTTTGGAGCTTACTTTGGGACTTAATGGAGCG
AGGAGGAGCANACTCGACCTTGGAGCTCGACTNGAGGTCGAGTTGGAGAG
GAAGAAGCGCTCAAGANCACCNAGGGCCGGACTCGACCAGCCAGGCTCGA
CGTGAGGTCGAGTAGGACGTGAAGAAGCCGAGGAGGAGCAGNCTCGACGN
GGCGGACTCGACGACACGTCGAGTNGGNCGTCCAGGCGCCATCTTTGAAG
AAGGGCAGTCTCGACGTGGCTGGCTCGACGTCACGTCGAGTTGGTCTCCG
CCGACTCTCTATTTTGTCTTGTAGCCAATTAGGGCAACCTAGTATTTCCT
ATAAATAGGGGTTCACGCTTTTATCCAGNGGATATTCTTTTTACCCGGCG
GATATTGAGCCGTTCTCTCTAAAAACCCTAGTTTTGTAATCGTTTTTCCT
TTTGATCCTTTGAGTTTTTGCATTTNNTTTCTTCANCAAAGTTGTTGATC
TCGTTCTCATCTATAACATACTTGCTTTTTAATGATTTCTGGGTTTATGC
ATTTTCTGGGTTTTTATGCATGATGTTCTTCAGTGTTCTTGAGTAGTGGA
TTAGGGTTCTTGAGGATGGGTTAGATTAGGTGTGGAATCCTTAGTNTGTT
TAGGTGGTTAAGTGTAGAATTGCTTGATTTCCCTTCTGGNTTAGTNGNTC
TTAATGCTATTTCTTCTCTGATCAATTGGAANTCGATCCCAGACATTTCC
GCGCCCANAAGGTGTTCGATGAAATGTCTGAACCAACTAATTCCAGAGAT
TTGCGTACTCTAGCCCAAGGGATTGGNTGTTTAGAGCGCTTATTGACTTT
ATTAGATTGATTCGTAATGCCTGCTAGGTTANATTTCGTCAATGGGAATT
GAGTCTGGAAGTGGTTTAGCTTGAGGATCTCTGTCACGGGAGTGGATTGA
TTTGTNTTTGAACCTGTTGTCTAGGGATAGCTTGATTGAGTTTGTTAACC
ACCTAGATAGACTAAGGAGACCGCTNTANTCGATTACCCCATCCTCAGGA
NCCTTTATCTCTATTGATTGCTTGAATCTTGCTTACTTGTTGTTTACCTA
TTCTCTGTACTTGCTGCTTGCTTATTGCTTAGTATTGATAGTTNTTTCCC
TTTATGCATGTTCACTTCTGTTCTGTAGTTTTATCGTTTTATTGCATGTT
CGCTTAGGATTGCTAGAAAACAAACCTCTATTCTGCTTGGCTTGACTTAG
TGCTTTCTGATCATATCTCGATTGNTAGTCAACACCCGATTGGATTGACA
ACCTAAAATACTGCAACGACATGATAGTATTTTAGGGTAATTGATAGTGA
AAATCCTANTATCA
>RM_As_0003
AAAAAGAAATATGTAACATGACATATAATCATATAAATGTATATTTATGT
TGAGTTTGTCAAAATATATTGATCAAACTAATATTTGTTTTGAAAATCAT
TAAAACTCCTACAGAGTTATCATAAGTAATACGATGACAATAATCTATGA
TAAAATATCACTAGATAATGATATTTATAAGTCTATATGAAAACCATATA
ATTTTGATCATTAAGATTATGGTTATTAATTCCAACGAGATATTGTATTT
GATCGAAAATCATCTCCTGAAGAAGATGTTTCCGAGGGGGAGATTGTGCG
TCGCTGTACTCTTTTTCCCTTATCATGGTTTTTATCCCAATGGGTTTTCC
ATGACAAGGTTTTTAACGAGGCAGTAAGTAACACGCAAATAATACACTTG
ATGGATATTAGGAAATTCTATCAATCATCCAAATGAATATTATACACTGA
CGATATCTAGAGAAACAAATAGGATGGTCGAGATGAATCATCTAAAAGAT
TCATGAGCAGCAGAAGAATGGCGTTGTACTTTATCCAGAAATTTGTTCAA
GAGAAGATTTGGCAGACTTATTCTCAAANACNGTTTATTCTCTGCCACNT
CNTCNAACCACGCGGAGATNATTGCCGATTCATGAAGCCAGCCGNGAGTG
TGTGTGGCTNAGATCNATGACTCANCACATNCAAGAAGNNNGTGGNATGG
NCGCAGANAAAGAGCCAACNATCATGTACGAAGACAACGCNGCATGCGTC
GCTCAACTCAAAGACGGCTACATCAAGGGCGATAGGACGAAGCACATCCT
NCCAAAGTTCTTCTTCACGCACGANCTGCAAAGGGACGGAGAAGTTCGAG
TGCTACAAATCCGNTCGAGTGACAATNCAGCCGACCTATTCACCAAGGCG
CTNCCNACNTCGACATTCAGGAAGCTCGTNCATCGNATCGGAATGCGNCG
TCTNAAAGACCTNNAGGGATGTACTCATCAGGGGGAGTAATTGCGTGTTG
CACTCTTTTTCCCTTATCATGGTTTTGTCCCAATGGGTTTTCCTGGNAAG
GTTTTTAACGAGGCAGCATCCCAAATACTTACGAGTTATGATACTACAAT
GGTCATCCAAGGGGGAGTGTTATGAATAAAGATGGATGCCCATTATAAGG
CCCATCATCTAAGCCCATCATCTAGATGTTTCTAGGGTTTTACCCTTTCC
TTGTACTCCTATATAAAGAACCCTTTATCTCAATGGAATAACACACTCAT
TTCTTCTATCTCTTTCTCTGNTTATAACA
>RM_As_0004
GCTAAGGAGCAGCTTGAACCTGAGGAGCTTGGAGCAAGGGAGCAGCTTGA
ANCTGAGGAGCATGGAGCTGAGGAGGAGCTTGTAGCTGAGGAAGNTAATG
GAAAAGAAGTTATCTTAACCNCGTTGGTTTTGATACATGATCAACAAATG
GGCANGTGTCTCATTTGTACTCTTTTTCCCTTATCATGGTTTTGTCCCAA
TGGGTTTTCCTGGNAAGGTTTTTAACGAGGCAAATGATTCACATCCAAAT
CACCCATTTGATGATCAAGACCGGGCCANAATATTCAGAAAATCTTCCAA
GGTGTTANATATGAAGTCCAGCCCGTTTTATGNCCATTACAAGCCCAAGA
AGAGCCCAAACCAAGTGCCTAATTTGCTGGCCAAGAGGAGTGACGAAAAT
CAGCAGTTCAAGAGTCATTTT
>RM_As_0005
GGCCCACATAGCAGGTGGGACCCACGGCGAATGTTCTTAGAGTCCGCAAA
ACGGATAAATGCGATTGCATTGCATGTACTAACGGATGCGATCATACCAG
CACTAATGCACCGGATCCCATCAGAACTCCGCAGTTAAGCGTGCTTGGGC
GAGAGTAGTACTAGGATGGGTGACCTCCCGGGAAGTCCTCGTGTTGCATC
CCTCTTTTTTTTTTTTTTTTTTTTTGCGTATGACTTATCACCTTCGGAAC
GCCATAACTTTTAAACCGTGAGGCCAAACTCGACATGTGATACCTTTTCG
GAAAGCCCAAAGATAGCCCTTCGAGAGGGGAAATGGGCAATGGGTCTTCG
TGCCATTGTTTTTTTTTTCGACACCAAATTTTGACGTTTAGGGGCTTTTC
CGGGCCATTTTGTCATCCATACCATATTTCGGGACCGAAATCGATTTTTC
AGACATTGTTTGCGCATATTTTCCATGTCTTGAAGCTCCTTAGGACTAGC
TGGTGAGGCCCACGTAGCAGGTGGGACCCACGGCGAATGATTCTTAGAGT
CCGCAAAAAGGATAAATGCGATTGCATTGCATATACTAACGGATGCGATC
ATACCAGCACTAATGCACCGGATCCCATCAGAACTCCGCAGTTAAGCGTG
CTTGGGCGAGAGTAGTACTAGGATGGGTGACCTCCCGGGAAGTCCTCGTG
TTGCATCCCTCTTTTTTTTTTTTTTTTTTTTTGCGTATGACTTATCACCT
TCGGAACGCCATAACTTTTAAACCGTGAGGCCAAACTCGACATGTGATAC
CTTTTCGGAAAGCCCAAAGATAGCCCTTCGAGAGTGGCTATGGGCAATGG
GTCTTCGTACCATTGTTTTTTTTTTCGACACCAAATTTTGACGTTTAGGG
GCTTTTCCGGGCCATTTTGTCATCCATACCGTATTTCGGGACCGAAATCG
ATTTTTAAGACATTGTTTGCGCATATTTTCCATGTCTTGAAGCTCCTTAG
GACTAGCTGGTGAGGCCCACGTAGCAGGTGGGACCCACGGCGAATGATTC
TTAGAGTCCGCAAAAACGGATAAATGCGATTGCATTGCATATACTAACGG
ATGCGATCATACCAGCACTAATGCACCGGATCCCATCAGAACTCCGCAGT
TAAGCGTGCTTGGGCGAGAGTAGTACTAGGATGGGTGACCTCCCGGGAAG
TCCTCGTGTTGCATCCCTCTTTTTTTTTTTTTTTTTTTTTGCGTATGACT
TATCACCTTCGGAACGCCATAACTTTTAAACCGTGAGGCCAAACTCGACA
TGTGATACCTTTTCGGAAAGCCCAAAGATAGCCCTTCGAGAGTGGCTATG
GGCAATGGGTCTTCGTACCATTGTTTTTTTTTTCGACACCAAATTTTGAC
GTTTAGGGGCTTTTCCGGGCCATTTTGTCATCCATACCGTATTTCGGGAC
CGAAATCGATTTTTAAGACATTGTTTGCGCATATTTTCCATGTCTTGAAG
CTCCTTAGGACTAGCTGGTGAGGCCCACGTAGCAGGTGGGACCCACGGCG
AATGATTCTTAGAGTCCGCAAAACGGATAAATGCGATTGCATTGCATATA
CTAACGGATGCGATCATACCAGCACTAATGCACCGGATCCCATCAGAACT
CCGCAGTTAAGCGTGCTTGGGCGAGAGTAGTACTAGGATGGGTGACCTCC
CGGGAAGTCCTCGTGTTGCATCCCTCTTTTTTTTTTTTTTTTTTTTTGCG
TATGACTTATCACCTTCGGAACGCCATAACTTTTAAACCGTGAGGCCAAA
CTCGACATGTGATACCTTTTCGGAAAGCCCAAAGATAGCCCTTCGAGAGT
GGCTATGGGCAATGGGTCTTCGTACCATTGTTTTTTTTTTCGACACCAAA
TTTTGACGTTTAGGGGCTTTTCCGGGCCATTTTGTCATCCATACCGTATT
TCGGGACCGAAATCGATTTTTAAGACATTGTTTGCGCATATTTTCCATGT
CTTGAAGCTCCTTAGGACTAGCTGGTGAGGCCCACGTAGCAGGTGGGACC
CACGGCGAATGATTCTTAGAGTCCGCAAAACGGATAAATGCGATTGCATT
GCATATACTAACGGATGCGATCATACCAGCACTAATGCACCGGATCCCAT
CAGAACTCCGCAGTTAAGCGTGCTTGGGCGAGAGTAGTACTAGGATGGGT
GACCTCCCGGGAAGTCCTCGTGTTGCATCCCTCTTTTTTTTTTTTTTTTT
TTTTGCGTATGACTTATCACCTTCGGAACGCCATAACTTTTAAACCGTGA
GGCCAAACTCGACATGTGATACCTTTTCGGAAAGCCCAAAGATAGCCCTT
CGAGAGTGGCTATGGGCAATGGGTCTTCGTACCATTGTTTTTTTTTTCGA
CACCAAATTTTGACGTTTAGGGGCTTTTCCGGGCCATTTTGTCATCCATA
CCGTATTTCGGGACCGAAATCGATTTTTAAGACATTGTTTGCGCATATTT
TCCATGTCTTGAAGCTCCTTAGGACTAGCTGGTGAGGCCCACGTAGCAGG
TGGGACCCACGGCGAATGATTCTTAGAGTCCGCAAAACGGATAAATGCGA
TTGCATTGCATATACTAACGGATGCGATCATACCAGCACTAATGCACCGG
ATCCCATCAGAACTCCGCAGTTAAGCGTGCTTGGGCGAGAGTAGTACTAG
GATGGGTGACCTCCCGGGAAGTCCTCGTGTTGCATCCCTCTTTTTTTTTT
TTTTTTTTTTGCGTATGACTTATCACCTTCGGAACGCCATAACTTTTAAA
CCGTGAGGCCAAACTCGACATGTGATACCTTTTCGGAAAGCCCAAAGATA
GCCCTTCGAGAGTGGCTATGGGCAATGGGTCTTCGTACCATTGTTTTTTT
TTTCGACACCAAATTTTGACGTTTAGGGGCTTTTCCGGGCCATTTTGTCA
TCCATACCGTATTTCGGGACCGAAATCGATTTTTAAGACATTGTTTGCGC
ATATTTTCCATGTCTTGAAGCTCCTTAGGACTAGCTGGTGAGGCCCACGT
AGCAGGTGGGACCCACGGCGAATGATTCTTAGAGTCCGCAAAACGGATAA
ATGCGATTGCATTGCATATACTAACGGATGCGATCATACCAGCACTAATG
CACCGGATCCCATCAGAACTCCGCAGTTAAGCGTGCTTGGGCGAGAGTAG
TACTAGGATGGGTGACCTCCCGGGAAGTCCTCGTGTTGCATCCCTCTTTT
TTTTTTTTTTTTTTTTTTGCGTATGACTTATCACCTTCGGAACGCCATAA
CTTTTAAACCGTGAGGCCAAACTCGACATGTGATACCTTTTCGGAAAGCC
CAAAGATAGCCCTTCGAGAGTGGCTATGGGCAATGGGTCTTCGTACCATT
GTTTTTTTTTTCGACACCAAATTTTGACGTTTAGGGGCTTTTCCGGGCCA
TTTTGTCATCCATACCGTATTTCGGGACCGAAATCGATTTTTAAGACATT
GTTTGCGCATATTTTCCATGTCTTGAAGCTCCTTAGGACTAGCTGGTGAG
GCCCACGTAGCAGGTGGGACCCACGGCGAATGATTCTTAGAGTCCGCAAA
ACGGATAAATGCGATTGCATTGCATATACTAACGGATGCGATCATACCAG
CACTAATGCACCGGATCCCATCAGAACTCCGCAGTTAAGCGTGCTTGGGC
GAGAGTAGTACTAGGATGGGTGACCTCCCGGGAAGTCCTCGTGTTGCATC
CCTCTTTTTTTTTTTTTTTTTTTTTGCGTATGACTTATCACCTTCGGAAC
GCCATAACTTTTAAACCGTGAGGCCAAACTCGACATGTGATACCTTTTCG
GAAAGCCCAAAGATAGCCCTTCGAGAGTGGCTATGGGCAATGGGTCTTCG
TACCATTGTTTTTTTTTTCGACACCAAATTTTGACGTTTAGGGGCTTTTC
CGGGCCATTTTGTCATCCATACCGTATTTCGGGACCGAAATCGATTTTTA
AGACATTGTTTGCGCATATTTTCCATGTCTTGAAGCTCCTTAGGACTAGC
TGGTGAGGCCCACGTAGCAGGTGGGACCCACGGCGAATGATTCTTAGAGT
CCGCAAAACGGATAAATGCGATTGCATTGCATATACTAACGGATGCGATC
ATACCAGCACTAATGCACCGGATCCCATCAGAACTCCGCAGTTAAGCGTG
CTTGGGCGAGAGTAGTACTAGGATGGGTGACCTCCCGGGAAGTCCTCGTG
TTGCATCCCTCTTTTTTTTTTTTTTTTTTTTTGCGTATGACTTATCACCT
TCGGAACGCCATAACTTTTAAACCGTGAGGCCAAACTCGACATGTGATAC
CTTTTCGGAAAGCCCAAAGATAGCCCTTCGAGAGTGGCTATGGGCAATGG
GTCTTCGTACCATTGTTTTTTTTTTCGACACCAAATTTTGACGTTTAGGG
GCTTTTCCGGGCCATTTTGTCATCCATACCGTATTTCGGGACCGAAATCG
ATTTTTAAGACATTGTTTGCGCATATTTTCCATGTCTTGAAGCTCCTTAG
GACTAGCTGGTGAGGCCCACGTAGCAGGTGGGACCCACGGCGAATGATTC
TTAGAGTCCGCAAAACGGATAAATGCGATTGCATTGCATATACTAACGGA
TGCGATCATACCAGCACTAATGCACCGGATCCCATCAGAACTCCGCAGTT
AAGCGTGCTTGGGCGAGAGTAGTACTAGGATGGGTGACCTCCCGGGAAGT
CCTCGTGTTGCATCCCTCTTTTTTTTTTTTTTTTTTTTTGCGTATGACTT
ATCACCTTCGGAACGCCATAACTTTTAAACCGTGAGGCCAAACTCGACAT
GTGATACCTTTTCGGAAAGCCCAAAGATAGCCCTTCGAGAGTGGCTATGG
GCAATGGGTCTTCGTACCATTGTTTTTTTTTTCGACACCAAATTTTGACG
TTTAGGGGCTTTTCCGGGCCATTTTGTCATCCATACCGTATTTCGGGACC
GAAATCGATTTTTAAGACATTGTTTGCGCATATTTTCCATGTCTTGAAGC
TCCTTAGGACTAGCTGGTGAGGCCCACGTAGCAGGTGGGACCCACGGCGA
ATGATTCTTAGAGTCCGCAAAACGGATAAATGCGATTGCATTGCATATAC
TAACGGATGCGATCATACCAGCACTAATGCACCGGATCCCATCAGAACTC
CGCAGTTAAGCGTGCTTGGGCGAGAGTAGTACTAGGATGGGTGACCTCCC
GGGAAGTCCTCGTGTTGCATCCCTCTTTTTTTTTTTTTTTTTTTTGCGTA
TGACTTATCACCTTCGGAACGCCATAACTTTTAAACCGTGAGGCCAAACT
CGACATGTGATACCTTTTCGGAAAGCCCAAAGATAGCCCTTCGAGAGTGG
CTATGGGCAATGGGTCTTCGTACCATTGTTTTTTTTTTCGACACCAAATT
TTGACGTTTAGGGGCTTTTCCGGGCCATTTTGTCATCCATACCGTATTTC
GGGACCGAAATCGATTTTTAAGACATTGTTTGCGCATATTTTCCATGTCT
TGAAGCTCCTTAGGACTAGCTGGTGAGGCCCACGTAGCAGGTGGGACCCA
CGGCGAATGATTCTTAGAGTCCGCAAAACGGATAAATGCGATTGCATTGC
ATATACTAACGGATGCGATCATACCAGCACTAATGCACCGGATCCCATCA
GAACTCCGCAGTTAAGCGTGCTTGGGCGAGAGTAGTACTAGGATGGGTGA
CCTCCCGGGAAGTCCTCGTGTTGCATCCCTCTTTTTTTTTTTTTTTTTTT
TTTGCGTATGACTTATCACCTTCGGAACGCCATAACTTTTAAACCGTGAG
GCCAAACTCGACATGTGATACCTTTTCGGAAAGCCCAAAGATAGCCCTTC
GAGAGTGGCTATGGGCAATGGGTCTTCGTACCATTGTTTTTTTTTTCGAC
ACCAAATTTTGACGTTTAGGGGCTTTTCCGGGCCATTTTGTCATCCATAC
CGTATTTCGGGACCGAAATCGATTTTTAAGACATTGTTTGCGCATATTTT
CCATGTCTTGAAGCTCCTTAGGACTAGCTGGTGAGGCCCACGTAGCAGGT
GGGACCCACGGTGAATGATTCTTAGAGTCCGCAAAACGGATAAATGCGAT
TGCATTGCATATACTAACGGATGCGATCATACCAGCACTAATGCACCGGA
TCCCATCAGAACTCCGCAGTTAAGCGTGCTTGGGCGAGAGTAGTACTAGG
ATGGGTGACCTCCCGGGAAGTCCTCGTGTTGCATCCCTCTTTTTTTTTTT
TTTTTTTTTTGCGTATGACTTATCACCTTCGGAACGCCATAACTTTTAAA
CCGTGAGGCCAAACTCGACATGTGATACCTTTTCGGAAAGCCCAAAGATA
GCCCTTCGAGAGTGGCTATGGGCAATGGGTCTTCGTACCATTGTTTTTTT
TTTCGACACCAAATTTTGACGTTTAGGGGCTTTTCCGGGCCATTTTGTCA
TCCATACCGTATTTCGGGACCGAAATCGATTTTTAAGACATTGTTTGCGC
ATATTTTCCATGTCTTGAAGCTCCTTAGGACTAGCTGGTGAGGCCCACGT
AGCAGGTGGGACCCACGGTGAATGATTCTTAGAGTCCGCAAAACGGATAA
ATGCGATTGCATTGCATATACTAACGGATGCGATCATACCAGCACTAATG
CACCGGATCCCATCAGAACTCCGCAGTTAAGCGTGCTTGGGCGAGAGTAG
TACTAGGATGGGTGACCTCCCGGGAAGTCCTCGTGTTGCATCCCTCTTTT
TTTTTTTTTTTTTTTTTGCGTATGACTTATCACCTTCGGAACGCCATAAC
TTTTAAACCGTGAGGCCAAACTCGACATGTGATACCTTTTCGGAAAGCCC
AAAGATAGCCCTTCGAGAGTGGCTATGGGCAATGGGTCTTCGTACCATTG
TTTTTTTTTTCGACACCAAATTTTGACGTTTAGGGGCTTTTCCGGGCCAT
TTTGTCATCCATACCGTATTTCGGGACCGAAATCGATTTTTAAGACATTG
TTTGCGCATATTTTCCATGTCTTGAAGCTCCTTAGGACTAGCTGGTGAGG
CCCACGTAGCAGGTGGGACCCACGGTGAATGATTCTTAGAGTCCGCAAAA
CGGATAAATGCGATTGCATTGCATATACTAACGGATGCGATCATACCAGC
ACTAATGCACCGGATCCCATCAGAACTCCGCAGTTAAGCGTGCTTGGGCG
AGAGTAGTACTAGGATGGGTGACCTCCCGGGAAGTCCTCGTGTTGCATCC
CTCTTTTTTTTTTTTTTTTTTTTTGCGTATGACTTATCACCTTCGGAACG
CCATAACTTTTAAACCGTGAGGCCAAACTCGACATGTGATACCTTTTCGG
AAAGCCCAAAGATAGCCCTTCGAGAGTGGCTATGGGCAATGGGTCTTCGT
ACCATTGTTTTTTTTTTCGACACCAAATTTTGACGTTTAGGGGCTTTTCC
GGGCCATTTTGTCATCCATACCGTATTTCGGGACCGAAATCGATTTTTAA
GACATTGTTTGCGCATATTTTCCATGTCTTGAAGCTCCTTAGGACTAGCT
GGTGAGGCCCACGTAGCAGGTGGGACCCACGGTGAATGATTCTTAGAGTC
CGCAAAACGGATAAATGCGATTGCATTGCATATACTAACGGATGCGATCA
TACCAGCACTAATGCACCGGATCCCATCAGAACTCCGCAGTTAAGCGTGC
TTGGGCGAGAGTAGTACTAGGATGGGTGACCTCCCGGGAAGTCCTCGTGT
TGCATCCCTCTTTTTTTTTTTTTTTTTTTTTGCGTATGACTTATCACCTT
CGGAACGCCATAACTTTTAAACCGTGAGGCCAAACTCGACATGTGATACC
TTTTCGGAAAGCCCAAAGATAGCCCTTCGAGAGTGGCTATGGGCAATGGG
TCTTCGTACCATTGTTTTTTTTTTCGACACCAAATTTTGACGTTTAGGGG
CTTTTCCGGGCCATTTTGTCATCCATACCGTATTTCGGGACCGAAATCGA
TTTTTAAGACATTGTTTGCGCATATTTTCCATGTCTTGAAGCTCCTTAGG
ACTAGCTGGTGAGGCCCACGTAGCAGGTGGGACCCACGGTGAATGATTCT
TAGAGTCCGCAAAACGGATAAATGCGATTGCATTGCATATACTAACGGAT
GCGATCATACCAGCACTAATGCACCGGATCCCATCAGAACTCCGCAGTTA
AGCGTGCTTGGGCGAGAGTAGTACTAGGATGGGTGACCTCCCGGGAAGTC
CTCGTGTTGCATCCCTCTTTTTTTTTTTTTTTTTTTTTGCGTATGACTTA
TCACCTTCGGAACGCCATAACTTTTAAACCGTGAGGCCAAACTCGACATG
TGATACCTTTTCGGAAAGCCCAAAGATAGCCCTTCGAGAGTGGCTATGGG
CAATGGGTCTTCGTACCATTGTTTTTTTTTTCGACACCAAATTTTGACGT
TTAGGGGCTTTTCCGGGCCATTTTGTCATCCATACCGTATTTCGGGACCG
AAATCGATTTTTAAGACATTGTTTGCGCATATTTTCCATGTCTTGAAGCT
CCTTAGGACTAGCTGGTGAGGCCCACGTAGCAGGTGGGACCCACGGTGAA
TGATTCTTAGAGTCCGCAAAACGGATAAATGCGATTGCATTGCATATACT
AACGGATGCGATCATACCAGCACTAATGCACCGGATCCCATCAGAACTCC
GCAGTTAAGCGTGCTTGGGCGAGAGTAGTACTAGGATGGGTGACCTCCCG
GGAAGTCCTCGTGTTGCATCCCTCTTTTTTTTTTTTTTTTTTTTTGCGTA
TGACTTATCACCTTCGGAACGCCATAACTTTTAAACCGTGAGGCCAAACT
CGACATGTGATACCTTTTCGGAAAGCCCAAAGATAGCCCTTCGAGAGTGG
CTATGGGCAATGGGTCTTCGTACCATTGTTTTTTTTTTCGACACCAAATT
TTGACGTTTAGGGGCTTTTCCGGGCCATTTTGTCATCCATACCGTATTTC
GGGACCGAAATCGATTTTTAAGACATTGTTTGCGCATATTTTCCATGTCT
TGAAGCTCCTTAGGACTAGCTGGTGAGGCCCACGTAGCAGGTGGGACCCA
CGGTGAATGATTCTTAGAGTCCGCAAAACGGATAAATGCGATTGCATTGC
ATATACTAACGGATGCGATCATACCAGCACTAATGCACCGGATCCCATCA
GAACTCCGCAGTTAAGCGTGCTTGGGCGAGAGTAGTACTAGGATGGGTGA
CCTCCCGGGAAGTCCTCGTGTTGCATCCCTCTTTTTTTTTTTTTTTTTTT
TTGCGTATGACTTATCACCTTCGGAACGCCATAACTTTTAAACCGTGAAG
CCAAACTCGACATGTGATACCTTTTCGGAAAGCCCAAAGATAGCCCTTCG
AGAGTGGCTATGGGCAATGGGTCTTCGTACCATTGTTTTTTTTTTCGACA
CCAAATTTTGACGTTTAGGGGCTTTTCCGGGCCATTTTGTCATCCATACC
GTATTTCGGGACCGAAATCGATTTTTAAGACATTGTTTGCGCATATTTTC
CATGTCTTGAAGCTCCTTAGGACTAGCTGGTGAGGCCCACGTAGCAGGTG
GGACCCACGGTGAATGATTCTTAGAGTCCGCAAAACGGATAAATGCGATT
GCATTGCATATACTAACGGATGCGATCATACCAGCACTAATGCACCGGAT
CCCATCAGAACTCCGCAGTTAAGCGTGCTTGGGCGAGAGTAGTACTAGGA
TGGGTGACCTCCCGGGAAGTCCTCGTGTTGCATCCCTCTTTTTTTTTTTT
TTTTTTTTTGCGTATGACTTATCACCTTCGGAACGCCATAACTTTTAAAC
CGTGAAGCCAAACTCGACATGTGATACCTTTTCGGAAAGCCCAAAGATAG
CCCTTCGAGAGTGGCTATGGGCAATGGGTCTTCGTACCATTGTTTTTTTT
TTCGACACCAAATTTTGACGTTTAGGGGCTTTTCCGGGCCATTTTGTCAT
CCATACCGTATTTCGGGACCGAAATCGATTTTTAAGACATTGTTTGCGCA
TATTTTCCATGTCTTGAAGCTCCTTAGGACTAGCTGGTGAGGCCCACGTA
GCAGGTGGGACCCACGGTGAATGATTCTTAGAGTCCGCAAAACGGATAAA
TGCGATTGCATTGCATATACTAACGGATGCGATCATACCAGCACTAATGC
ACCGGATCCCATCAGAACTCCGCAGTTAAGCGTGCTTGGGCGAGAGTAGT
ACTAGGATGGGTGACCTCCCGGGAAGTCCTCGTGTTGCATCCCTCTTTTT
TTTTTTTTTTTTTTTTGCGTATGACTTATCACCTTCGGAACGCCATAACT
TTTAAACCGTGAAGCCAAACTCGACATGTGATACCTTTTCGGAAAGCCCA
AAGATAGCCCTTCGAGAGTGGCTATGGGCAATGGGTCTTCGTACCATTGT
TTTTTTTTTTCGACACCAAATTTTGACGTTTAGGGGCTTTTCCGGGCCAT
TTTGTCATCCATACCGTATTTCGGGACCGAAATCGATTTTTAAGACATTG
TTTGCGCATATTTTCCATGTCTTGAAGCTCCTTAGGACTAGCTGGTGAGG
CCCACGTAGCAGGTGGGACCCACGGTGAATGATTCTTAGAGTCCGCAAAA
CGGATAAATGCGATTGCATTGCATATACTAACGGATGCGATCATACCAGC
ACTAATGCACCGGATCCCATCAGAACTCCGCAGTTAAGCGTGCTTGGGCG
AGAGTAGTACTAGGATGGGTGACCTCCCGGGAAGTCCTCGTGTTGCATCC
CTCTTTTTTTTTTTTTTTTTTTTTGCGTATGACTTATCACCTTCGGAACG
CCATAACTTTTAAACCGTGAAGCCAAACTCGACATGTGATACCTTTTCGG
AAAGCCCAAAGATAGCCCTTCGAGAGTGGCTATGGGCAATGGGTCTTCGT
ACCATTGTTTTTTTTTTCGACACCAAATTTTGACGTTTAGGGGCTTTTCC
GGGCCATTTTGTCATCCATACCGTATTTCGGGACCGAAATCGATTTTTAA
GACATTGTTTGCGCATATTTTCCATGTCTTGAAGCTCCTTAGGACTAGCT
GGTGAGGCCCACGTAGCAGGTGGGACCCACGGTGAATGATTCTTAGAGTC
CGCAAAACGGATAAATGCGATTGCATTGCATATACTAACGGATGCGATCA
TACCAGCACTAATGCACCGGATCCCATCAGAACTCCGCAGTTAAGCGTGC
TTGGGCGAGAGTAGTACTAGGATGGGTGACCTCCCGGGAAGTCCTCGTGT
TGCATCCCTCTTTTTTTTTTTTTTTTTTTTTGCGTATGACTTATCACCTT
CGGAACGCCATAACTTTTAAACCGTGAGGCCAAACTCGACATGTGATACC
TTTTCGGAAAGCCCAAAGATAGCCCTTCGAGAGTGGCTATGGGCAATGGG
TCTTCGTACCATTGTTTTTTTTTTCGACACCAAATTTTGACGTTTAGGGG
CTTTTCCGGGCCATTTTGTCATCCATACCGTATTTCGGGACCGAAATCGA
TTTTTAAGACATTGTTTGCGCATATTTTCCATGTCTTGAAGCTCCTTAGG
ACTAGCTGGTGAGGCCCACGTAGCAGGTGGGACCCACGGTGAATGATTCT
TAGAGTCCGCAAAACGGATAAATGCGATTGCATTGCATATACTAACGGAT
GCGATCATACCAGCACTAATGCACCGGATCCCATCAGAACTCCGCAGTTA
AGCGTGCTTGGGCGAGAGTAGTACTAGGATGGGTGACCTCCCGGGAAGTC
CTCGTGTTGCATCCCTCTTTTTTTTTTTTTTTTTTTTTTGCGTATGACTT
ATCACCTTCGGAACGCCATAACTTTTAAACCGTGAAGCCAAACTCGACAT
GTGATACCTTTTCGGAAAGCCCAAAGATAGCCCTTCGAGAGTGGCTATGG
GCAATGGGTCTTCGTACCATTGTTTTTTTTTTCGACACCAAATTTTGACG
TTTAGGGGCTTTTCCGGGCCATTTTGTCATCCATACCGTATTTCGGGACC
GAAATCGATTTTTAAGACATTGTTTGCGCATATTTTCCATGTCTTGAAGC
TCCTTAGGACTAGCTGGTGAGGCCCACGTAGCAGGTGGGACCCACGGTGA
ATGATTCTTAGAGTCCGCAAAACGGATAAATGCGATTGCATTGCATATAC
TAACGGATGCGATCATACCAGCACTAATGCACCGGATCCCATCAGAACTC
CGCAGTTAAGCGTGCTTGGGCGAGAGTAGTACTAGGATGGGTGACCTCCC
GGGAAGTCCTCGTGTTGCATCCCTCTTTTTTTTTTTTTTTTTTTTTGCGT
ATGACTTATCACCTTCGGAACGCCATAACTTTTAAACCGTGAAGCCAAAC
TCGACATGTGATACCTTTTCGGAAAGCCCAAAGATAGCCCTTCGAGAGTG
GCTATGGGCAATGGGTCTTCGTACCATTGTTTTTTTTTTCGACACCAAAT
TTTGACGTTTAGGGGCTTTTCCGGGCCATTTTGTCATCCATACCGTATTT
CGGGACCGAAATCGATTTTTAAGACATTGTTTGCGCATATTTTCCATGTC
TTGAAGCTCCTTAGGACTAGCTGGTGAGGCCCACGTAGCAGGTGGGACCC
ACGGTGAATGATTCTTAGAGTCCGCAAAACGGATAAATGCGATTGCATTG
CATATACTAACGGATGCGATCATACCAGCACTAATGCACCGGATCCCATC
AGAACTCCGCAGTTAAGCGTGCTTGGGCGAGAGTAGTACTAGGATGGGTG
ACCTCCCGGGAAGTCCTCGTGTTGCATCCCTCTTTTTTTTTTTTTTTTTT
TTTGCGTATGACTTATCACCTTCGGAACGCCATAACTTTTAAACCGTGAG
GCCAAACTCGACATGTGATACCTTTTCGGAAAGCCCAAAGATAGCCCTTC
GAGAGTGGCTATGGGCAATGGGTCTTCGTACCATTGTTTTTTTTTTCGAC
ACCAAATTTTGACGTTTAGGGGCTTTTCCGGGCCATTTTGTCATCCATAC
CGTATTTCGGGACCGAAATCGATTTTTAAGACATTGTTTGCGCATATTTT
CCATGTCTTGAAGCTCCTTAGGACTAGCTGGTGAGGCCCACGTAGCAGGT
GGGACCCACGGTGAATGATTCTTAGAGTCCGCAAAACGGATAAATGCGAT
TGCATTGCATATACTAACGGATGCGATCATACCAGCACTAATGCACCGGA
TCCCATCAGAACTCCGCAGTTAAGCGTGCTTGGGCGAGAGTAGTACTAGG
ATGGGTGACCTCCCGGGAAGTCCTCGTGTTGCATCCCTCTTTTTTTTTTT
TTTTTTTTTGCGTATGACTTATCACCTTCGGAACGCCATAACTTTTAAAC
CGTGAAGCCAAACTCGACATGTGATACCTTTTCGGAAAGCCCAAAGATAG
CCCTTCGAGAGTGGCTATGGGCAATGGGTCTTCGTACCATTGTTTTTTTT
TTCGACACCAAATTTTGACGTTTAGGGGCTTTTCCGGGCCATTTTGTCAT
CCATACCGTATTTCGGGACAGAAATCGATTTTTAAGACATTGTTTGCGCA
TATTTTCCATGTCTTGAAGCTCCTTAGGACTAGCTGGTGAGGCCCACGTA
GCAGGTGGGACCCACGGTGAATGATTCTTAGAGTCCGCAAAACGGATAAA
TGCGATTGCATTGCATATACTAACGGATGCGATCATACCAGCACTAATGC
ACCGGATCCCATCAGAACTCCGCAGCTAAGCGTGCTTGGGCGAGAGTAGT
ACTAGGATGGGTGACCTCCCGGGAAGTCCTCGTGTTGCATCCCTCTTTTT
TTTTTTTTTTTTTTTGCGTATGACTTATCACCTTCGGAACGCCATAACTT
TTAAACCGTGAGGCCAAACTTGGCATGTGATACCTTTTCGGAAAGCCCAA
AGACAGCCCTCCGACGAAATAAGCAGGACAATGGAACTTTTCCATTGACT
TTTTGTCGACCCCAAATTTTGACCTTTAAGTACTTTTTCGGGCATTTTCG
TGATACGGGCTATATTACGGACCCAAAATTACTTGTTCAAGCATTGTTTT
CGAATTTTTTCATGCATCGAAGCTCGTTAAGACTAGATGGGGTATCCCTA
CATAGCGGGTGGGACCCACGGCGAATGGTTCATCAAGTCTTCAAAAAAGA
ATATATACGATTGCATTGCATATACTAACGGATGCGATCATACCAGCACT
AATGCACCGGATCCCATCA
>RM_As_0006
TGATGNGACCATGGCAAGCACAACCGCAGCACACGAACCCGAGGAGCAGC
TTGTAGCCGAGGAGCAGCTTGAACCGGAGGAAGCATTGATCGTNCCGACG
GGTCCNATGACTCGATCAAGGACCAAGCTGCTCAACCAAGCNATCGACGG
ACTACTTAAGGAGCCTAGACNAGAAGCAAGAGACTTGNCCAAGCCNCNTT
TGTGATGATCAAGCCGTTCAAGGTGATCGNCAAATGGANANGTGTCGCTT
GTACTCTTTTTCCCTTATCATGGTTTTGTCCCAATGGGTTTTCCTGGNAA
GGTTTTTAACGAGGCAAGTAACACTTTCAAGTCACCCTTTATCAGCCCAA
TTCGTNGTCCGAGGCCCATCACTTTGCCTNGGCCCANTATCTTATTTTTA
TGTTCAAACTTTGCGTTTAATTCTTTTGTNTTTCCTAGGCACTTTGCATG
AGCTTGTTCCATAGACTTGTCCTCTCTTCTCTCTCTTCTCTCTTCTCCTT
CATCCTCCTCTTCTNTATATTCTCTTTGTAATCTCNTTTGAAACCATCAA
ACTTTTTATCAAAAATCTCTTTTTNANTTGTTTGATCCGAGGGGTGCGTA
ATATCTTCTCAACTTGTGATTNCTTCTTGGTGTGTCATATCCAAGCAGGA
TCAAGCTCGTAGTCCAAGAGATTTCCGCANCCTTTGGAAGTACATTCGAT
CCCCCTTCACTCCGCTTCAACCGTTCACCCGCTTGACCGTTCATCTTCCA
CCTTCGATCTCGNTCTTCTTCCATTCCGCTGCATCCTTCACGTTCAAAAC
CAACAAAGTGTG
>RM_As_0007
TCGTTAACGANTGATAACGGNTGTTATAGGTTCTNTTAGCGAATGATAAC
GNCATGTCTATTTTGGCCTGGTCAACGAATTTCTCATGTCTTAAATGGTA
GTCAACGTTTAGTTCATGTTTNAAATGGCCACATACGAAGTTGATGTTTA
AAATGGCCACAATTTGAAAGTTGACTAACAGAGTCGTTAACGGNTGATAA
CGGNCGTTAGCGGTTCCGTTAACGACTGATAACGNCGTGTCTATTTTGGC
CTGGTCAACGAATTNTCATGTTTTAAACGTCAGTCAACGTTTAGTTCATG
TTTNAAATGGCCACATACGAAGTTNACGTATAAAATGGCCATTTTTTGAA
AGTTGGGNGATTAAATGACATTTTTCC
>RM_As_0008
GATGACTGGTCTGAACTCAAGGCACCGAAGGTCGATCTCAAACCGCTTCC
NAAAGGNCTAAGGTACGCATTCCTTGGTNCAAACTCTACTTACCCTGTGA
TCGTNAATGCTGAGTTAAATGATGATGAAGTGAACCTGCTGTTANCTGAG
CTTAGAAAGTATAGGAGAGCNATTGGTTATTCGTTGTCTGACATTAAGGG
AATTTCACCTAGTTTATGCANCCATAGGATCCACCTTGAAAACGAATCCT
ATTCTAGCATTGAACCNCAGAGGAGGTTAAATCCNAACTTGAAAGAAGTA
GTGAAAAAGGAGATTCTNAAACTGCTNGATGCTGGTGTCATCTACCCTAT
CTCTGATAGTACTTGGGTTTCTCCAGTTCATTGCGTNCCTAAGAAGGGAG
GAATGACTGTTGTTAAAAATGAAAAAGATGAACTGATCCCTACTAGGACT
ATAACNGGNCATAGGATGTGCATCGATTATAGGAAGCTAAATGCTGCATC
TAGGAAAGATCATTTTCCTTTACCATTCATTGATCAAATGCTNGAANGNT
TAGCTAATCATCCATACTATTGCTTTCTTGATGGATATAGTGGTTTCTTT
CAAATACCGATTCACCCTAATGATCAAGAGAAAACCACTTTCACATGTCC
TTATGGAACTTTTGCTTATAAGAGAATGCCNTTTGGTCTATGCAATGCTC
CTGCAACNTTTCAGAGGTGTATGACCTCTATNTTCTCGGATTTGATCGAG
GAGATGGTGGAGGTCTTCATGGACGATTTTTCGGTCTATGGCTCCTCCTT
CTCCTCATGTTTGTTGAATCTTTGCAGGGTATTGACNAGGTGCGAAGAGA
CGAATCTNGTTCTCAATTGGGAGAAGTGTCATTTCATGGTNAGGGAAGGC
ATAGTNTTGGGTCACAAGATNTCNGAGAAGGGTATAGAGGTTGACAAAGN
NAAGATTGAAGTGATGATGCAGTTGCAGCCACCAAAAACGGTNAAGGACA
TCAGAAGTTTCCTTGGNCATGCTGGGTTCTACAGGAGATTCATCAAGGAT
TTCTCCAAGATNGCCAGACCGCTNACCGGACTACTGTGCAAGGAGGCCGA
GTTCGAATTCGATGAGGANTGCCTCAAAGCCTTTCANACCATCAAGGAAG
CTTTGGTANCTGCTCCNGTTGTTCAAGCTCCNAACTGGGACTATCCGTTC
GAGATCATGTGTGATGCNTCAGATTACGCAGTAGGAGCTGTTTTAGGCCA
GAGGATNGACAAGAAGCTTCATGTCATNTACTACGCNAGCAGGACGCTGG
ATGANGCTCAAGGAAGGTATGCAACAACNGAGAAGGAGCTNCTAGCTGTN
GTATTCGCATTCGAGAAGTTCAGAAGCTATCTGGTTGGATCNAAGGTNAC
TGTCTATACAGACCATGCNGCCCTGAGGCATNTGTATGCCAAGAAGGATA
CTAAGCCAAGACTGTTGAGATGGATNCTNCTNCTGCAAGAGTTTGACATG
GAGATAGTAGATAAGAAAGGNATTGAGAATGGTGCAGCTGACCATCTGTC
AAGGATGAGAATTGAAGANGCCGTTCCGATNGACGATTCAATGCCNGAAG
AGCAGCTNATGGCTGTAGAGTTCTTCGGAAAGAGCTACAGCGGGAAAGAG
TTCCACCAACTGAGTGCTGTCGAAGGAGAATCTCCATGGTATGCTGATCA
CGTCAATTACTTGGCATGCGGAGTAGAGCCTCCCAACCTGACAAGTTACG
AGAAGAAGAAGTTCTTCAGAGACATNAACCACTACTACTGGGATGAGCCT
TATCTNTACACTCTCTGNAAAGATAAGATCTACAGGAGATGCGTCGCNGA
AGATGAAGTNGAAGGTATCCTGCCGCACTGTCATGGCTCTGCNTATGGCG
GTCACTTCGCGACNTTCAAGACAGTATCGAAGGTTCTTCAAGCNGGCTTT
TGGTGGCCNACAATGTTTAAGGATGCTCAGGAGTTCGTTTCGAAATGTGA
TCCNTGCCAGAGAANGGGNAACATCAGCAGGAGGAATGAGATGCCNCAGA
ACCCGATCCTGGAAGTTGAGGTCTTTGATGTGTGGGGAATTGATTTCATG
GGNCCATTCCCNTCTTCCTACGGTAACAAGTACATNCTGGTCGCCGTGGA
CTACGTNTCCAAGTGGGTCGAGGCCATTGCNAGTCCNACCAACGATGCAA
AAGTTGTCCTGAAGCTGTTCAAGACCATNATCTTCCCNAGATTTGGAGTC
CCCAGGGTNGTGATCAGTGACGGAGGNAAGCATTTCATCAACAAGGTTTT
TGAGAACCTNTTGAAGAAGCACGGAGTAAAGCACAAGGTNGCCACTCCCT
ATCATCCACAGACGAGCGGGCAGGTNGAAGTCTCCAACAGGGAGATNAAA
GCAATTCTNGAAAAGACTGTTGGGATTACAAGGAAAGACTGGTCTGCNAA
GCTAGATGACGCACTNTGGGCTTACAGGACAGCTTTCAAGACNCCCATTG
GNACAACTCCTTTCAATCTTCTCTATGGAAAATCATGTCACCTNCCNGTT
GAGCTCGAGTACAAAGCNATGTGGGCGGTNAAACTNCTGAACTTTGACAT
CAAAACCGCTGAGGAGAAGCGATTGATCCAACTNAACGANCTCGATGAGA
TNCGTCTAGAAGCTTATGAGAGCTCNAAAATCTACAAGGAGAGAACNAAG
NCTTTCCATGACAAGAAGATCATCACCAAGGATTTCNAGGTTGGTGATCA
GGTGCTGCTGTTCAACTCTCGNTTGAAACTCTTTCCGGGAAAGCTCAAGT
CTAGATGGTCTGGTCCCTTCNGTATCACTGAAGTCCGNCCTTATGGAGCA
GTCACTCTAGCTGGTAAGAGTGGAGANTTCACGGTGAATGGTCAGAGGCT
CAAGAAATACTTGGCAGATCAAATCATTCCAGAGGGGACCTCGGTTCCTC
TCCAGGAACCTCTTAACGNCTAAATGAGTGTGAGGAGTCAAGCTAGAGAC
TTNAAACAAGCTCACTTGGGAGGAAGTCCCATGNCTATCCTTGTAAATAA
TTTTTACTTTCTTGTTATTTTTGATTTGTTTTNGTTGTGTTTGTGGTTCT
CAGGAACAA
>RM_As_0009
GTTAAAATCCCCAACTTATTCAAAACGTTGATTTAAATCCTCAACTCACG
ACGAAACGAAATAAATGTCGAACTTTTCGACTTTCCAAATAAATATCAAA
CTTATGTTGACTTTCCAAATAAATATCAAACTTACGTTGACTTTCCAAAT
AAATACCGAACTTTCGTTGACTTGGCCATATTAGGCGCGACGTTAAGTCG
GTTAACAGACCAATGTTAACGGGGTTAATTTTCCGTTAACAGACCCGTTA
ATTNAAAACGACGNCGTTTCTTCTAAACATAAAACGACGTCGTTTTGTCG
TAACTGCTCAATAAAATCCCGAGTTTCAAATCATATGAAGATTTAGGGTT
AGGGATTTTGCTCGATTTGGGGATCTAAGATTGANTTTGGGATTTAATTC
AATCGTTACGACAAAACGACGTCGTTTTGTTGTTATATGAAACGACGTCG
TTTCGATTCAACGGAGACGTTAACGGAAAATTAACGCCGTNAACGGATCT
GTTAACCGACTTAACGNCGTGCCTAANATGGCCAAGTCAACGAAACTTCG
CTATTTATTTGGAAAGTCAACANAAACTTTACGATTTATTTGGAAAGTCA
ACATAAGTTTGATATTTATTT
>RM_As_0010
ATCTATACTAGTATTTTTGCAGTCATTTTGGTGACGGGTGGGTAAAAATG
CTTCCGGGTTATTCGGATACCCGACCCGTTTNCAAATTTCCTTCACAAAA
AAATTTGTTGGGTCGGGTTATATTTAACCCAACTCATACACCGGATATTC
CATATTTAATAATTTAGATATTTAGAAGATTTGATTAAGATTTAAAATTA
TGATTCTCCTATCATCTTTGTTTGATTTGTTTTTAACTGTTTTGAATCAT
CATATAATACATAAAGTTAAAAAAAAANTCAATTTTTTTTCTGCATATAT
TGTGATTCGAAATTTTAAAAACGGACATATATTACCCAATTGACGAAAAT
GTGTGTTCAACGTCCCACATCGACTAAAATATTTAGACAATGATTCAGAA
TCATATCATAAATAAGATCAACATTAATAAAATAAATGAGTTTTTTGGCG
GGACGGGTTTGGCGGGACGGGTTTTTGAATCAACANTAATAAAAAAATAT
TAAAATATNATTAATCCGCCGCTTCAATACGGGTTAAATCTTTAATTTAT
TATTTTTAANACCACTAATATTAGACATATCAAATCATCCTAATTTAGAA
AAGATTGTATAAAACCAAAAATTGTCACGTGGTATGTATAATGTTACTAT
ATATAAAATTAAACTATAAAATATAAATGTATTAGA
>RM_As_0011
AGTCAAATTTAATATCGTTTATACTAGAATATAAAATTTTAATTATTATC
TCGTTATTGTTTTATTAACATATGATTGATTATTAAAATACATGGAAGTA
ATTTTGATTATAAGATCTCATTAAGGGAGTAACTGATAAGCAATGAAAAG
TAAATTAGAAGTTTTGAAAGAACTAGAAGTTTCAAAAGAACTAAAAGTTT
CAAGAGTATATTTGGCATGACCGGCTTGGCCATCCGGGTCGAATATGATG
CGTAAANTAATGACTAATTCAAAGGGGCACACCCTAAGAGAGAAAAGAGT
TNTCCCTAAGAATCTCACGTGTGAAGCATGTTCACAAGGGAAACTCATNA
TAAGGCCATCACCGGCTAAGGTAAATAAAGAGACTTTAAATTTTCTGGAA
AGGATACAAGGAGATATATGTGGACCGATACACCCACCGTGTGGGACGTT
TAGATACTTTATGGTTNTNATTGACGCATCGACAAGATGGTCGCATTGCT
CATTGACGCATCGACAAGATGGTCGCATGTTTGTCTCCTATCNACTAGAA
ACCAAGCGTTTGCTAGGTTATTTTCTTGATTAAAGTACAAGAGTATTTCA
GTGTTTATTTATAATGACTACTGTATGTCCGTGGGGGTAAGTGTGGAACA
TCCCGTAGCGCATGTACATACACAGAATGGATTAGCGGAATCCATACGCA
TNAGGCCATCTAGTGAACAATTAATAGCTTCACCATCACAATTACTCATG
GGTCATGAGCCAGACATATCCCATCTAAAGACTTTCGGGTGTGCCGTATA
TGTACCGATTGCNCCACCACATAGAACAAAGATGGGACCTCAAAGGAGGA
TGGGAATATATGTTGGATNTGATTCTCCCACCATTATTAAGTATCTAGAG
CCAACTACGGGTGATCTATTTAAGGCTAGATACGCGGATTGTCATTTTAA
TGAATCCGANTTTCCNACNTTAGGTGGAGAGACGAACAAGCTGGGTAAAG
ATATAAAAGAAATATCATGGAATCAAACATCCTTGAATTGGCAAGATCCT
CGGACTCCGGCATGTGAATCAGAGGTCCANAAGATAATACATTTGCAAAA
GCTAGCTAATGAATTGCCAGATTCCTTTGNTGACCCAAAGAGAGTTACGA
AGTCGTACATACCAGCTTGTAATGCACCAGTACGTATTGATGTCCACAAG
GAACACAATCAAATTGCTACAGAGTCTAACGCACGNAAGAAACGTGGTAG
ACCAATAGGTTCCAAAGATAAAAATCCTCGGAAATTAAAGAAAGGTGCAA
TAGGAAACCGAGGATTAAGGAAACCATAGACATTTTGATGATCTCTTGAA
GAGAGTGAATGATCTCTAAAAGAGACATAAACATGACAAATGAAGCATTC
AAGGNCCTGACAATGAAGAGATCTNANTAGCTATATCATGTCTGGAATAT
AATGGAACCGAAAGNAAGTCGACATCGTAANATATTTTGCGCGCAAGGTA
GCAACTGAAATAAATGAGGATCANGAGCCCACGTCTATANTAGAGTGCAC
TCAAAGTGATGATTGGCCAAAAATGGTACAAGACCAGAAATAGACGTGGA
GCTAAGAATCATTAAAAGAGATGTTTGGCCAGTACTAAGACACCATGTGT
AAAACCAGTAGGACACAAATGGGTCTTTGTGAGGAAAAGAAATGAGAATA
ATGAAAGCGTGAGATATAAGGCACGGCTTGTAGCACAAGGATTCTCACAA
AGACCGGGGATAGATTATGAAGAGACATACTCCCCTGTGGTGGATGCTAA
GACNTTTAAATTCTTGCTAAGTCTGGCAATAAGAGAGAAAGACTTGATTT
GCGGCTAATGGATGTAATGCCCGCATATTTATATAAGTCCACTGGAGGAT
TAATATATATGAGAATTATGTTCTCTAGAACTCTACTCGATCGAATAAAA
AGAAATATGTAACATGACATATAATCATATAAATGTATATTTATGTTGAG
TTTGTCAAAATATATTGATCAAACTAATATTTGTTTTGAAAATCATTAAA
ACTCCTACAGAGTTATCATAAGTAATACGATGACAATAATCTATGATAAA
ATATCACTAGATAATGATATTTATAAGTCTATATGAAAACCATATAATTT
TGATCATTAAGATTATGGTTATTAATTCCAACGAGATATTGTATTTGATC
GAAAATCATCTCCTGAAGAAGATGTTTCCGAGGGGGAGNTNNNCGTCGCT
GTACTCTTTTTCCCTTATCATGGTTTTTATCCCAATGGGTTTTCCATGAC
AAGGTTTTTAACGAGGCAGTAAGTAACACGCAAATNATACACTTGATGAA
TATTAGGAAATTCTATCAATCATCCAAATGAATATTATACACTGACGATA
TCTAGAGAAACAAATAGGATGGTCGAGATGAATCATCTAAAAGATTCATG
AGCAGCAGAAGAATGGCGTTGTACTTTATCCAGAAATTTGTTCAAGAGAA
GATTTGGCAGACTTATTCTCAAANACNGTTTATTCTCTGCCACNTCNTCN
AACCACGCGGAGATNATTGCCGATTCATGAAGCCAGCCGNGAGTGTGTGT
GGCTNAGATCNATGACTCANCACATNCAAGAAGNNNGTGGNATGTACGCA
GNGAAAAAGGAGCCAACGATCATGTACGAAGACAACGCNGCATGCGTCGC
TCAACTCAAAGACGGCTACATCAAGGGCGATAGGACGAAGCACATCCTNC
CAAAGTTCTTCTTCACGCACGANCTGCAAAGGGACGGAGAAGTTCGAGTG
CTACAAGTCCGNTCNAGTGACAATNCAGCCGACCTATTCACCAAGGCGCT
ACCNACTGCTACTT
>RM_As_0012
AATGNAGGAGATTCAATCCAATTAGATTTGGCTNATTGTGTTTGGTATGC
ACATTGGAAGTTTATGCATAGTTTCTGGGTCGAATAGGTCTGTAAATGGG
TAAGAAATGGATTACAGCAACTGAATCGTAGTGAATTGTAGTTTTGAACC
CGAAACCATTCGATTTGAGTTCTTGTCGCGAAAGTACAACTGGTAGAACT
GGGTAGAANTGNACCTGAATCTATTGAAAAATATATATGTAGTATTACTA
GTTACACTAGTATTACCCAGATGTATGTAGTATGACTAGTTANACTAGTA
TTACCCATATACATGTAGTATTACTAGTTACACTAGTATTACCCAGATAT
ATGTAGTATGACTAGTTATACTAGTATTACCCAGAATTGTAGTACAACTA
GTAAAACTAGTATAACTGACAGAGTTTTTGTATTGTTTTTGCAGGATACA
ATGAGGGAGAACGTGATCATATATTTTAAATGCGAAGGTCGCATGTATAG
CTTGATGATGAAGACATCAGGGGAGAAGATAACTCTCTCCATGTTAGAAG
GTAGGATATGCACGAAGCTTGGGTTAGATGAAAGTAAGGTTAAATTGCAA
ATGAGGTACAATGCAGTGTTGTTGGGATCAGNNGAAGAGATTTACATTTG
TGATGATGAGGATGTCGGTGTCTATATANCTTCAGGTGAAAATAACCGTA
GATATGTTTTGTAGATATGTTTTGTATGTGGAGGTCATCACTCCACCAGA
ATTGCCCGAGCAACTGTGGAGAGTGGAGGTTATGTTTTGTTTTGTTTGTG
GTTGTTATTTGGCAATCATAGTATTTGATTTTATCTGCACTTTATGATTT
GTAAAACAGTTTCGAGTTGGACAACTATGTAACACTAGTTTTTCCTGATG
TAATACTATGTTTTTTTCTATGGNAAATGGGTAAAACTAGTATAACAAGT
AGTACTAATGACGAGATTTGGTAATACTGGTAAAACTGGTATAACTTATG
AAGGAATTTGAATTTCGAATTTGTTTTTTCAACACTAAATATTACACTGA
CTATTAAGTGATAATGAACTCTTATAAATGATTTAAAATGAATTAAGTGA
GAAAAAAAAATTTATCATGTCGGATTGTTTTAATAGACTCCATACAACAT
ANTCCTTATACTTTTAAGTTCACTTTTTATAAAAACACCAACTTAGGATG
GAAAATTTACAATTTTATATATTTTTAACATACGATTACANAAAACATTA
AGAATTCTATAATTATAGAGTTCACTCAAGTGTACAACTAGATAAGCAAT
TTTTAAGAATATGTAATACTGGTTAAACTGAAAAACACCAAAAGTACAAC
TATGTAGAAAATTGGTACAACCGATAACTATGGTACAACTACGTTTAAAA
AAAGCTGCGCACTGGTGGAAAAAAACGGCGCACACGTGGATAAGATGGGG
CCCACGTGTCCCAAAATTGAAANTCTCCCATTTTTTTGGGTTTTCCCCCN
AATTTGACGGCGCACATGTGTAAATTTGACTCGCACATGTGTAAATTTGA
CGGTGCACATAGTTTTACCTAGTAATACCAGTAGTATAAATCAAAAAACA
AAACCAACATAGTTTTACCTAGTATTACCAATTGTACAAATCTAAACAAC
AACCATANGACAAAGATATAGTGAAGAAGGTATATTCTTCTTCACCTCCA
GCTACCATGATACTATCAATTTCATGTGGGATGTAANCAATGAACAAAGA
TTAGAAACATTACAACCCAAAATAGTTCATATCATACAACGCTCTTAGAA
AATATGACTCCATGGACGTANCATATTCTCCAGTCTTTGTNTGCCCAATA
ACAATGCTAGATAAGAAGTAGAGGACCGTGTGGAATAAATTAAAAAGTCG
AAATTTTCTCCCAAATGGCTCCACGGACGTAGCATATTCTCCAGTCATTT
CGAACATTCGATTTTGGGGAATCAACAATTAATTATTGTTATACTTTCTT
CATAAGTTTCTCAAAAGACTGATAATTATACCTAGTTGTACCAGCATTAC
AAATAAAATTCGATTAGTTTTATCTAGTTATACCAATACTATGAGAGAGT
TATCTTCTCCCCTGATGTCTTCATCATCAAGCTATGCATGCGACCTTCGC
ATTTGAAATATATGATCACGTTCTCCCTCATTGTATCCTGCCAAAACAAT
ACAAAAACTCTGTCAGTAATACTAGTTTTACTAGTTCTACTACATTTGTA
GTAATACTAGTGTAACTNGTCATATTACATATATCTGGGTAATACTATTG
TAACTAGTCATACTACATATATCCGGGTAATACTAGTGTAACTAGTCATA
CTATATATATATGGGTAATACTAGTGTAACTAGTCATAGTTATACCCTAG
TANTACCAGTATTACTNANAAAAATAGTAATACCCTAGTATTACCGGTTN
TACCTAGTCATACTACATATATATCCAATAGTATTCCAGTTCTACCAGTT
NTACCAAGATACAATAGTNTTNCCCTGTTCTACCAGTNTTACCCAGATAT
CACACATAGTNTTACCCTGTTCTACCAGTATTACCCAATTCAAATACTTA
CCATCTCCGCCGCATTTTTCGCTCGATTTCCATCTGCNATCTCATCCTCN
ATACTCTCATCGGAGGAGGACTNTCCACNCAAGGNTCTACTACCATCACC
GGAGGNCTCCTCTCCGTCTTCGCCATTCCCTTGACCTTCTTCGTTCTCTT
CTTCTTCGTTCTCTTCTTCCTCATTCTCTTCTTCCTCATTCTTCCTCGAA
TTTTCTTCCTCATTCTTGCCGGACTCTTCTAAAACCGGAACTTAACNTCT
CCGGGACTCCTTCTCCTCCCTCAATTGGCTTCTTTAACTCCGTCGGGGAT
GGCTGCAAACTCGTTGCTCCTCCATCTTCTTCCCTTACTTCTTTTCTTCG
ATCCGGAGCATACGTTCCCCTCTTCCTCTTTCTCCCAGCCATAATCGACA
ACAAAGATTTCTCGAAGATAAAACGGAGATTTAAAGGGAGAGAATTGGCA
ACGAAATCGAGAGATATATGAAGTTGAAATCGAGAAATCGTGGAAATAAC
GGTTGTCTCTTTTGAATTTCTTAACTATTGAAGACGAATTGAATGAGAAT
CCACGTCGTTGAAAGAGGAGAGAAAAAGAAAACGCAGAAAACGGAGAGAA
AATGGTCGTGAGAGAAGTTGGCTCGTTGAGAGGAGTTAGGGTTTGTGGGT
TTTCGGGTTAGATCCGAAATCAGTTTGGTTGGGTGGATAAAACCCAGGTT
TNATGTGTAGTTTTNGTGTTTTGGCTGGGGTAATATTGTAACNTCCGGCG
TTTTTGATTTAAAATTAAATACAATTNNNATTCTGTTTTTAACGGGGAGA
TATGGGGTTNGAGTTTGNCAAAAGGGGACTCGCCAGACGATTTCTC
>RM_As_0013
GGGAAATTGTCAAAAATGCCNCTTTTTCAATGCCACTTTTCAAAAATACC
CCTTTTTTAAAACCTTATAAAAAATGCTCTTAAAAATATAAGATTTACCC
AAATATGTATGTAACATTATTAAAACATACACAAACTACATTTCTATGTA
TCTAAAATCTTATAAATACTTTATAAATACCTTATAAATGCATTTTAAAT
ACCTTTAAAAACCTTTAAAATATCTTGTAAAACCTTTGAAAAACCTTAAA
AATCCTTTAAAATAACTTGTAAAACCTTTAAAAACACCTTATAAAACCTT
ATAAATACTTGGATCGAGTCTTCAAGTAGTAGTTACNATCCATAAGTACC
TTATAAACCTAATAAAACTTTATAAAAATTTCAGATTTAAAAAGGGGCAT
TTTTAAAAATGGACAGCCAAAGGGGGCATTTTTGAAAAGGGGTATTGAAA
AAGGGGCATTTTTGTGAGTCTCCCT
>RM_As_0014
CCACTCGACCCCGAGGTCGAGTAGGAGCTTCAAGATCTCAAGAGACCACT
CGACCCCCNGGTCGAGTAGANGACATCACCACTTCACCNCACCACTCGAC
CNCGAGGTCGAGTGTCNTCATCTCCATCACTCGACCACATCACTCGACCN
CGAGGTCGAGTGTCTTCACCTCCATCACCCGACCACCACTCGACCACATC
ACTCGACCNCGAGGTCGAGTATCTCCATCACCACCACTCGACCGCACACT
CGAGCA
>RM_As_0015
GGGAAAAATGTCGTTNAATNCCCCAACTTTCAAAAAGTGGCCATTTAANA
CGTCAACTTATATGGAAGCCATTTAAAACATGAACTNAACGTTGACTNNC
ANATAAAACATGAANTTTCGTTGACCNGGCCANATTAGACACGNCGTTAA
GTCGATTAACAGANCCGNTAAACGNCGTTATCNCCCGTTAACGATCTCTG
TTAGTCAAAACGACGTCGTTTTGAGATTAATAGAAACAAAATNAGGTTTT
GTCGAAACGAAATCCCCGAATCAAATCAAATTCATTCTTCCCCAAATCGC
TCTTNTTCTTCCCCAAATCAAAAACCCTAAATTATCGAGGCGAAGCAGAG
AGTGTTGGTGGATGCCGTNAGTTGAGGCTCGACGGCGAATCATATCGACG
ATTGTNGTCACCAATGGGAGACGACGAGTTAGAGAGTTCTGTACCTGTAG
TTGCTCCACCGGCGGAAGTCGTTTCGGAGCCAGGTGGCGGAGATGGAGGA
GTAGAGGCAGCTGCTGTTGATAACAGAAGAGTTTCTGGACGTCGTCGGAC
AGGAAGTAGAGTCAGAGTCGTAGAAGATGATGAGCCTGAAATTGATCCCG
AGCTTGAAATTGATCCCGAGCCGGATTTGGAAGATGATTGCGCCGTGTAT
GGTGATGACGATTGTGATGTTGTTGATGATGCAGTAGCTGGTGAAGGCAA
CGAAGATAACGTTGTTGAAGAAGATGCTAACCTCAACATTGCAGACGATT
TTCCCGAGGCTTATAGAGCGGATGAAGAAGCTGGTTNTGATTCCGACANC
GGAGATGANATCTGGGACGACGAAAAGATCCCAGACCCTTTGTCATACTG
ACGACGAAGATGAGGTCGTTAGAGTCGGAGAAGAGGCNGTTTGTGGAGNT
GAAGACGATCCAGAGGTTTTGCTAGCTATAGAGAAAACTTTCAACNNTCC
GGATGANTTCAAGCGTGCAGTACTGANGTACTCTCTGAAGACNAGGTATG
ACATCAAACTCTATAGGTCACGAATCATTAATGGTTGNTGCNAAGTGTTG
CTACGTAAATGAGCTAGGTGTNAANTGTCCGTGGAGAGTCTTATGTTCGT
ATGAGAAGAAGAAGCATAAGATGCAAATAAGAATTTACTNCGACGAGCAT
GTNTGTGTGAGGTCCGGTTATACAAAGATGTTGAAGCGGANCTACCATTG
CAGCTTTGNTTGTATAGAGAAAGGCTGAGAGTNAATCCAAAGATGACAAA
ATANGAGATGGTTGCTGAGATAAAGAGAGAGTACAANTTGGAAGTNACTN
CAGATCAGTGTGCTAAGGCGAAGACCAAAGTTCTAAAGGNAAGAAANGCT
AGTCATGANACCCATTTTNCAAGGATATGGGAC
>RM_As_0016
TAAACCCTAAACCCTAAACCCTAAACCCTAAACCCTAAACCCTAAACCTA
TTTTGTGATTTCCTTTTTTTTTTTAATTGTGTTTTTTTTTTTAATTCTCT
AGTATTAGTAATGACATGGCAAAACGATTGGCTANAATCTGTTGGGTGAA
TTTAAGGGTTCACCCCTAGGGGTGAACCCAAGNATGG
>RM_As_0017
TCTCCTTCTCATCTATAACATACTTGCTTTTTAATGATTTCTGGGTTTAT
GCAATTTTCTGGGTTTTTATGCATGATGTTCTTCAGTGTTCTTGAGTAGT
GGATTAGGGTTCTTGAGGATGGGTTAGATTAGGTGTGGAATCCTTAGTAT
ATTTAGGTGGTTAAGTGTAGAATTGCTTGATTTCCCTTCTGGTTTAGTAG
ATCTTAATGCTATTTCTTCTCTGATCAATTGGAAATNGATCTCAGACATT
TCCACGCCCAAAAGGTGTTTGATGAAATGTCTGAACAAACTTTTCCAGAG
ATTTGCATACTCTAGCCCAAGAGATTGGATGTTTAGAATGCTTATTGACT
AGATTAGATTGAATCNTAATGCCTGCTAGGTTATGTTTCNTCAATGAGAA
TTGAGTATGGAAGTGATTTAGCTTGAGAATCTCTGTCACGAGAGTGGATT
GATTTGTATTTGAATCTATTGTCTAGGGATAGCTTGATTGAGTTTGTTAA
CCACCTAGATAGACTAAGGAGACCGCTATAATCGATTACCCCATTCCTCA
GGACCCTTTATCTCTATTGATTGCTTGAATCTTGCTTACTTGTTGCTTAC
CTATTCTCTGTTCTTGCTGCTTGCTTATTGCTTAGTATTGATAGTTNTTT
CCCTTTATGCATGTTCACTCCTGTTCTGTAGTTTTATCGTTTTATTGCAT
GTTCGCTTAGGATTGNTAGAAACACACAAACCTCTATTCACGCTTGGCTT
GACTTAGTGNTTTCTGATCACATCTTGATTGCTAGCAATCACACCCGATT
GGATTGACAACCTAAAATACTACAACGACATGATAGTGTTTTAGGGTAAT
TGATAGTGAAAATCCTANTATCAATTTGGCGCCGTTGCCANTTGGGTGTT
TGTTTGTTACATTTGAGATTTCAGAATCGCTAAGATCAAGTTCTTTCTTT
ACTTTGGTTACTAACTCTTCGTTTCATCTGCTTGTTTTTGTGCTCCAGGT
ACCATCTCGACCTCACGTCGAGCTGCACGTCGAGACTAACCACTCTGCAT
GCAAACTCGNTCNAAAGGCTCCAGCAACCTCCTCAGTTCAANGACAACAT
CGACCGNNTAGCTCGCGAGCTGAGAGAACGNAGAGNCAGAGACGATTGTG
AACCGCACAATCCAGTAGCCATGGAACCACAAGATCAAGATAATCAAGGA
GTTGGCATACCACGGAACATTGGTGCTGGNGATGCACCACGCAACCACCA
NCAGAGACAGGGNATCGTNCCACCTCCTGTCCAGAACAACAACTTCGAGA
TCAAGAGTGGTCTCATCTCGATGATTCAGGGNAACAAGTTTCATGGNCTG
CCNATGGAGGATCCNCTNGACCACCTGGACGANTTTGATAGGCTCTGCAG
CCTNACCAAGATCAATGGTGTTAGTGAAGACGGNTTCAAGCTNCGTCTGT
TTCCNTTCTCNCTGGGAGACAAAGCACACCNCTGGGAGAAGACNCTACCC
CNTGGCTCCATCACNTCCTGGGACGATTGCAAGAAGGCCTTCCTAGCNAA
GTTCTTCTCNAATTCNAGAACTGCAAGACTNAGGAATGAGATCTCCGGTT
TCACNCAGAAGCAGTCTGAANCCTTCTGTGAAGCNTGGGAGNGNTTCAAA
GGCTACACCANNCAGTGCCCNCACCACGGTTTCAAGAAAGCTTCNCTACT
CAGCACNCTCTACAGAGGAGTTTTGCCCAAGATCAGAATGCTNCTGGACA
CCGCCTCCAATGGGAATTTCCTGAACAAGGATGTTGAAGAAGGCTGGGAA
TTGGTNGAGAACTTAGCTCAATCNGATGGTAACTACAACGAGGATTNTGA
TCGCTCCANCAGAGGTACTGGAGATTCGGATGANAAGCACAGNAAGGAGA
TCAAGGCTCTNAACGACAAGCTGGACAAGNTTCTNCTTACTCAGCAGAAG
CANGTNCACTNCATCGCTGANGANGAGCACTATCAAGTCCAAGANGGGGA
GAGTANTCAGNCNGAAGAAGTCAGCTACGTNCAGAACCAAGGTGGCTACA
ACAAGGGCTACAACAACTACAAGCCCGACCATCCCAACCTNTCTTACCGN
AGCACNAACGTTGCNAACCCTCAGGATCAGGTNTACCCTCAGCAACAACA
GAACCAGNCCAAGCCNTTCGTTCCNTACAACCAAGGCTTTGTCCCNAAGC
AGCAGTTTAGNGGAGGCTACCAACAACANAATCCACCACCCGGNTTTGCA
CAGCAACCCCAACAAGCTCCACCTGCNCANGATCCAGACATGAAGCAAAT
GCTNCAGCAGCTTCTACAAGGNCAAGCANCTGGTGCTA
>RM_As_0018
ACTAATTCCAGAGATTCGTGGCTCTGTNCCAAGGNATTGGTTGTAGGGAG
CGTTTTGGCTTTAACTTGTTGATTCGTAATGCCTGCTAGGTTAGNTCTCG
TCAATGGTGATTGAGTCTGGGACTAGCTTNGCTTGAGGGTCTCTGTCGCG
GTGGCACTTAGATTTGGTTATTGAACTTGTTGTCTAGGGATAGCTTATTG
AGCATGTCAACCACCTGTAGACTGAGGAGACGANACTACTCGATTACCCC
ATCCTCGGGAATTCTTTATCTAATTGATTTCTTTGTTTACTCTACTGCTG
TTTACTGCATCCTGTCATCTGTTGCTTAGTTTTTGCAATTCTTTCCTGTT
ACTCGACCTGATACTCGACCACCCAGTTGTCTGGCAACAGACTGTGCAGT
CGAGTATCCCTGTTTCATTTTCTGTCTGTTACTCGACCTGTCACTCGACC
ACACCCAGTGCTCTGCAACGAGCTGT
>RM_As_0019
CCCTACAAGCCCCAACTNCCATTTCCTGGNCGATTCAAGAAGGACATCAT
TGAGAAGTACAGAGCTATGTTTGCCAAGCACATCAAGGAGNTTGAAGCAG
GATGCCTCTCGTTGACGCTCTCGCGCTGATNCCGGACTCTCACAAGTNCN
TGAAAGACNTGATNATGGAGAGAATTCAAGAAGTGCAAGGGATGGTGGTG
NTGAGTCATGAGTGCAGTGCNATCATNCAGAAGAAGATCATTCCCAAGAA
ACTNGGAGATCCTGGTTCGTTCACTCTACCNTGCTCTCTAGGNCCNTTGG
CCTTCAGCAANTGCCTNTGCGATCTAGGAGCNTCNGTNAGTCTCATGCCN
CTCTCTGTGGCNAAGAGACTGGGNTTCANCGAGTACAAGCCCTGCGACAT
CTCCTTGATCCTNGCTGATAGGTCTGTNAGANTNCCTCATGGNNTGCTAG
AAGATCTGCCNGTCANGATTGGAAATGTNGAGATNCCTACAGACTTCGTA
GTGCTAGANATGGATGAAGAGCCNAAGGATCCTTTGATCCTAGGAAGACC
CTTCTTAGCCACNGCTGGAGCTGTCATNGATGTCAAGAANGGGAAGATTG
ATCTNAACCTTGGNAAAGATTTCAAGATGAAGTTTGACATCAACGACGCC
ACGAAGAAGCCNACAATAGAAGGACAGACCTTCTTGGTTGAGGAAATGGA
TCGGCTAGCTGATGAACTGCTAGAAGAGCTTGCNGAAGAAGATCACCTAA
ANAGTGCTTTGACCAAGAGTGGTGAAGANGGGTATCTTCTCACTTGGAAA
CTTTGGGNTACGAGAAGCCGTTAGACTCACACAAGGCAGTAGNAGGGTCA
GAGNTCTTTGAGGGNTTGATTGGGCCAGNAACAGAGGTTATGGCGGCGAA
TGAAGNAGGCTCAACACATGCTCGACCAACTGACTCGAGNACACACTCGA
GCAAGCCTCGACTCGTCTGGAGAACTCNAGCTCGACCAAACATCGTGATA
AGCCGCTAGAGTCTAGCAATTCCGCTTCAGATGACTGGTCNGAACTCAAG
GAGAGGTCCAAATGGCAGGATAAAGCCATAAGGGAGCTAACAGGCACTGT
GAGAGAGCTGAAGGATCAAATCAAGAAGCTCCATGGGANAGCCAACCAAG
TACCACTCCAAATCAAGGACGTCCCGAATGATGAAGCGNCTACTCTGGTC
AGCGAAAAGGGGAGTGAATTCACTTCAGAATGGTCTANAGAAGAAGACTA
TCCNGCTGATCAGAAAGAAGCTTACTNTGAGGAAAGGGCCATTGAGTACT
CAACTGCAGATCTGTCAAGAGAGCATGCTGAGTATGATGATTCATCCACT
GCAGGACAGAGGAGACCTCANTTCCTCTCTACAACCCACCCTAAGCTTAA
TNAGTGTGAGAAGTCAAGCTAGAGACTTNAAACAAGCTCACTTGGGAGGA
AGTCCCATGTCTATCCTTGTAAATAACTCTTTATTTCTTGTTATTTTTGA
TNTGTTTTNGTAGTGTTT
>RM_As_0020
AAAATTTTTTGGCGGGAAAAAATTTTACGGGAAAATTTTACAAGGTATTT
TAAAGGTTTTTTACAAGTTTTTACAAGTGTTTTGGCGGGAAAAATTGCGG
GATCACTTTTCCCGCCAAAAAATATTTTGTATTTTGTGGACCTAATTTTG
TTATATTTCCTTATATATTTGTGATATCTTTTATTAAAAGAAGGGTAATT
TAGTCATTTTGTACATAAAAAGGGGTATTTTTAAAAATGGACAGCCAAAG
GGGGCATTTTTGAAAAGGGGTATTGAAAAAGGGGCATTTTTGCGAGTCTC
CC
>RM_As_0021
TTTTCCCGCCAAAAACGTAAACCCGTGATTTTCCCGCCAAAAACGTAAAT
CCGTGATTTTCCCGCCAAAAAACGTAAACCCGTGATTTTCCCGCCAAAAA
CGTAAACCCGTGATTTTCCCGCCAAAAACGTAAACCCGTAATTTTCCCGC
CAAAAACGTAAATCCGTGATTTTCCCGCCNAATGATAGTGATGTTGATTA
TTATTATTATTATTATTATATTTTAATTATTAATTNANTTATTACATTAA
TAGGTTAATGGGTCAACCCATTTAACCATCTCAACCCATCAAATTAAATG
AGTTCATGGGTTGACTCA
>RM_As_0022
ATCATACTATTATTTGGGGAGTACACTTTATAAGATACCCTTAACTAACC
TTCCCTTTTGTAAGAANTTACNTAAGAATGCCATTAGAAATAAAATTTTA
AAGAGTAAATTAATTCANCTCNTTAAGGATNAACAAGTCAAATACTAATT
TAATTAATTTAATTTAATTATAAAAACGAAATACATTATTAATTTCCAAA
AAAATGACCAATCAAAATNAACATATAAGATTTGATATCTAACTTACCAT
ATTAATTTTTTTTATTAATCATTATACTTCACCTCTCATCTTTATATGAT
TCTATTTTTGCGAACAAATAAATCATCATATCATCNATATAAAAAAAAAA
GTAGATTTTTTTCGCATATGCCANGATTTGAATTTTTAAAAACGAATATA
AATTGTTCAATNTATGAAAAAAATTNAACGGGTCAAAAATTCAGATTTGA
GAAAANTTTCTACTGAGTAACGGGTCANAATTTGAATATTTATATTCAAT
TTCATACATATTATTTTGAAAATNTATAATCTTATATACTACAATAATTA
ATAACATATTAGATTTTTTTATGTGTATGATGTGATTCAATTTTTAATAC
AAGCTGGAAAATCCTAGAATTGACGGGTTTAGATCGATATTAATACAAGA
TGGTATACTACAGGTGAAACTCTTAAATTAACAATCAAACTACAAGTGTA
TAATCTTAAACACTAAACAATATAGATAATATCAACAAAACATATACAAC
TCGCAGTTTACTATACATTTAAAATCAAATAAAATAATATCATATATTTA
TAATCATCTTTACAATAAAAGTTTTTAGTTTAACTAAAATATAAGCCTAC
CTGCGGTATACTGCAGGTTAATATTATAAATAAGCAGATTACCATCACGA
TGTNTGTACCTTCTCACATACACACCTATCAAAAACTTAAAACCTTTCAA
AACCTCTTGGTATATTCAAATTAGGATTCTTCATTCATGGAATCATTATT
CCAAGGGTTTTGGGATGTCTTATGAAATGATTTTGGCAGAAGAGGATGTA
AATTTTTTTGAATAAAAAGTAGTCAGCAAAACATATGTTTTNTTGGGAGT
TTTTAGATAATTAAATCAGAGAATAGGGCTGGGCATATGAGTAACCCATT
CGAGTTCGGGTAGAACCCGTTCGGGTTTGGGATTAATGGGTATATGATTT
ACTACCCAATAGAATAATTCTAAATATTCGGTTCTGGTTCGGGTC
>RM_As_0023
TGAATTCGTTATACTATTTCGTAATAGATTTTGGTTCTGATTTAGTGTTT
ACCTCTTTTGCATATGCTTTCGTGATAGATCTATGCCACTTACTTATGCT
TTAAAAACGATTGTAAATCATGTTTACCCTTTTATAAGCTTTTAAAATCC
CTTGTAAATCATTCTATGCCACTTACTTATGCTTTAAAACGATTTGTAAA
CCATGTTAACCACTTTTAAAAGCTTTTAAAATCCCTTGTAAATCATTCTA
TGCCACTTACTTATGCTTTAAAAACGATTGTAAACCATGTT
>RM_As_0024
ACCGAACCGAAACCGAACCGAAAAAAACCGAACCGAACCGAACCGAAAAT
TTNAAAATANCCGAATGGATACTAAATTCTANAACCGAAANAACCGAAAC
CGAACCGGAACCGAACCGAAATATTTCGGGTAACCGAAATACCCGAAATA
CAATTATATATCCAAAAATATTAGTTATTTATAGACCAAATAATCAAAAA
TACTTGAAAAATATATAAAAATAGTAAAAATACTCGAAAATAACCGAAAA
TATCCGAAAATATCCGAAAATACCCGAAA
>RM_As_0025
AGTAGTTTTTACCTAGTTTTTATTTCCGCAGACCTTGTGTTCTAGACTTT
TTGTAATCCGGATTTCTCTTNATCTATTCAGTATTCGCATTCGGTTTCTG
TTCTTGATTTTCGTTTACTGTTGTTCATCCTGTTATCATACTTGCTGTTA
TCATGTTTTCAACCTGTTCAACGTTTATGCTTTCTGCATGATGTCTGAGT
AGTGAATAGGTTTCTGAGGATGGGTTAGAGTAGTGTGGAATCCTTAGTAT
GCTAGGTGGTTGAGTATTGATTGATAGATCCCTTCTGGATTAGTTGTTCT
TAATGCCTATTNCTTTCTGATCAACTGGAATTCGAGCCCAGACATTTCCG
CGCCCAAAAGGTGTTCGATGAAATGTCTGAACCACTAATTCCAGAGATTC
GTGGCTCTATCCCAAGGNATTGGTTGTAGGGAGCGTTTTGGCTTTAACTT
GTTGATTCGTAATGCCTGCTAGGTTAGNTCTCGTCAATGGTGATTGAGTC
TGGGACTAGCTTAGCTTGAGGATCTCTGTCGCGGTGGCACTTAGATTTGG
TTGTTGAACTTGTTGTCTAGGGATAGTTTGTTGAGCNTGTCAACCACCTG
TAGACTGAGGAGACNACACTACTCGATTACCCCATCCTCAGGAATTCTTT
ATCTAATTGATTTCTTTGTTTACTCTACTGTTGTTTACTGCATCCTGTTA
CCTGTTGCTTAGTTTTTGCAATTCTTTCCTGTTACTCGACCTGATACTCG
ACCACCCAGTTGTCTGGCAACAGACTGTGCAGTCGAGTATCCCTGTTTCA
TTTTCTGTCTGTTACTCGACCTGTCACTCGACCACACCCAGTGCTCTGCA
ACGAGCTGTGTTGGTCGAGTGTTTTACTGTTTCTGTTTGATTTTCTGTTT
TCTGCATGTTCACTTAGGACTGCTAGAACACACCAAAACCTGTTATTGCT
TGGCTTGACTTAGTGACTTCTGATCGCATCTCGATTGTTAGCATCACACC
CGNTTGGATTGACAACCTAAAATACTACAACGACATGATAGTGTTTTAGG
ATAATTGACTNAAAAACCTATTATCA
>RM_As_0026
ATGTCTTGGATTTAATTTTAAGTTGAATTTATTTTATATTATTTTGCTTT
ATTGTCTAGGACATGATTCTTGTCCAATATNAGAAATGGCCGAGGACGAG
AACATATTTGTGGCGGATAGTGGACGAGCCACACATTTAAAAGACAAAAG
ATACTTCNTAAATCTCANAATGAAAAACGCCAATATTAGCACCATAGCGG
GTATAGCTAGTCTTATTGAGGGCCACGGTCAAGCCCATATNCTTTTACCA
AAGGGCACGCATCTTGAAATAAGCGATGCCTTATATTCACCCGGCTCAAA
GAGGAGCTTATTGAGTTTCAAAGATATAAGATTGAATGGTTTCCATATTG
AAACAAAGGGTGAAGGGAACAAAGAATTCCTAAATATAATTGAGATCACC
NAAGGACATAAGAAAGTCCTAGAGACTATACCCGCGTTATCCACTGGTCT
CTACTACGCTAAAATCGATATGATCGAAGCTAATATGGCAATGAACAAAG
AGTTCATCGAGGAATTCACTTTATGGCATGACCGGCTTGGCCATCCNGGT
CNAANCATGATGCGTAAANTAATGANTAATTCAAAGGGGCACACCCTAAA
AGAGAAAAGAGTTATCCCTAAGAATCTCACGTGTGAAGCATGTTCACAAG
GGAAACTCATNATAAGGCCATCACCGGCCAAGGTAAATAAAGAGACTTTA
AATTTTCTGGAAAGGATACAAGGAGATATATGTGGACCGATACACCCACC
ATGTGGGACGTTTAGATACTTTATGGTTCTNATTGACGCATCGACAAGAT
GGTCGCATGTTTGTCTNCTATCNACTAGAAACNNAGCGTTTGCNAGGTTA
TTGGCCCAGATAATAAGACTGAGAGCCCACTTTCCAGATTTTCCGCTTAA
GACTATACGTCTAGATAATGCCGGTGAATTCACGTCCCAAGCGTTTAATG
ACTACTGTATGTCCATGGGGGTAAGTGTGGAACATCCCGTAGCNCATGTN
CATACACAGAATGGNTTAGCGGAATCCTTCATTAAACGAATTCAATTGAT
AGCTCGACCATTACTCATGAGGTCGAAGCTTCCAGTAGCCGCTTGGGGAC
ACGCTGTTTTACATGCTTCAGAACTCATACGCATAAGGCCATCTAGTGAA
CATAAATATTCACCATCCCAATTACTCATGGGTCANGAGCCAGACATATC
CCATCTAAAGACTTTCGGGTGTGCCGTATATGTACCGATTGCNCCACCAC
ANAGAACAAAGATGGGACCTCAAAGGAGGATGGGAATATACGTTGGATNT
GATTCTCCCACCATNATTAAGTATCTAGAGCCAACTACGGGTGATCTATT
TANGGCTNGNTNCGCGGATTGTCATTTTAATGAATCCGAATTTCCNACNT
TAGGNGGAGAGACGAACAAGCTGGGTAAAGATATAAAAGAAATATCATGG
AATCAAACATCCTTGAATTGGCAAGATCCTCGGACTCCGGCATGTGAATC
AGAGGTCCANAAGATNATACATTTGCAAAANCTAGCTAATGAATTGCCAG
ATTCNTTTGCTGACCCAAAGAGAGTNACGAAATCGTACATACCAGCTTGT
AAATGCNCCAGTACGTATTGATGTCCGNAAGGGAANCAATCAAATTGCTA
CAGAGTCTAACGCACGNAAGAAACGTGGTAGACCAATAGGTTCCAAAGAT
AAAAATCCTCGAAAANNAAAGAAAGGTGCAATAGGAAACGAGGTTAAGGA
AACCATAGACATGGNCGAGCCGGCAGGCCCTAAGGAACCGAATAATGAGG
CTTGGGACGCCAANCCTCANGGTCCTGAAGGTACTGACGATAATGAGATC
TCAATNAACTATATCATGTCTGGAATATAATGGAACAATAAAGATGTCGA
CATACGATGAAATATTTGCGTACAAGGTAGCAATCGAAATAAATGAGGAT
CANGANCCNANGTCTATATTAGAGTGCACNCAAAGACCTGATTGGCTAAA
ATGGAAAAANGCCATAAACGTGGAGTTAAGNTCNCTAAANAAAAGAGATG
TNTTTGGNCCTATTAAGGACACCATCTGAGATAAAACCAGTNGGACACAA
GTGGGTCTTTGTGAGGAAGAGAAATGAGAATAATGAAATCGCGAGATATA
AGGCACGGCTTGTNGCACAAGGATTCTCACAAAGACCGGGGATAGATTAT
GAAGAGACATACTCCCCTGTGGTGGATGCAANGACATTTAGGTNCTTGAT
AAGTCTGGCAATAAGAGAAANACTTGATTTGCGGCTAATGGATGTAGTGA
CCGCATATTTATATGGTCCACTGGATAATGAATATATATGAGATTACCAG
AGGGTATTGAGCTCAAAGATAAAGATAAGAAAGGGTCTCGGGACCAATAC
TGCATAAGGCTGAACAAATCGCTTTACGGACTGAAACAANGCGGGCGCAT
GTGGTACAATNGNTTAAGCGATTACCTAGTCAGAGAAGGNTATAAAAATG
ATCCCATCNGCCCATGTGTCTTCATNAAGAAATTCGCAAACAAAGGATTT
GTGATCATAGCAGTATATGTGGATGATTTGAACATCCTTGGAACCTCTGG
GGAAATCGCCCAAACAGTCGAATATCTAAAGAAAGAATTCGAGATGAAAG
ACCTAGGCAAGACAAAATTCTGTTTGGGATTGCAACTTGAGTACGTGAAT
GATGGAATCCTTGTGCATCAAAAGGCATATACTGAAAAAGTACTCAAGAG
ATTCAATATGGACAAGGCCCACCCATTGAGCAGCCCAATGGTGGTGAGAA
GCCTCGGATTGGATAGTGATCCATTCGGTCCAAAGAAGGACGANGAAGAA
GTTCTCGGTCCCGAAGTGCCATACCTCAGTGCCATAGGAGCGTTAATGTA
TCTGGCTAGCCGCACTAGACCAGATATATGTTTTGCCGTGAACCTCCTNT
CNAGATTCAGTTCATGNCCNACCCGAAGGCACTGGAACGGGATNAAACAC
GTCTTNCGTTATCTNCAAGGTACTATTGATTTGGGNTTATTTTATNCTAG
CATAACAAAGAGTTTGGTTTAGTTGGTTTTGCNGATGCAGGATATCTATC
AGATCCGCATAATGGCAGGTCACAAACNGGNTACGTGTTTACGCACGGGG
AACCGCGATCTCGTGGCGTTCAACGAAGCAGACTATCGCCGCCACTTCNT
CNAACCACGCGGAGATNNTNGCGNTTCATGAAGCCAGCCGNGAGTGTGTG
TGGCTNAGATCNATGACTCANCACATNCAAGAAGCAAGTGGNATGGNCGC
AGAGAAGGAGCCAACGATCATGTACGAAGACAACGCNGCATGCGTCGCTC
AACTCAAAGACGGCTACATCAAGGGCGATAGGACGAAGCACATCCTNCCA
AAGTTCTTCTCCACNCANGACTTGCAGAAGGACGGAGAAGTTCGAGTGGT
ACAAGTCCGNTCAAGTGACAATNCAGCCGACCTATTCACCAAGGCGCTNC
CNACNTCGACATTCAGGAAGCTCACGCATCAGATCGGAATGCGGAGACTT
AAGGACTTACAGGGATGACCAAATCAGGGGGAGTAATACGTGCTGTACTC
TTTTTCCCTTATCATGGTTTTGTCCCAATGGGTTTTCCTGGTAAGGTTTT
TAACGAGGCAGCATCCCCAAGCGTATTACTGAGATCCTTTGGCATCTACA
CGGTTATGTCATCCAAGGGGGAGTGTTATAAATCACATGTTGGATGGACT
CCATAACCGTGGGCCTAATCCATATTCTAGAAGGCCCATGTCCATGTCCT
TGAAGGCCCAGGCCCATGTTCTAGAAGATTCTCCTTATGACGGTCTATNT
TGTACTTAGTGGGCTTTCGGGCTTT
>RM_As_0027
AAAAAATAACCGTCAATATTTTAACGGAAAGTTGCGATAAAAAGACACAA
CCGAGAAAAATAACCGTCAATATTTTAACGGAAAGTTGCGATAAAAAGAC
ACAACCGAAAAAA
>RM_As_0028
CGAGGATTCGTCGACCAGGGGTTGAAATCGTCGACCGGGTCCGAGAATTC
GTCGACCGGGTCCGAGGAATCGTCGACCAGGACTNGGAATCGTCGAGGAA
AATCTACCGGGTCCGAGGANTCGTCGACCAGGAGTTGAAATCGTCGACCG
GGTCCGAGGAATCGTCGACCGGGTCCGAGGAGTGGTCGAGGATTTGTCGA
CCAGGGGTTGAAATCGTCGACCGGGTCCGAGAATTCGTCGACCGGGNCCG
NGGAATCGTCGACCAGGACGATGAATGGTCGATGAAAATCTATCGGGTTC
GAGGAATGGTCGACCAGGAGTTGAAATCGTCGACCGGGTCCGAGAATTCG
TCGACCGGGCCGAGGAGTGGTCGAGGATTTGTCGACCAGGAGTTGAAATC
GTCGACCGGGACCGAGAATTCGTCGACCAGGACGGCGGAACCCTCGACCA
GGACGATGAATGGGCGATGAAAATCTATCGGGTTCGAGGAATGGTCGACC
AGGGGTTGAAATCGTCGACCAGGTCCGAGACTTCATCGACCGGGTCCGAG
GATTCGTCGACCAGGACGGCCGGATGTCCGAGAAAAAAAAATGTTGCCGA
ATAACTTTCGAAAATCATCGGATATGATGCAATGTTTTGTGATCGAATCT
CTTAAAATACATCAATAAAGAGTTTAGGATGTCAAGTTTGCATCAAATAT
GCCCACGGAGCCCCGACTAGACCATGAAAATCCGATGTTGTATCAGGTCA
AATGACCTAGCTAGAGGTGTCAGAAAATTACGTAAATTTACCAGAAAATA
GGATTTAGTATCCTTATGATGCATGCCAAAAAGAATTTTCAAATTCCAAG
TATTTCTTTTTTTTTGGCACCGGTGTCTCCTCAGACATTTCAATGTCCGT
TGGTGCCAAGAGGGAAAAGGGCTATTAAGCTATATAGGGGGGTGGGTGTT
GAGGGAGTCTGGGCAGTCCGTGGGAACCCCCTTTATCGGTTCGGACTTGG
GTAGCGATCGAGGGATGGTATCGGATATCGACACGAGGAATGACCGACCG
TCCGGCCGCCGGGATTTTCGCCGGAAAACTTTTCCGGCGACTTTTCCGGC
GATCGGTTTTGTTGCCTTTTTCCGAGTTTTCTCAGCAGTTCTCGGACAAA
AACTGCTGAATCGTCGAGGAGAATGGGCTTGCCTTGCGTGGGCTGCCATT
AGTTCTTCGAGGCGTTAGGGTGGCGGCGGTATAAAAGTGTCGGAGTTTTT
TCAGCAGTTCTCGGACAAAAATTGCTGAGTGGCCGAGAAGAATGGGCGTG
TCATGCGTGGGCTGACACGGATTCTTCGAGGCCTNGGGGTGGCGGTATAT
TGGGAAACTTGTTCGCATGGTATTACCGAGATGTCCCCACGGGCATCGTT
TCACCCCGTCGCCGAAGAGAATGGGCGTGTCATGACATGGGCTGACATGG
ATTCTCCTAGGCCGTTTGGGTGGCGGTATANTCGNNNTGCGCACGAAATA
CCGAGATGTCCCCATGGGCATCGATTCCACCCGCCTAGGTTGGATGGGCG
TGCTTCGTTGGAAAGCATGGATCCGCCTAGGCTGTCCCGAGTGTGAGCGA
GGTGTGAGTGTCGCCCATGGGCATCGACACCTTGCGGCTAGGAACTGGAA
CGAGACGGGTAGCAAAGATTTCGAGTAGCACTTCATACTACCGTGGGTTT
TTTAAACCTTCCCCTAGTTTTGTCGATGTTATTCCGAGAATTAGCAAACC
GTAACGAAGATGTTCTTGGCAACCATCTTTTGATGGGAGTCCGGCTGTTC
GANAGCCGGCCAAGGGTGATGAACGAAATGTGAACCCTTGTCTCGCCTAG
GTTGGATGGGCGTGCTTCGTTGGAAAGCATGGATCCGCCTAGGCTGTCCC
GAGTGTGAGCGAGGTGTGAGTGTCGCCCATGGGCATCGACACCTTGCGGC
TAGGAACTGGAACGAGACGGGTAGCAAAGATTTCGAGTAGCACTTCATAC
TACCGTGGGTTTTTTAAACCTTCCCCTAGTTTTGTCGATGTTATTCCGAG
AATTAGCAAACCGTAACGAAGATGTTCTTGGCAACCATCT
>RM_As_0029
CGTTGGAAAGCATGGATCCGCCTAGGCTGTCCCGANGGTNTCTCGCGCTT
GTGCGGCTTTGGCTCGGATTCGTCCGTCTTCTCTCTTCTCAGCCGAGTAC
TTCGGTAGGTTAGTCGGGGAACGATTGATGNTTTTGGGTCAATTGAACGT
TCGGCGTATGAGTGGTGATCGGATAGCTAGTGTTCGTAGGCTCCGTGCTC
GCGCACCGAACTACCTACCACCTATCCTTCTCAGTTAATTCACGGGCGAT
GTTACGCTCGATGATCGGNTCCGGGGCCTGTGTTTCGTACCTAACTNGAA
GGNATTGTTGAGTTCGGTTTACACCTTTGCCCGCGGCNTCTCCTTCGTGG
GGAAGTCGTGGGCACAAANATCGGCNCTTGTTCACCTCTCGNCATCGCAT
TTGTTGCCTTGCTCGCATTGGTGAATGAGTTGCNGGTTGAAATCTCGGAT
GCGGAAAAGTTGTCGACGGTGACTCGAAGTGATTCAGTCCCGCCAAAGCT
CATCCGTCCTTCGGGCAAAAGATGACGGTCAAGACCTCGTCCTTTCTCTC
TTTCCNTTGCGTTTGNGAGGATGTGNCGGGGAATTGCCGTGATCGATGAA
TGCTACCTGGTTGATCCTGCCAGTAGTCATATGCTTGTCTCAAAGATTAA
GCCATGCATGTGTAAGTATGAACGAATTCAGACTGTGAAACTGCGAATGG
CTCATTAAATCAGTTATAGTTTGTTTGATGGTAACTACTACTCGGATAAC
CGTAGTAATTCTAGAGCTAATACGTGCAACAAACCCCGACTTNTGGAAGG
GGCGCATTTATTAGATAAAAGGTCGACGCGGGCTCTGCCCGTTGCTCTGA
TGATTCATGATAACTCGACGGATCGCATGGCCTCTGTGCTGGCGACGCAT
CATTCAAATTTCTGCCCTATCAACTTTCGATGGTAGGATAGTGGCCTACC
ATGGTGGTAACGGGTGACGGAGAATTAGGGTTCGATTCCGGAGAGGGAGC
CTGAGAAACGGCTACCACATCCAAGGAAGGCAGCAGGCGCGCAAATTACC
CAATCCTGACACGGGGAGGTAGTGACAATAAATAACAATACCGGGCTCTT
TCGAGTCTGGTAATTGGAATGAGTACAATCTAAATCCCTTAACGAGGATC
CATTGGAGGGCAAGTCTGGTGCCAGCAGCCGCGGTAATTCCAGCTCCAAT
AGCGTATATTTAAGTTGTTGCAGTTAAAAAGCTCGTAGTTGAACCTTGGG
ATGGGTCGGCCGGTCCGCCTTTGGTGTGCACCGGTCGGCTTGTCCCTTCG
GTCGGCGATACGCTCCTGGTCTTAATTGGCCGGGTCGTGCCTCCGGCGCT
GTTACTTTGAAGAAATTAGAGTGCTCAAAGCAAGCCTACGCTCTGGATAC
ATTAGCATGGGATAACATCATAGGATTTCGATCCTATTGTGTTGGCCTTC
GGGATCGGAGTAATGATTAACAGGGACAGTCGGGGGCATTCGTATTTCAT
AGTCAGAGGTGAAATTCTTGGATTTATGAAAGACGAACAACTGCGAAAGC
ATTTGCCAAGGATGTTTTCATTAATCAAGAACGAAAGTTGGGGGCTCGAA
GACGATCAGATACCGTCCTAGTCTCAACCATAAACGATGCCGACCAGGGA
TCAGCGGATGTTGCTTATAGGACTCCGCTGGCACCTTATGAGAAATCAAA
GTTTTTGGGTTCCGGGGGGAGTATGGTCGCAAGGCTGAAACTTAAAGGAA
TTGACGGAAGGGCACCACCAGGAGTGGAGCCTGCGGCTTAATTTGACTCA
ACACGGGGAAACTTACCAGGTCCAGACATAGTAAGGATTGACAGACTGAG
AGCTCTTTCTTGATTCTATGGGTGGTGGTGCATGGCCGTTCTTAGTTGGT
GGAGCGATTTGTCTGGTTAATTCCGTTAACGAACGAGACCTCAGCCTGCT
AACTAGCTACGTGGAGGCATCCCTTCACGGCCGGCTTCTTAGAGGGACTA
TGGCCGTTTAGGCCAAGGAAGTTTGAGGCAATAACAGGTCTGTGATGCCC
TTAGATGTTCTGGGCCGCACGCGCGCTACACTGATGTATTCAACGAGTTC
ACACCTTGGCCGACAGGCCCGGGTAATCTTTGAAATTTCATCGTGATGGG
GATAGATCATTGCAATTGTTGGTCTTNAACGAGGAATTCCTAGTAAGCGC
GAGTCATCAGCTCGCGTTGACTACGTCCCTGCCCTTTGTACACACCGCCC
GTCGCTCCTACCGATTGAATGATCCGGTGAAGTGTTCGGATCGCGGCGAC
GTGGGTGGTTCGCCGCCCGCGACGTCGCGAGAAGTCCACTAAACCTTATC
ATTTAGAGGAAGGAGAAGTCGTAACAAGGTTTCCGTAGGTGAACCTGCGG
AAGGATCATTGTCGATACCTGTCCAAAACAGAACGACCCGCGAACCAANG
ATCACCACTCTCGGTGGGCCGGTTTCTTAGCCGATCCCNTGCCCGCCGGA
TCCGTGGTTTCGCGTATCGNCNTGGTCGGGAGCTTTTATCTCGGTCTTGT
CGTGCGCGTTGCTTCCGGATATCACAAAACCCCGGCACGAAAAGTGTCAA
GGAACANGCAAACGAACGGCTGGCATTCGCCTCCCCGGAGACGGNGTGTG
NGCGGATGCTGTGCCGCGANNTGAAGTCTAAAACGACTCTCGGCAACGGA
TATCTCGGCTCTCGCATCGATGAAGAACGTAGCGAAATGCGATACTTGGT
GTGAATTGCAGAATCCCGTGAACCATCGAGTCTTTGAACGCAAGTTGCGC
CCCAAGCCTTCTGGCCGAGGGCACGTCTGCCTGGGTGTCACAAATCGTCG
TCCCCCACNNTCCTTTGCNGATGCGGGACGGAAGCTGGTCTCCCGTGTGT
TACCGCACGCGGTTGGCCTAAATCCGAGCCAAGGACGCCTGGAGCGTNCC
GACATGCGGTGGTGAACNTGATCCATTNNATNTTGTCGGTCGCTCCTGTC
CGGAAGCTGTAGATGACCCAAAGTCCNTNNAGCGACCCCAGGTCAGGCGG
GATTACCCGCTGAGTTTAAGCATATCAATAAGCGGAGGAAAAGAAACTAA
CAAGGATTCCCTTAGTAACGGCGAGCGAACCGGGAAGAGCCCAGCTTGAA
AATCGGACGTCTTCGGCGTTCGAATTGTAGTCTGGAGAAGCGTCCTCAGC
GACGGACCGGGCCTAAGTTCCCTGGAAAGGGGCGCCAGAGAGGGTGAGAG
CCCCGTCGTGCCCGGACCCTGTCGCACCACGAGGCGCTGTCTACGAGTCG
GGTTGTTTGGGAATGCAGCCCCAATCGGGCGGTAAATTCCGTCCAAGGCT
AAATACGGGCGAGAGACCGATAGCGAACAAGTACCGCGAGGTAAAGATGA
AAAGGACTTTGAAAAGAGAGTCAAAGAGTGCTTGAAATTGTCGGGAGGGA
AGCGGATGGGGGCCGGCGATGCGTCCCGGTCGGATGCGGAACGGAGCAAT
CCGGTCCGCCGATCGATTCGGGGCGTGGACCGACGCGGATTACGGCGGCG
GCCTAAGCCCGGGCTTTTGATACGCCCGCGGAGACGTCGCTGCCGTGATC
GTGGTCTGCAGCACGCGCCTTAACGGCGTGCCTCGGCATCNGCGTGCTCC
GGGCGTCGGCCTGTGGGCTCCCCATTCGACCCGTCTTGAAACACGGACCA
AGGAGTCTGACATGTGTGCGAGTCAACGGGTGAGTAAACCCGTAAGGCGC
AAGGAAGCTGATTGGCGGGATCCCTCGCGGGTGCACCGCCGACCGACCTT
GATCTTCTGAGAAGGGTTCGAGTGTGAGCATGCCTGTCGGGACCCGAAAG
ATGGTGAACTATGCCTGAGCGGGGCGAAGCCAGAGGAAACTCTGGTGGAG
GCCCGCAGCGATACTGACGTGCAAATCGTTCGTCTGACTTGGGTATAGGG
GCGAAAGACTAATCGAACCATCTAGTAGCTGGTTCCCTCCGAAGTTTCCC
TCAGGATAGCTGGAGCTCGGACGCGAGTTCTATCGGGTAAAGCCAATGAT
TAGAGGCATTGGGGGCGCAACGCCCTCGACCTATTCTCAAACTTTAAATA
GGTAGGACGTGTCGGCTGCTTTGTTGAGCCGTCACACGGAATCGAGAGCT
CCAAGTGGGCCATTTTTGGTAAGCAGAACTGGCGATGCGGGATGAACCGG
AAGCCGGGTTACGGTGCCCAACTGCGCGCTAACCTAGAACCCACAAAGGG
TGTTGGTCGATTAAGACAGCAGGACGGTGGTCATGGAAGTCGAAATCCGC
TAAGGAGTGTGTAACAACTCACCTGCCGAATCAACTAGCCCCGAAAATGG
ATGGCGCTTAAGCGCGCGACCTATACCCGGCCGTCGGGGCAAGAGCCAGG
CCTCGATGAGTAGGAGGGCGCGGCGGTCGCTGCAAAACCTAGGGCGCGAG
CCCGGGCGGAGCGGCCGTCGGTGCAGATCTTGGTGGTAGTAGCAAATATT
CAAATGAGAACTTTGAAGGCCGAAGAGGGGAAAGGTTCCATGTGAACGGC
ACTTGCACATGGGTTAGTCGATCCTAAGAGTCGGGGGAAACCCGTCTGAT
AGCGCTTAAGCGCGAACTTCGAAAGGGGATCCGGTTAAAATTCCGGAACC
GGGACGTGGCGGTTGACGGCAACGTTAGGGAGTCCGGAGACGTCGGCGGG
GGCCTCGGGAAGAGTTATCTTTTCTGTTTAACAGCCTGCCCACCCTGGAA
ACGGCTCAGCCGGAGGTAGGGTCCAGCGGCTGGAAGAGCACCGCACGTCG
CGTGGTGTCCGGTGCGCCCCCGGCGGCCCTTGAAAATCCGGAGGACCGAG
TGCCGCTCACGCCCGGTCGTACTCATAACCGCATCAGGTCTCCAAGGTGA
ACAGCCTCTGGTCGATGGAACAATGTAGGCAAGGGAAGTCGGCAAAATGG
ATCCGTAACTTCGGGAAAAGGATTGGCTCTGAGGGCTGGGCTCGGGGGTC
CCAGTTCCGAACCCGTCGGCTGTCGGCGGACTGCTCGAGCTGCTTCCGCG
GCGAGAGCGGGTCGCCGCGTGCCGGCCGGGGGACGGACTGGGAACNGCTC
TCTCGGGAGCTTTCCCCGGGCGTCGAACAGTCAGCTCAGAACTGGTACGG
ACAAGGGGAATCCGACTGTTTAATTAAAACAAAGCATTGCGATGGTCCCT
GCGGATGCTAACGCAATGTGATTTCTGCCCAGTGCTCTGAATGTCAAAGT
GAAGAAATTCAACCAAGCGCGGGTAAACGGCGGGAGTAACTATGACTCTC
TTAAGGTAGCCAAATGCCTCGTCATCTAATTAGTGACGCGCATGAATGGA
TTAACGAGATTCCCACTGTCCCTGTCTACTATCCAGCGAAACCACAGCCA
AGGGAACGGGCTTGGCAGAATCAGCGGGGAAAGAAGACCCTGTTGAGCTT
GACTCTAGTCCGACTTTGTGAAATGACTTGAGAGGTGTAGGATAAGTGGG
AGCTTCGGCGCAAGTGAAATACCACTACTTTTAACGTTATTTTACTTACT
CCGTGAGTCGGAGGCGGGGTACAACCCCTGTTTTTGGNCCCAAGGCTCGC
TTCGGCGGGTCGATCCGGGCGGAGGACATTGTCAGGTGGGGAGTTTGGCT
GGGGCGGCACATCTGTTAAAAGATAACGCAGGTGTCCTAAGATGAGCTCA
ACGAGAACAGAAATCTCGTGTGGAACAAAAGGGTAAAAGCTCGTTTGATT
CTGATTTTCAGTACGAATACGAACCGTGAAAGCGTGGCCTATCGATCCTT
TAGACCTTCGGAATTTGAAGCTAGAGGTGTCAGAAAAGTTACCACAGGGA
TAACTGGCTTGTGGCAGCCAAGCGTTCATAGCGACGTTGCTTTTTGATCC
TTCGATGTCGGCTCTTCCTATCATTGTGAAGCAGAATTCACCAAGTGTTG
GATTGTTCACCCACCAATAGGGAACGTGAGCTGGGTTTAGACCGTCGTGA
GACAGGTTAGTTTTACCCTACTGATGCCCGCGTCGCGATAGTAATTCAAC
CTAGTACGAGAGGAACCGTTGATTCGCACAATTGGTCATCGCGCTTGGTT
GAAAAGCCAGTGGCGCGAAGCTACCGTGCGCTGGATTATGACTGAACGCC
TCTAAGTCAGAATCCGGGCTAGAAGCGACGCATGCGCCCGCCGCCCGATT
GCCGACCCTCAGTAGGAGCTTNGGCTCCCAAAGGCACGTGTCGTTGGCTA
AGTCCGTTCGGCGGAAGCGTCGTTCGGACCGCCTTGAATTATAATTACCA
CCGAGCGGCGGGTAGAATCCTTTGCAGACGACTTAAATACGCGACGGGGT
ATTGTAAGTGGCAGAGTGGCCTTGCTGCCACGATCCACTGAGATTCAGCC
CTTTGTCGCTAAGATTCGACCCTCCCCNAAGTCNCTCCAAAAAAAACAAT
NCCCAATTCTACACAAGTGTTTATACACTAGCAAAGCAANAGCTCCCNAA
CGAATTCCCAACTTTAAACACGAGCTCGTCCCNCGAGGTTNAATGTTATC
ACTTGGTAGTATAGATTCCGGACCTCGCCAAGTGNTTTGAAAACCCGCAA
CGCTCGCAAAGGTGCNTAGTGGGAANANTAAGTGAAGAGACAGACTTGTC
CAAAACGCCCACCACGAAGGTGCATAGTGAGAAGAGTAAGTCAAGAGATA
GACTTGTCCAAAAAGAAACGGAAGAGAAAGCTTGGGGAGACGCTCACGAA
GGTGCATAGTGAGAAGAGTAAGTCAAGAGATAGACTTGTTCAAAAAGAAA
CAGAAGAGAATGCTTGGGGTTACGCTCACGAAGGTGCATAGTGAGAAGAG
TAAGTCAAGAGATGGAAAAAAAGATACACGGACTTGTTCAAAAATGAAAC
AAAAGAGAATGCTTGGGGAGATAGAAGTGTGAGATAGTTCTCAAGCTAAG
AAAGTTGTAAAAGCTAAGAACCAGGACGAGGAGTGGTCCGAGGATTCGTC
GACCAGGAGTTGAAATCGTCGACCGGGTCCGAGAATTCGTCGACCGGGTC
CGAGGAATCGTCGACCAGGACGATGAATGGTCGATGAAAATCTATCGGGT
TCGAGGAATNGTCGACCAGGAGTTGAAATCGTCGAACCGGGTCCGAGAAT
TCGTCGACCAGGACGAGGAGTCGTCGACCGGGTCGAGGATTTGTCGACCA
GGAGTTGAAATCGTCGACCGGGTCCGAGAATTCGTCGACCGGGNCGGCGG
ANTCCTCGACCAGGACGATGAATGGNCGATGAAAATCTATCGGGTTCGAG
GAATGGTCGACCAGGGGTTGAAATCGTCGACCGGGTCCGAGANTTCGTCG
ACCGGGCCGAGGAGTGGTCGAGGATTCGTCGACCAGGTCCGAGACTT
>RM_As_0030
CATGTTGTTTGTTTCNNTCATCATGTCTGAGTAGTCTNCTTGTTAGGTTT
AGGGNTTCTCATTAGGGATTTAGATGGATTAGTAGATCGACNACCTGTTA
GGATTATCTNTAGAGTTCTTCATCTTGATTGTTCTTAATGCTAGTTCTAG
AGTAATTAACTAGAACTTGATCTTAGGATAATAGGTATGCCCGCCATAGG
TATCTGTTACTGGAACTATCTTAGATGAGCAGAAATTACTAGGTACGTTC
GAGAGGTGGTTTAGGAATATCTAGTGAACNTATCGAACTTGTTNATAATG
CNTGTTTAGTTCTAGGAGTTTACANNCGAGAGTTGGAACTTCCTGCTATT
AGGCATAGNGAGTCATTCGCGCGAGAGCCGGTTGGCTATAAATTAGTGAT
TTGAGTTCNAGAACGGTTCGATAACAATCCTAATTAATTCGCTAGATCTA
CTATTCATTTATTTCCTGAGAATTCCCTAAGCCTGACGCTTTNATCCATC
TGATTTACAACCGATTTACTTGCTTGCTTTTATTTAATTTACTTAATTTC
TTGTTTAGCTTAATTCGAAACCTATTAGTCTATTGTGTGAACACGAGAGC
TTTGTGGAATTCGACCCTTAAGTGCTACAATCGATCTCTTATTTGAGAGA
GTAGTCTTAGGGTAATTTGANCCATATCA
>RM_As_0031
ATCTATATATAATAGCAATCTAATAAATACCATTTGCACATCTGAACGGT
TGCGTCTTTTTATCGCAACTTTTCGTTAATGTTTTTATTAATTAAAATAT
ATATTTTACGGTTGCGTTTTTTTATATAAATTGCANTCCGAATATTTTCT
ACGGTTGCGTTTTTTATCGTAACTCTTCATAAACAGTTGCAACCGCTTAT
TCGAACCATTGCAATATTTAGTTTATTTACGAACCATTGCAACCTTTGGT
TTATATATTTAGTTTATTTCACGAACAATTGCAACTTTTGGTTTATTTTA
TAAATCGCTATAACATTTAATTATCTACCGTCGCGTCTCTCGGTGTAACT
TTTCATAAATTATTATTTTAATTCTTAATTTTTAATTACTAAAATGTATT
TAAATGAGATTGTAACCGTTTAATTGAACCGTTGCAACATTTGGTTTATT
TGACGAATCATTGCAACTTTTGGTTTTGTTTTACGAACCATTGTAATCTT
TAGTNTATTTGACGAACCATTGCAACATTTGGTATANTTGACGAACCGTT
GCAGCTTTTGGNATATTTGATATCTACGGTCGCGTCTCTCGGATAAGTTC
GTCATATTTTTAAAAAATATTTAANTACTAAAATATATTTAAATGAATTG
TTGTTACCGTTTAATTTAACACAATAGCATTTGGTTTATTTGACGTTGAA
CGTTTTGGCTTATTTATCGAACCGTTGTAATATTTGGTTTATTAGTTTAT
GCTTTTTGCACTTGGGAATAGTTTTTTAGTTACAAATTATTGTTTTTCTA
ATATTAATATACTTAATAAATGCTTGTGAGGGTTTTCTTTATCATAATTT
TTGTAAAATATATATTGATTTGTTATTAAAAAAATTCAAAATTATTACAA
TTCATTATGATTTTTTCGTTTGATATTTTTTTAAACGATTTTTGAAATAT
ATTCCCCCGCGACATCGCGGGGGTCCTGAGTCCTAGTATTAATA
>RM_As_0032
TGTTAAGTTCTATGGGCTTCCAACTCAAAACCAATTGGCAATGAGTGGAG
TGGCCCATATCCCTTTATATATTACTTAGGATCCCTTCCAACTTCCGATG
TGGGACATTATGTCCTAATACGCCCCCTCGAGATGATGGCTCTTTGGCCA
TTGATCTCGGAATGTTCGGGCTTAGATCGACGGCATCAATTTTGGGCCTC
GTCGATGATTGGACCATCTTTGGGTCGGATCGGGTTGGACATGTGTGGAT
CGGGCTCTGATACCATGTTAAGTTCTATGGGCTTCCAACTCAAAACCAAT
TGGCAATGAGTGGATTGGCCCATATCCCTTTATATATTACTCANGATCCC
TTCCAACTTCCGATGTGGGACATTA
>RM_As_0033
GAATTTTGGAAGCTTTTCAGCAATGAAGATCNTNAAGGACGTTTTTCAGA
AGTGGTGTCGATCGACACCACNCCTGTGTCGATCGACACCATATTGCGGC
CAAGAGAATTCTCGTTTTCTACAAAGTCTGTGCGAAGCCCAGAAGACTTC
CCTATTTGCAAANTAGTCCCTGCACGTTTTTAGTCACATATATATAATTG
TTTGGTCATTGTTTAGACCTAAGTTTTGTTTTAGAGNTTTTTACACATTT
TGAGAGAAGAATCCAATCCCTTTAGAGAAGATTTTCTGAACTCCCTTACT
TTTATTCTTAATTCGTTNATGCNTTCTATTCAANCATGTTNTTTGTTTCN
NTCATCATGTCTGAGTAGTCTNCTTGTTAGGTTTAGGGNTTCTCATTAGG
GATTTAGATGGATTAGTAGATCGAAACCCCTTAGGATTATTCTTAGAGTT
CTTCATCTTGATTGTTCTTAATGCTAGTTCTAGAGTAATTAACTAGAACT
TGATATTAGATAATAGGTATGCCCGCCATAGGTATCTGTTACTGGAACTA
TCTTAGATGAGCCTAGGATTTAGAAAACAGGTGTGCTCATAGAAGGGTCT
GGTCTAGATACTAGGTGAACTNATCGAACTCGTTNATAATGCATGCTTTA
GTNTAGGATTTCTCGGCTTCTCCGGTTATCTAGCTNTAGGCATAGNGAGT
TTCGCGGAACGCCACCGGTTACTCTATAATTATGGTTTGAGTTCNAGAAC
GGTTCGATAACAATCCTAATATTNGCTAGATCTACTATTTATCTATTTCC
TGAGAAATTCCCTAAACCTGACGCTTTAATCACTTGAATCTACAACTCGT
TTACTTGCTTATTTGTCTTTTACATTCAATTACTTCGTTTAGCTTAATTC
GAAACCGTTAAGTCTATTGTGTGAACAAGAGAGCTTTGTGGAATTCGACC
CTTAAGTGCTAACAACGATCTCTTATTTGAGAGAGTAGTCTTAGGGCAAT
TTGANCCATATCA
>RM_As_0034
AAAATCGATATGATCGAAGCTAATATGGCAATGAACAAAGAGTTCATCGA
GAAATTCACTTTATGGCATGACCGGCTTGGCCATCCNGGTCANAATATGA
TGCGTAAANTAATGANTAATTCAAAGGGGCACACCCTAAAAGAGAAAAGA
GTTATCCCTAAGAATCTCACGTGTGAAGCATGTTCACAAGGGAAACTCAT
NATAAGGCCATCACCGGCTAAGGTAAATAAAGAGACCTTAANTTTTCTGG
AAAGGATACAAGGAGATATATGTGGACCGATACACCCACCATGTGGGACG
TTTAGATACTTTATGGTTCTCATTGACGCATCGACAAGATGGTCGCATGT
TTGTCTCTTGTCTACTAGAAACCAAGCGTTTGCTAGGTTATTGGCCCAGA
TAATAAGACTGAGAGCCCACTTTCCAGATTTTCCGCTTAAGACTATACGT
CTAGATAATGCCGGTGAATTCACGTCCCAAGCGTTTAATGACTACTGTAT
GTCCATGGGGGTAAGTGTGGAACATCCCGTAGCNCATGTNCATACACAGA
ATGGNTTAGCGGAATCCTTCATTAAACGAATTCAATTGATAGCTCGACCA
TTACTCATGAGGTCGAAGCTCCCAGTAGCCGCTTGGGGACACGCTGTTTT
ACATGCTTCAGAACTCATACGCATNAGGCCATCTAGTGAACATAAATATT
CACCATCCCAATTACTCATGGGTCANGAGCCAGACATATCCCATCTAAAG
ACTTTCGGGTGTGCCGTATATGTACCGATTGCNCCACCACANAGAACAAA
GATGGGACCTCAAAGGAGGATGGGAATATACGTTGGATNTGATTCTCCCA
CCATNATTAAGTATCTAGAGCCAACTACGGGTGATCTATTTANGGCTNGN
TNCGCGGATTGTCATTTTAATGAATCCGAATTTCCNACNTTAGGNGGAGA
GACGAACAAGCTGGGTAAAGATATNAAAGAAATATCATGGAATCAAACAT
CCTTGAATTGGCAAGATCCTCGGACTCCGGCGTGNGAATCAGAGGTCCAN
AAGATNATACATTTGCAAAANCTAGCTAATGAATTGCCAGATTCNTTTGC
TGACCCAAAGAGAGTNACGAAGTCGTACATACCAGCTTGTAAATGCNCCA
GTACGTATTGATGTCCGCAAGGAACNCAATCAAATTGCTACAGAGTCTAA
CGCACGTAAGAAACGTGGTAGACCAATAGGTTCCAAAGATAAAAATCCTC
GAAAANNAAAGAAAGGTGCAATAGGAACCGAGGTTATTAAGGAAACCATC
CTAGACATAGAGAAAGGCCGCGGCCGGCCCTAAGGTACAGGTACCGNATA
ATGNGGCTTGGGACGCCAAGCCGCAAAGTATTGAAGGNCTTGACAATAAG
AGATCTCGATAGACTATATCATGTCTGGAATATAATGGAACACANAAGAA
ATGTCGACATAAGATAATTTTGCGCACAAGGTAGCAACTGAAATAAATGA
GGATCANGAGCCCACGTCTATANTAGAGTGCACTCAAAGACNTGATTGGC
TAAAATGGTANAAGACCATAAAACGTGGAGCTAAGAATCATTAAAAGAGA
TGTTTGGTACAAGGACCATCGAAAACCAGTNGGACACAAGTGGGTCTTTG
TGNGGAAAAGAAATGAGAATAATGAAATCGCGAGATATAAGGCACGGCTT
GTNGCACAAGGATTCTCACAAAGACCGGGAATAGATTATGAAGAGACATA
CTCCCCTGTGGTGGATGCAANGACATTTAGATTCTTAATAAGTCTGGCNA
TATAATAAAGAGAAAGACTTGATTTGCGGCTAATGGATGTAGTGACCGCA
TATTTATATGGGTCCACTGGATAATATATATGAGATTACCAGAGGGTATT
GAGCTCAAAGATAAAGATAAGAAAGGGTCTCGGGACCAATACTGCATAAG
GCTGAACAAATCGCTTTACGGACTGAAACAANGCGGGCGCATGTGGTACA
ATNGNTTAAGCGATTACCTAGTCAGAGAAGGNTATAAAAATGATCCCATC
NGCCCATGTGTCTTCATNAAGAAATTCGCAAACGAAGGATTTGTGATCAT
AGCAGTATATGTGGATGATTTGAACATCCTTGGAACCTCTGGGGAAATCG
CCCAAACAGTCGAATATCTAAAGAAAGAATTCGAGATGAAAGACCTAGGC
AAGACAAAATTCTGTTTGGGATTGCAACTTGAGTACGTGAATGATGGAAT
CCTTGTGCATCAAAAGGCATATACTGAAAAAGTACTCAAGAGATTCAATA
TGGACAAGGCCCACCCATTGAGCAGCCCAATGGTGGTGAGAAGCCTCGGA
TTGGATAGTGATCCATTCGGTCCAAAGAAGGACGANGAAGAAGTTCTCGG
TCCTGAAGTGCCATACCTCAGTGCCATAGGAGCGTTAATGTACTTGGCTA
GCCGCACTAGACCAGATATATGTTTTGCCGTGAACCTCCTTTGTCNAGAT
TTAGTTCATGNCCGACCCAAAGGCACTGGAANGGTTTGAAGGAAGGTTTG
GTTAAATTTTAAAGATTCTTCCTACGTTTGTTGATTTGGGTTTTATTCTA
TACTGATCTAACCAAAGAAGTAGTTGCTTTGGTTTAGTTGGTTTTGCTGA
TGCAGGTAAGATCNGCATTATGGCATGGTCAATAAATAGGAACTACGTGT
GGCTTGATCCCTTCCAAGGGTACGTAGGCAGTCTTCTTCAAGACGCAGCT
ACTACAACATCAAAGACCATCATGTNCGAAGACAACGCNGCATGCGTCGC
TCAACTCAAAGACGGCTACATCAAGGGCGATAGGACGAAGCACATCCTNC
CAAAGTTCTTCTCCACNCANGACTTGCAGAAGGACGGAGAAGTTCGAGTG
GTACAAGTCCGNTCAAGTGACAATNCAGCCGACCTATTCACCAAGGCGCT
NCCNACNTCGACATTCAGGAAGCTCACGCATCANATCGGAATGCGGAGAC
TTAAGGACTTACAGGGATGACCAAATCAGGGGGAGTAATGCGTGCTGTAC
TCTTTTTCCCTTACCATGGTTTTGTCCCAATGGGTTTTCCTGGTAAGGTT
TTTAACGAGGCAGCATCCCCAAGCGTATTACTGAGATCCTTTGGCATCTA
CACGGTTATGTCATCCAAGGGGGAGTGTTATAAATCACATATTGGATGGA
CTCCATAACCGTGGGCCTAATCCATATTCTAGAAGGCCCATGTCCATGTC
CTTGAAGGCCCAGGCCCATGTTCTAGAAGATTCTCCTTATGACGGTCTAT
NTTGTACTTAGTGGGCTTTCGGGCTTTAGGGTTTACTAACCCAATGAGGA
TTTGTCTCCTCTCATCATGTATATATATGTATCGAACCTCATNCNTTATT
CAATACAACTAAGAGTTTTACAACA
>RM_As_0035
TACTCCCTCCGTTTCACAAAGAGTGTCGTTTNAGGNTTTTNCACACAAAT
TAAGAAAACATTAAATTTTTTGTTTTACCTAAAAAACNTTATTATATATA
CTTAAACANAATCTCCAATAGTAAAACAATCTNAAAATATTAATAGTCAT
AAAACATNAAAAATTANTAAATTTTGCATTGAAAACNNAAAACGACACTC
TTTNTGAAACAAAAATAAAATCCTAAAACGACACTCTTTATGAAACGGAG
GGAGTAT
>RM_As_0036
TTGATATATCCCGATTTTTACCGATTTTAGCTATGNTTTAGGTATAGGTT
TTAGAGTCTTTTTGTTATTTCTAGAGTCTTTTTAGTGTCTTTTCAGGTAT
TTTACGCGTTTGGGACAACAATGGAGATAAGGAGACATTTTGGAGCAAAA
GCTAAGGAAAAGGAAGCTAAGGACGATTTCGGTTCAGGAATCAGCGAGGA
GTGTCGATCGACACACNCCTGGTGTCGATCGACACCAGTTTCGGCCCAAC
GAAANTCATCGACGCTTTNAAGTTTANGAAGATCAAATTCGCCCCAGAAG
ACTTCCCTATTTGCAAATTAGTCCCTGCACGTTTTTAGGGTCTATATATA
TTGTTTTTAGACCTAAGTTTCTTTTATCAAGTCTTTTAGCAAGTTCTTT
>RM_As_0037
GCAAGCCCTTCGGTCTCNCATCTGTTNTTTGCGGATGATAGTTTNTTTTT
CTGTAAAGCNGATAAGGANCAGTGCGAGGTAATTTTGGGNATCCTAAAAC
AATATGAAGCGGCCTCGGGACAANAGATNAATTTTNCNAAATCNTCGATT
ANGTTTGGNCATAAGGTNGACGACGCTATNAAGGAAGAAATCAAATCGAC
CTTGGGNATCACTAANGANGGNGGNATGGGNNCNTATCTNGGNCTNCCGG
AGAGTTTNGGTGGNTCNAAGACNAAAATNTTCTCCTTTGTNAGAGATAGA
TTACAAACNAGAATNAACGGNTGGTCGGCNAAATTCTTGTCNAAAGGNGG
NAAAGAAGTNNTGATTAAATCGGTGGCTNCGGCNCTNCCGACNTATGTTA
TGTCNTGCTTCANACTNCCGAAAGCAATCACTTCTAAACTNACNAGTGCG
ATCGCTAANTTCTGGTGGAGTTCNAATGGAGANTCCAGAGGNATGCACTG
GATGGCTTGGGANAAANTGTGTANTAGTAAATCGGAAGGNGGNTTAGGNT
TTCGGNACGTAGANGATTTTAATCCGGCTCTATTGGCGAAACAATTNTGG
CGNTTGATTACGGTTCCGGATTCTCTTTTCGCGAGGGTNTTTAAAGGGAG
ATATTTTCGGAAATCCAATCCTTTGGAAAATATAAAATCATACTCCCCGT
CNTATGGNTGGAGAAGTATNTGTTCAGCTAGATCTCTGGTTAATAAAGGA
CTTATTAAAAGGGTCGGNTCTGGGGCGTCCATCTCGGTTTGGGAGGATCC
NTGGATTCCAGCTCAATTCCCGAGACCAGCAAAAAGTAATGGTTCAATTA
TTGACCCATCTTTGAAAGTTAACAATCTNATAGATAGCCGGTCAAATTTT
TGGAACATTGATCTCTTAAAGGAGNTCTTTGATCCGGAAGATGTCNCGCT
GATAAGTGCCCTGCCTTGGGTGCGCCAACNAAGGAGGATACCCTNGGTTG
GCATTTCACAAAATCCGGAAAATATACAGTTAAATCNGGNTATCATACGA
CGCGGNTAGAAAANTTGGANACCAATTTATCTTTCATTGGCCCAGATATC
AAANCNCTAAAAGCACATGCTTGGAAAGTGCAGTGTCCGCCTAAGNTACG
NCATTTTTTGTGGCAAATTTTATCGGGTTGTGTACCGGTTACGGAGAATT
TGCGGAAAAGAGGNATNAATTGTGATACAGGATGTGCCAGATGTGGCGCN
NCAGAGGAAACAATCAATCATACACTTTTTCAGTGCCACCCGGCGCGACA
GATTTGGGCACTTTCNCAGATTCCTACGGCNCCGGGGATTTTTCCCACGG
ATTCTATTTNTGCGAATTTGGATCACTTATTTTGGAGAATACCTTCGGAA
TTTGATTCTTCAGCCTTTCCATGGATNATTTGGTATATTTGGAAAGCAAG
GAATGAAAAGATNTTTGAAAATGTGGATAAAGATCCGTTAGAGGTATTAC
GTTTAGCGGAAAAAGAGGCACAATCGTGGCAGTCAGCTCAANTCGAGCTT
CATAATGAAAATCATGGTTCTNTGGAATTGGNAAATCGANCTCGAGTGAG
GGATATTTCACTTGATNCGAATTATTCNGGATATCGTTGTTTCGTGGATG
GATCATGGAAAGAAAGCGATAAGTTCTCNGGNACAGGATGGTTCTGTACA
TCATCAAATGGAGAGNCGCCAACCATGGGAGCTGCNAACCTCCGTAGAAG
TCTATCTCCACTACATACNGAAGTCGAAGCCCTTCTCTGGGCGATGAAGT
GTATGATTGGTGCNGACAACCAAGANGTAGCNTTCTTTACAGACTGTTCA
GACCTGGTGAAGATGGTGTCTTCCCCAACCGAATGGCCGGCGTTTTCAGC
GTATTTGGAGGAATTTCAGAGCGACAAGGAAGAATTCTCANNTTTCTCTT
TATCTTTAATTTCTCGTAGTGCAAATGTNAAAGCGGATAATTTGGCACGA
AAAGTTCGTACCGAACCGCNTCATATCACNTATGTAAACAACATTCCTCA
GGAATGGCTCTTTTGAGCTCTAATTAATTTCGGATGACAAAAAAAAAAAA
AAA
>RM_As_0038
TAGGGAGATTGACACAAATAGCCCCAAAAAAGTTGTTTTTTCCAAAAATA
GCACCTCATTTGAAAAGTTCCACAAATAGCACCATAAACTTCAATTAAAC
TTAATGAAAATATAAGATAGAAAATAAAAAAGAGAGCAAACACTAATCTA
ATATTAAATTGAATCAAAATTGTTTTAAATAGTGGAAATATATACCCTAA
TTTGGAAATAGGGAACCCAAATATAATACCACAAACTAATATTAAAATAA
AAATCTCTTTTAAATGGTGAAAATATATACCCTAAATTGGAAATAGGGAA
CCCAAATATAATACCATAAACTAATATTAAAATGAATCAAAATCTCTTTT
AAATGGTGGAAATATATACCCTAAATTGGAAATAGAGAACCCAAATATAA
TATTTTAAATTTATTTCTAATTTATTTTGTTGAATAGCTTTTATATAAAA
GTTGTGGTATTATTGGAAAAAAAAAACTAGTGATAAAATTTTTAGAACAA
AAACACTAATAGTAAGTTAACTAGTGCTATTTTTGGAAGTTTATGGAGTG
TGTGCTATTATTGTCAATAAAACTTGTTTTAGGGCCATTTTTAGGAATTT
CTCT
>RM_As_0039
GACTCGACCAGCAGGCTCGACGTGAGGTCGAGTAGGACGTGAAGAAGCCG
AGGAGGAGCAGTCTCGACGTGGCTGGCTCGACGACACGTCGAGTGGGNCG
TCCAGGCGCCATCTCTGAAGAAGGGCAGTCTCGACGTGGCNGGCTCGACG
TCACGTCGAGTTGGTCTCCGCCGACTTTCTATTTTGTCTTGTAGCCAATT
AGGGCAACCTAGTATTTCCTATAAATAGGGGTTCACGCTTTTATCCAGNG
GATATTCTTTTTACCCGGCGGATATTGAGCCGTTCTCTCTAAAAACCCTA
GTTTTGTAATCGTTTTTCCTNTTGATCCTTTGAGNTTTTGNATTTCNTTT
CTTCANCAAAGTTGTAGATCTCNTTCTNATCTATAACATACTTGCTTTTT
AATGATTTCTGGGTTTATGCAATTTTCTGGGTTTTTATGCATGATGTTCT
TCAGTGTTCTTGAGTAGTGGATTAGGGTTCTTGAGGATGGGTTAGATTAG
GTGTGGAATCCTTAGTATATTTAGGTGGTTAAGTGTAGAATTGCTTGATT
TCCCTTCTGGTTTAGTAGNTCTTAATGCTATTTCTTCTCTGATCAATTGG
AAATNGATCTCAGACATTTCCACACCCANAAGGTGTTTGATGAAATGTCT
GAACNAACTNTTCCAGAGATTTGCATACTCTAGCCCAAGAGATTGGATGT
TTAGAATGCTTATTGACTAGATTAGATTGAATCATAATGCCTGCTAGGTT
ATGTTTCNTCAATGAGAATTGAGTATGAAAGTGATTTAGCTTGAGAATCT
CTGTCACGAGAGTGGATTGATTTGTATTTGAATCTATTGTCTAGGGATAG
CTTGATTGAGTTTGTTAACCACCTAGATAGACTAAGGAGACCGCTATAAT
CGATTACCCCATTCCTCAGGANCCTTTATCTCTATTGATTGCTTGAATCT
TGTTTACTTGCTGTTTACTTATTCTCTGTGCTTGCTACTTGCTTATATTG
CTTAGTATTGATAGCTNTTTCCCTTTATGCATGTTCACTCCTGTTCTGTA
GTTTTATCGTTTTATTGCATGTTCGCTTAGGATTGCTAGAAAACAAACCT
CTATTCTGCTTGGCTTGACTTAGTGNTTTCTGATCACATCTTGATTGCTN
GCANCACACCGGATTGGATTGACAACCTAAAATACTACAACGACATGATA
GTANTTTAGGGTAATTGATAGTGAAAATCCTANTATCAATTTGGCGCCGT
TGCCANTTGGGTGTTTGCTTGTTACATTTAAGATTTCAGAATCGCTAAGA
TCAAGTTCTTTCTTTACTTTGGTTACTAACTCTTCGTTTCATCTGCTTGT
TTTTGTGNTCCAGGTACCANCTCGACGTCACGTCGAGTCTGCACGTCGAG
ACTAACCACTCTGCATGCAAACTCGNTCNAAAGGCTCCAGCAACCTCCTC
AGTTCAANGACAACATCGACCGNNTAGCTCGCGAGCTGAGAGAACGNAGA
GNCAGAGACGATTGTGAACCGCACAATCCAGTAGCCATGGAACCACAAGA
TCAAGATAATCAAGGAGTTGGCATACCACGGAACATTGGTGCTGGNGATG
CACCACGCAACCACCANCAGAGACAGGGCATCGTNCCACCTCCTGTCCAG
AACAACAACTTCGAGATCAAGAGTGGTCTCATCTCGATGATTCAGGGNAA
CAAGTTTCATGGNCTGCCTATGGAGGATCCNCTGGACCACCTGGACGANT
TTGATAGGCTCTGCAGCCTNACCAAGATCAATGGTGTTAGTGAAGACGGN
TTCAAGCTNCGTCTGTTTCCNTTCTCNCTGGGAGACAAAGCACACCACTG
GGAGAAGACNCTACCCGCTGGCTCCATCACNTCCTGGGACGATTGCAAGA
AGGCCTTCCTGGCNAAGTTCTTCTCNAATTCNAGAACTGCAAGACTNAGG
AATGAGATCTCCGGTTTCACNCAGAAGCAGTCTGAANCCTTCTGTGAGGC
NTGGGAGNGNTTCAAAGGCTACACCANNCAGTGCCCNCACCACGGTTTCA
AGAAAGCTTCNCTACTCAGCACNCTCTACAGAGGAGTTTTGCCCAAGATC
AGAATGCTNCTGGACACCGCCTCCAATGGGAATTTCCTGAACAAGGATGT
TGAAGAAGGCTGGGAATTGGTNGAGAACTTAGCTCAATCNGATGGTAACT
ACAACGAGGATTNTGATCGCTCCANCAGAGGTACTGGAGATTCGGATGAN
AAGCACAGNAAGGAGATNAAGGCTCTNAACGACAAGCTGGACAAGNTTCT
NCTTACTCAGCAGAAGCANGTNCACTNCATCGCTGANGANGAGCACTATC
AAGTCCAAGANGGGGAGAGTANTCAGGATGAGAAGTCAGCTACGTNCAGA
ACCAAGGTGGCTACAACAAGGGNTACAACCCC
>RM_As_0040
TTTTCCCGCGGAAAAATTTTTTTGGCGGGAAAAAATTTTACGGGAAAATT
TTACAAGGTATTTTAAAGGTTTTTTACAAGTGTTTTGGCGGGAAAAATTG
CGGGATCACTTTTCCCGCCAAAAAATATTTTGTATTTTGTGGACCTAATT
TTGTTATATTTCCTCANATANNTGTGANATNTTCATTAAAAATTAAAAGA
AGGGCAATTTAGTCATTTTGTACNTAAAAATGGGGTATTCTTAAAAATGG
ACAGCCAAAGGGGGCATTTTTGAAAAGGGGTATTGAAAAAGGGGCATTTT
TGTGAGTCTCCCTATATA
>RM_As_0041
TGTAACGACCGCGTCCCGCGTTCATAAAGAGGCCGGTTTGTTTTAGGAGA
AAACTAGATCATGGTCGAGAAACGGACCGAAATACTTAGCGGGAAGAACG
AGAAAGTTCGAGCTGAACCAGCTAGGTGAGCTGGACAAGCTGGATGAACT
AGCTAGCTAAGCTAGGTGAGCTAAACCAGCTGGAAGACTAGCTAGCTCAG
CTAGGTGAGCTGACCGACAGCTCGACTGAGCTCGGTGAGCTGATCGAGTA
CTGACCCAGCTGGGTGGTCCGGTCAGCTGACACTCGAGCTGGTGGACTGT
GGTAGCTCGCGGGTGAAGAGGTGTCTCGGCCAAAAGGTGTAAGGTCGAGC
GGGTACCAACGAACGGTTGCGTCGCCCAAAGGATGGACAAGGAACGGATG
CGACCTTTCGGAAGGACGCAAGGAACGGATGTGACCTTTCGGAAGGGTGC
AAGGAACGGATGTGATGCTTCGGGAAGCATCCATTCGCCCCCTATATAAG
GGAGGACGCCCAAGGCCTTTGGGATCATCTCACAACATCCACACACCACA
AAACATTCTNAAAANAGTCCCAACACATCCCGAAGTTGTTGGTCGGAAAG
GGGGTGCGGCTCGGCGAGTATAACTCGACCGAACTGATGCGCATGCTACC
TCCCGGTCCAACGGTTCGATGGAGTGTAGAGGATGGAGAGGGTAGACCGN
TCGTCTTAGAGACGGATCGGATCTGGTAGACCGATCGTCGGATCGGATCG
GCCAGACCGATCGTCGGACGGATCGGATCGGCCAGACGGATCGGATCGGA
CGGACCGATCGTCGGACGGGTCGGATGGGACAGGCCGATCGTCTGACGGA
ACGGGTCGGACAGACCGATCGTCGGATGGGATGGATCGAGAAAAGTGTTC
GAGGAAGCACAAGGATAAGTGCATCCGAACACACCCAAGGGTCGCCCATG
GATGCAATCTTACCGGTAAAGGGAGAAAGCACCAAGAATGGGTAAGGAAA
CGTGATTCACCATATAGGATCAATATCGCGGCCGCCTTCATGTATCTATC
TCCTCAGCCATGGTGAAACCGATCGGAGATCGGTAAGACCAAAGGGTGAC
TCGACGGATAACCAACGGGAAAGTCCACGGTGGGAACCGATGGACAAAAC
GGATGTTGGACCCGCGAGCAAACCTAAGGCCGACGGAAGAAGGATTTCAT
GGGCTAGCCTACGATGATCCGGTGGATGAATCCACGGACCCTTGGGTGTG
ATAAGGATATCGTTCGGACCGCATGGATGGATCGNTAAGCCGAAAGCTTT
ATCGACCACCATGGACCGGACGGGTAAACGGTTAGTAAACCGTGGGCGGT
CGTAGTGTTAAACGACCGGATCGGAAACATGGATGGTTCGATAAGCCGAG
GGCTCGATCGTCCACCATGNAACCGAAGGGGCGTACGTTTGGAGGACGGA
TGGACCAATAAGCCAAGAGCTTGATTCGGCCATCGTGAACCAAGGGAATC
GTACGATCCCCAATCTCTATCGTTGTACTTAGACCAGTGGGGTTGGTTGG
TTGTATGGCTAAGTAACGATAGGGATTGGTTCATCAATTCACGATCGGAT
ACGAGTCGTTGAACGAATGGAGTAAGGCGACAAACGGGCTAAGGAATCAA
ATCCGCATATTGGCCAAGGTATGTAACGATCTAGCTTATTAGTTAAGATA
GACGTTTGGGAATTGACCGTGAAAGTAGGATAAAGGAATATGCGATTGTT
NGGCTTAGAATGGTTAGCGAACAATATGCATGTCTTGACCGAGTAAAGGA
TCGATCTAAGTCTAAGGGACAAAGACGATGAAACCGGTACAAGAGTTGGT
TAGAATTAAACCAAGGTTAGAAAGACTTCCGCTGTGTAATAAGAGAGCGA
TTATAGAATTNAGCCTCGTAAAGGCAATTCTATGTTGAATCGCGAAAAAT
TAAGAGGTTCGGCCGGGAAGAGGCGCGAACTTGAGTACANGGTCGCCGGA
CGCCGAGACGTCCGGGACGGGGTCTCACAAGTTGGTATCAGAGCATGCTT
GATCCTAGGATGGATAGGTGCTCGGGAAAACGTCATGGTAAGGGTTTGGC
GGATAAGGAAGTTGAGGTAAAATGGATCGATTGTGCTTGAGGAAACGAAA
TAGTTACCCAAGGCACGATCGGGNACCAAGATATTACCCTTGTAGTCAAA
CGACTTAACATGACGGGAAAGTGGGTTGATCTATTCGGAGANGGACCGAG
ATCAATGGAAATTGGATCTCGTCGGAACTTGACNAAGATCGGGAACAGAC
TTAGTCGGGATTTGACNANNTCNGGGGTTTTGATCNAGTCGGAAATNGAC
CAAGATCGGGAAAANACGACGAGGTCGGAAAGAGACCAAGGTCGGGAATA
TTGACCGAGTCCGGTGGGGACCAAGGTCGGAAATATTGACCGAGTCGGAA
AGGGACTAAGGTCGGGAATATGATCGAGTCCGGGAAAGGACCAGGATCGG
GAAANTTGATCGAGTGCCGGAAGGGACAAAGATCGGAAAACATTGATCGA
GTCCGGGAAAGGACAAAGATCGGGAAATAATGATCGAGTCCGGGAGAGGA
CCAGGATCGGAAATTTGATCGAGTGTCGGAAGAGACAAAGATCGGGAAAC
GTTGATCAAGTCCGGGAAAGGACAAAGAT
>RM_As_0042
TGTTGGTGTCGGATCCCGCACCAGTGGGCCGGGACCAACCAAAGATTGCC
ACGTAATCAAGATGAAGGCCCGCAAAGGATAAGGCCCATTAAGCCCATGG
NTCACAAGATATAATCGAAGTGGGCGTCACCATAAAGAGAGCCCGGAGTG
GTCACACCTCGGGATACGACTCGGAATCGAAGTCGGATGACTTGGGCCAA
AAGGCGAAGCCCATGAAGATCGGAGTCAATTCAAATTCAAACGTTGGGCA
TTAAAACTCGAAGACCAAAACGGACGCATTTAAGAGAGAATAATTGTGTT
TAATTGAGAGTTAAATGTCGTTTGTCAATATAAATAAGAGGGCTAATAGC
CATGTAAAGGATACGCAATTTTTCTAGCAAATACACTATAGTCATTTTTC
CATTGCAATTCATAGCTTTTTTCATCATATTTTTGTCCTCAAGAATAATC
ATTCCCACTAAATAAACAAATATTCAAGTGTGCGAATCCGACATCCACAT
TTTGGCGCCGCCTGTGGGGATCTAGAAGATTCTTGAGTTGTCAGATTTCT
CTCATTTCCGAGATAAGCAGCAATGTCTGGAACAAGCATCCCTGATTCGA
CAGTAGCCGAGGCTCTCAAGACCATGCAGCAAGCCATAACAGAAATGTCG
CAGAAGTTCTCGGATGTGGAAAAAGCTGTGGACACGCTTAAAACAACCCA
GGTATCTCTTGGTCAAAACGTCAATGCTGTTCAATCTCGTGTTCGTTCTC
TAGGTGCAGGAAGTACCGTGGGAGTCCGAAGAAGCATGTTCAGTACGCCA
AACTCCCGTGTGCGAAGTGAGACCAACGAACAAACAACTTCTAACCCGAC
AATCCAACCGGATGTGGAAGAAGAGACGCAGCTCGGAGATGAAGATCAGC
TTGTGGATCAGTATGATCAAGAGAGCTTCGATCAGCTCGAAACCATGAGG
AAGGTTAGCCAGGAACTAAAAGAAATGAAGTCGAAGTTCCACCAGGCCAC
CAGTTCGGAGCCGGACATCGACCGAGTCATCGAGGAAGCTAGGCGAACNC
CTTTCATTCCGCGAATTGCAAATTTGAGAATCAAAGATTCTCGGAAACTC
AAACTGGACCCGTACAGTGGATTAGAAGACCCAAAAAGCTATCTCGCAGC
TTTTCTGATCGCCGCCGGAAGAGTCGAATTGGACGAAGCTGATGAGGATG
CAGGATACTGCAAACTCTTTTCGGAAAATCTTTGCGGTCAAGCNCTAATG
TGGTTCACTCAGCTGGAACCAGGCTCAATCGATAACTTCGACGAGTTGTC
GGCTGTNTTCCTGAAACAATATTCTATCCTCATGGATAAAAGCGTTTCGG
ATGCCGACCTTTGGAATCTAACACAAGGGCCGAACGAGTCACTTNGAACT
TTCATCACCAAATTCAAGGGGGTGCTGTCAAAACTCCCAAGAATCTCGCA
GCAGTCAGCTCTATCTGCCCTACGAAAAGGTTTATGGCATGANTCGAGGT
TTAAAGAAGATCTAATACTTCACAAACCGGACACAATTCAAGACGCACTT
TTCCGTGCAAATAACTGGATGGAAGTAGAAGACGAAAAAGAGAGTTTCGC
GAAAAGGAACAAACAAGCAAAACCAGCGGTCACTTTCCCTACCAAAAAGT
TCGAGCCCAGAGAGAACCAAGGACCTAAAAAGTTCGGATCGCAACCCCTC
AACAATACCGTCGGGAAACAATTTCAAGGAAAAGGAAGGTCGAACACTTG
GGTCCGTGACGAAAGTTCGTATTGCGACATCCATAAGGTAACCGGACACT
TAACCAAAGATTGTAGCGTCCTCAAAAAGCACCTCGCAGAGCTGTGGGCC
AGTGGAGATCTTTCTAAATTCAAGATAGAAGATTTCGTGAAAGAATATCA
CGAGGCAAAGGATACCCCTAAAGATCAGAATTCTAAAAGACCTAGGCAAT
CCAACGAAGAAGAACCTAGAAGTTCGAAGGGAAAAATCGATGTGATCATN
GGAGGTTCCAAGCTTTGTCGGGATNCGATCAATGCCATNAAGAAGCATAG
GCGAAATGTTTTATTTAAAGCAAATTTAGGCGAAGAAATGGACTTTCAAG
GCGCGTCAATATCATTTGACGAGGAAGAAACGCGTCACCTCGAAAGGCCT
CATGATGACGCCCTNGTCATTACCTTAGACGTTGCCAACTTCGAAGTNTC
GAGAATTCTCATTGATACGGGCAGTTCGGTCGACTTAATCTTTTTAGGTA
CTCTGGAAAGAATGGGAATCAGTCGGGCAGATATAGTAGGACCGCCGTCT
CCTTTGGTGGCNTTCACAAGCGAATCGGCCATGTCTCTCGGGACGATCAA
GCTACCAGTTCTTGCCGAAGACGTGTCAAAGATAGTAGANTTCGTTGTTT
TCGATAAACCGGCAGCCTACAACGTCATCCTCGGGACTCCGTGGATTTAT
CAAATGAAGGCAGTNCCCTCGACGTATCACCAGTGCGTCAAATTTCCAAC
TCCTAGTGGAGTGGGAACAATTCGAGGAAGTCAAGAAGCTTCGCGAACGT
GTTATCTGACCAGTCATCGACTGAAGATCCAATAGCAATTAACGAAACCC
GCGAAGAAGGAAATTCCAAGATTTCCTAGTGGGCAAAAAGAAGACGATGT
GGTAATCGAAGTAGTATTGGAAGAAGATAAACCAGATCGGAAAGTCCGAA
TTGGAGTCACTTTGACTGGCGAAATAAAAGAAGCTTTGATTGAACTTCTA
AGGAAAAACAAGACGTCATTCGCCTGGTCGGCGGCAGATATGCCTGGNAT
AGATCCAAGCGTAATCTGCCACGAACTGAACGTCGATCCGAGTTTCAAGC
CTGTNAAGCAAAAGAGAAGGAAACTCGGNCCGGAGCGAGCAAAAGCNGTG
AACGACGAAGTGGACAAACTNCTAAAAATNGGNTCNATAAGGGAAGTAAA
ATACCCGGACTGGNTAGCAAACCCCGTCGTGGTCAAAAAGAAAAACGGAA
AGTGGAGAGTNTGCGTCGACTTCACCGACCTCAACAAGGCATGTCCNAAA
GATAGTTTCCCGCTCCCGCATATNGATCGGCTCGTAGAATCNACCGCTGG
GAACGAGCTATTANCNTTCATGGATGCTTTCTCGGGNTATAATCAAATAA
TGATGNATCCCGAAGACCAAGAAAAAACGTCNTTCATCACAGACAGAGGT
ACCTACTGTTATAAAGTNATGCCNTTCGGTTTAAAAAACGCNGGNGCNAC
TTATCAACGNTTGGTCAACAAAATGTTCCACGAGCANCTCGGGAAGACGA
TGGAAGTCTACATNGACGACATGCTGGTNAAGTCTTTGAAGAAGGAGGAT
CACATCAAGCATCTGGAAGAGTGTTTCGAAATTCTCAACNAATACGAAAT
GAAGCTGAACCCGGCGAAGTGCNCTTTCGGAGTNCCATCCGGAGAATTCC
TNGGNTACATNGTNACGGAAAGAGGAATCGAAGCNAATCCGAANCAAATT
AACGCCTTTCTAAACATGCCATCNCCGAAGAACNTCAAGGAAGTNCAACG
NCTGACCGGNCGAATCGCAGCCCTAAACCGNTTCATCTCGAGATCAACNG
ACAAATGTCTNCCTTTTTATCAAATTCTGAAGGGAAACAAAGAGTTCCNT
TGGGATGAGAAGTGCGAAGAAGCTTTCGGACAACTNAAAGCGTACCTGAC
NACNCCACCGGTGTTGTCNAAACCCGAAGTGGACGAGAAGCTNTATCTGT
ACGTTTCAGTNTCNAAACACGCAGTNAGCGGAGTCTTGGTCCGGGAGGAC
CGCGGNGAGCAAAAACCGATTTNCTACGTAAGTAAGTCANTGACGGATCC
GGAAACGAGNTACACAATGATGGAAAAACTCGCNCTNGCGGTAGTAACGT
CGGCCCGGAAAGCTGCGNCCGTACTTCCAATCTCATCCGATCGNAGTNTT
AACCAACCAGCCACTCCGAACAATNCTNCATAGTCCGAGTCAGTCCGGAC
GATTGGCGAAGTGGGCAGTNGAACTAAGCGAATACGATATAGAGTATAAA
AGCCGAGTCAGCGCGAAGGCTCAGGTCCTGGCNGATTTCCTAACCGAACT
ACCAGTGCTGGGCACACCGGAGCAACCAGAGAATCAGACTTGGANACTNC
ACGTAGACGGNTCTTCATCAAAACAAGGATCCGGAGTNGGAATCAGGTTG
GAATCTCCAACGTCGGAAATTCTCGAACAATCATTCCGNCTANCGTTTAA
CGCTTCTAACAACGAAGCGGAATACGAAGCNCTNATNGCCGGACTTCGAC
TGGCNCAAGGGGTTGGAGCCGAAGAAGTGGTNGCTTATTGCGATTCNCAG
CTNGTNGCTAACCAGTTCAACGGNGANTACGAAGCGAAAGACCTAAGAAT
GGAAGCNTATCTCGAAGTAGTAAAGGATCTNNCCAAAGANTTCGAGAAAT
TCGAACTAATTCGNATNCCTCGAGGAGAAAACACANCNGCGGACGCNCTN
GCCGCNCTAGCGTCGACGTCAGATCCTGAACTGAAAAGAATNATCCCGGT
CGAATGTATCGCGGAGCGAAGCATTAAAACTGACAAAGAAGCCCTCGTTG
TTACAAGGTCTCGAGCAGCAGCGCGCGAACGTGGCGAGCCCGAAGTCGAG
TTGCCACCTGTTAAACGGAGAAAGTCGAAAAAGCACAACAAGGAGCCAGA
TGTACTTCCAGAAACTGTTACAGAGNCGGAACCGGTAATCGAGGACGACC
ATCCCGAACCAGACCTTGAACCAAATGAACATCCCGAACCGGAACCGCGA
GTATTTCATGAGATCGACCAAATTCCGGCTAAAGATTGGGGGGCTGATTG
GAGGGAGCCAATAAAGCACTACATCNTGACAGGCGAGCTCCCGAAAAACA
AATGGCAAGCCAGGAAANTGAGAATCACTAGCGCGAAATTTTGTCTATCA
AAGGATACATTATACAAGCGAGGCGTTAGCGACCCCTACCTATTGTGCAT
CTTCGGGCCCGAAGTCGAAATCGTCGTGAGAGAAGTACACGAAGGNCTAT
GTGGGAGTCATGCGTCCGGAAGGGCCATGGCTTTTAAAATAAAAAGNATG
GGCTATTNCTGGCCNACTATGATCGCGGATTGCGTCAAGTTCGCTCAAAG
GTGCGAACGNTGTCAANTNCACGCGCCNACGATCCATCAACCTTCNGAGC
TATTCTCCTCCATNTCCGCCCCGTACCCGTTCATGAGGTGGTCGATGGAT
ATCATCGGACCNNTGCACGGNTCAACTCGAGGAGCACAATACCTGTTGGT
CCTAACGGATTATTTTTCNAAGTGGATCGAAGCTGAAGCNTACGCNAGCA
TCAAAGATTCGGCGGTGAANACTTTCATNTGGAAGAACATCATATGCCGN
CACGGGGTTCCNTACGAGATAGTTACNGATAACGGNCCGCAGTTCATTTC
GCACGAGTTCGAAGCTTTTTGCTCGGANTGGGGGATCAAGGTCAGTTANT
CCACNCCGCGGTATCCNCAAGGAAACGGNCAAGCCGAAGCCGCGAACAAA
ACGATTCTGAGCAATCTCAAAAAACGCTCGAGTCGCTTAAAAGGAGGATG
GTACGACGAACTNCAACCCGTCCTATGGGCNTATCGAACAACCCCTAGGC
GANCNACCGGAGAAACTCCGTTCTCNCTAGTTTACGGNATGGAAGCAGTA
GTNCCGGCCGAACTNAATGTGCCCGGTCTTCGCCGAACAGAAGCACCATT
GAACGAAGAGGAGAATTCAGCAATGCTCGACGACTCGCTGGATACCATCG
ATGAAAGACGAGATCAAGCCTTGATTCGGATNCAAAATTATCAGCANGCA
GCAGCTCGATACTACAACTCCAAAGTCAAAAGCAGGCCATTCNNCGTAGG
AGATTNTGTNCTAAGGCGAGTNTTCGATAACANAAAAGAAGAAGGCGCNG
GNAAACTCGGCATTAACTGGGAAGGNCCTTATATNGTCACCGAAGTGGTT
CGAAACGGCGTTTATAGGTTGAAAGACTTAGAAGGCAGNCCAGTCCAGCG
ACCTTGGAACGCGATCAATCTGAAGAAGTTTTATGTTTAATACGCATTTC
GTTATGTACATGAACTACGGTGTGGCTTGATCCCGAAATGGGTACGTAGG
CAGCTCGAAAACGAGTTCAGCTACTAATAATAAAAATTCGTTTTATTTCT
TAGGAAAAGAGTTCGACTATGCGAACATACAAGACGAAGAAGTTCGGCTG
TGCGAACATACAAGAAATCGAAAGTAAAACATTTATTCAAACGAGCAAGA
CAAAGTGTCGATCTTCGCACACTTCGAGTTAGGAAAACCCTCCCGGAGAG
CAGAACACCTGAACCCCTTGACCTGCGAGGTCNAGAACTGGCATCATACA
ATCCGGGATNCGAGCAAAGTCGGAGATTCCGAGCTCGATCCANTCTCCGG
GGTGAGAGCCAAGGATGTGAAGATCTCTTGACACCGTAGTAAGCCTGCGT
TGCATTCGGTTAATCCTTTTCCGAAGTCTCTTCTTTTCCAACGTAAGCTT
CCGGTGTTGAAGCGCAAGCGCCTCTATGAATGCCATCGCTGTTCCTTGGT
CCCTGATTGGGAGGTCCCTGATCAAAGCGCATGGAGCTCGGATCTGGGAT
CTAAAGAAGCCGCGAGGTGGAGGAGATCGTCTGTTTGGCNCATTTGGAAC
ATCTTCGTCNATCATTCCGACCCTGGAGAAGTCNGGCATAGACTCTGAAC
ATCGAAGGTTGAANTCCATACCTGCTAAAAAGAAGAAGGATGGTGAGGAG
TAAAGGGGAATTGAGACCGTAATTTATAGGGACGTCGTATCCCCGTCAAG
CTGCGGATTCTATCCTAGGAACGGAGTGATTCGCGGAGAGATTTATGCTC
TCAATCCGATCCTGCATTAAAAAGACGTATCTCCAAGAATGATATGAGAA
TTAAAGTGTTTCCATAAATAAAAGGGGCCGAGGCCCATTACGAGTTCAAA
ACAAAAGNAAAAAGAAGGAAAAAAGAGCAGAGTTAGGGAACATTTATGGA
AGGGGCTCAGGAACAGGCTCCTTCATCGCCGATGTGGAATTCGAAGTGGA
AGCACCGTTCCCGCCNTCGACTTCGGGTTCATTCCGGACACGTTTCCAAG
GATTGTCGTCATTTTCCTCGTCTTCCTCTTCGCTATCAACAAGAGCNGCT
TCGGTCGGGGCATTCACCGGTCCCTGAACTTGACCTTTAGCACGGAGGTA
CATCCGGAGCATTCNCGGGATCTCCGCGATAGAGTCGAAGTTCCTCCACT
CCCATTGAAAGGGGTCACTTTCCAAGGCTCTCACTTTCCTCTCCACTCGA
GCAATACGAGCCTCGAGTGTTTGCCTCTTNAGTCCCAGCCGCTGCCTCTC
GTCGCACAAGCGGCGATGTTTGTCGACAACCTGTCACCAAAAAGAATAAA
TTAAAGTGAAAGGCATAAGATTTTGGTCGAGAGAGTCGAATTTTAACCTT
GTCCATGAAGTCGTAAGCCTCTTTCTTTTCCCTCGAAGGGAAGTGGAACA
CGGCGTGAGGAAAGAGAACGCCGGCCGGCTCGAAGCCATCGCCGGACAGG
AACAGNGGACTGCCAGGATCGGTGGGGACCACAGTTTCGTTCTCCATTGT
TGTAAAAATTATCGAGAGAATTTTGGAGTTCCTTGGAAAAAGTTAGAGGC
AAACCTGCCTCTATTTATAATAGGTCTAGGGTTTATCTCGAAACCGTAAA
TTTAATGATGATAGCGTGCCCGAGTGGTTTAAACTGTTTTTGGAAATAGA
GAAGCAGTTATTGCCTTAAAGGCGTGCGGCTTTCCCTATTTCCAAGGAAG
GGAAAGGGCAACCGTCGCATTTAAGGCAAGAAGCCCATTAAGCACAAAAG
TTTTTTAAGGCCCAAGCCCAACAAATTCACCGAGTTGACTAAACCCGAAG
TGGGGAACTCGCGTTAAGCCGAGCTCAGTTCTCGCATTCCAAGAGAAGGG
CCTGATCAGCCTAAAAATCTCGAAAAAACATAGCCACAAGGCCAAGAAGT
GTTAAAAAGCGGACTTTGCAAACCCGCATATAATTTTAACCAAACCCCCT
CGGGATCTAAACCTAAAACAGAAAAAGGTTTAAAAGCCTCCTCAGGCAAA
TATCTTGTTCAAAAGAAACTAATAATAAAGCCTCCTTAGGCAAAAGCAAA
AACATAAAGGTTCAAGTCTCAAAAATATATAATAATGGGACAAGCCCCAA
TTCGGAGTGGACGCAGCCACTACGGGTCAGCAGNCACTTCGGCCTCCATT
TCGGTTGTCGGGTTTCCACCCGCCTCCTTGGCCGGGACTTGNTCAGAGGA
AGTTCCTTGCTCATTCCCTGCGGTACAAACATCTCCTGGGGTGACCTTCG
GTGCAGCAGGGACTTCGGATGAGACGACGCCCTCCGTCTCACTTGAACCT
ATAAAAGACAGTTCGGGTCAAACAAAAGGCAAGAAGAAGGTAGTAAGCAT
CAAGAGCTAGCGTTTACCTGCCCAGTCTAGACCTGATTCACTTAGGGGAG
GAGATTCAGTGAAAAACTCCGCGAAATCCTGAGGGTTGAAGGACGAAGCG
GGAAGAGCTGCCAGACGATTTTTCTTTTCGGNTAAACTGGACGACAGCTC
GGATCTCTCTTTCACCTCGGAGAAATCGTCGTCGTGGATTTGATCCAGCA
AGATTAGGTTGCTCTCGTGCTCCTTGATGTCTGACTCCAGATCCGACTTA
ACCTTCTCAGTTTGAATAAAGCGGATGGCTCCTTGAATCAACTCCATCCC
TCGTCCCTTTACCTCTTTTCTGGCCTTCGACGCCGACCTTGCCAATTCGG
AATCACGCAACTTGGTAATCGCGTTGTACTTCGCGTGAAGTTCAATGAGT
TGGTTATTCAGGGCGTCGGCGGATGATTCGGATTCGTGAAGCCTACCCTG
AACACCAGANAGCTCGTTCTGTAGTTGGTAATTCTGGTCGTACTGGTCCT
TCAGATCCCCCTTTATCTTCTCAAGCTCAGATTTGAGGCCGTCTACTTGA
TCTTCCAGTTGTTGCTTAGAGCCCGAAGATGAGTGAAGGTCGGNCTCAAG
AGTAGTAAACTTGCCTCTCCACGATTCAATCTCCTGTTGCTGGCTGAGTA
ACAACCCTTCATAGTGTTCGACCATGTCGTTGAGTTCGCTGTTCGCCTGG
CATTTTGTATAAACTCGAGATGATGAACCAGNTGGAAGGCTAACATAAAA
GGAAGAATGAAGTAAAACTAACCCGAGATGAGTGATGCGCATGAAGCAAA
TAGCGTTCGCGAATTGCAGGACGCCACTTGTCGAACTCCGGCAGGATTAG
ACCCGACCGGGTCTTAAAGCATCGAAAGACGCTACCTTCTTTCTCCATAG
CTGTGAAGGAAGAAGAAGGAATTGTAATATTTTGAATCAAGATGAAGTGA
AAACCCTTAAGGNTGCNTAAACCGTTACCTGTAAGCGATTTGATCTGNGG
GACAAGAGCAGGTTTCGACTTCGGGGGAGCATCTTGAGATTCAGAACTTT
CCTTCTGAGGAGATACGCTCCGAGCGGTCTTCTCGCCACCATGTTCGGGA
AGGGAAGACATGTCAACCGGAGGAGGAGGACCCATCGGTTCAGNNGGAGG
GGACGATCGAGGNGAACGGTCAGTCCGGGCCCTCGACTTCTCCCTNTGCG
GAGAAGAGTCGCTGCGAGATGACTTGTCTCTCTTCCTGCGAATCAAATCC
TTAAGCGGTTCGTTGCTAAAGTCATCTCGGGGAGGTCGAGGAGAGTCACG
ACGAGGAGATCGGTCTCTCCGAGGAGAACGATCATNACGACGTTCACGAC
GAGGTGTTAATCTGTAAGCANCGACAGATCTGGCCCCCTCGGCGCTGTCG
TCGTCGACCAGTAAGGTCCTGCTGTAGTCTTTCTTGTCAATGGCGGCCGC
AAGGAACGCCTTGTTCTCGTCACAAGCCTCTGCTATCGGCTTGGAGAGCT
TCTTACGCTGGGCAGCGAGGGCCCGAGCCGACANTCCCTGAGTTGAAGGA
GGAGGCGGAAGACGATGAAGGNGATCGGGCGGACTCATCCTGAGTTTTCG
ATTGGCTTCAATGAACCGATCGAGAGTAAAGGAATTCCAAAGGGTTTCCC
CTCTAAGGATTGTCTTGAAGAAGTTGACGAATTCCTCAGTTGGGAGAATT
GGAGCAATGAAGGCTGCAAAAATGAAACAACAGATTTGGTTAGTAAAANA
ATAGGGTGATTAAGAAAATGTCTGTAACCTATTTTCTACCAGGCTTTGCA
GACCACTTCGATGGAAGTACATCGGAAAGACTTCCAATCGAAGCGGGAGT
TTTCTTAATCAGAAACCAGGGATGGTGCCAGTTCTCGTCCTTGTTCGGGA
GATGCGAGATGATGTTCCTATTAGCGTTCGGGTACGCCGAGAAGTACCCT
GCCTTCTTCGACGAACTTCTCACACTTAGAAGTTCGTTCAGCTCGGGAAC
CCCAATAATGTAGCCAGCTTCCGCCGCAACGGTTATGATTCCAAGGATGG
TTCGGAGGAGGTTGGGGGTTAGCTGAGGCAAAGCGATTTCAAGGGCCGCC
AGATACCGGACTAAGGCTTCGGGAAGAGGGAAGGTCAATCCACAGCCCTT
GAAGTAGATTTCATAAACGCAAAAGTAACCGTCACGGTGATCCTCCGGGG
ACTCCGTAGGATCGGCCATCTTCGATTCCGCCATCACGTCAGGTGGAAGT
CGGCAGAGTTCTTTCAATCGTTGAAGGGATTGAATGGTACAAGTAGATCT
GTAGTGAGGTCCGGCGATATCGTTAGGACGAGTGCAATCGTCAAGGCTAG
AACGTTTCCCGTCGTAAGACGGAGACTCAGGTCTATCGGAGTCGGAAGAC
ATCGAAGGAAATGGGAAAACTCAAGTTCCAGAAGAGAAAGTTTGACGAAA
GAAACAGAAAGGCTTGGCAGGAAAAGAGAAAAA
>RM_As_0043
AGTGGGCCCCACGTCCTCTCTCGGGCCCGTGGGCCCACCCCTGTCCGACG
GTCGGTCCGCTACGTCCGGGAGGCTTTAAAGACTTGTTTACCGACCCTAC
AAATCACCACATGATCTTTCCCCGTGTTTTGTCCTCACTCACACGGTTCC
GACAATCACTTCCCGGAAGGTCACCCATCCTGAAACTGCTCCAGCTCAAG
CACGCTTAACTGTGGAGTTCTCTCAGGACGGTTGACCGAAAAGATAAGTG
CACTTTGGTGACATAGGTGGCCAAATCAATTCTTTTAAACCTCTCCGCAT
GCACCACCATATTCCTGAAACCGGGGTGTTACAATTCACCCCCACTAACA
GATCGCAACGTCCTCGTTGCGCACCAAGACCGTCACCCCCGACGGTGTGA
GCCCTCTTGACTCCACACTCGTCTGGGTTCGGCTCTGATACCACTTGTAA
CGCCCCGACCGCCCCTACCAGTGGGCCCCACGTCCTCTCTCGGGCCCGTG
GGCCCACCCCTGTCCGACGGCCGGTCCGCTACGTCCGGGAGGCTTTAAAG
ACTTGTTTACCGACCCTACAAATCACCACATGATCTTTCCCTGTGTTTTG
TCCTCACTCACACAGTTCCGACAATCACTTCCCGGAAGGTCACCCATCCT
GAAACTACTCCAGCCCAAGCACGCTTAACTGTGGAGTTCTCTCAGGACGG
TTGACCGAAAAGATAAGTGCACTTTGGTGACATAGGTGGCCAAATCAATT
CTTTTAAACCTCTCCGCATGCACCACCATATTCCTGAAACCGGGGTGTTA
CA
>RM_As_0044
GTTTTCTTGTGAGTATGTTGAGTTCTTATGTCTAGTGACTACTGTTGATA
TTGATTTGTGTTTGCAGGAAGAGGAATTGGGAAGACCGGTCCGTCTTGGT
GAGGTGTTCATCGAGACACATACNAAGNCGGATGGNACNTNTGTTGATCG
GAAGGCGGAGAAGATTGCTCAGGCNTATGAGCAGAATGTGAGAGANAGGC
TGTCTGAACTAGAGGCGGATGCTTCTGCTGTCTCTGATGGCNCTTCACGA
CCTCGGGAGCTCACACTAGANGAGTATACAACCATCTTTCTCGAGGTAAG
ATGTTTTAGTNTAATTNTTAGTCTTAGAGTCCAATTANTATTCTGTCACT
AATNATCTTCTTCTCTATTTCTTGCAGTCCACNGAAAGGGATTCAAGAGG
CAATCCTTATGGACTTGGANGTCTNAAAGACACTCTAGGCAGCGCCAACC
GCNANCACCCCGGAGACTCATCATCCTTTCGAGCCCTAGAAGAACGGCTG
NAGGAAGCTCAACGGAAAATNGAAGAGCAGGCTGCATATAATGAGAAGCG
AGATGCTGAGATTGCTGCCCGNGAAGCTGAGNCANCCCGAGTCACGGCTG
AGCAAAAGGACAAGCTCGAGCACTTGTCCTTAGTCGAGAAGTATCTCCGC
CAAACCGATCCGCAGTTCCTGGACTTCATGGCNANTCACTCTTCCACANC
CACAGAGCGTCTACCAAGTCCTCCACCTAATGATCCATAGATTATCTTTT
CCCAAACTCTACTTGAACATATGTTTATTTGAATAAGTTGTTTGTGTAAT
GAACAAGATAATTTTATGTGTATTTGNACTTGATTTTCAATATATACATG
TCTTTTCATNTTTTATAGCATTTCAAATAAAAAAAAAACAACAAACAAGA
AAACAACAATCGATGACCAACAAACAAAAAACAAGAAACCCAACAATCGA
TGACCAAATTCTTATTCGGACAAAACAAGTAGTCGCNNAGTAGTCGTAAN
TAGGTAGCAAATTAGNCGTAAAATAGTCGTCTAATAGTCGCACTAGTTAC
CGACTATTATCCGACTAAGATACATAGTCGCAATATAATCGTCCAGGAGN
CGTANAATAGTCGTAAAACATTATACGACTATTATACGACTACGAGAATT
ATTTCCTTACATTGATAGAATTAGTCGTNNAATAGTCGTCAAATAGTCGT
CAATATGATACGACTATTNTACGACTACGTGTTTCACACGCTTCGTACAG
GACAATTAATCGTAANATGGTCGTCAAATAGTCGCCAAAATTATACGACT
ATTCAACGACAATTGTTTACTGATTGTGTTATTGTCGTAANATAGTCGTC
GATCGACGACTAATTNACGACTATCTCATTCAGCGACTATGTAATAACGA
CTAACGTCGTTAGTCGCTGATTAGTCGATTATCATTTTGTACGACTATTA
TGCGACTGATGTGTAAGTCGTTNATCGCCTGTTTTCTTGTAGTG
>RM_As_0045
TTTTTATCGTAACTCTTCATAAACGGTTGCAACCGTTTANTTGAACCGTT
GCAACATTTAGTTTATTTGACGAACNATTGCAACTTTTGGTTTATTTTAG
TTTATTTCACGAACCGTTGTAATCTTTGGTTTATTTTATAAATNGCTATA
ACATTTAATTATCTACC
>RM_As_0046
TATGGTGGTCGATAATTAAACATACCAAAATTTTTTGCTCGAATTCTTAA
ACGATACGTATGTTTAGCTTTTTTCAATACTAATAATATGAGAAATGATT
TAAAAGTGACTAAAAATTATGAGTTTTCTAATTTTCTTTGGTCAAACAAA
CATTTAGTTTTAGATTTTTTAAAAGAACAAAAAATGTATNCATAATTATA
TTCAAATGCTTGTGGGTTGTGCCTATAAGTTGTCAACGTTCATACAAGGG
TAGTGAAATACCCTTTCCCACCTTGTTGCACGATTTGTTTGGCTTTATTT
TCAAGAATATAAACAATCACAGCACACTCTCAATAATACATGCATAAGTA
TATCATCAAAGTTGCTCTTTAGAAATAATTTATTTTTTGAATTGAGAAAA
TATTATAAAAATTCAAAAAAATCAAGATAGCCAAAAAGGTTTATGGTTCT
AATCTTTTTTTGTTTTGTTCATAAACTGTGTCATCCTTGGAATCTTCTAC
TNCTCACTCNTGATCAAAATTTAGGATAGAGAATGGTATACGGTTTAGTC
TATTTTGAAATAAAAGTTTAGTTTAGAGAAAAAGTGGACGTGCCGGAGTG
GTTATCGGGCATGACTAGAAATCATGTGGGCTTTGCCCGCGCAGGTTCGA
ATCCTGCCGTTCACGTTTTTATTTTGAGTGTTGGTAAGTTTTTAAAATTA
CTTATTGTGTTTTATGGATCGTTTTTGAATTTGGACGGTTTTCTTTCATG
TTACCGTTTTCAGTAAAATTTAGTATTGATAAAAAACTTTAAAAAAACAA
GACAACATGAAAGATATGAAGTCAACTTTCTTTCTACTCCTCTTCTTGAT
AAGTTTAAATTTGATTAAAAAGCTTCTCTTGAATCATCAACATGCATAAA
GTGTTATAATACAAAACCGACCTTAGCTCAGTTGGTAGAGCGGAGGACTG
TAGATGACGCAGATAATCCTTAGGTCACTGGTTCGAATCCGGTAGGTCGG
ATCATTAAAGTTGAAAGCTTTTTTTTTTCCATTTCGTTTCAAAGTGCTTA
GACAAGAGTATAACTACAAACTCGTTTTTCTATGAGAAATTGGTGTAAGA
GAATTGCATAGCTATTGACTGTATTATCAGAAATGAGTGGGAAATCTCGA
AGTAATTTTTACTGTATTTCAAACCGTTCGAGGTGTAGACCCTCACTTTC
GNATATCTACGAGATTTNGGCAAGATATTAAGCGTTTTTCCAATATANTG
TTGATATGCATTCTAANTTCNAGCTTTGTTTACAANTTCGTAANAGGGAC
TCACTATGNGTATGCTAACTTAATGCAAAATCATTGTGTTCATANANTGT
TNNGATCAGTACACATGCATGAAATGCAAGAGTACAGTCCGACCTTAGCT
CAGTTGGTAGAGAGGAGGACTGTAGTAGACGCAGATTATCCTTAGGTCAC
TGGTTCGAATCCGGTAGGTCGGAATTTGCTCCCACATGAGAGCTTTTTAT
TTTCTTTTGTTGTGACATTAAGGTTTTTGAATTTTATAATAAACGGTTAT
ATGGTGGTCGATAATTAAACATACCAAAAANTTTTGCTCGAATTCTTAAA
CGATACGTATGTTTAGCTTTTTTCAATACTAATAATATGAGAAATGATTT
AAAAGTGACTAAAAATTATGAGTTTTCTAATTTTCTTTGGTCAAACAAAC
ATTTAGTTTTAGATTTTTTAAAAGAACAAAAAATGTATGCATAATTATAT
TCAAATGCTTGTGGGTTGTGCCTATAAGTTGTCAACGTTCATACAAGGGT
AGTGAAATACCCTTTCCCACTTTGTTGCACGATTTGTTTGGCTTTATTTT
CAAGAATATAAACAATCACAGCACACTCTCAATAATACATGCATAAGTAT
ATCATCAAAGTTGCTCTTTAGAAATAATTTATTTTTTGAATTGAGAAAAT
ATTATAAAAATTCAAAAAAATCAAGATAGCCAAAAAGGTTTATGGTTCTA
ATCTTTTTTTGTTTTGTTCATAAACTGCGTCATCCTTGGAATCTTCTACT
TCTCACTCNTGATCAAAATTTAGGATAGAGAATGGTATACGGTTTAGTCT
ATTTTGAAATAAAAGTTTAGTTTAGAGAAAAAGTGGACGTGCCGGAGTGG
TTATCGGGCATGACTAGAAATCATGTGGGCTTTGCCCGCGCAGGTTCGAA
TCCTGCCGTTCACGTTTTTATTTTGAGTGTTGGTAAGTTTTTAAAATTAC
TTATTGTGTTTTATGGATCGTTTTTGAATTTGGACGGTTTTCTTTCGTGT
TACCGTTTTCAGTAAAATTTAGTATTGATAAAAAACTTTAAAAAAACAAG
ACAACATGAAAGATATGAAGTCAACTTTCTTTCTACTCCTCTTCTTGATA
AGTTTAAATTTGATTAAAAAGCTTCTCTTGAATCATCAACGCGCATAAAG
TGTTATAATACAAAACCGACCTTAGCTCAGTTGGTAGAGCGGAGGACTGT
AGGTGACGCAGATAATCCTTAGGTCGCTGGTTCGAATCCGGTAGGTCGGA
TCATTAAAGTTGAAAGCTTTTTTTTTTCCATTTCGTTTCAAAGTGCTTAG
ACAAGAGTATAACTACAAACTCGTTTTTCTATGAGAAATTGGTNTAAGAG
AATTGCATAGCTATTGACTGTATTATCAGAAACGAGTGGGAAATCTCGAA
GTAATTTTCACTGTATTTTAAACCGTTTAAGGGTAAACCCTCATTTTCGT
ATATTTACGAGATTTAGGCAAGATATTAAGTGTTTTTCTAATATAATGTT
TTTNTAAATTCAAGCTTTGTTTACAAATTTGTAATAGAGACTCACTATGA
GTATGCTAACTTAATACAAATCATTGTGTTCATAGAATATTTAGATCAGT
ACACATGCATGAAATAGAATACAATCCGACCTTAGCTCAGTTGGTAGAGC
GGAGGACTGTAGTAGACGCAGATTATCCTTAGGTCACTGGTTCGAATCCG
GTAGGTCGGAATTTGCTCCCACATGAGAGCTTTTTATTTTCTTTTGTTGT
GACATTAAGGTTTTTGAATTTTANAATAAACGGTTATATGGTGGTCGATA
ATTAAACATACCAAAAAGTTTTGCTCGAATTCTTAAACGATCCGTATGTT
TAGCTTTTTTCAATATTGATACTATGAGAAATGATTTAAAAGTGACTAAA
AATTATGAGTTTTCTAATTTTCTTTGGTAAAACAAACATTTAGTTTTAGA
TTTTTTAAAAGAACAAAAAATGTATGCATAATTATATTCAAATGCTTGTG
GGTTGTGCCTATAAGTTGTCAACGTTCATACAAGGGTAGTGAAATACCCT
TTCCCACTTTGTTGCACGATTTGTTTGGCTTTATTTTCAAGAATATAAAC
AATCATAGCACACTCTCAATATTACATACAAAAAGATATCATCAAAGTTG
CTCTTTAGAAATAATTTATTTTTTGAATTGAGAAAATATTATAAAAAAAT
TCAAAAAAATCAAGACAGGGAAATAGGTTTATGGTTCTAATCTTTTTTAT
TTTGTTCATAAACTGTGTCATCCTTGGAATCTTCTACTTCTCACTCATGA
TCAAAATTTAGGATAGAGAATGGTATACGGTTTAGTCTATTTTGAAATAA
ATAGTTTAGTTTAGAGAAAAGGTGGACGTGCCGGAGTGGTTATCGGGCAT
GACTAGAAATCATGTGGGCTTTGCCCGCGCAGGTTCGAATCCTGCCGTTC
ACGTTTTTNTTTTCAGTGTTGGTAAGTTTTTAAAATTACTTATTGTGTTT
TATGGATCGTTTTTGAATTTGGACGGTTTTCTTTTATGTTACCGTTTTCA
GTAAAATTTAGTATTGATAAAAGACTTTAAAAAAACAAGACAACATGAAA
GATATGAAGTCAACTTTCTTTCTACTCCTCTTCTTGATAAGTTTAAATTT
GATTAAAAAGCTTCTCTTGAATCATCAACATGCATAAAGTGTTATAATGC
AANACCGACCTTAGCTCAGTTGGTAGAGCGGAAGACTGTAGTGTGACGCA
GATAATCTTTAGGTCGCTGGTTCGATTCCGGCAGGTCGGATTTTAAGTTT
GAAAGCTTTTTTTTTTCCATTTCGTTTCAAAGTGCTTAGACAAGAGTATA
ACTACAAGTTCGTTTTTCTATGAGAAATTGGTTTAAGAGAATTGCATAGC
TATTGACTGTATTATCAGAAATGAGTGGGAAATCTCGAAGTAATTTTCAC
TGTATTTTAAACCGTTTAAGGGTAAACCCTCATTTTCGTATATTTACGAG
ATTTAGGCAAGATATTAAGTGTTTTTCTAATATAATGTTCTTATAAATTC
AAACTTTGTTTACAAATTTGTAATAAAGACTCACTATGAGTATGCTAACT
TAATACAAATCATTGTGTTCATAGAATATTTAGATCCGTACACATGCATG
AAATAGAATACAATCCGACCTTAGCTCAGTTGGTAGAGCGGAAGACTGTA
GTAGGCGCAGATAATCTTTAGGTCGCTGGTTCGATTCCGGCAGGTCGGAT
TTTGC
>RM_As_0047
TAAATCATTCTATGCCACTTACTTATGCTTTAAAAACGATTGTAAACCAT
GTTAACCCTTTTAAAGCTTTTAAAATCCCTTGTAAATCATTCTATGCCAC
TTACTTATGCTTTAAAACGATTTGTAAACCATGTTAACCCTTTTAAAAGC
TTTTAAAATCCCTTGTAAATCATTCTATGCCACTTACTTATGCTTTAAAA
ACGATTGTAAACCATGTTTCTCTCTGTAGTGACAGTGTTTTTGTGGGTGT
TGATTTTGTTGTTATTTATCTTATCAGGTTATAATGCTAGAATTGTATTC
TGTTTGTGGCTTGTGGAAGTTGACAAACAATATGACTTGGGAATTTGAAT
TAGACATTGAATTGGGAGCTTCTTTAGTGCTCATTGATGAGCACATTACC
TATCACGCGTTGGTTGATATTCTTGTAGAGGATTTTCAAATAGATAGTTC
AACCAATTCTTTGAAGCTTAGTTACAAGTTAGTCTCCACGTCTACAACCA
TACAATCTCATCCTCTTTATATTAGGAACGATAGACAGCTTGCAACTTTT
ATGCACAAATTCTCACAGAGTGGAGGATTGCTTCAGTTATGTTTGACTGT
AGAGCAAATTTCTGTGACAGTTGAGCAGGTTTTTCAATAACCTTCTTGTG
TTATAATTTTAAAAATCCTTGTAAAATCATTATTAAGTCAGTGATTGTGC
TTATTACAGGCTGAGACGACTTCAAATCCTTTTGCTTCTCATTCTGCNCC
TACTGCTCAGGTACTAATCNTTTTAAAAANCCTTGTAAAATCATTATTAA
CGTTTTTAAACCCCTTTTAAAAATCCTTGTAAAATCATTATTAA
>RM_As_0048
CTTTAAAAACGATTGTAAACCATGCTAACCCTTTTAAAAGCTTTTAAAAT
CCCTTGTAAATCATTCTATGCCACTTACTTATGCTTTAAAAACGATTGTA
AATCATGTTTTACCCTTTAAAATCCCTTGTAAATCATTCTACCACTTACT
TATGCTTTAAAAACGATTGTAAACCATGCAAACCCTTTTAAAATCCCTTG
TAAATCATTCTATGNCACTTACTTATGCTTTAAAAACGATTGTAAATCAT
GTTTNACCCTTT
>RM_As_0049
TTTTTATCTAGTTTTTATTTCCGCAGACCTTGTGTTCTAGACTTTTTGTA
ATCCGGATTTCTCTTTATCTATTCAGTATTCGGTATTCAGCTTTTGTTCT
TGATTTCGTTTACTGTTGTTCATTCTGTTATCATCCTGCTGTTATCATGT
TTTCAACCTGTTCAACGTTTATGCTTTCTGTCATGATGTCTGAGTAGTGA
ATAGGTTTCTGAGGATGGGTTAGAGTAGTGTGGAATCCTTAGTATGCTAG
GTGGTTGAGTATTGATTGATAGATCCCTTCTGGATTAGTTGTTCTTAATG
CCTATT
>RM_As_0050
TTTGTAATCCGGATTTCTCTTNATCTATTCAGTATTCAGCATTCGGTTTC
TGTTCTTGATTTTCGTTTACTGTTGTTCATTCTGTTATCATACTGCTGTT
ATCATGTTTTCAACCTGTTCAACGTTTATGCTTTCTGTCATGATGTCTGA
GTAGTGAATAGGTTTCTGAGGATGGGTTAGAGTAGTGTGGAATCCTCAGT
ATGCTAGGTGGTTGAGTATTGATTGATAGATCCCTTCTGGATTAGTTGTT
CTTAATGCCTATTNCTTTCTGATCAACTGGAATTCGAGCCCAGACATTTC
CGCGCCCAAAAGGTGTTCGATGAAATGTCTGAACCACTAATTCCAGAGAT
TCGCGGCTCTGTNCCAAGGTATTGGTTGCAGGGAGCGTTTTGGCTTTAAC
TTGTTGATTCGTAATGCCTGCTAGGTTAGNTCTCGTCAATGGTGATTGAG
TCTGGGACTAGNTTAGCTTGAGGGTCTCTGTCGCGGTGGCACTTAGATTT
GGTTATTGAACCTGTTGTCTAGGGATAGTTTGTTGAGCATGTCAACCACC
TGTAGACTGAGGAGACNAAACTACTCGATTACCCCATCCTCGGGAATTCT
TTATCTGATTGATTTCTTTGTTTACTCTACTGTTGTTTACTGCATCCTGT
TACCTGTTGCTTAGTTTTTGCAATTCTTTCCTGTTACTCGACCTGATACT
CGACCACCCAGTTGTCTGGCAACAGACTGTGCAGTCGAGTATCCCTGTTT
CATTTTCTGTCTGTTACTCGACCTGTCACTCGACCACACCCAGTGCTCTG
CAACGAGCTGTGT
>RM_As_0051
TTAGCATTCTACTAAAGCTCAATCATTTTTTGAGAGATCCCCTGTTACTN
AAGCCTAATCTTTAAGGGACCATCTTTGTCTCTTGACCTTTACCTTAGCC
AAATGAGTTCATTGATGATGCATTGCTTGATTCACGTTCCTGAACTTAAT
GAATGTTAAAGGGATTGGTTGATTTGAANGCTTGNGTAGGTCGAGCATAG
AGTCGGGTTGATGATGANAAGGCATGGCTAACGTTTTTAAGTAGAGNTCG
ATCATATCGCATCCTAGAACTANCAACTTGGACATTGANTTCACCTGCTC
TATCTGCATGCTTTGGTTCTGAGTCCCCACCTTCAAACCTCTCCTCCAGC
TTGTTCTTANTTGTTTGCTTGAGGGCAAGCAAAGACTAAGTTTGGGGGAG
TTGATATGTCTGTATTTTGCATGTTTTAAGCATCCATTTNTCATCACTTT
AGCNTCGTTTCATCACTGTTTCATACCATTTCTCATCATTTGTCATCACT
TTGCATGTTTAGGATAGTTTTGCATGCATGTTGCATATTTGAGTTGTTTT
CAGGTGATTTGGAGCTGTTGGCGAGCTAANTGGAAGAAGCGGACCNGATC
ACGCCAAACCACTCGACCACCAGGCAGAGNAGAAGCANTCAGCTCAGCAG
NCCACTCGACCCTCTACTCGAGCAGAGGACATCA
>RM_As_0052
ATATCGCTCTAGAATTTACACTACACAAAGCTCTCACAGCACAAACACCT
TTTTCTTTTACGATCAAACTCTTGTACGATCAAAACTATTCTTTTCATCA
ATAANATCAAGAACACCATCTTTGGTTACGATTGTTTTCTGTTGTTCTTT
GAGAATTCTCGCGTATCGTATCCCTAAAATAAAACCCTAGACAAATCTCG
ATTGTGTTAGTTTCGACTTCCACAGTTTGGCGCCGTCTGTGGGGATACTT
TAGAATTCTCTTACCCTAAGAACGCAGAACTCAACCACCGAAGAAGACGA
TGAACGAGGACGGTCGTCAGATACCACCACCAGCCGGAGGAGGCAACCCT
AACCCTCCGAACCCTCAAGCCGATCCGGCGATCTCAGCGACCCTAGCCGA
ACTGAAGGATATGATGGTTAAATTCCAGAAGAAAGCTGACGATCAAGAGA
AAGCTAACAAGACCTTGGCGCTACAAATCGATGAAATCGCATCCCGTGGG
CAACACAAAACCACGCGTTTCCAGACTCGACCGCCACGAGCCCGGAGGGA
CTTGCCTGGTCTCAACCCGACGAGACTCACGTTCGCGACGCCAACGGACA
ACGCCAGAGCTGCGACCCGAGCCGATCCTGCCGGACGCGAGGATCAGGAT
GATCCCGCCGAGCCAGACGCAGTGGACCCGACAGACGAGCCGGACGATCC
ACAAAACGAGCGTACCCGAGCTGGAGCTAACTCTGTCGAACGAACCGACC
TCACTGATGACGAGGAGACTGAAGAAAACATAAGATGGGCCGAAGAATCC
GAAAGAGAAGACGAGCTCAGCGAGATCCGAGCCTCCCTAGCCAAGGCGGA
AGCCGATATGAAGCTCGTCAAAACCCAGATACATAGCGTTTCATCCTCGG
CGCCTAACATCGACCGAGTCATCGAGGAAGCTAGGCGAACNCCTTTCATT
CCGCGAATTGCGAATTTGAGAATCAAAGATTCTCGGAAAGCTCAAACTGG
ATCCNTACAGTGGATTAGAAGACCCAAAAAGCCATCTCGCAGCTTTTCTG
ATTGCCGCCGGACAGAGTCGAATTGGACGAAGCTGATGAGGATGCNGGAT
ACTGCAAACTCTTTTCGGAAAACCTTTGCGGNCAAGCACTAATGTGGTTC
ACTCAGCTGGAACCAGGCTCGATCGATAGCTTCGACGAGTTGTCGGCTGT
TTTCCTGAAACAATATTCTATCCTCATGGATAAAAGCGTTTCGGACGCNG
ACCTNTGGAATCTAACNCAAGGGCCGAACGAGCCACTTAGAACTTTCATC
ACCAAATTCAAGGGGGCGCTGTCAAAACTCCCAAGAATCTCGCACGCAGC
CAGCTCTNTCTGCCCTACGAAAAGGTCTATGGCACGAGTCCGAGTTCAGA
GAAGATCTAATACTTCACAAACCGGACACAATTCGAGACGCACTGCACCG
AGCCTCGGACTTCGTCGCCCATGAAGAAGAGATGGCGCTGCTAGCAAAGA
GGCACGAGCCGACGAAGCAAACGCCCCGAGCCGAGAAAACTCAAGCAACA
CCTCCGGTCCAGAAGAAGGCTCGCGAGAGCGGGACGTATACACATCATGA
AGGGCGCAATTTCANGGGAGCTCACAACTACCAGATCGACACTCCTCGNG
GCCGAGGTCGCGGCAGAGGCCGAGGTCGTGGGCGAGGAAGAGAAACCTAC
ACTTGGACAAGAGATCAGCCACCGAGCAACGATCAAGAATACTGCGAGCA
CCACAAAATCTTCGGCCACCACACCTCNNGATGCCGGAGCCTCGGCGCAA
AATTAGCAGCGAAATTCTTAGCAGGAGAGCTCGGGACGAACGTCACGCTC
AAGGACCTGGAGCCAGAGCCGGATCAGCCCGAGCAGGCCAACGCCGCGGG
GAACCCCGAGCCAAGGAACGCGGACGCCCCGAAGAGAACCCGGGAAAATC
GAGACGAAGACCGAGATAATACACGGCAAAGAATCTTCACCATAATGGGN
GGNTCGCCGTNCTGTCCNGACACCGTAGCCGCAATCAAGGCNTATCAACG
CCGAGCCGAGGCGCCTAGCAACTGGACGAGACCNTTCGACCGACCTAACG
ACGNAGTCACGTTCGAGGAAAGCGAGACGAACGGGCTCGACAGGCCTCAT
GACGACGCCCTAGTCATCACNTTAGACGTTGCGGACTNCGAAGTNTCGNG
AATTCTCGTCGACACNGGCAGCTCGGTCGACTTAATCTTCCTNGATACNC
TGNGAAGAATGGGNATCGGTCGGGCACANGTAGTANCGACCCCGGGCCTC
TCCTTCGGTGGCATTCNCAAGNGAAACGNCNATGTCTCTCGGGACNATCG
AGCTACCAGTCCNNGCCGGAGGGGTGTCAAAGATAGTCGATTTCGCTGTT
NTCGATCAACCGGCCGCCTACAACGTCATCCTNGGGACNCCGTGGNTNTA
TCAAATGAAAGCNGTCCCCTCGACGTATCATCANTGCGTCAAATTCCCGA
CTCCCAGTGGAGTGGAAACAATCCGGGGAAGCCAGGAAGCTTCACGAACG
TGTTACATGGCAGCGCACAAACTCCGAAACCCTGTCACCGAAGCGAAGGC
CGAAGCCGATCACAAGAAATCAAAACTTGGCCGAAGTGAAGAGAAGGCTA
TATCTAAACAGTTATAGCAATTACAGATCGAGGAGGCGCGCGAGGAGAAG
AAGCCTACCTCGGATCCNGTAATCTCCATCTGCCTCGACGACGAACGGCC
CGAACGATGCGTGGAAATTGGCAGCGACTTTGACCGGCGAAATAAAAGAA
GCTCTGATCGNATTTCTCAAAGAGAANAACAANACCTTCGCCTGGTCGGC
GGAAGATATGCCTGGNATAGGCATCGACGTAATCTGCCACGAGCTGAACG
TCGATCCGAGTTTCAAGCCTGTNAAGCAAAAGAGAAGGAAACTCGGGGTC
GAGACGAGCAAAAGCNGTGAACGACGAAGTGGACAAACTNCTAAAAATNG
GNTCNATNAGGGAAGTAAAATACCCGGACTGGNTAGCAAACCCCGTCGTG
GTCAAAAAGAAAAACGGAAAGTGGAGAGTNTGCGTCGACTTCACCGACCT
NAACAAGGCATGTCCNAAAGACAGTTTCCCGCTCCCGCATATNGATCGGC
TCGTAGAATCNACCGCNGGGAACGAGCTATTANCNTTCATGGATGCTTTC
TCGGGNTATAATCAAATAATGATGNATCCCGANGACCAAGAAAAAACGTC
NTTCATCACAGACNGAGGTACCTACTGTTATAAAGTNATGCCNTTCGGTT
TAAAAAACGCNGGNGCNACTTATCAACGNTTGGTCAACAAAATGTTCGCC
GAGCANCTCGGGAAGACGATGGAAGTCTACATNGACGACATGCTGGTNAA
GTCNCTCGAAGAAAAGGATCACATNACGCATCTGGAAGAGTGTTTCGAAA
TTCTCAACNAATACGAAATGAAGCTGAACCCGGCGAAGTGCNCTTTCGGA
GTNCCATCCGGAGAATTCCTNGGNTACATNGTNACGGAAAGAGGAATCGA
AGCNAATCCGAANCAAATTAACGCCTTNCTGAACATGCCATCNCCGAAGA
ACAAACGGGAAGTNCAACGNCTGACCGGNCGAATCGCAGCCCTAAACCGN
TTCATCTCGAGATCAACNGACAAATGTCTNCCTTTTTATCAAATTCTGAA
GGGAAACAAAGAGTTCGNTTGGGATGAGAAGTGCGAAGAAGCTTTCGGGC
AACTNAAAGCGTACCTGACNACNCCACCGGTGTTGTCNAAACCCGAAGTG
GACGAGAAGCTNTATCTGTACGTTTCAGTNTCGAACACATGCAGTNAGCG
GAGTCTTGGTCCGGGAGGACCGCGGNGAGCAAAAACCGATTTNCTACGTA
AGTAAGTCANTGACGGATCCGGAAACGAGNTATCCGCAATGATGGAAAAA
CTCGCNCTNGCGGTAGTAACGTCGGCTCGGAAGCTGCGNCCGTACTTCCA
ATCTCATCCGATCGNAGTNTTAACCANCCAGCCACTCCGAACAATNCTNC
ATAGTCCGAGTCAGTCCGGACGATTGGCGAAGTGGGCAGTNGAACTAAGC
GAATACGATATAGAGTATAAAAGCCGAGTCAGCGCGAAGGCTCAGGTCCT
GGCNGATTTCCTAACCGAACTACCAGCNGGGNACGCCGGAGGAGAATCAC
GACCTTGGANACTNCACGTAGACGGNTCTTCATCAAAACAAGGATCCGGA
GTNGGAATCAGGTTGGAATCTCCAACGNCGGAAATNCTCGAACAATCATT
CCGNCTANCGTTTAACGCTTCTAACAACGAAGCGGAATACGAAGCGCTNA
TTGCCGGACTTCGACTGGCNCGGGGGNTNGGGATCAAGAAGNTACGGTGC
TTATTGCGATTCNCAGCTNGTNGCTAACCAGTTCAACGGNGATTACGAAG
CNAAAGACGNAAGAATGGAAGCNTATCTCGAAGTNGTAAAGGATCTNNCC
AAAGANTTCGAGAAATTCGAACTAATTCGNATNCCTCGAGGAGAAAACAC
ANCNGCGGACGCCTTAGCCGCNCTAGCGTCGACNTCAGATCCTGAACTGA
AAAGAATNATCCCGGTCGAATGTATCGCGGAGCGAAGCATTAAAACTGAC
AGTAGCGAAGATCAAGTACTAACAGCTCGGGAGACGGAAGAACCGGAGGA
GATGGACACCGAA
>RM_As_0053
GGAGCTTGGAGCAAGGGAGCAGCTTGAANCNGAGGAGCAACNTGGACCCG
AGGAGCAGCTTGTAGCTGAGGANGNTAATGGAAAAGAAGTTATCCAACCN
CGTTGGTTTTGATNCATTGATCAACAAATGGGNANGTGTCTCATTTGTAC
TCTTTTTCCCTCGTCATGGTTTTGTCCCAATGGGTTTTCCTGGNAAGGTT
TTTAACGAGGCAAATGATTCACATCCAAATCACCCATTTGATGATCAAGA
CCGGGCCAGAATATTCAGAAAATCTTCCAAGGTGTTANATATNAAGTCCA
GCCCATTTTATGNCCATTACAAGCCCAAGAAGAGCCCAAACCAAGTGCCC
AATTTGCTGNCCAAGAGGAGTGACGAAAATCAGTAGTTCAAGAGTCATTT
TTATCTATTCAAACTCTGTCTTAATTATNTTTTCGTTTTCNAGGTCAGCC
TTGCGGCTTGTTCCAAGACTTGTCTCTCTTCACCTTCTTCTCTATATATT
CTCTTGTAATCTCTTGTGAGAACTTATCAAACTTTTCTTTTTATCAAAAC
TCTTTCTGAATTCGTTCGATCTCGAGTTTGGGTGCGTAATATCCTTCTCA
ACTTGTGATTNCTCTTGGTGTGTCATATCCAAGCAGGATCAAGCTCGGTA
GTCNAGAGGCTTTCCGCAACCTCTGGAAGTTCCACTCGATCCACAGCACC
CTCACTTCGTTTTCGACCCTTCATNTCGCCATCGATCTCGGTCTTCTTCC
ATTCCGCGGATCCATCATCGCTTATCACAATCCATACAAAGNGNCTTCAA
GGGACTGGATCTTCTCACCGAGGATCGTATCANGTGGTATCAGAGCCACT
TTGTATCAGGTTGTGTTATTCTAAACTCTTGGTATTCTCTGTTCGTCGAA
ATTNGATCGTCGTTTTACGCTTGAATACTTATCGGATCGTNCGAAACTTG
TTAAATCGTTTNGATCGCGTTTTGAACTATAGGANTCTGTACTCGATCGT
GCGATTTGGAACACGTGAACTTTTCAACTTCT
>RM_As_0054
CCCTAAACCCTAAACCCTAAACCCTAAACCCTAAACCCTAAACCCTAAAC
CCTAAACCCTAAACCCTAAACCCTAAACCCTAAACCCTAAACCCTAAACC
CTAAACCCTAAAC
>RM_As_0055
ATATATATATATATATATATATCATATAATCTCTAAAATTAAAATTTAGA
ACTACGCTTATACAATTATATTTAATTTGATTTTCTAAAATCCAAACAAC
AACAACAACCAACCAAAAAAATCTTAAAACTAAACAAAAATAAAAAATAA
GATTTGAGATATAGTAAAAGAGGATGAGAGAATGAGTGAATGAGTGAATG
AGAGAATGAGAAAATGATTATTTATAGAATGATAAGTGATGGGAGTTGGG
AGTTACAATTTTAATTTATTGTGTGTTGAATAAAATTGAGTGAAAAAATA
[truncated: 37,978 more rows]

## Sheet: Hier
Supplementary Data 5. TE sequences in A. suecica and TE hierarchy files
Element	family	order	crossjump
RM_As_0001	rnd-1_family-74	LTR	no
RM_As_0002	rnd-1_family-8	LTR_Gypsy	no
RM_As_0003	rnd-1_family-53	LTR_Copia	no
RM_As_0004	rnd-1_family-80	LTR_Copia	no
RM_As_0006	rnd-1_family-84	LTR_Copia	no
RM_As_0007	rnd-1_family-78	DNA_MuDR	no
RM_As_0009	rnd-1_family-90	DNA_MuDR	no
RM_As_0010	rnd-1_family-24	RC_Helitron	no
RM_As_0011	rnd-1_family-81	LTR_Copia	no
RM_As_0012	rnd-1_family-23	DNA_MuDR	no
RM_As_0013	rnd-1_family-7	DNA_MuDR	no
RM_As_0014	rnd-1_family-76	LTR_Gypsy	no
RM_As_0016	rnd-1_family-5	LINE	no
RM_As_0017	rnd-1_family-28	LTR_Gypsy	no
RM_As_0018	rnd-1_family-35	LTR_Gypsy	no
RM_As_0019	rnd-1_family-82	LTR_Gypsy	no
RM_As_0020	rnd-1_family-41	DNA_MuDR	no
RM_As_0021	rnd-1_family-16	DNA_hAT	no
RM_As_0022	rnd-1_family-32	RC_Helitron	no
RM_As_0023	rnd-1_family-71	DNA_MuDR	no
RM_As_0024	rnd-1_family-60	DNA_hAT-Ac	no
RM_As_0025	rnd-1_family-48	LTR_Gypsy	no
RM_As_0026	rnd-1_family-61	LTR_Copia	no
RM_As_0029	rnd-1_family-14	rRNA	no
RM_As_0030	rnd-1_family-103	LTR_Gypsy	no
RM_As_0032	rnd-1_family-50	DNA	no
RM_As_0033	rnd-1_family-66	LTR_Gypsy	no
RM_As_0035	rnd-1_family-39	DNA_Mariner	no
RM_As_0036	rnd-1_family-94	LTR_Gypsy	no
RM_As_0037	rnd-1_family-57	LINE	no
RM_As_0039	rnd-1_family-21	LTR_Gypsy	no
RM_As_0040	rnd-1_family-40	RC_Helitron	no
RM_As_0041	rnd-1_family-64	LTR_Gypsy	no
RM_As_0042	rnd-1_family-47	LTR_Gypsy	no
RM_As_0043	rnd-1_family-37	LTR	no
RM_As_0044	rnd-1_family-100	DNA_EnSPM	no
RM_As_0046	rnd-1_family-62	SINE	no
RM_As_0047	rnd-1_family-43	DNA_MuDR	no
RM_As_0049	rnd-1_family-95	LTR_Gypsy	no
RM_As_0050	rnd-1_family-51	LTR_Gypsy	no
RM_As_0051	rnd-1_family-54	LTR_Gypsy	no
RM_As_0052	rnd-1_family-69	LTR_Gypsy	no
RM_As_0053	rnd-1_family-68	LTR_Gypsy	no
RM_As_0054	rnd-1_family-3	Simple_repeat	no
RM_As_0055	rnd-1_family-6	RC_Helitron	no
RM_As_0056	rnd-1_family-38	DNA_hAT-Ac	no
RM_As_0057	rnd-1_family-85	LTR_Gypsy	no
RM_As_0059	rnd-1_family-17	LTR_Gypsy	no
RM_As_0060	rnd-1_family-77	LTR_Copia	no
RM_As_0061	rnd-1_family-1	LINE	no
RM_As_0062	rnd-1_family-72	LTR_Gypsy	no
RM_As_0063	rnd-1_family-18	LTR_Gypsy	no
RM_As_0064	rnd-1_family-86	LTR_Gypsy	no
RM_As_0065	rnd-1_family-4	LINE	no
RM_As_0066	rnd-1_family-9	LTR_Gypsy	no
RM_As_0067	rnd-1_family-91	DNA_EnSPM	no
RM_As_0068	rnd-1_family-52	LTR_Gypsy	no
RM_As_0069	rnd-1_family-104	LTR_Copia	no
RM_As_0070	rnd-1_family-27	LTR_Gypsy	no
RM_As_0071	rnd-1_family-70	LTR_Copia	no
RM_As_0072	rnd-1_family-20	DNA_MuDR	no
RM_As_0073	rnd-1_family-19	LTR_Gypsy	no
RM_As_0074	rnd-1_family-110	DNA_MuDR	no
RM_As_0076	rnd-1_family-31	LTR_Gypsy	no
RM_As_0077	rnd-1_family-30	LTR_Gypsy	no
RM_As_0078	rnd-1_family-25	LTR_Gypsy	no
RM_As_0079	rnd-1_family-45	LTR_Gypsy	no
RM_As_0080	rnd-1_family-34	LTR_Gypsy	no
RM_As_0081	rnd-1_family-42	RC_Helitron	no
RM_As_0082	rnd-1_family-12	LTR_Gypsy	no
RM_As_0084	rnd-1_family-26	LTR_Gypsy	no
RM_As_0085	rnd-1_family-73	LTR_Gypsy	no
RM_As_0087	rnd-1_family-11	rRNA	no
RM_As_0089	rnd-1_family-10	LTR_Gypsy	no
RM_As_0090	rnd-1_family-105	LTR_Copia	no
RM_As_0093	rnd-1_family-79	DNA_MuDR	no
RM_As_0094	rnd-1_family-29	DNA	no
RM_As_0095	rnd-1_family-15	LTR_Gypsy	no
RM_As_0097	rnd-1_family-0	LINE	no
RM_As_0099	rnd-1_family-56	LTR_Gypsy	no
RM_As_0100	rnd-1_family-67	LTR_Gypsy	no
RM_As_0101	rnd-1_family-55	LTR_Copia	no
RM_As_0103	rnd-1_family-99	LTR_Gypsy	no
RM_As_0104	rnd-1_family-88	DNA_hAT-Ac	no
RM_As_0105	rnd-1_family-75	DNA_MuDR	no
RM_As_0108	rnd-1_family-97	LTR_Gypsy	no
RM_As_0110	rnd-1_family-116	LTR_Gypsy	no
RM_As_0111	rnd-1_family-118	LTR_Gypsy	no
RM_As_0112	rnd-1_family-96	RC_Helitron	no
RM_As_0114	rnd-1_family-119	LTR_Gypsy	no
RM_As_0115	rnd-1_family-120	SINE	no
RM_As_0116	rnd-1_family-123	LTR_Gypsy	no
RM_As_0117	rnd-1_family-122	RC_Helitron	no
RM_As_0118	rnd-1_family-114	DNA_MuDR	no
RM_As_0119	rnd-1_family-124	Satellite	no
RM_As_0120	rnd-1_family-126	LTR_Gypsy	no
RM_As_0121	rnd-1_family-121	DNA_MuDR	no
RM_As_0122	rnd-1_family-128	LINE	no
RM_As_0125	rnd-1_family-132	LTR_Gypsy	no
RM_As_0126	rnd-1_family-134	DNA_hAT-Ac	no
RM_As_0127	rnd-1_family-135	RC_Helitron	no
RM_As_0128	rnd-1_family-136	DNA_MuDR	no
RM_As_0129	rnd-1_family-131	DNA_MuDR	no
RM_As_0130	rnd-1_family-138	LINE	no
RM_As_0131	rnd-1_family-137	LTR_Gypsy	no
RM_As_0133	rnd-1_family-140	LTR_Gypsy	no
RM_As_0134	rnd-1_family-141	RC_Helitron	no
RM_As_0135	rnd-1_family-142	LTR_Gypsy	no
RM_As_0136	rnd-1_family-139	DNA_MuDR	no
RM_As_0137	rnd-1_family-145	LTR_Gypsy	no
RM_As_0138	rnd-1_family-146	LTR_Gypsy	no
RM_As_0140	rnd-1_family-148	LTR_Gypsy	no
RM_As_0141	rnd-1_family-144	LTR_Gypsy	no
RM_As_0142	rnd-1_family-150	LTR_Gypsy	no
RM_As_0143	rnd-1_family-149	LTR_Gypsy	no
RM_As_0144	rnd-1_family-151	DNA_MuDR	no
RM_As_0145	rnd-1_family-152	LTR_Gypsy	no
RM_As_0147	rnd-1_family-153	RC_Helitron	no
RM_As_0148	rnd-1_family-154	DNA_hAT-Ac	no
RM_As_0149	rnd-1_family-155	RC_Helitron	no
RM_As_0152	rnd-1_family-143	DNA_MuDR	no
RM_As_0153	rnd-1_family-159	DNA_MuDR	no
RM_As_0154	rnd-1_family-133	LTR_Gypsy	no
RM_As_0155	rnd-1_family-160	LTR_Gypsy	no
RM_As_0158	rnd-1_family-164	LTR_Gypsy	no
RM_As_0161	rnd-1_family-166	RC_Helitron	no
RM_As_0162	rnd-1_family-167	LTR_Gypsy	no
RM_As_0163	rnd-1_family-162	LTR_Copia	no
RM_As_0164	rnd-1_family-168	LTR_Gypsy	no
RM_As_0165	rnd-1_family-169	DNA_MuDR	no
RM_As_0166	rnd-1_family-65	LTR_Gypsy	no
RM_As_0167	rnd-1_family-171	LTR_Gypsy	no
RM_As_0168	rnd-1_family-173	LTR_Gypsy	no
RM_As_0169	rnd-1_family-174	LINE	no
RM_As_0172	rnd-1_family-175	LTR_Gypsy	no
RM_As_0173	rnd-1_family-89	LTR_Gypsy	no
RM_As_0174	rnd-1_family-172	LTR_Gypsy	no
RM_As_0175	rnd-1_family-179	SINE	no
RM_As_0176	rnd-1_family-170	RC_Helitron	no
RM_As_0177	rnd-1_family-178	LTR_Copia	no
RM_As_0178	rnd-1_family-181	RC_Helitron	no
RM_As_0179	rnd-1_family-183	LTR_Pao	no
RM_As_0180	rnd-1_family-185	DNA_MuDR	no
RM_As_0181	rnd-1_family-187	DNA_MuDR	no
RM_As_0182	rnd-1_family-188	LINE	no
RM_As_0183	rnd-1_family-186	DNA_hAT-Ac	no
RM_As_0184	rnd-1_family-182	RC_Helitron	no
RM_As_0186	rnd-1_family-180	LINE	no
RM_As_0188	rnd-1_family-191	LTR_Gypsy	no
RM_As_0191	rnd-1_family-190	DNA_hAT-Ac	no
RM_As_0192	rnd-1_family-195	LTR_Gypsy	no
RM_As_0194	rnd-1_family-197	DNA_hAT	no
RM_As_0195	rnd-1_family-198	LTR_Gypsy	no
RM_As_0196	rnd-1_family-125	LTR_Gypsy	no
RM_As_0197	rnd-1_family-199	RC_Helitron	no
RM_As_0199	rnd-1_family-201	LTR_Gypsy	no
RM_As_0201	rnd-1_family-203	LTR_Copia	no
RM_As_0203	rnd-1_family-205	SINE	no
RM_As_0204	rnd-1_family-206	LINE	no
RM_As_0205	rnd-1_family-207	LTR_Gypsy	no
RM_As_0207	rnd-1_family-209	RC_Helitron	no
RM_As_0208	rnd-1_family-210	DNA_hAT	no
RM_As_0211	rnd-1_family-212	LTR_Gypsy	no
RM_As_0212	rnd-1_family-200	RC_Helitron	no
RM_As_0213	rnd-1_family-216	DNA_MuDR	no
RM_As_0214	rnd-1_family-217	DNA_EnSPM	no
RM_As_0216	rnd-1_family-219	DNA_hAT-Ac	no
RM_As_0217	rnd-1_family-220	LTR_Gypsy	no
RM_As_0218	rnd-1_family-221	DNA_MuDR	no
RM_As_0220	rnd-1_family-223	DNA_MuDR	no
RM_As_0224	rnd-1_family-226	RC_Helitron	no
RM_As_0225	rnd-1_family-227	SINE	no
RM_As_0227	rnd-1_family-224	LTR_Copia	no
RM_As_0230	rnd-1_family-214	LTR_Copia	no
RM_As_0234	rnd-1_family-235	DNA_Harbinger	no
RM_As_0238	rnd-1_family-239	LTR_Gypsy	no
RM_As_0240	rnd-1_family-241	DNA_EnSPM	no
RM_As_0242	rnd-1_family-244	DNA	no
RM_As_0248	rnd-1_family-250	DNA_hAT-Ac	no
RM_As_0249	rnd-1_family-233	LTR_Copia	no
RM_As_0253	rnd-1_family-254	DNA_MuDR	no
RM_As_0254	rnd-1_family-255	Composite	no
RM_As_0255	rnd-1_family-256	LTR_Gypsy	no
RM_As_0257	rnd-1_family-258	LTR_Gypsy	no
RM_As_0258	rnd-1_family-259	DNA_hAT	no
RM_As_0260	rnd-1_family-262	LINE	no
RM_As_0262	rnd-1_family-264	LINE	no
RM_As_0263	rnd-1_family-265	RC_Helitron	no
RM_As_0264	rnd-1_family-266	LTR_Gypsy	no
RM_As_0266	rnd-1_family-267	DNA_hAT	no
RM_As_0267	rnd-1_family-268	DNA_MuDR	no
RM_As_0268	rnd-1_family-269	DNA_EnSPM	no
RM_As_0269	rnd-1_family-270	LTR_Gypsy	no
RM_As_0270	rnd-1_family-271	LINE	no
RM_As_0273	rnd-1_family-260	LTR_Gypsy	no
RM_As_0274	rnd-1_family-274	DNA_MuDR	no
RM_As_0275	rnd-1_family-275	DNA_MuDR	no
RM_As_0278	rnd-1_family-278	LTR_Gypsy	no
RM_As_0279	rnd-1_family-279	LTR_Pao	no
RM_As_0280	rnd-1_family-280	DNA_MuDR	no
RM_As_0282	rnd-1_family-282	LTR_Gypsy	no
RM_As_0283	rnd-1_family-283	LTR_Gypsy	no
RM_As_0284	rnd-1_family-284	DNA_MuDR	no
RM_As_0286	rnd-1_family-286	LTR_Gypsy	no
RM_As_0287	rnd-1_family-288	LTR_Gypsy	no
RM_As_0289	rnd-1_family-291	DNA_EnSPM	no
RM_As_0290	rnd-1_family-292	DNA_EnSPM	no
RM_As_0293	rnd-1_family-295	DNA_hAT	no
RM_As_0294	rnd-1_family-296	LTR_Gypsy	no
RM_As_0297	rnd-1_family-300	LTR_Gypsy	no
RM_As_0299	rnd-1_family-302	LTR_Gypsy	no
RM_As_0300	rnd-1_family-303	LTR_Gypsy	no
RM_As_0302	rnd-1_family-289	DNA_hAT	no
RM_As_0303	rnd-1_family-305	DNA_MuDR	no
RM_As_0304	rnd-1_family-306	SINE	no
RM_As_0306	rnd-1_family-308	LTR_Gypsy	no
RM_As_0307	rnd-1_family-309	LINE	no
RM_As_0309	rnd-1_family-311	DNA_MuDR	no
RM_As_0310	rnd-1_family-312	RC_Helitron	no
RM_As_0311	rnd-1_family-313	LTR_Gypsy	no
RM_As_0312	rnd-1_family-314	RC_Helitron	no
RM_As_0313	rnd-1_family-261	DNA_MuDR	no
RM_As_0315	rnd-1_family-316	DNA_MuDR	no
RM_As_0316	rnd-1_family-317	LTR_Gypsy	no
RM_As_0317	rnd-1_family-318	LTR_Gypsy	no
RM_As_0319	rnd-1_family-299	LINE	no
RM_As_0321	rnd-1_family-321	LINE	no
RM_As_0322	rnd-1_family-323	DNA	no
RM_As_0324	rnd-1_family-325	DNA_EnSPM	no
RM_As_0326	rnd-1_family-327	DNA_MuDR	no
RM_As_0327	rnd-1_family-328	DNA_MuDR	no
RM_As_0328	rnd-1_family-322	DNA_MuDR	no
RM_As_0329	rnd-1_family-329	LTR_Gypsy	no
RM_As_0331	rnd-1_family-332	DNA_EnSPM	no
RM_As_0333	rnd-1_family-335	LTR_Gypsy	no
RM_As_0336	rnd-1_family-330	DNA_MuDR	no
RM_As_0337	rnd-1_family-338	LTR_Gypsy	no
RM_As_0340	rnd-1_family-334	LINE	no
RM_As_0343	rnd-1_family-346	LTR_Gypsy	no
RM_As_0344	rnd-1_family-347	LTR_Gypsy	no
RM_As_0345	rnd-1_family-348	RC_Helitron	no
RM_As_0346	rnd-1_family-349	LTR_Gypsy	no
RM_As_0347	rnd-1_family-350	Simple_repeat	no
RM_As_0348	rnd-1_family-342	DNA_MuDR	no
RM_As_0352	rnd-1_family-353	DNA_MuDR	no
RM_As_0353	rnd-1_family-354	DNA_MuDR	no
RM_As_0354	rnd-1_family-355	DNA_MuDR	no
RM_As_0355	rnd-1_family-356	LTR_Gypsy	no
RM_As_0356	rnd-1_family-357	LTR_Gypsy	no
RM_As_0358	rnd-1_family-359	LTR_Gypsy	no
RM_As_0360	rnd-1_family-361	SINE	no
RM_As_0361	rnd-1_family-362	SINE	no
RM_As_0362	rnd-1_family-363	DNA_hAT-Ac	no
RM_As_0365	rnd-1_family-368	DNA	no
RM_As_0366	rnd-1_family-369	DNA_MuDR	no
RM_As_0367	rnd-1_family-370	DNA_MuDR	no
RM_As_0369	rnd-1_family-320	RC_Helitron	no
RM_As_0374	rnd-1_family-376	DNA_MuDR	no
RM_As_0375	rnd-1_family-377	LTR_Gypsy	no
RM_As_0376	rnd-1_family-364	DNA_EnSPM	no
RM_As_0378	rnd-1_family-371	DNA_hAT	no
RM_As_0380	rnd-1_family-381	LTR_Gypsy	no
RM_As_0385	rnd-1_family-386	DNA_hAT-Ac	no
RM_As_0388	rnd-1_family-390	LINE	no
RM_As_0389	rnd-1_family-391	LTR_Gypsy	no
RM_As_0391	rnd-1_family-394	DNA_MuDR	no
RM_As_0392	rnd-1_family-395	LTR_Gypsy	no
RM_As_0393	rnd-1_family-396	SINE	no
RM_As_0397	rnd-1_family-401	DNA	no
RM_As_0401	rnd-1_family-404	LTR_Copia	no
RM_As_0402	rnd-1_family-405	DNA_MuDR	no
RM_As_0404	rnd-1_family-406	LTR_Gypsy	no
RM_As_0405	rnd-1_family-407	RC_Helitron	no
RM_As_0407	rnd-1_family-409	DNA_MuDR	no
RM_As_0408	rnd-1_family-398	DNA_MuDR	no
RM_As_0410	rnd-1_family-412	LTR_Gypsy	no
RM_As_0412	rnd-1_family-414	DNA	no
RM_As_0413	rnd-1_family-415	LTR_Gypsy	no
RM_As_0414	rnd-1_family-417	DNA_MuDR	no
RM_As_0415	rnd-1_family-418	RC_Helitron	no
RM_As_0419	rnd-1_family-422	DNA_MuDR	no
RM_As_0421	rnd-1_family-423	SINE	no
RM_As_0423	rnd-1_family-425	LTR_Gypsy	no
RM_As_0424	rnd-1_family-426	DNA_Mariner	no
RM_As_0429	rnd-1_family-431	DNA_MuDR	no
RM_As_0433	rnd-1_family-435	DNA_MuDR	no
RM_As_0434	rnd-1_family-411	LINE	no
RM_As_0437	rnd-1_family-416	Simple_repeat	no
RM_As_0438	rnd-1_family-440	LTR_Copia	no
RM_As_0439	rnd-1_family-441	DNA_MuDR	no
RM_As_0440	rnd-1_family-442	SINE	no
RM_As_0441	rnd-1_family-443	LTR_Copia	no
RM_As_0443	rnd-1_family-445	LTR_Copia	no
RM_As_0444	rnd-1_family-446	LTR_Gypsy	no
RM_As_0445	rnd-1_family-448	SINE	no
RM_As_0446	rnd-1_family-449	LTR_Gypsy	no
RM_As_0448	rnd-1_family-392	DNA_Harbinger	no
RM_As_0449	rnd-1_family-451	DNA_MuDR	no
RM_As_0453	rnd-1_family-455	LTR_Copia	no
RM_As_0460	rnd-1_family-462	DNA_MuDR	no
RM_As_0461	rnd-1_family-463	LTR_Gypsy	no
RM_As_0462	rnd-1_family-464	DNA_Maverick	no
RM_As_0464	rnd-1_family-466	DNA_EnSPM	no
RM_As_0465	rnd-1_family-467	LTR_Gypsy	no
RM_As_0469	rnd-1_family-471	LTR_Gypsy	no
RM_As_0470	rnd-1_family-472	SINE	no
RM_As_0471	rnd-1_family-473	LINE	no
RM_As_0472	rnd-1_family-474	LTR_Gypsy	no
RM_As_0473	rnd-1_family-447	LTR_Copia	no
RM_As_0475	rnd-1_family-476	LTR_Gypsy	no
RM_As_0476	rnd-1_family-477	LTR_Gypsy	no
RM_As_0477	rnd-1_family-478	LTR_Copia	no
RM_As_0479	rnd-1_family-480	RC_Helitron	no
RM_As_0481	rnd-1_family-482	LTR_Gypsy	no
RM_As_0484	rnd-1_family-484	DNA_hAT	no
RM_As_0487	rnd-1_family-487	LTR_Gypsy	no
RM_As_0488	rnd-1_family-488	LTR_Copia	no
RM_As_0495	rnd-1_family-494	SINE	no
RM_As_0496	rnd-1_family-495	LTR_Gypsy	no
RM_As_0497	rnd-1_family-496	LTR_Copia	no
RM_As_0498	rnd-1_family-497	DNA_MuDR	no
RM_As_0499	rnd-1_family-498	LTR_Gypsy	no
RM_As_0501	rnd-1_family-500	LTR_Gypsy	no
RM_As_0504	rnd-1_family-503	LTR_Gypsy	no
RM_As_0505	rnd-1_family-504	DNA_hAT-Ac	no
RM_As_0508	rnd-1_family-507	LTR_Gypsy	no
RM_As_0510	rnd-1_family-509	LTR_Gypsy	no
RM_As_0518	rnd-1_family-518	DNA_MuDR	no
RM_As_0519	rnd-1_family-519	SINE	no
RM_As_0520	rnd-1_family-520	LINE	no
RM_As_0521	rnd-1_family-521	LTR_Gypsy	no
RM_As_0522	rnd-1_family-522	LINE	no
RM_As_0525	rnd-1_family-513	LTR_Gypsy	no
RM_As_0526	rnd-2_family-92	LTR_Gypsy	no
RM_As_0527	rnd-3_family-1199	LTR	no
RM_As_0528	rnd-3_family-15	LINE	no
RM_As_0529	rnd-4_family-196	LINE	no
RM_As_0530	rnd-4_family-318	DNA	no
RM_As_0531	rnd-4_family-1556	DNA_Mariner	no
RM_As_0532	rnd-4_family-534	DNA_Mariner	no
RM_As_0533	rnd-4_family-41	RC_Helitron	no
RM_As_0534	rnd-4_family-136	DNA_Harbinger	no
RM_As_0535	rnd-4_family-107	DNA_Pogo	no
RM_As_0537	rnd-4_family-96	RC_Helitron	no
RM_As_0538	rnd-4_family-314	LTR	no
RM_As_0540	rnd-4_family-782	LTR_Gypsy	no
RM_As_0541	rnd-4_family-18	RC_Helitron	no
RM_As_0542	rnd-4_family-806	RC_Helitron	no
RM_As_0543	rnd-4_family-179	LTR_Copia	no
RM_As_0544	rnd-4_family-780	DNA_hAT	no
RM_As_0545	rnd-4_family-1201	LINE	no
RM_As_0548	rnd-4_family-51	RC_Helitron	no
RM_As_0549	rnd-4_family-666	RC_Helitron	no
RM_As_0550	rnd-4_family-320	RC_Helitron	no
RM_As_0552	rnd-4_family-574	SINE	no
RM_As_0553	rnd-4_family-1373	DNA_hAT	no
RM_As_0554	rnd-4_family-748	DNA_hAT	no
RM_As_0556	rnd-4_family-1473	RC_Helitron	no
RM_As_0558	rnd-4_family-323	DNA_hAT-Ac	no
RM_As_0559	rnd-4_family-560	RC_Helitron	no
RM_As_0560	rnd-4_family-337	LTR_Gypsy	no
RM_As_0564	rnd-4_family-209	LTR_Copia	no
RM_As_0566	rnd-4_family-4079	RC_Helitron	no
RM_As_0567	rnd-4_family-2031	DNA_Harbinger	no
RM_As_0568	rnd-4_family-435	RC_Helitron	no
RM_As_0570	rnd-4_family-682	RC_Helitron	no
RM_As_0572	rnd-4_family-696	DNA_hAT	no
RM_As_0573	rnd-4_family-3467	LINE	no
RM_As_0576	rnd-4_family-1474	DNA_MuDR	no
RM_As_0577	rnd-4_family-1300	LTR_Gypsy	no
RM_As_0578	rnd-4_family-554	SINE	no
RM_As_0580	rnd-4_family-4339	DNA	no
RM_As_0582	rnd-4_family-3486	LINE	no
RM_As_0583	rnd-4_family-2338	DNA_Mariner	no
RM_As_0587	rnd-4_family-2653	LTR_Copia	no
RM_As_0588	rnd-4_family-1119	SINE	no
RM_As_0589	rnd-4_family-2286	LINE	no
RM_As_0590	rnd-4_family-291	SINE	no
RM_As_0591	rnd-5_family-3286	Satellite	no
RM_As_0592	rnd-5_family-1013	LTR_Gypsy	no
RM_As_0593	rnd-5_family-2085	DNA_Harbinger	no
RM_As_0594	rnd-5_family-1135	RC_Helitron	no
RM_As_0595	rnd-5_family-125	LINE	no
RM_As_0596	rnd-5_family-1986	RC_Helitron	no
RM_As_0599	rnd-5_family-493	RC_Helitron	no
RM_As_0601	rnd-5_family-437	LTR_Copia	no
RM_As_0604	rnd-5_family-560	RC_Helitron	no
RM_As_0605	rnd-5_family-2313	LTR_Gypsy	no
RM_As_0607	rnd-5_family-359	LTR_Copia	no
RM_As_0608	rnd-5_family-4449	RC_Helitron	no
RM_As_0611	rnd-5_family-1733	DNA_hAT-Ac	no
RM_As_0613	rnd-5_family-1035	LINE	no
RM_As_0615	rnd-5_family-2506	LINE	no
RM_As_0616	rnd-5_family-1890	DNA	no
RM_As_0617	rnd-5_family-4149	LTR_Copia	no
RM_As_0619	rnd-5_family-309	LTR_Gypsy	no
RM_As_0620	rnd-5_family-143	LTR_Gypsy	no
RM_As_0623	rnd-5_family-504	RC_Helitron	no
RM_As_0624	rnd-5_family-156	LINE	no
RM_As_0625	rnd-5_family-1637	RC_Helitron	no
RM_As_0628	rnd-5_family-5240	LTR_Gypsy	no
RM_As_0629	rnd-5_family-1022	DNA_MuDR	no
RM_As_0631	rnd-5_family-2702	DNA_MuDR	no
RM_As_0633	rnd-5_family-388	RC_Helitron	no
RM_As_0634	rnd-5_family-11748	DNA_hAT	no
RM_As_0638	rnd-5_family-2858	DNA_MuDR	no
RM_As_0639	rnd-5_family-380	DNA_hAT-Ac	no
RM_As_0640	rnd-5_family-12567	LINE	no
RM_As_0641	rnd-5_family-2730	RC_Helitron	no
RM_As_0642	rnd-5_family-2351	LTR_Gypsy	no
RM_As_0643	rnd-5_family-7168	LTR_Gypsy	no
RM_As_0644	rnd-5_family-1170	LINE	no
RM_As_0647	rnd-5_family-1614	LTR_Copia	no
RM_As_0648	rnd-5_family-4011	LTR_Gypsy	no
RM_As_0649	rnd-5_family-27	DNA_MuDR	no
RM_As_0650	rnd-5_family-3220	DNA_hAT-Ac	no
RM_As_0651	rnd-5_family-3471	RC_Helitron	no
RM_As_0654	rnd-5_family-3389	DNA_Pogo	no
RM_As_0655	rnd-5_family-7236	DNA_hAT-Ac	no
RM_As_0656	rnd-5_family-1711	LINE	no
RM_As_0659	rnd-5_family-1019	LTR_Gypsy	no
RM_As_0660	rnd-5_family-1458	LINE	no
RM_As_0661	rnd-5_family-12322	LINE	no
RM_As_0662	rnd-5_family-3979	RC_Helitron	no
RM_As_0666	rnd-5_family-436	LTR_Copia	no
RM_As_0667	rnd-5_family-8427	Simple_repeat	no
RM_As_0668	rnd-5_family-3440	LTR_Copia	no
RM_As_0669	rnd-5_family-435	DNA_Harbinger	no
RM_As_0670	rnd-5_family-4640	LTR_Gypsy	no
RM_As_0671	rnd-5_family-9598	LTR_Copia	no
RM_As_0673	rnd-5_family-138	LTR_Gypsy	no
RM_As_0674	rnd-5_family-501	Satellite	no
RM_As_0675	rnd-5_family-4044	RC_Helitron	no
RM_As_0676	rnd-5_family-9572	DNA	no
RM_As_0678	rnd-5_family-5085	LTR_Gypsy	no
RM_As_0680	rnd-5_family-4006	LTR_Copia	no
RM_As_0682	rnd-5_family-2569	LTR_Gypsy	no
RM_As_0685	rnd-5_family-1695	DNA_MuDR	no
RM_As_0690	rnd-5_family-310	LTR_Gypsy	no
RM_As_0692	rnd-5_family-1357	DNA_hAT	no
RM_As_0693	rnd-5_family-3716	LTR_Copia	no
RM_As_0695	rnd-5_family-5044	DNA_EnSPM	no
RM_As_0697	rnd-5_family-6939	LTR_Gypsy	no
RM_As_0698	rnd-5_family-3279	LTR_Copia	no
RM_As_0701	rnd-5_family-9253	LINE_R1	no
RM_As_0704	rnd-5_family-521	LTR_Copia	no
RM_As_0706	rnd-5_family-8705	DNA_Mariner	no
RM_As_0707	rnd-5_family-5756	DNA_hAT	no
RM_As_0711	rnd-5_family-307	DNA_Harbinger	no
RM_As_0713	rnd-5_family-2747	LTR_Copia	no
RM_As_0714	rnd-5_family-13375	DNA_MuDR	no
RM_As_0715	rnd-5_family-1284	Satellite	no
RM_As_0716	rnd-5_family-6765	Satellite	no
RM_As_0720	rnd-5_family-2776	RC_Helitron	no
RM_As_0722	rnd-5_family-8441	Composite	no
RM_As_0723	rnd-5_family-1152	DNA_Harbinger	no
RM_As_0724	rnd-5_family-5703	DNA_EnSPM	no
RM_As_0726	rnd-5_family-5296	RC_Helitron	no
RM_As_0727	rnd-5_family-201	LTR_Copia	no
RM_As_0729	rnd-5_family-624	DNA_hAT	no
RM_As_0730	rnd-5_family-9115	LTR_Gypsy	no
RM_As_0732	rnd-5_family-940	DNA_MuDR	no
RM_As_0734	rnd-5_family-1575	LINE	no
RM_As_0741	rnd-5_family-939	DNA_MuDR	no
RM_As_0742	rnd-5_family-1248	RC_Helitron	no
RM_As_0744	rnd-5_family-3261	LTR_Copia	no
RM_As_0746	rnd-5_family-3292	LTR_Gypsy	no
RM_As_0748	rnd-5_family-4851	LTR_Gypsy	no
RM_As_0750	rnd-5_family-2465	LTR_Copia	no
RM_As_0751	rnd-5_family-8147	LTR_Gypsy	no
RM_As_0755	rnd-5_family-3721	LTR_Gypsy	no
RM_As_0758	rnd-5_family-2272	DNA_EnSPM	no
RM_As_0763	rnd-5_family-3917	DNA_hAT-Ac	no
RM_As_0764	rnd-5_family-4820	RC_Helitron	no
RM_As_0767	rnd-5_family-1166	DNA_MuDR	no
RM_As_0769	rnd-5_family-590	DNA_MuDR	no
RM_As_0770	rnd-5_family-4511	LTR_Copia	no
RM_As_0773	rnd-5_family-8626	RC_Helitron	no
RM_As_0774	rnd-5_family-2249	DNA_hAT-Ac	no
RM_As_0775	rnd-5_family-3277	DNA_Pogo	no
RM_As_0777	rnd-5_family-5087	LTR_Copia	no
RM_As_0779	rnd-5_family-2568	LTR_Copia	no
RM_As_0780	rnd-5_family-3347	DNA	no
RM_As_0781	rnd-5_family-1864	RC_Helitron	no
RM_As_0784	rnd-5_family-3318	LINE	no
RM_As_0785	rnd-5_family-264	RC_Helitron	no
RM_As_0786	rnd-5_family-3387	LTR_Gypsy	no
RM_As_0789	rnd-5_family-10843	DNA_MuDR	no
RM_As_0790	rnd-5_family-5020	LTR_Copia	no
RM_As_0791	rnd-5_family-3727	DNA_hAT	no
RM_As_0794	rnd-5_family-701	DNA_Mariner	no
RM_As_0795	rnd-5_family-937	DNA_MuDR	no
RM_As_0796	rnd-5_family-261	RC_Helitron	no
RM_As_0798	rnd-5_family-1875	LTR_Copia	no
RM_As_0800	rnd-5_family-6275	RC_Helitron	no
RM_As_0801	rnd-5_family-40	LTR_Gypsy	no
RM_As_0802	rnd-5_family-3294	LTR_Gypsy	no
RM_As_0806	rnd-5_family-8813	DNA_EnSPM	no
RM_As_0809	rnd-5_family-3524	DNA_MuDR	no
RM_As_0813	rnd-5_family-26	DNA_Pogo	no
RM_As_0818	rnd-5_family-292	LTR_Copia	no
RM_As_0822	rnd-5_family-303	LTR_Gypsy	no
RM_As_0828	rnd-5_family-1926	LTR_Gypsy	no
RM_As_0829	rnd-5_family-591	LINE	no
RM_As_0831	rnd-5_family-11450	Composite	no
RM_As_0832	rnd-5_family-1130	DNA_MuDR	no
RM_As_0833	rnd-5_family-4633	LINE	no
RM_As_0834	rnd-5_family-2780	RC_Helitron	no
RM_As_0836	rnd-5_family-3178	DNA_EnSPM	no
RM_As_0841	rnd-5_family-2969	DNA_hAT	no
RM_As_0843	rnd-5_family-10055	RC_Helitron	no
RM_As_0844	rnd-5_family-12128	LTR_Gypsy	no
RM_As_0845	rnd-5_family-2778	RC_Helitron	no
RM_As_0848	rnd-5_family-8000	LTR_Copia	no
RM_As_0852	rnd-5_family-376	LTR_Gypsy	no
RM_As_0857	rnd-6_family-1410	DNA	no
RM_As_0858	rnd-6_family-5462	LTR_Gypsy	no
RM_As_0860	rnd-6_family-5925	RC_Helitron	no
RM_As_0862	rnd-6_family-5687	LTR_Gypsy	no
RM_As_0863	rnd-6_family-536	DNA_MuDR	no
RM_As_0864	rnd-6_family-5598	LTR_Copia	no
RM_As_0865	rnd-6_family-668	DNA_Harbinger	no
RM_As_0866	rnd-6_family-2035	DNA_hAT	no
RM_As_0867	rnd-6_family-10646	RC_Helitron	no
RM_As_0869	rnd-6_family-12938	LTR_Gypsy	no
RM_As_0871	rnd-6_family-5357	LTR_Gypsy	no
RM_As_0874	rnd-6_family-1599	LINE	no
RM_As_0876	rnd-6_family-5195	DNA	no
RM_As_0878	rnd-6_family-1735	LTR_Gypsy	no
RM_As_0879	rnd-6_family-1397	DNA_hAT-Ac	no
RM_As_0880	rnd-6_family-1513	LINE	no
RM_As_0881	rnd-6_family-5342	LTR_Copia	no
RM_As_0882	rnd-6_family-2665	LTR_Copia	no
RM_As_0884	rnd-6_family-1158	DNA_EnSPM	no
RM_As_0885	rnd-6_family-16706	RC_Helitron	no
RM_As_0888	rnd-6_family-692	LTR_Copia	no
RM_As_0894	rnd-6_family-6750	LINE	no
RM_As_0897	rnd-6_family-8720	DNA_hAT-Ac	no
RM_As_0898	rnd-6_family-547	DNA_Pogo	no
RM_As_0899	rnd-6_family-1745	DNA_MuDR	no
RM_As_0903	rnd-6_family-23195	Satellite	no
RM_As_0905	rnd-6_family-2059	DNA_hAT	no
RM_As_0906	rnd-6_family-768	LINE	no
RM_As_0908	rnd-6_family-4172	Simple_repeat	no
RM_As_0911	rnd-6_family-2042	LINE	no
RM_As_0912	rnd-6_family-386	DNA_MuDR	no
RM_As_0915	rnd-6_family-14761	DNA_MuDR	no
RM_As_0916	rnd-6_family-8439	LINE	no
RM_As_0918	rnd-6_family-452	LTR_Gypsy	no
RM_As_0920	rnd-6_family-3014	LINE	no
RM_As_0922	rnd-6_family-11933	Satellite	no
RM_As_0923	rnd-6_family-3152	DNA_hAT	no
RM_As_0924	rnd-6_family-3465	LTR_Gypsy	no
RM_As_0925	rnd-6_family-553	LTR_Copia	no
RM_As_0929	rnd-6_family-2921	LINE	no
RM_As_0931	rnd-6_family-1850	DNA_hAT-Ac	no
RM_As_0935	rnd-6_family-1451	DNA_EnSPM	no
RM_As_0936	rnd-6_family-2907	DNA_MuDR	no
RM_As_0937	rnd-6_family-3413	RC_Helitron	no
RM_As_0938	rnd-6_family-4942	DNA_Mariner	no
RM_As_0940	rnd-6_family-398	DNA_hAT-Ac	no
RM_As_0941	rnd-6_family-10131	LTR_Copia	no
RM_As_0942	rnd-6_family-5354	DNA_EnSPM	no
RM_As_0946	rnd-6_family-13904	LTR_Pao	no
RM_As_0947	rnd-6_family-11223	LINE	no
RM_As_0948	rnd-6_family-2044	LTR_Copia	no
RM_As_0950	rnd-6_family-7366	RC_Helitron	no
RM_As_0951	rnd-6_family-13604	LTR_Copia	no
RM_As_0952	rnd-6_family-8462	LINE	no
RM_As_0953	rnd-6_family-5233	LTR_Copia	no
RM_As_0956	rnd-6_family-6652	LTR_Gypsy	no
RM_As_0957	rnd-6_family-6384	LTR_Copia	no
RM_As_0958	rnd-6_family-4039	DNA_Harbinger	no
RM_As_0959	rnd-6_family-14752	LTR_Copia	no
RM_As_0961	rnd-6_family-9537	LTR_Gypsy	no
RM_As_0965	rnd-6_family-8605	LTR_Gypsy	no
RM_As_0966	rnd-6_family-10134	DNA_MuDR	no
RM_As_0967	rnd-6_family-15598	LTR	no
RM_As_0969	rnd-6_family-3020	LTR_Copia	no
RM_As_0970	rnd-6_family-8038	LINE	no
RM_As_0971	rnd-6_family-8697	LTR_Gypsy	no
RM_As_0973	rnd-6_family-1718	DNA_hAT-Ac	no
RM_As_0974	rnd-6_family-7704	LINE	no
RM_As_0976	rnd-6_family-3042	LTR	no
RM_As_0978	rnd-6_family-4732	LTR_Gypsy	no
RM_As_0980	rnd-6_family-514	DNA_EnSPM	no
RM_As_0981	rnd-6_family-930	LTR_Gypsy	no
RM_As_0982	rnd-6_family-2652	DNA_MuDR	no
RM_As_0984	rnd-6_family-841	LINE	no
RM_As_0987	rnd-6_family-4972	SINE	no
RM_As_0989	rnd-6_family-12719	DNA_MuDR	no
RM_As_0991	rnd-6_family-1741	DNA_EnSPM	no
RM_As_0995	rnd-6_family-16248	DNA_MuDR	no
RM_As_0996	rnd-6_family-5361	LTR_Gypsy	no
RM_As_0998	rnd-6_family-24237	LTR_Copia	no
RM_As_1002	rnd-6_family-12068	RC_Helitron	no
RM_As_1004	rnd-6_family-5847	LTR_Copia	no
RM_As_1005	rnd-6_family-656	LTR_Copia	no
RM_As_1006	rnd-6_family-7925	DNA_EnSPM	no
RM_As_1008	rnd-6_family-6623	LTR_Copia	no
RM_As_1010	rnd-6_family-2520	Simple_repeat	no
RM_As_1011	rnd-6_family-165	LINE	no
RM_As_1013	rnd-6_family-2683	LTR_Copia	no
RM_As_1014	rnd-6_family-4082	SINE	no
RM_As_1015	rnd-6_family-5358	LTR_Gypsy	no
RM_As_1020	rnd-6_family-12732	RC_Helitron	no
RM_As_1021	rnd-6_family-9769	LINE	no
RM_As_1022	rnd-6_family-512	DNA_EnSPM	no
RM_As_1029	rnd-6_family-778	LINE	no
RM_As_1030	rnd-6_family-20687	LTR_Copia	no
RM_As_1031	rnd-6_family-8381	LTR_Gypsy	no
RM_As_1032	rnd-6_family-10482	DNA_hAT-Ac	no
RM_As_1033	rnd-6_family-4304	DNA_EnSPM	no
RM_As_1036	rnd-6_family-407	RC_Helitron	no
RM_As_1037	rnd-6_family-3462	DNA_Harbinger	no
RM_As_1041	rnd-6_family-15700	LTR_Gypsy	no
RM_As_1042	rnd-6_family-5364	DNA_EnSPM	no
RM_As_1044	rnd-6_family-6062	DNA	no
RM_As_1045	rnd-6_family-3493	DNA_hAT-Ac	no
RM_As_1047	rnd-6_family-3435	DNA	no
RM_As_1049	rnd-6_family-10987	LTR_Gypsy	no
RM_As_1054	rnd-6_family-4642	DNA_MuDR	no
RM_As_1058	rnd-6_family-805	LTR_Copia	no
RM_As_1060	rnd-6_family-1299	LINE	no
RM_As_1062	rnd-6_family-13938	RC_Helitron	no
RM_As_1063	rnd-6_family-6501	DNA_MuDR	no
RM_As_1064	rnd-6_family-17557	LTR_Gypsy	no
RM_As_1066	rnd-6_family-5234	LTR_Copia	no
RM_As_1073	rnd-6_family-4504	LTR_Gypsy	no
RM_As_1075	rnd-6_family-2196	LINE	no
RM_As_1078	rnd-6_family-27180	LTR_Gypsy	no
RM_As_1079	rnd-6_family-17454	RC_Helitron	no
RM_As_1081	rnd-6_family-12256	LTR_Gypsy	no
RM_As_1083	rnd-6_family-24202	DNA_hAT-Ac	no
RM_As_1085	rnd-6_family-4635	LTR_Gypsy	no
RM_As_1086	rnd-6_family-9970	DNA_MuDR	no
RM_As_1089	rnd-6_family-5525	LINE	no
RM_As_1091	rnd-6_family-25214	RC_Helitron	no
RM_As_1092	rnd-6_family-4297	LTR_Gypsy	no
RM_As_1094	rnd-6_family-4733	LTR_Copia	no
RM_As_1095	rnd-6_family-18632	LTR_Copia	no
RM_As_1097	rnd-6_family-27267	Satellite	no
RM_As_1098	rnd-6_family-17567	DNA_MuDR	no
RM_As_1100	rnd-6_family-7634	LTR_Copia	no
RM_As_1105	rnd-6_family-143	DNA	no
RM_As_1107	rnd-6_family-2510	LTR_Copia	no
RM_As_1109	rnd-6_family-966	DNA_EnSPM	no
RM_As_1113	rnd-6_family-6029	LINE	no
RM_As_1115	rnd-6_family-9869	DNA_Harbinger	no
RM_As_1116	rnd-6_family-3259	RC_Helitron	no
RM_As_1118	rnd-6_family-5459	LTR_Gypsy	no
RM_As_1120	rnd-6_family-9722	DNA_CMC-Chapaev	no
RM_As_1122	rnd-6_family-10776	RC_Helitron	no
RM_As_1133	rnd-6_family-10981	DNA_EnSPM	no
RM_As_1135	rnd-6_family-5000	DNA_MuDR	no
RM_As_1139	rnd-6_family-4968	DNA	no
RM_As_1140	rnd-6_family-13961	LTR_Gypsy	no
RM_As_1142	rnd-6_family-9825	LTR_Copia	no
RM_As_1146	rnd-6_family-15119	LTR_Copia	no
RM_As_1147	rnd-6_family-5920	LTR_Gypsy	no
RM_As_1153	rnd-6_family-3320	DNA_MuDR	no
RM_As_1155	rnd-6_family-10218	SINE	no
RM_As_1163	rnd-6_family-8382	LTR_Gypsy	no
RM_As_1165	rnd-6_family-5500	DNA_hAT	no
RM_As_1166	rnd-6_family-23863	DNA_Maverick	no
RM_As_1169	rnd-6_family-4443	DNA_EnSPM	no
RM_As_1172	rnd-6_family-7918	DNA_Mariner	no
RM_As_1173	rnd-6_family-1429	LTR_Gypsy	no
RM_As_1181	rnd-6_family-2856	RC_Helitron	no
RM_As_1183	rnd-6_family-5369	LTR_Copia	no
RM_As_1186	rnd-6_family-10313	SINE	no
RM_As_1189	rnd-6_family-3033	LINE	no
RM_As_1192	rnd-6_family-3266	LTR_Copia	no
RM_As_1205	rnd-6_family-336	LTR_Gypsy	no
RM_As_1206	rnd-6_family-16562	DNA_MuDR	no
RM_As_1211	rnd-6_family-5677	DNA_MuDR	no
RM_As_1215	rnd-6_family-8136	DNA_MuDR	no
RM_As_1219	rnd-6_family-16349	LTR_Gypsy	no
RM_As_1221	rnd-6_family-17530	DNA_MuDR	no
RM_As_1224	rnd-6_family-442	DNA_Harbinger	no
RM_As_1225	rnd-6_family-1805	DNA_MuDR	no
RM_As_0657	ATCOPIA78_I	LTR_Copia	no
RM_As_1065	Helitron-N11_ALy_Alyrata	RC_Helitron	no
RM_As_1038	Helitron-N15_ALy_Alyrata	RC_Helitron	no
RM_As_0038	ATREP11	RC_Helitron	no
RM_As_0228	META1	LTR_Copia	no
RM_As_0235	BRODYAGA2	DNA_MuDR	no
RM_As_0239	VANDAL17	DNA_MuDR	no
RM_As_0295	HELITRONY1D	RC_Helitron	no
RM_As_0335	ATHATN6	DNA_hAT	no
RM_As_0368	ATREP10D	RC_Helitron	no
RM_As_0411	VANDAL21	DNA_MuDR	no
RM_As_0417	ATREP10D	RC_Helitron	no
RM_As_0452	ATREP10D	RC_Helitron	no
RM_As_0517	BRODYAGA1	DNA_MuDR	no
RM_As_0597	HELITRONY3	RC_Helitron	no
RM_As_0606	ATREP10D	RC_Helitron	no
RM_As_0612	HELITRONY3	RC_Helitron	no
RM_As_0626	HELITRONY3	RC_Helitron	no
RM_As_0627	ATREP3	RC_Helitron	no
RM_As_0652	HELITRONY1B	RC_Helitron	no
RM_As_0681	HELITRONY3	RC_Helitron	no
RM_As_0683	ATGP8	LTR_Gypsy	no
RM_As_0686	VANDAL21	DNA_MuDR	no
RM_As_0691	ATREP10D	RC_Helitron	no
RM_As_0717	ATREP15	RC_Helitron	no
RM_As_0728	ATREP10D	RC_Helitron	no
RM_As_0733	ATREP15	RC_Helitron	no
RM_As_0756	ATHPOGON3	DNA_Pogo	no
RM_As_0760	HELITRONY3	RC_Helitron	no
RM_As_0768	ATREP13	RC_Helitron	no
RM_As_0772	VANDAL12	DNA_MuDR	no
RM_As_0808	ATREP10D	RC_Helitron	no
RM_As_0821	ATHILA3	LTR_Gypsy	no
RM_As_0827	Unknown	Unknown	no
RM_As_0838	ATREP10B	RC_Helitron	no
RM_As_0875	ARNOLDY1	DNA_MuDR	no
RM_As_0891	ATREP10D	RC_Helitron	no
RM_As_0892	BRODYAGA2	DNA_MuDR	no
RM_As_0895	META1	LTR_Copia	no
RM_As_0896	ATREP15	RC_Helitron	no
RM_As_0913	ATREP11	RC_Helitron	no
RM_As_0919	ATREP10D	RC_Helitron	no
RM_As_0928	HELITRONY1E	RC_Helitron	no
RM_As_0939	ATHATN1	DNA_hAT	no
RM_As_0964	BRODYAGA1A	DNA_MuDR	no
RM_As_0968	ATREP3	RC_Helitron	no
RM_As_0979	HELITRONY1E	RC_Helitron	no
RM_As_0992	ATREP3	RC_Helitron	no
RM_As_0993	HELITRONY3	RC_Helitron	no
RM_As_0994	ATREP19	DNA	no
RM_As_1043	ATREP18	DNA	no
RM_As_1046	ATREP4	RC_Helitron	no
RM_As_1050	ATREP10D	RC_Helitron	no
RM_As_1055	VANDAL3	DNA_MuDR	no
RM_As_1056	ATREP4	RC_Helitron	no
RM_As_1071	HELITRONY3	RC_Helitron	no
RM_As_1096	ATREP10A	RC_Helitron	no
RM_As_1110	ATREP3	RC_Helitron	no
RM_As_1114	HELITRONY2	RC_Helitron	no
RM_As_1123	ATREP4	RC_Helitron	no
RM_As_1148	ATREP4	RC_Helitron	no
RM_As_1152	ATREP15	RC_Helitron	no
RM_As_1162	ATREP10D	RC_Helitron	no
RM_As_1164	ATREP10D	RC_Helitron	no
RM_As_1179	HELITRONY1D	RC_Helitron	no
RM_As_1198	ATREP5	RC_Helitron	no
RM_As_1208	ATHILA6A	LTR_Gypsy	no
RM_As_1209	ATREP3	RC_Helitron	no
RM_As_1210	ATCOPIA67	LTR_Copia	no
RM_As_1218	ATREP15	RC_Helitron	no
RM_As_1220	ATREP9	RC_Helitron	no
RM_As_0008	rnd-1_family-87	Unknown	no
RM_As_0031	rnd-1_family-58	Unknown	no
RM_As_0075	rnd-1_family-33	Unknown	no
RM_As_0102	rnd-1_family-101	Unknown	no
RM_As_0106	rnd-1_family-112	Unknown	no
RM_As_0109	rnd-1_family-115	Unknown	no
RM_As_0123	rnd-1_family-129	Unknown	no
RM_As_0124	rnd-1_family-130	Unknown	no
RM_As_0139	rnd-1_family-147	Unknown	no
RM_As_0146	rnd-1_family-127	Unknown	no
RM_As_0151	rnd-1_family-46	Unknown	no
RM_As_0159	rnd-1_family-165	Unknown	no
RM_As_0185	rnd-1_family-184	Unknown	no
RM_As_0187	rnd-1_family-189	Unknown	no
RM_As_0215	rnd-1_family-218	Unknown	no
RM_As_0219	rnd-1_family-222	Unknown	no
RM_As_0223	rnd-1_family-225	Unknown	no
RM_As_0226	rnd-1_family-228	Unknown	no
RM_As_0229	rnd-1_family-230	Unknown	no
RM_As_0231	rnd-1_family-231	Unknown	no
RM_As_0232	rnd-1_family-232	Unknown	no
RM_As_0236	rnd-1_family-237	Unknown	no
RM_As_0237	rnd-1_family-238	Unknown	no
RM_As_0241	rnd-1_family-243	Unknown	no
RM_As_0243	rnd-1_family-245	Unknown	no
RM_As_0244	rnd-1_family-246	Unknown	no
RM_As_0245	rnd-1_family-247	Unknown	no
RM_As_0246	rnd-1_family-248	Unknown	no
RM_As_0247	rnd-1_family-249	Unknown	no
RM_As_0251	rnd-1_family-252	Unknown	no
RM_As_0252	rnd-1_family-253	Unknown	no
RM_As_0256	rnd-1_family-257	Unknown	no
RM_As_0265	rnd-1_family-213	Unknown	no
RM_As_0271	rnd-1_family-272	Unknown	no
RM_As_0281	rnd-1_family-281	Unknown	no
RM_As_0285	rnd-1_family-285	Unknown	no
RM_As_0288	rnd-1_family-290	Unknown	no
RM_As_0292	rnd-1_family-294	Unknown	no
RM_As_0296	rnd-1_family-298	Unknown	no
RM_As_0301	rnd-1_family-287	Unknown	no
RM_As_0308	rnd-1_family-310	Unknown	no
RM_As_0314	rnd-1_family-315	Unknown	no
RM_As_0318	rnd-1_family-319	Unknown	no
RM_As_0323	rnd-1_family-324	Unknown	no
RM_As_0325	rnd-1_family-326	Unknown	no
RM_As_0330	rnd-1_family-331	Unknown	no
RM_As_0332	rnd-1_family-333	Unknown	no
RM_As_0334	rnd-1_family-336	Unknown	no
RM_As_0338	rnd-1_family-339	Unknown	no
RM_As_0339	rnd-1_family-341	Unknown	no
RM_As_0342	rnd-1_family-345	Unknown	no
RM_As_0350	rnd-1_family-351	Unknown	no
RM_As_0351	rnd-1_family-352	Unknown	no
RM_As_0363	rnd-1_family-365	Unknown	no
RM_As_0364	rnd-1_family-367	Unknown	no
RM_As_0370	rnd-1_family-373	Unknown	no
RM_As_0372	rnd-1_family-375	Unknown	no
RM_As_0373	rnd-1_family-340	Unknown	no
RM_As_0377	rnd-1_family-379	Unknown	no
RM_As_0379	rnd-1_family-380	Unknown	no
RM_As_0381	rnd-1_family-382	Unknown	no
RM_As_0382	rnd-1_family-383	Unknown	no
RM_As_0383	rnd-1_family-384	Unknown	no
RM_As_0386	rnd-1_family-387	Unknown	no
RM_As_0387	rnd-1_family-388	Unknown	no
RM_As_0390	rnd-1_family-393	Unknown	no
RM_As_0395	rnd-1_family-399	Unknown	no
RM_As_0396	rnd-1_family-400	Unknown	no
RM_As_0398	rnd-1_family-402	Unknown	no
M_As_0399	rnd-1_family-403	Unknown	no
RM_As_0406	rnd-1_family-408	Unknown	no
RM_As_0418	rnd-1_family-421	Unknown	no
RM_As_0422	rnd-1_family-424	Unknown	no
RM_As_0425	rnd-1_family-427	Unknown	no
RM_As_0426	rnd-1_family-428	Unknown	no
RM_As_0427	rnd-1_family-429	Unknown	no
RM_As_0430	rnd-1_family-432	Unknown	no
RM_As_0432	rnd-1_family-434	Unknown	no
RM_As_0435	rnd-1_family-437	Unknown	no
RM_As_0436	rnd-1_family-439	Unknown	no
RM_As_0450	rnd-1_family-452	Unknown	no
RM_As_0451	rnd-1_family-453	Unknown	no
RM_As_0454	rnd-1_family-456	Unknown	no
RM_As_0456	rnd-1_family-458	Unknown	no
RM_As_0457	rnd-1_family-459	Unknown	no
RM_As_0458	rnd-1_family-460	Unknown	no
RM_As_0459	rnd-1_family-461	Unknown	no
RM_As_0466	rnd-1_family-468	Unknown	no
RM_As_0468	rnd-1_family-470	Unknown	no
RM_As_0474	rnd-1_family-475	Unknown	no
RM_As_0478	rnd-1_family-479	Unknown	no
RM_As_0480	rnd-1_family-481	Unknown	no
RM_As_0485	rnd-1_family-485	Unknown	no
RM_As_0486	rnd-1_family-486	Unknown	no
RM_As_0489	rnd-1_family-489	Unknown	no
RM_As_0490	rnd-1_family-490	Unknown	no
RM_As_0491	rnd-1_family-491	Unknown	no
RM_As_0492	rnd-1_family-492	Unknown	no
RM_As_0494	rnd-1_family-493	Unknown	no
RM_As_0502	rnd-1_family-501	Unknown	no
RM_As_0503	rnd-1_family-502	Unknown	no
RM_As_0506	rnd-1_family-505	Unknown	no
RM_As_0507	rnd-1_family-506	Unknown	no
RM_As_0509	rnd-1_family-508	Unknown	no
RM_As_0511	rnd-1_family-510	Unknown	no
RM_As_0512	rnd-1_family-511	Unknown	no
RM_As_0513	rnd-1_family-512	Unknown	no
RM_As_0514	rnd-1_family-514	Unknown	no
RM_As_0523	rnd-1_family-523	Unknown	no
RM_As_0536	rnd-4_family-668	Unknown	no
RM_As_0539	rnd-4_family-571	Unknown	no
RM_As_0546	rnd-4_family-123	Unknown	no
RM_As_0547	rnd-4_family-1206	Unknown	no
RM_As_0555	rnd-4_family-667	Unknown	no
RM_As_0557	rnd-4_family-718	Unknown	no
RM_As_0561	rnd-4_family-1472	Unknown	no
RM_As_0562	rnd-4_family-1856	Unknown	no
RM_As_0565	rnd-4_family-3619	Unknown	no
RM_As_0569	rnd-4_family-593	Unknown	no
RM_As_0571	rnd-4_family-492	Unknown	no
RM_As_0574	rnd-4_family-2146	Unknown	no
RM_As_0575	rnd-4_family-1732	Unknown	no
RM_As_0581	rnd-4_family-95	Unknown	no
RM_As_0584	rnd-4_family-920	Unknown	no
RM_As_0585	rnd-4_family-830	Unknown	no
RM_As_0586	rnd-4_family-391	Unknown	no
RM_As_0598	rnd-5_family-1613	Unknown	no
RM_As_0600	rnd-5_family-3480	Unknown	no
RM_As_0602	rnd-5_family-1393	Unknown	no
RM_As_0603	rnd-5_family-1330	Unknown	no
RM_As_0609	rnd-5_family-1530	Unknown	no
RM_As_0614	rnd-5_family-1595	Unknown	no
RM_As_0621	rnd-5_family-3771	Unknown	no
RM_As_0632	rnd-5_family-1620	Unknown	no
RM_As_0635	rnd-5_family-1783	Unknown	no
RM_As_0636	rnd-5_family-2507	Unknown	no
RM_As_0637	rnd-5_family-2376	Unknown	no
RM_As_0645	rnd-5_family-6353	Unknown	no
RM_As_0646	rnd-5_family-1140	Unknown	no
RM_As_0658	rnd-5_family-10470	Unknown	no
RM_As_0663	rnd-5_family-4381	Unknown	no
RM_As_0665	rnd-5_family-3485	Unknown	no
RM_As_0672	rnd-5_family-3378	Unknown	no
RM_As_0684	rnd-5_family-4333	Unknown	no
RM_As_0688	rnd-5_family-6196	Unknown	no
RM_As_0689	rnd-5_family-6597	Unknown	no
RM_As_0694	rnd-5_family-3453	Unknown	no
RM_As_0696	rnd-5_family-5669	Unknown	no
RM_As_0699	rnd-5_family-235	Unknown	no
RM_As_0700	rnd-5_family-3167	Unknown	no
RM_As_0702	rnd-5_family-2488	Unknown	no
RM_As_0703	rnd-5_family-525	Unknown	no
RM_As_0708	rnd-5_family-4008	Unknown	no
RM_As_0709	rnd-5_family-1272	Unknown	no
RM_As_0718	rnd-5_family-3745	Unknown	no
RM_As_0719	rnd-5_family-1416	Unknown	no
RM_As_0721	rnd-5_family-1286	Unknown	no
RM_As_0725	rnd-5_family-3032	Unknown	no
RM_As_0731	rnd-5_family-6320	Unknown	no
RM_As_0735	rnd-5_family-11927	Unknown	no
RM_As_0737	rnd-5_family-16464	Unknown	no
RM_As_0738	rnd-5_family-13063	Unknown	no
RM_As_0739	rnd-5_family-6057	Unknown	no
RM_As_0740	rnd-5_family-3289	Unknown	no
RM_As_0743	rnd-5_family-951	Unknown	no
RM_As_0745	rnd-5_family-1746	Unknown	no
RM_As_0747	rnd-5_family-1251	Unknown	no
RM_As_0749	rnd-5_family-13632	Unknown	no
RM_As_0753	rnd-5_family-3989	Unknown	no
RM_As_0754	rnd-5_family-5179	Unknown	no
RM_As_0757	rnd-5_family-4578	Unknown	no
RM_As_0761	rnd-5_family-3298	Unknown	no
RM_As_0762	rnd-5_family-6772	Unknown	no
RM_As_0765	rnd-5_family-5042	Unknown	no
RM_As_0766	rnd-5_family-2265	Unknown	no
RM_As_0771	rnd-5_family-12601	Unknown	no
RM_As_0776	rnd-5_family-4296	Unknown	no
RM_As_0782	rnd-5_family-6375	Unknown	no
RM_As_0787	rnd-5_family-8828	Unknown	no
RM_As_0788	rnd-5_family-2769	Unknown	no
RM_As_0792	rnd-5_family-8515	Unknown	no
RM_As_0793	rnd-5_family-20	Unknown	no
RM_As_0797	rnd-5_family-4521	Unknown	no
RM_As_0799	rnd-5_family-8986	Unknown	no
RM_As_0803	rnd-5_family-2386	Unknown	no
RM_As_0805	rnd-5_family-7377	Unknown	no
RM_As_0810	rnd-5_family-3590	Unknown	no
RM_As_0811	rnd-5_family-3589	Unknown	no
RM_As_0812	rnd-5_family-451	Unknown	no
RM_As_0814	rnd-5_family-6359	Unknown	no
RM_As_0816	rnd-5_family-137	Unknown	no
RM_As_0817	rnd-5_family-8318	Unknown	no
RM_As_0820	rnd-5_family-7860	Unknown	no
RM_As_0823	rnd-5_family-2805	Unknown	no
RM_As_0824	rnd-5_family-3638	Unknown	no
RM_As_0825	rnd-5_family-9243	Unknown	no
RM_As_0830	rnd-5_family-4090	Unknown	no
RM_As_0835	rnd-5_family-1249	Unknown	no
RM_As_0839	rnd-5_family-9230	Unknown	no
RM_As_0840	rnd-5_family-16673	Unknown	no
RM_As_0842	rnd-5_family-5562	Unknown	no
RM_As_0846	rnd-5_family-7491	Unknown	no
RM_As_0847	rnd-5_family-5090	Unknown	no
RM_As_0849	rnd-5_family-112	Unknown	no
RM_As_0851	rnd-5_family-48	Unknown	no
RM_As_0853	rnd-5_family-3352	Unknown	no
RM_As_0855	rnd-5_family-313	Unknown	no
RM_As_0856	rnd-5_family-8660	Unknown	no
RM_As_0859	rnd-6_family-1054	Unknown	no
RM_As_0861	rnd-6_family-3767	Unknown	no
RM_As_0868	rnd-6_family-18874	Unknown	no
RM_As_0870	rnd-6_family-644	Unknown	no
RM_As_0872	rnd-6_family-3555	Unknown	no
RM_As_0873	rnd-6_family-3313	Unknown	no
RM_As_0877	rnd-6_family-347	Unknown	no
RM_As_0883	rnd-6_family-5039	Unknown	no
RM_As_0887	rnd-6_family-8923	Unknown	no
RM_As_0890	rnd-6_family-447	Unknown	no
RM_As_0893	rnd-6_family-3176	Unknown	no
RM_As_0900	rnd-6_family-13180	Unknown	no
RM_As_0902	rnd-6_family-4564	Unknown	no
RM_As_0904	rnd-6_family-3037	Unknown	no
RM_As_0907	rnd-6_family-20	Unknown	no
RM_As_0910	rnd-6_family-4555	Unknown	no
RM_As_0914	rnd-6_family-7280	Unknown	no
RM_As_0917	rnd-6_family-7665	Unknown	no
RM_As_0921	rnd-6_family-14979	Unknown	no
RM_As_0926	rnd-6_family-3324	Unknown	no
RM_As_0927	rnd-6_family-6639	Unknown	no
RM_As_0932	rnd-6_family-649	Unknown	no
RM_As_0933	rnd-6_family-15561	Unknown	no
RM_As_0934	rnd-6_family-3825	Unknown	no
RM_As_0943	rnd-6_family-11464	Unknown	no
RM_As_0945	rnd-6_family-3121	Unknown	no
RM_As_0954	rnd-6_family-5368	Unknown	no
RM_As_0955	rnd-6_family-3432	Unknown	no
RM_As_0962	rnd-6_family-2820	Unknown	no
RM_As_0963	rnd-6_family-264	Unknown	no
RM_As_0972	rnd-6_family-11685	Unknown	no
RM_As_0977	rnd-6_family-10486	Unknown	no
RM_As_0983	rnd-6_family-7446	Unknown	no
RM_As_0985	rnd-6_family-14091	Unknown	no
RM_As_0986	rnd-6_family-824	Unknown	no
RM_As_0988	rnd-6_family-21758	Unknown	no
RM_As_0990	rnd-6_family-3293	Unknown	no
RM_As_0997	rnd-6_family-6674	Unknown	no
RM_As_0999	rnd-6_family-570	Unknown	no
RM_As_1000	rnd-6_family-2848	Unknown	no
RM_As_1001	rnd-6_family-5650	Unknown	no
RM_As_1003	rnd-6_family-9723	Unknown	no
RM_As_1007	rnd-6_family-4551	Unknown	no
RM_As_1009	rnd-6_family-2698	Unknown	no
RM_As_1012	rnd-6_family-251	Unknown	no
RM_As_1016	rnd-6_family-3476	Unknown	no
RM_As_1017	rnd-6_family-20139	Unknown	no
RM_As_1018	rnd-6_family-4334	Unknown	no
RM_As_1023	rnd-6_family-238	Unknown	no
RM_As_1024	rnd-6_family-1882	Unknown	no
RM_As_1025	rnd-6_family-3967	Unknown	no
RM_As_1026	rnd-6_family-652	Unknown	no
RM_As_1027	rnd-6_family-8735	Unknown	no
RM_As_1028	rnd-6_family-10500	Unknown	no
RM_As_1034	rnd-6_family-10366	Unknown	no
RM_As_1051	rnd-6_family-2345	Unknown	no
RM_As_1052	rnd-6_family-31979	Unknown	no
RM_As_1057	rnd-6_family-364	Unknown	no
RM_As_1059	rnd-6_family-2981	Unknown	no
RM_As_1061	rnd-6_family-1276	Unknown	no
RM_As_1067	rnd-6_family-10261	Unknown	no
RM_As_1068	rnd-6_family-10268	Unknown	no
RM_As_1069	rnd-6_family-1122	Unknown	no
RM_As_1070	rnd-6_family-4227	Unknown	no
RM_As_1072	rnd-6_family-1883	Unknown	no
RM_As_1074	rnd-6_family-13558	Unknown	no
RM_As_1076	rnd-6_family-11043	Unknown	no
RM_As_1077	rnd-6_family-11982_AT1G53350	Unknown	no
RM_As_1080	rnd-6_family-8254	Unknown	no
RM_As_1084	rnd-6_family-5185	Unknown	no
RM_As_1087	rnd-6_family-171	Unknown	no
RM_As_1088	rnd-6_family-7653	Unknown	no
RM_As_1090	rnd-6_family-2567	Unknown	no
RM_As_1093	rnd-6_family-5154	Unknown	no
RM_As_1099	rnd-6_family-6485	Unknown	no
RM_As_1101	rnd-6_family-24595	Unknown	no
RM_As_1102	rnd-6_family-2723	Unknown	no
RM_As_1103	rnd-6_family-2726	Unknown	no
RM_As_1104	rnd-6_family-16440	Unknown	no
RM_As_1106	rnd-6_family-9844	Unknown	no
RM_As_1108	rnd-6_family-5713	Unknown	no
RM_As_1111	rnd-6_family-5215	Unknown	no
RM_As_1112	rnd-6_family-23652	Unknown	no
RM_As_1117	rnd-6_family-3041	Unknown	no
RM_As_1119	rnd-6_family-29025	Unknown	no
RM_As_1121	rnd-6_family-3915	Unknown	no
RM_As_1124	rnd-6_family-3910	Unknown	no
RM_As_1125	rnd-6_family-10140	Unknown	no
RM_As_1126	rnd-6_family-1121	Unknown	no
RM_As_1127	rnd-6_family-10755	Unknown	no
RM_As_1128	rnd-6_family-8093	Unknown	no
RM_As_1130	rnd-6_family-7181	Unknown	no
RM_As_1131	rnd-6_family-3354	Unknown	no
RM_As_1132	rnd-6_family-8493	Unknown	no
RM_As_1136	rnd-6_family-30276	Unknown	no
RM_As_1137	rnd-6_family-2492	Unknown	no
RM_As_1138	rnd-6_family-4224	Unknown	no
RM_As_1141	rnd-6_family-3988	Unknown	no
RM_As_1143	rnd-6_family-699	Unknown	no
RM_As_1144	rnd-6_family-4620	Unknown	no
RM_As_1145	rnd-6_family-21605	Unknown	no
RM_As_1149	rnd-6_family-1238	Unknown	no
RM_As_1150	rnd-6_family-9968	Unknown	no
RM_As_1151	rnd-6_family-3018	Unknown	no
RM_As_1154	rnd-6_family-20365	Unknown	no
RM_As_1156	rnd-6_family-24710	Unknown	no
RM_As_1157	rnd-6_family-35783	Unknown	no
RM_As_1158	rnd-6_family-5151	Unknown	no
RM_As_1159	rnd-6_family-13965	Unknown	no
RM_As_1160	rnd-6_family-7409	Unknown	no
RM_As_1161	rnd-6_family-9036	Unknown	no
RM_As_1167	rnd-6_family-6279	Unknown	no
RM_As_1168	rnd-6_family-1803	Unknown	no
RM_As_1170	rnd-6_family-3961	Unknown	no
RM_As_1174	rnd-6_family-3989	Unknown	no
RM_As_1175	rnd-6_family-9979	Unknown	no
RM_As_1176	rnd-6_family-1660	Unknown	no
RM_As_1177	rnd-6_family-2705	Unknown	no
RM_As_1178	rnd-6_family-12789	Unknown	no
RM_As_1185	rnd-6_family-716	Unknown	no
RM_As_1187	rnd-6_family-8989	Unknown	no
RM_As_1188	rnd-6_family-545	Unknown	no
RM_As_1190	rnd-6_family-1715	Unknown	no
RM_As_1191	rnd-6_family-19213	Unknown	no
RM_As_1193	rnd-6_family-2209	Unknown	no
RM_As_1194	rnd-6_family-4850	Unknown	no
RM_As_1195	rnd-6_family-12981	Unknown	no
RM_As_1196	rnd-6_family-19616	Unknown	no
RM_As_1197	rnd-6_family-21835	Unknown	no
RM_As_1200	rnd-6_family-9716	Unknown	no
RM_As_1201	rnd-6_family-1470	Unknown	no
RM_As_1202	rnd-6_family-5904	Unknown	no
RM_As_1203	rnd-6_family-2831	Unknown	no
RM_As_1204	rnd-6_family-3966	Unknown	no
RM_As_1207	rnd-6_family-1462	Unknown	no
RM_As_1213	rnd-6_family-1474	Unknown	no
RM_As_1214	rnd-6_family-11782	Unknown	no
RM_As_1216	rnd-6_family-3132	Unknown	no
RM_As_1217	rnd-6_family-14396	Unknown	no
RM_As_1222	rnd-6_family-4525	Unknown	no
RM_As_1223	rnd-6_family-7399	Unknown	no
RM_As_1226	rnd-6_family-2368	Unknown	no
RM_As_0027	ATDNA2T9A_gi_656991550_gb_KJ772418	DNA_MuDR	no
RM_As_0045	ATREP11_gi_656991394_gb_KJ772374	RC_Helitron	no
RM_As_0058	rnd-1_family-63_gi_656991467_gb_KJ772401	Unknown	no
RM_As_0107	rnd-1_family-113_gi_656991433_gb_KJ772390	Unknown	no
RM_As_0150	BRODYAGA1_gi_656991467_gb_KJ772401	DNA_MuDR	no
RM_As_0157	HELITRONY3_gi_312162740_gb_HQ379629	RC_Helitron	no
RM_As_0209	HELITRONY3_gi_312162740_gb_HQ379629	RC_Helitron	no
RM_As_0210	HELITRONY1D_gi_312162753_gb_HQ379630	RC_Helitron	no
RM_As_0233	rnd-1_family-234_gi_312162740_gb_HQ379629	Unknown	no
RM_As_0277	BRODYAGA1_gi_656991467_gb_KJ772401	DNA_MuDR	no
RM_As_0384	rnd-1_family-385_gi_656991487_gb_KJ772405	Unknown	no
RM_As_0428	rnd-1_family-430_gi_656991433_gb_KJ772390	Unknown	no
RM_As_0551	ATREP11A_gi_391224302_emb_FO203478	RC_Helitron	no
RM_As_0736	rnd-5_family-66_gi_391224302_emb_FO203478	Unknown	no
RM_As_0804	ATREP11_gi_391224302_emb_FO203478	RC_Helitron	no
RM_As_0807	ATREP10A_HapA_Chr4_11357268_11388924	RC_Helitron	no
RM_As_0889	BRODYAGA1A_gi_656991479_gb_KJ772402	DNA_MuDR	no
RM_As_0944	ATREP3_HapA_Chr4_11357268_11388924	RC_Helitron	no
RM_As_1040	rnd-6_family-17422_gi_656991467_gb_KJ772401	Unknown	no
RM_As_1053	rnd-6_family-1554_gi_656991479_gb_KJ772402	Unknown	no
RM_As_1171	rnd-6_family-31488_gi_656991394_gb_KJ772374	Unknown	no
RM_As_0091	rnd-1_family-93_AT1G71400	Unknown	no
RM_As_0160	rnd-1_family-157_AT1G49730	Unknown	no
RM_As_0200	rnd-1_family-194_AT1G49730	Unknown	no
RM_As_0202	rnd-1_family-204_AT1G49730	Unknown	no
RM_As_0206	rnd-1_family-208_AT1G49730	Unknown	no
RM_As_0221	rnd-1_family-211_AT1G49730	Unknown	no
RM_As_0259	rnd-1_family-242_AT1G49730	Unknown	no
RM_As_0400	rnd-1_family-389_AT1G49730	Unknown	no
RM_As_0403	rnd-1_family-378_AT1G49730	Unknown	no
RM_As_0409	rnd-1_family-410_AT4G39400	Unknown	no
RM_As_0416	rnd-1_family-419_AT1G60800	Unknown	no
RM_As_0447	rnd-1_family-450_AT1G56145	Unknown	no
RM_As_0467	rnd-1_family-438_AT4G23270	Unknown	no
RM_As_0493	rnd-1_family-469_AT1G49730	Unknown	no
RM_As_0515	rnd-1_family-515_AT1G55610	Unknown	no
RM_As_0516	rnd-1_family-516_AT1G16260	Unknown	no
RM_As_0524	rnd-1_family-524_AT1G49730	Unknown	no
RM_As_0563	rnd-4_family-1993_AT1G49730	Unknown	no
RM_As_0579	rnd-4_family-2625_AT1G49730	Unknown	no
RM_As_0705	rnd-5_family-5016_AT1G49730	Unknown	no
RM_As_0819	rnd-5_family-2846_AT1G60800	Unknown	no
RM_As_0837	rnd-5_family-4153_AT1G49730	Unknown	no
RM_As_0854	rnd-5_family-6426_AT1G49730	Unknown	no
RM_As_0886	rnd-6_family-7180_AT1G49730	Unknown	no
RM_As_0901	rnd-6_family-3649_AT1G16150	Unknown	no
RM_As_1035	rnd-6_family-5641_AT1G49730	Unknown	no
RM_As_1048	rnd-6_family-7913_AT1G49730	Unknown	no
RM_As_1129	rnd-6_family-3288_AT1G07560	Unknown	no
RM_As_1134	rnd-6_family-4448_AT1G67720	Unknown	no
RM_As_1180	rnd-6_family-17796_AT1G49730	Unknown	no
RM_As_1182	rnd-6_family-16754_AT1G49730	Unknown	no
RM_As_1212	rnd-6_family-19726_AT2G33020	Unknown	no
RM_As_0015	rnd-1_family-107	DNA_MuDR	yes_fromAT
RM_As_0028	rnd-1_family-13	LTR_Copia	yes_fromAT
RM_As_0048	rnd-1_family-44	DNA_MuDR	yes_fromAT
RM_As_0096	rnd-1_family-98	DNA_MuDR	yes_fromAT
RM_As_0132	rnd-1_family-59	DNA_MuDR	yes_fromAT
RM_As_0341	rnd-1_family-344	DNA_MuDR	yes_fromAT
RM_As_0371	rnd-1_family-374	LTR_Copia	yes_fromAT
RM_As_0483	rnd-1_family-483	DNA_MuDR	yes_fromAT
RM_As_0500	rnd-1_family-499	DNA_MuDR	yes_fromAT
RM_As_0752	rnd-5_family-5407	LTR_Copia	yes_fromAT
RM_As_0778	rnd-5_family-2971	Unknown	yes_fromAT
RM_As_0783	rnd-5_family-6464	Unknown	yes_fromAT
RM_As_1039	rnd-6_family-3094	LINE	yes_fromAT
RM_As_1082	ATREP4	RC_Helitron	yes_fromAT
RM_As_1199	rnd-6_family-10259	Unknown	yes_fromAT
RM_As_0005	rnd-1_family-2	LTR	yes_fromAA
RM_As_0034	rnd-1_family-49	LTR_Copia	yes_fromAA
RM_As_0083	rnd-1_family-22	LTR_Copia	yes_fromAA
RM_As_0086	rnd-1_family-109	LTR	yes_fromAA
RM_As_0088	rnd-1_family-106	LTR_Copia	yes_fromAA
RM_As_0092	VANDAL21	DNA_MuDR	yes_fromAA
RM_As_0098	rnd-1_family-92	LTR_Copia	yes_fromAA
RM_As_0113	rnd-1_family-117	DNA_MuDR	yes_fromAA
RM_As_0156	rnd-1_family-161	RC_Helitron	yes_fromAA
RM_As_0170	rnd-1_family-176	RC_Helitron	yes_fromAA
RM_As_0171	rnd-1_family-177	LTR	yes_fromAA
RM_As_0189	rnd-1_family-192	DNA_MuDR	yes_fromAA
RM_As_0190	rnd-1_family-193	DNA_hAT-Ac	yes_fromAA
RM_As_0193	rnd-1_family-196	Unknown	yes_fromAA
RM_As_0198	rnd-1_family-202	Unknown	yes_fromAA
RM_As_0222	rnd-1_family-158	DNA_MuDR	yes_fromAA
RM_As_0250	rnd-1_family-251	LTR_Copia	yes_fromAA
RM_As_0261	HELITRONY3	RC_Helitron	yes_fromAA
RM_As_0272	ATREP10D	RC_Helitron	yes_fromAA
RM_As_0276	rnd-1_family-276	DNA_MuDR	yes_fromAA
RM_As_0291	rnd-1_family-293	Unknown	yes_fromAA
RM_As_0298	rnd-1_family-301	DNA_MuDR	yes_fromAA
RM_As_0305	rnd-1_family-307	LINE	yes_fromAA
RM_As_0320	rnd-1_family-304	DNA_MuDR	yes_fromAA
RM_As_0349	rnd-1_family-343_gi_656991479_gb_KJ772402	Unknown	yes_fromAA
RM_As_0357	rnd-1_family-358_gi_656991550_gb_KJ772418	Unknown	yes_fromAA
RM_As_0359	rnd-1_family-360	LTR_Copia	yes_fromAA
RM_As_0394	rnd-1_family-397	Unknown	yes_fromAA
RM_As_0420	rnd-1_family-366	DNA_MuDR	yes_fromAA
RM_As_0431	rnd-1_family-433	Unknown	yes_fromAA
RM_As_0442	rnd-1_family-444	DNA_MuDR	yes_fromAA
RM_As_0455	rnd-1_family-457	DNA_MuDR	yes_fromAA
RM_As_0463	rnd-1_family-465	LTR_Gypsy	yes_fromAA
RM_As_0482	rnd-1_family-436	LTR_Copia	yes_fromAA
RM_As_0610	rnd-5_family-9576	LTR	yes_fromAA
RM_As_0618	rnd-5_family-5370	LTR_Copia	yes_fromAA
RM_As_0622	rnd-5_family-5433	Unknown	yes_fromAA
RM_As_0630	rnd-5_family-1656	Unknown	yes_fromAA
RM_As_0653	rnd-5_family-1517	LTR_Copia	yes_fromAA
RM_As_0664	rnd-5_family-2630	Unknown	yes_fromAA
RM_As_0677	rnd-5_family-3596	RC_Helitron	yes_fromAA
RM_As_0679	ATREP3	RC_Helitron	yes_fromAA
RM_As_0687	rnd-5_family-2420	DNA_hAT-Ac	yes_fromAA
RM_As_0710	rnd-5_family-3874	Unknown	yes_fromAA
RM_As_0712	rnd-5_family-5361	RC_Helitron	yes_fromAA
RM_As_0759	rnd-5_family-9836	DNA_MuDR	yes_fromAA
RM_As_0815	rnd-5_family-3409	Unknown	yes_fromAA
RM_As_0826	rnd-5_family-6287	Unknown	yes_fromAA
RM_As_0850	rnd-5_family-401	DNA_MuDR	yes_fromAA
RM_As_0909	HELITRONY1D	RC_Helitron	yes_fromAA
RM_As_0930	rnd-6_family-9269	DNA_MuDR	yes_fromAA
RM_As_0949	rnd-6_family-9124	Unknown	yes_fromAA
RM_As_0960	rnd-6_family-4148	Composite	yes_fromAA
RM_As_0975	rnd-6_family-9087	Unknown	yes_fromAA
RM_As_1019	ATREP10D	RC_Helitron	yes_fromAA
RM_As_1184	rnd-6_family-9360	LTR	yes_fromAA
